# Supplementary material for: DARC 2.0: Improved Docking and Virtual Screening at Protein Interaction Sites
Source: PLoS One. 2015 Jul 16;10(7):e0131612. doi: 10.1371/journal.pone.0131612 (PMC4504481; doi:10.1371/journal.pone.0131612)
Supplement: S1 Dataset — The protocol capture contains all the example input and output files, and representative command-lines and flags required for running DARC. (GZ) [file pone.0131612.s001.gz]

Archive with 25 entries (22 files):
- DARC2-protocol_capture
- DARC2-protocol_capture/#README.txt#
- DARC2-protocol_capture/.DS_Store
- DARC2-protocol_capture/command
- DARC2-protocol_capture/input
- DARC2-protocol_capture/input/.DS_Store
- DARC2-protocol_capture/input/000.params
- DARC2-protocol_capture/input/000_conformers.pdb
- DARC2-protocol_capture/input/4ERF.agd
- DARC2-protocol_capture/input/4ERF.pdb
- DARC2-protocol_capture/input/4ERF_0001.pdb
- DARC2-protocol_capture/input/4ERF_XTL.params
- DARC2-protocol_capture/input/4ERF_XTL_0001.pdb
- DARC2-protocol_capture/input/DARC_4ERF.agd
- DARC2-protocol_capture/input/ray_4ERF_0001_61,54.pdb
- DARC2-protocol_capture/input/ray_4ERF_0001_61,54.txt
- DARC2-protocol_capture/output
- DARC2-protocol_capture/output/.DS_Store
- DARC2-protocol_capture/output/4ERF_0001.pdb
- DARC2-protocol_capture/output/DARC_4ERF.agd
- DARC2-protocol_capture/output/DARC_4ERF_0001_000.pdb
- DARC2-protocol_capture/output/LIGAND_4ERF_0001_000.pdb
- DARC2-protocol_capture/output/ray_4ERF_0001_61,54.pdb
- DARC2-protocol_capture/output/ray_4ERF_0001_61,54.txt
- DARC2-protocol_capture/README.txt
