# Supplementary material for: DARC 2.0: Improved Docking and Virtual Screening at Protein Interaction Sites
Source: PLoS One. 2015 Jul 16;10(7):e0131612. doi: 10.1371/journal.pone.0131612 (PMC4504481; doi:10.1371/journal.pone.0131612)
Supplement: S1 Dataset — The protocol capture contains all the example input and output files, and representative command-lines and flags required for running DARC. (GZ) [file pone.0131612.s001.gz › DARC2-protocol_capture/input/000.params]

NAME 000
IO_STRING 000 Z
TYPE LIGAND
AA UNK
ATOM  C24 CH1   X   -0.17
ATOM  C20 CNH2  X   0.72
ATOM  N2  Npro  X   -0.53
ATOM  C19 CNH2  X   0.74
ATOM  C23 CH1   X   -0.18
ATOM  C22 CH1   X   0.26
ATOM  C15 aroC  X   -0.09
ATOM  C7  aroC  X   -0.10
ATOM  C13 aroC  X   -0.13
ATOM  C18 aroC  X   0.02
ATOM  C14 aroC  X   -0.13
ATOM  C8  aroC  X   -0.10
ATOM  H8  Haro  X   0.14
ATOM  H14 Haro  X   0.15
ATOM CL1  Cl    X   -0.09
ATOM  H13 Haro  X   0.15
ATOM  H7  Haro  X   0.14
ATOM  N1  Ntrp  X   -0.81
ATOM  C25 CH1   X   0.18
ATOM  C21 COO   X   0.64
ATOM  O3  OOC   X   -0.53
ATOM  O4  OH    X   -0.41
ATOM  C26 CH3   X   0.12
ATOM  H18 Hapo  X   0.05
ATOM  H19 Hapo  X   0.05
ATOM  H20 Hapo  X   0.05
ATOM  C27 CH2   X   -0.06
ATOM  C16 aroC  X   -0.09
ATOM  C9  aroC  X   -0.12
ATOM  C3  aroC  X   -0.12
ATOM  C1  aroC  X   -0.12
ATOM  C4  aroC  X   -0.12
ATOM  C10 aroC  X   -0.12
ATOM  H10 Haro  X   0.13
ATOM  H4  Haro  X   0.13
ATOM  H1  Haro  X   0.13
ATOM  H3  Haro  X   0.13
ATOM  H9  Haro  X   0.13
ATOM  H21 Hapo  X   0.07
ATOM  H22 Hapo  X   0.07
ATOM  H25 Hpol  X   0.39
ATOM  H15 Hapo  X   0.06
ATOM  H16 Hapo  X   0.08
ATOM  O1  ONH2  X   -0.56
ATOM  C28 CH2   X   0.15
ATOM  C17 aroC  X   -0.13
ATOM  C11 aroC  X   -0.11
ATOM  C5  aroC  X   -0.14
ATOM  C2  aroC  X   -0.12
ATOM  C6  aroC  X   -0.14
ATOM  C12 aroC  X   -0.11
ATOM  H12 Haro  X   0.14
ATOM  H6  Haro  X   0.13
ATOM  H2  Haro  X   0.13
ATOM  H5  Haro  X   0.13
ATOM  H11 Haro  X   0.14
ATOM  H23 Hapo  X   0.07
ATOM  H24 Hapo  X   0.07
ATOM  O2  ONH2  X   -0.56
ATOM  H17 Hapo  X   0.12
BOND_TYPE  C1   C3  4   
BOND_TYPE  C1   C4  4   
BOND_TYPE  C2   C5  4   
BOND_TYPE  C2   C6  4   
BOND_TYPE  C3   C9  4   
BOND_TYPE  C4   C10 4   
BOND_TYPE  C5   C11 4   
BOND_TYPE  C6   C12 4   
BOND_TYPE  C7   C13 4   
BOND_TYPE  C7   C15 4   
BOND_TYPE  C8   C14 4   
BOND_TYPE  C8   C15 4   
BOND_TYPE  C9   C16 4   
BOND_TYPE  C10  C16 4   
BOND_TYPE  C11  C17 4   
BOND_TYPE  C12  C17 4   
BOND_TYPE  C13  C18 4   
BOND_TYPE  C14  C18 4   
BOND_TYPE  C15  C22 1   
BOND_TYPE  C16  C27 1   
BOND_TYPE  C17  C28 1   
BOND_TYPE  C18 CL1  1   
BOND_TYPE  C19  C23 1   
BOND_TYPE  C19  N2  4   
BOND_TYPE  C19  O1  2   
BOND_TYPE  C20  C24 1   
BOND_TYPE  C20  N2  4   
BOND_TYPE  C20  O2  2   
BOND_TYPE  C21  C25 1   
BOND_TYPE  C21  O3  2   
BOND_TYPE  C21  O4  1   
BOND_TYPE  C22  C23 1   
BOND_TYPE  C22  N1  1   
BOND_TYPE  C23  C24 1   
BOND_TYPE  C24  C25 1   
BOND_TYPE  C25  C27 1   
BOND_TYPE  C25  N1  1   
BOND_TYPE  C26  O4  1   
BOND_TYPE  C28  N2  1   
BOND_TYPE  C1   H1  1   
BOND_TYPE  C2   H2  1   
BOND_TYPE  C3   H3  1   
BOND_TYPE  C4   H4  1   
BOND_TYPE  C5   H5  1   
BOND_TYPE  C6   H6  1   
BOND_TYPE  C7   H7  1   
BOND_TYPE  C8   H8  1   
BOND_TYPE  C9   H9  1   
BOND_TYPE  C10  H10 1   
BOND_TYPE  C11  H11 1   
BOND_TYPE  C12  H12 1   
BOND_TYPE  C13  H13 1   
BOND_TYPE  C14  H14 1   
BOND_TYPE  C22  H15 1   
BOND_TYPE  C23  H16 1   
BOND_TYPE  C24  H17 1   
BOND_TYPE  C26  H18 1   
BOND_TYPE  C26  H19 1   
BOND_TYPE  C26  H20 1   
BOND_TYPE  C27  H21 1   
BOND_TYPE  C27  H22 1   
BOND_TYPE  C28  H23 1   
BOND_TYPE  C28  H24 1   
BOND_TYPE  N1   H25 1   
CHI 1  C23  C22  C15  C7 
CHI 2  C25  C27  C16  C9 
CHI 3  N2   C28  C17  C11
CHI 4  N1   C25  C21  O3 
CHI 5  C25  C21  O4   C26
CHI 6  N1   C25  C27  C16
CHI 7  C20  N2   C28  C17
NBR_ATOM  C24
NBR_RADIUS 9.108504
ICOOR_INTERNAL    C24    0.000000    0.000000    0.000000   C24   C20   N2 
ICOOR_INTERNAL    C20    0.000000  180.000000    1.504165   C24   C20   N2 
ICOOR_INTERNAL    N2     0.000001   76.327715    1.398622   C20   C24   N2 
ICOOR_INTERNAL    C19  -14.165224   67.174126    1.399270   N2    C20   C24
ICOOR_INTERNAL    C23  -13.722064   76.768350    1.502241   C19   N2    C20
ICOOR_INTERNAL    C22  152.816189   48.981102    1.507875   C23   C19   N2 
ICOOR_INTERNAL    C15  -27.925050   64.564360    1.514880   C22   C23   C19
ICOOR_INTERNAL    C7   -90.073022   59.976309    1.394863   C15   C22   C23
ICOOR_INTERNAL    C13 -179.928678   59.993777    1.394817   C7    C15   C22
ICOOR_INTERNAL    C18    0.001280   60.003207    1.394842   C13   C7    C15
ICOOR_INTERNAL    C14    0.000000   59.997487    1.394897   C18   C13   C7 
ICOOR_INTERNAL    C8    -0.001280   60.003278    1.394916   C14   C18   C13
ICOOR_INTERNAL    H8   179.988257   60.458275    1.086811   C8    C14   C18
ICOOR_INTERNAL    H14 -179.996664   59.182068    1.087015   C14   C18   C8 
ICOOR_INTERNAL   CL1   179.992016   60.010803    1.720670   C18   C13   C14
ICOOR_INTERNAL    H13  179.981390   60.818863    1.086962   C13   C7    C18
ICOOR_INTERNAL    H7  -179.983514   59.564154    1.086873   C7    C15   C13
ICOOR_INTERNAL    N1  -124.913283   77.736541    1.499504   C22   C23   C15
ICOOR_INTERNAL    C25   12.028173   70.409808    1.496613   N1    C22   C23
ICOOR_INTERNAL    C21  133.620734   74.799816    1.502598   C25   N1    C22
ICOOR_INTERNAL    O3     9.712358   55.944377    1.223569   C21   C25   N1 
ICOOR_INTERNAL    O4  -179.980701   70.464536    1.363485   C21   C25   O3 
ICOOR_INTERNAL    C26  179.975679   64.553602    1.431110   O4    C21   C25
ICOOR_INTERNAL    H18  179.997340   70.483413    1.092697   C26   O4    C21
ICOOR_INTERNAL    H19 -120.785644   70.477908    1.092955   C26   O4    H18
ICOOR_INTERNAL    H20 -119.615532   71.011703    1.092519   C26   O4    H19
ICOOR_INTERNAL    C27  118.702933   67.907224    1.527758   C25   N1    C21
ICOOR_INTERNAL    C16  -56.238294   68.310794    1.504724   C27   C25   N1 
ICOOR_INTERNAL    C9   -89.994654   59.973082    1.394846   C16   C27   C25
ICOOR_INTERNAL    C3   179.992040   59.998591    1.394923   C9    C16   C27
ICOOR_INTERNAL    C1    -0.001382   60.003391    1.394814   C3    C9    C16
ICOOR_INTERNAL    C4     0.007950   59.996118    1.394939   C1    C3    C9 
ICOOR_INTERNAL    C10   -0.008357   60.003830    1.394865   C4    C1    C3 
ICOOR_INTERNAL    H10 -179.988976   60.514582    1.086835   C10   C4    C1 
ICOOR_INTERNAL    H4   179.941359   59.980335    1.085875   C4    C1    C10
ICOOR_INTERNAL    H1   179.908181   60.015240    1.086083   C1    C3    C4 
ICOOR_INTERNAL    H3   179.940142   60.014609    1.086094   C3    C9    C1 
ICOOR_INTERNAL    H9  -179.983341   59.489052    1.086875   C9    C16   C3 
ICOOR_INTERNAL    H21 -121.947247   70.468055    1.095298   C27   C25   C16
ICOOR_INTERNAL    H22 -116.110226   70.472070    1.095480   C27   C25   H21
ICOOR_INTERNAL    H25  122.140056   70.562168    1.019701   N1    C22   C25
ICOOR_INTERNAL    H15 -114.652492   70.041699    1.124873   C22   C23   N1 
ICOOR_INTERNAL    H16  127.804199   76.249510    1.103745   C23   C19   C22
ICOOR_INTERNAL    O1  -174.675495   50.538654    1.217870   C19   N2    C23
ICOOR_INTERNAL    C28  179.974154   56.068356    1.447985   N2    C20   C19
ICOOR_INTERNAL    C17  -87.958546   68.023279    1.501418   C28   N2    C20
ICOOR_INTERNAL    C11  -89.987423   59.971835    1.394909   C17   C28   N2 
ICOOR_INTERNAL    C5   179.990613   59.994889    1.394801   C11   C17   C28
ICOOR_INTERNAL    C2    -0.007555   60.003568    1.394920   C5    C11   C17
ICOOR_INTERNAL    C6     0.003932   60.001636    1.394844   C2    C5    C11
ICOOR_INTERNAL    C12    0.002384   59.995808    1.394842   C6    C2    C5 
ICOOR_INTERNAL    H12 -179.989332   60.507953    1.086807   C12   C6    C2 
ICOOR_INTERNAL    H6   179.929890   59.980656    1.086043   C6    C2    C12
ICOOR_INTERNAL    H2   179.913547   60.013387    1.086115   C2    C5    C6 
ICOOR_INTERNAL    H5   179.942002   60.007262    1.086075   C5    C11   C2 
ICOOR_INTERNAL    H11 -179.998602   59.493453    1.086895   C11   C17   C5 
ICOOR_INTERNAL    H23 -122.013980   72.066325    1.095424   C28   N2    C17
ICOOR_INTERNAL    H24 -115.577708   72.199394    1.095083   C28   N2    H23
ICOOR_INTERNAL    O2   174.908212   53.513828    1.218454   C20   C24   N2 
ICOOR_INTERNAL    H17  -79.703951   75.163553    1.103887   C24   C20   N2 
PDB_ROTAMERS 000_conformers.pdb
