# Supplementary material for: DARC 2.0: Improved Docking and Virtual Screening at Protein Interaction Sites
Source: PLoS One. 2015 Jul 16;10(7):e0131612. doi: 10.1371/journal.pone.0131612 (PMC4504481; doi:10.1371/journal.pone.0131612)
Supplement: S1 Dataset — The protocol capture contains all the example input and output files, and representative command-lines and flags required for running DARC. (GZ) [file pone.0131612.s001.gz › DARC2-protocol_capture/input/000_conformers.pdb]

HETATM    1  C1  000 X   1      -4.271  -5.218  -0.208  1.00 20.00           C  
HETATM    2  C2  000 X   1       1.357   6.204   0.695  1.00 20.00           C  
HETATM    3  C3  000 X   1      -4.851  -4.064   0.318  1.00 20.00           C  
HETATM    4  C4  000 X   1      -2.887  -5.293  -0.367  1.00 20.00           C  
HETATM    5  C5  000 X   1       2.416   5.431   0.218  1.00 20.00           C  
HETATM    6  C6  000 X   1       0.444   5.655   1.595  1.00 20.00           C  
HETATM    7  C7  000 X   1      -0.329   0.442  -3.397  1.00 20.00           C  
HETATM    8  C8  000 X   1       1.934  -0.399  -3.470  1.00 20.00           C  
HETATM    9  C9  000 X   1      -4.047  -2.984   0.684  1.00 20.00           C  
HETATM   10  C10 000 X   1      -2.084  -4.214  -0.000  1.00 20.00           C  
HETATM   11  C11 000 X   1       2.562   4.110   0.641  1.00 20.00           C  
HETATM   12  C12 000 X   1       0.589   4.334   2.018  1.00 20.00           C  
HETATM   13  C13 000 X   1      -0.084   1.202  -4.541  1.00 20.00           C  
HETATM   14  C14 000 X   1       2.180   0.361  -4.613  1.00 20.00           C  
HETATM   15  C15 000 X   1       0.680  -0.358  -2.862  1.00 20.00           C  
HETATM   16  C16 000 X   1      -2.664  -3.059   0.525  1.00 20.00           C  
HETATM   17  C17 000 X   1       1.648   3.561   1.541  1.00 20.00           C  
HETATM   18  C18 000 X   1       1.171   1.161  -5.149  1.00 20.00           C  
HETATM   19  C19 000 X   1       1.691   0.584   0.035  1.00 20.00           C  
HETATM   20  C20 000 X   1      -0.243   0.854   1.308  1.00 20.00           C  
HETATM   21  C21 000 X   1      -2.926  -0.392  -0.685  1.00 20.00           C  
HETATM   22  C22 000 X   1       0.413  -1.185  -1.620  1.00 20.00           C  
HETATM   23  C23 000 X   1       0.710  -0.500  -0.310  1.00 20.00           C  
HETATM   24  C24 000 X   1      -0.603   0.189   0.008  1.00 20.00           C  
HETATM   25  C25 000 X   1      -1.592  -0.923  -0.241  1.00 20.00           C  
HETATM   26  C26 000 X   1      -4.710   1.005  -0.015  1.00 20.00           C  
HETATM   27  C27 000 X   1      -1.796  -1.895   0.920  1.00 20.00           C  
HETATM   28  C28 000 X   1       1.804   2.139   1.996  1.00 20.00           C  
HETATM   29  N1  000 X   1      -1.018  -1.599  -1.446  1.00 20.00           N  
HETATM   30  N2  000 X   1       1.098   1.214   1.135  1.00 20.00           N  
HETATM   31  O1  000 X   1       2.782   0.775  -0.470  1.00 20.00           O  
HETATM   32  O2  000 X   1      -1.000   1.098   2.231  1.00 20.00           O  
HETATM   33  O3  000 X   1      -3.452  -0.669  -1.754  1.00 20.00           O  
HETATM   34  O4  000 X   1      -3.435   0.426   0.280  1.00 20.00           O  
HETATM   35 CL1  000 X   1       1.474   2.098  -6.560  1.00 20.00          CL  
HETATM   36  H1  000 X   1      -4.897  -6.059  -0.492  1.00 20.00           H  
HETATM   37  H2  000 X   1       1.245   7.233   0.367  1.00 20.00           H  
HETATM   38  H3  000 X   1      -5.928  -4.005   0.443  1.00 20.00           H  
HETATM   39  H4  000 X   1      -2.436  -6.192  -0.775  1.00 20.00           H  
HETATM   40  H5  000 X   1       3.128   5.859  -0.482  1.00 20.00           H  
HETATM   41  H6  000 X   1      -0.380   6.256   1.968  1.00 20.00           H  
HETATM   42  H7  000 X   1      -1.310   0.479  -2.929  1.00 20.00           H  
HETATM   43  H8  000 X   1       2.726  -1.020  -3.059  1.00 20.00           H  
HETATM   44  H9  000 X   1      -4.508  -2.089   1.093  1.00 20.00           H  
HETATM   45  H10 000 X   1      -1.006  -4.281  -0.128  1.00 20.00           H  
HETATM   46  H11 000 X   1       3.390   3.516   0.264  1.00 20.00           H  
HETATM   47  H12 000 X   1      -0.127   3.914   2.719  1.00 20.00           H  
HETATM   48  H13 000 X   1      -0.880   1.820  -4.947  1.00 20.00           H  
HETATM   49  H14 000 X   1       3.163   0.319  -5.076  1.00 20.00           H  
HETATM   50  H15 000 X   1       1.037  -2.116  -1.717  1.00 20.00           H  
HETATM   51  H16 000 X   1       0.924  -1.293   0.428  1.00 20.00           H  
HETATM   52  H17 000 X   1      -0.793   1.021  -0.692  1.00 20.00           H  
HETATM   53  H18 000 X   1      -5.025   1.639   0.818  1.00 20.00           H  
HETATM   54  H19 000 X   1      -5.443   0.210  -0.179  1.00 20.00           H  
HETATM   55  H20 000 X   1      -4.625   1.611  -0.920  1.00 20.00           H  
HETATM   56  H21 000 X   1      -2.247  -1.365   1.767  1.00 20.00           H  
HETATM   57  H22 000 X   1      -0.823  -2.257   1.270  1.00 20.00           H  
HETATM   58  H23 000 X   1       2.861   1.851   2.006  1.00 20.00           H  
HETATM   59  H24 000 X   1       1.421   2.008   3.014  1.00 20.00           H  
HETATM   60  H25 000 X   1      -1.544  -1.362  -2.287  1.00 20.00           H  
TER                                                                             
HETATM    1  C1  000 X   1      -4.556  -4.515  -0.730  1.00 20.00           C  
HETATM    2  C2  000 X   1       3.533   0.829   4.685  1.00 20.00           C  
HETATM    3  C3  000 X   1      -5.136  -3.360  -0.204  1.00 20.00           C  
HETATM    4  C4  000 X   1      -3.172  -4.590  -0.889  1.00 20.00           C  
HETATM    5  C5  000 X   1       2.219   1.268   4.852  1.00 20.00           C  
HETATM    6  C6  000 X   1       4.191   1.044   3.474  1.00 20.00           C  
HETATM    7  C7  000 X   1      -0.614   1.145  -3.919  1.00 20.00           C  
HETATM    8  C8  000 X   1       1.650   0.304  -3.992  1.00 20.00           C  
HETATM    9  C9  000 X   1      -4.332  -2.281   0.162  1.00 20.00           C  
HETATM   10  C10 000 X   1      -2.368  -3.510  -0.522  1.00 20.00           C  
HETATM   11  C11 000 X   1       1.565   1.923   3.808  1.00 20.00           C  
HETATM   12  C12 000 X   1       3.537   1.699   2.431  1.00 20.00           C  
HETATM   13  C13 000 X   1      -0.368   1.905  -5.063  1.00 20.00           C  
HETATM   14  C14 000 X   1       1.896   1.064  -5.135  1.00 20.00           C  
HETATM   15  C15 000 X   1       0.395   0.345  -3.384  1.00 20.00           C  
HETATM   16  C16 000 X   1      -2.948  -2.356   0.003  1.00 20.00           C  
HETATM   17  C17 000 X   1       2.224   2.138   2.598  1.00 20.00           C  
HETATM   18  C18 000 X   1       0.886   1.864  -5.671  1.00 20.00           C  
HETATM   19  C19 000 X   1       1.407   1.287  -0.487  1.00 20.00           C  
HETATM   20  C20 000 X   1      -0.527   1.558   0.786  1.00 20.00           C  
HETATM   21  C21 000 X   1      -3.211   0.311  -1.207  1.00 20.00           C  
HETATM   22  C22 000 X   1       0.128  -0.482  -2.142  1.00 20.00           C  
HETATM   23  C23 000 X   1       0.426   0.203  -0.832  1.00 20.00           C  
HETATM   24  C24 000 X   1      -0.888   0.892  -0.514  1.00 20.00           C  
HETATM   25  C25 000 X   1      -1.877  -0.220  -0.763  1.00 20.00           C  
HETATM   26  C26 000 X   1      -4.995   1.708  -0.537  1.00 20.00           C  
HETATM   27  C27 000 X   1      -2.081  -1.192   0.398  1.00 20.00           C  
HETATM   28  C28 000 X   1       1.520   2.842   1.474  1.00 20.00           C  
HETATM   29  N1  000 X   1      -1.302  -0.896  -1.968  1.00 20.00           N  
HETATM   30  N2  000 X   1       0.813   1.917   0.613  1.00 20.00           N  
HETATM   31  O1  000 X   1       2.498   1.478  -0.993  1.00 20.00           O  
HETATM   32  O2  000 X   1      -1.284   1.802   1.709  1.00 20.00           O  
HETATM   33  O3  000 X   1      -3.736   0.034  -2.276  1.00 20.00           O  
HETATM   34  O4  000 X   1      -3.720   1.129  -0.242  1.00 20.00           O  
HETATM   35 CL1  000 X   1       1.189   2.801  -7.082  1.00 20.00          CL  
HETATM   36  H1  000 X   1      -5.182  -5.356  -1.014  1.00 20.00           H  
HETATM   37  H2  000 X   1       4.043   0.321   5.498  1.00 20.00           H  
HETATM   38  H3  000 X   1      -6.213  -3.302  -0.079  1.00 20.00           H  
HETATM   39  H4  000 X   1      -2.720  -5.489  -1.297  1.00 20.00           H  
HETATM   40  H5  000 X   1       1.707   1.102   5.795  1.00 20.00           H  
HETATM   41  H6  000 X   1       5.214   0.704   3.344  1.00 20.00           H  
HETATM   42  H7  000 X   1      -1.594   1.182  -3.451  1.00 20.00           H  
HETATM   43  H8  000 X   1       2.441  -0.317  -3.581  1.00 20.00           H  
HETATM   44  H9  000 X   1      -4.793  -1.385   0.571  1.00 20.00           H  
HETATM   45  H10 000 X   1      -1.291  -3.578  -0.650  1.00 20.00           H  
HETATM   46  H11 000 X   1       0.541   2.261   3.947  1.00 20.00           H  
HETATM   47  H12 000 X   1       4.058   1.862   1.491  1.00 20.00           H  
HETATM   48  H13 000 X   1      -1.164   2.523  -5.469  1.00 20.00           H  
HETATM   49  H14 000 X   1       2.878   1.022  -5.598  1.00 20.00           H  
HETATM   50  H15 000 X   1       0.752  -1.413  -2.239  1.00 20.00           H  
HETATM   51  H16 000 X   1       0.639  -0.590  -0.094  1.00 20.00           H  
HETATM   52  H17 000 X   1      -1.078   1.724  -1.214  1.00 20.00           H  
HETATM   53  H18 000 X   1      -5.309   2.342   0.295  1.00 20.00           H  
HETATM   54  H19 000 X   1      -5.727   0.913  -0.701  1.00 20.00           H  
HETATM   55  H20 000 X   1      -4.910   2.314  -1.442  1.00 20.00           H  
HETATM   56  H21 000 X   1      -2.531  -0.662   1.245  1.00 20.00           H  
HETATM   57  H22 000 X   1      -1.108  -1.554   0.748  1.00 20.00           H  
HETATM   58  H23 000 X   1       0.792   3.562   1.865  1.00 20.00           H  
HETATM   59  H24 000 X   1       2.229   3.401   0.855  1.00 20.00           H  
HETATM   60  H25 000 X   1      -1.829  -0.659  -2.809  1.00 20.00           H  
TER                                                                             
HETATM    1  C1  000 X   1      -4.478  -5.150  -0.112  1.00 20.00           C  
HETATM    2  C2  000 X   1       2.940   5.680  -0.042  1.00 20.00           C  
HETATM    3  C3  000 X   1      -5.058  -3.995   0.414  1.00 20.00           C  
HETATM    4  C4  000 X   1      -3.094  -5.225  -0.271  1.00 20.00           C  
HETATM    5  C5  000 X   1       3.660   5.216   1.059  1.00 20.00           C  
HETATM    6  C6  000 X   1       1.783   5.015  -0.448  1.00 20.00           C  
HETATM    7  C7  000 X   1      -0.536   0.510  -3.301  1.00 20.00           C  
HETATM    8  C8  000 X   1       1.727  -0.331  -3.373  1.00 20.00           C  
HETATM    9  C9  000 X   1      -4.254  -2.916   0.781  1.00 20.00           C  
HETATM   10  C10 000 X   1      -2.291  -4.145   0.096  1.00 20.00           C  
HETATM   11  C11 000 X   1       3.224   4.087   1.753  1.00 20.00           C  
HETATM   12  C12 000 X   1       1.347   3.887   0.246  1.00 20.00           C  
HETATM   13  C13 000 X   1      -0.291   1.270  -4.445  1.00 20.00           C  
HETATM   14  C14 000 X   1       1.973   0.429  -4.517  1.00 20.00           C  
HETATM   15  C15 000 X   1       0.473  -0.290  -2.765  1.00 20.00           C  
HETATM   16  C16 000 X   1      -2.871  -2.991   0.622  1.00 20.00           C  
HETATM   17  C17 000 X   1       2.067   3.423   1.346  1.00 20.00           C  
HETATM   18  C18 000 X   1       0.964   1.229  -5.053  1.00 20.00           C  
HETATM   19  C19 000 X   1       1.484   0.652   0.132  1.00 20.00           C  
HETATM   20  C20 000 X   1      -0.450   0.923   1.404  1.00 20.00           C  
HETATM   21  C21 000 X   1      -3.133  -0.324  -0.588  1.00 20.00           C  
HETATM   22  C22 000 X   1       0.206  -1.116  -1.524  1.00 20.00           C  
HETATM   23  C23 000 X   1       0.503  -0.432  -0.214  1.00 20.00           C  
HETATM   24  C24 000 X   1      -0.810   0.258   0.104  1.00 20.00           C  
HETATM   25  C25 000 X   1      -1.799  -0.855  -0.144  1.00 20.00           C  
HETATM   26  C26 000 X   1      -4.917   1.073   0.081  1.00 20.00           C  
HETATM   27  C27 000 X   1      -2.003  -1.826   1.017  1.00 20.00           C  
HETATM   28  C28 000 X   1       1.597   2.208   2.092  1.00 20.00           C  
HETATM   29  N1  000 X   1      -1.225  -1.530  -1.350  1.00 20.00           N  
HETATM   30  N2  000 X   1       0.891   1.282   1.231  1.00 20.00           N  
HETATM   31  O1  000 X   1       2.575   0.844  -0.374  1.00 20.00           O  
HETATM   32  O2  000 X   1      -1.207   1.167   2.328  1.00 20.00           O  
HETATM   33  O3  000 X   1      -3.659  -0.600  -1.658  1.00 20.00           O  
HETATM   34  O4  000 X   1      -3.642   0.495   0.376  1.00 20.00           O  
HETATM   35 CL1  000 X   1       1.267   2.167  -6.464  1.00 20.00          CL  
HETATM   36  H1  000 X   1      -5.104  -5.990  -0.396  1.00 20.00           H  
HETATM   37  H2  000 X   1       3.279   6.559  -0.581  1.00 20.00           H  
HETATM   38  H3  000 X   1      -6.136  -3.937   0.539  1.00 20.00           H  
HETATM   39  H4  000 X   1      -2.643  -6.124  -0.679  1.00 20.00           H  
HETATM   40  H5  000 X   1       4.561   5.734   1.377  1.00 20.00           H  
HETATM   41  H6  000 X   1       1.221   5.377  -1.304  1.00 20.00           H  
HETATM   42  H7  000 X   1      -1.517   0.548  -2.833  1.00 20.00           H  
HETATM   43  H8  000 X   1       2.519  -0.952  -2.962  1.00 20.00           H  
HETATM   44  H9  000 X   1      -4.715  -2.020   1.189  1.00 20.00           H  
HETATM   45  H10 000 X   1      -1.214  -4.213  -0.032  1.00 20.00           H  
HETATM   46  H11 000 X   1       3.792   3.733   2.609  1.00 20.00           H  
HETATM   47  H12 000 X   1       0.444   3.375  -0.078  1.00 20.00           H  
HETATM   48  H13 000 X   1      -1.087   1.889  -4.851  1.00 20.00           H  
HETATM   49  H14 000 X   1       2.956   0.388  -4.980  1.00 20.00           H  
HETATM   50  H15 000 X   1       0.830  -2.048  -1.621  1.00 20.00           H  
HETATM   51  H16 000 X   1       0.717  -1.224   0.524  1.00 20.00           H  
HETATM   52  H17 000 X   1      -1.000   1.090  -0.596  1.00 20.00           H  
HETATM   53  H18 000 X   1      -5.232   1.707   0.914  1.00 20.00           H  
HETATM   54  H19 000 X   1      -5.650   0.279  -0.082  1.00 20.00           H  
HETATM   55  H20 000 X   1      -4.832   1.679  -0.824  1.00 20.00           H  
HETATM   56  H21 000 X   1      -2.454  -1.297   1.863  1.00 20.00           H  
HETATM   57  H22 000 X   1      -1.030  -2.189   1.366  1.00 20.00           H  
HETATM   58  H23 000 X   1       2.445   1.675   2.536  1.00 20.00           H  
HETATM   59  H24 000 X   1       0.923   2.485   2.910  1.00 20.00           H  
HETATM   60  H25 000 X   1      -1.751  -1.294  -2.190  1.00 20.00           H  
TER                                                                             
HETATM    1  C1  000 X   1      -4.349  -4.583  -0.826  1.00 20.00           C  
HETATM    2  C2  000 X   1       1.949   1.352   5.420  1.00 20.00           C  
HETATM    3  C3  000 X   1      -4.929  -3.429  -0.300  1.00 20.00           C  
HETATM    4  C4  000 X   1      -2.965  -4.658  -0.985  1.00 20.00           C  
HETATM    5  C5  000 X   1       1.921   2.723   5.164  1.00 20.00           C  
HETATM    6  C6  000 X   1       1.905   0.444   4.363  1.00 20.00           C  
HETATM    7  C7  000 X   1      -0.407   1.077  -4.016  1.00 20.00           C  
HETATM    8  C8  000 X   1       1.857   0.236  -4.088  1.00 20.00           C  
HETATM    9  C9  000 X   1      -4.125  -2.349   0.066  1.00 20.00           C  
HETATM   10  C10 000 X   1      -2.161  -3.579  -0.619  1.00 20.00           C  
HETATM   11  C11 000 X   1       1.849   3.185   3.850  1.00 20.00           C  
HETATM   12  C12 000 X   1       1.833   0.906   3.049  1.00 20.00           C  
HETATM   13  C13 000 X   1      -0.161   1.836  -5.159  1.00 20.00           C  
HETATM   14  C14 000 X   1       2.103   0.995  -5.232  1.00 20.00           C  
HETATM   15  C15 000 X   1       0.602   0.276  -3.480  1.00 20.00           C  
HETATM   16  C16 000 X   1      -2.741  -2.424  -0.093  1.00 20.00           C  
HETATM   17  C17 000 X   1       1.805   2.277   2.792  1.00 20.00           C  
HETATM   18  C18 000 X   1       1.094   1.796  -5.767  1.00 20.00           C  
HETATM   19  C19 000 X   1       1.614   1.218  -0.583  1.00 20.00           C  
HETATM   20  C20 000 X   1      -0.320   1.489   0.690  1.00 20.00           C  
HETATM   21  C21 000 X   1      -3.004   0.242  -1.303  1.00 20.00           C  
HETATM   22  C22 000 X   1       0.335  -0.550  -2.239  1.00 20.00           C  
HETATM   23  C23 000 X   1       0.633   0.134  -0.929  1.00 20.00           C  
HETATM   24  C24 000 X   1      -0.681   0.824  -0.610  1.00 20.00           C  
HETATM   25  C25 000 X   1      -1.670  -0.288  -0.859  1.00 20.00           C  
HETATM   26  C26 000 X   1      -4.788   1.639  -0.633  1.00 20.00           C  
HETATM   27  C27 000 X   1      -1.874  -1.260   0.302  1.00 20.00           C  
HETATM   28  C28 000 X   1       1.727   2.774   1.378  1.00 20.00           C  
HETATM   29  N1  000 X   1      -1.095  -0.964  -2.064  1.00 20.00           N  
HETATM   30  N2  000 X   1       1.020   1.849   0.517  1.00 20.00           N  
HETATM   31  O1  000 X   1       2.705   1.410  -1.089  1.00 20.00           O  
HETATM   32  O2  000 X   1      -1.077   1.733   1.613  1.00 20.00           O  
HETATM   33  O3  000 X   1      -3.529  -0.034  -2.373  1.00 20.00           O  
HETATM   34  O4  000 X   1      -3.513   1.061  -0.339  1.00 20.00           O  
HETATM   35 CL1  000 X   1       1.396   2.733  -7.178  1.00 20.00          CL  
HETATM   36  H1  000 X   1      -4.975  -5.424  -1.110  1.00 20.00           H  
HETATM   37  H2  000 X   1       2.007   0.992   6.444  1.00 20.00           H  
HETATM   38  H3  000 X   1      -6.006  -3.371  -0.175  1.00 20.00           H  
HETATM   39  H4  000 X   1      -2.513  -5.557  -1.394  1.00 20.00           H  
HETATM   40  H5  000 X   1       1.956   3.430   5.987  1.00 20.00           H  
HETATM   41  H6  000 X   1       1.928  -0.624   4.562  1.00 20.00           H  
HETATM   42  H7  000 X   1      -1.387   1.114  -3.548  1.00 20.00           H  
HETATM   43  H8  000 X   1       2.648  -0.385  -3.677  1.00 20.00           H  
HETATM   44  H9  000 X   1      -4.586  -1.454   0.475  1.00 20.00           H  
HETATM   45  H10 000 X   1      -1.084  -3.646  -0.746  1.00 20.00           H  
HETATM   46  H11 000 X   1       1.827   4.255   3.660  1.00 20.00           H  
HETATM   47  H12 000 X   1       1.799   0.191   2.231  1.00 20.00           H  
HETATM   48  H13 000 X   1      -0.957   2.455  -5.566  1.00 20.00           H  
HETATM   49  H14 000 X   1       3.085   0.954  -5.695  1.00 20.00           H  
HETATM   50  H15 000 X   1       0.959  -1.481  -2.336  1.00 20.00           H  
HETATM   51  H16 000 X   1       0.847  -0.658  -0.191  1.00 20.00           H  
HETATM   52  H17 000 X   1      -0.871   1.656  -1.311  1.00 20.00           H  
HETATM   53  H18 000 X   1      -5.102   2.274   0.199  1.00 20.00           H  
HETATM   54  H19 000 X   1      -5.520   0.845  -0.797  1.00 20.00           H  
HETATM   55  H20 000 X   1      -4.703   2.246  -1.538  1.00 20.00           H  
HETATM   56  H21 000 X   1      -2.324  -0.731   1.148  1.00 20.00           H  
HETATM   57  H22 000 X   1      -0.901  -1.623   0.651  1.00 20.00           H  
HETATM   58  H23 000 X   1       1.208   3.738   1.335  1.00 20.00           H  
HETATM   59  H24 000 X   1       2.727   2.924   0.958  1.00 20.00           H  
HETATM   60  H25 000 X   1      -1.622  -0.727  -2.905  1.00 20.00           H  
TER                                                                             
HETATM    1  C1  000 X   1      -3.001  -5.683  -0.592  1.00 20.00           C  
HETATM    2  C2  000 X   1      -0.078   6.071   1.994  1.00 20.00           C  
HETATM    3  C3  000 X   1      -3.958  -4.715  -0.288  1.00 20.00           C  
HETATM    4  C4  000 X   1      -1.644  -5.392  -0.449  1.00 20.00           C  
HETATM    5  C5  000 X   1       0.900   5.811   1.033  1.00 20.00           C  
HETATM    6  C6  000 X   1      -0.435   5.082   2.910  1.00 20.00           C  
HETATM    7  C7  000 X   1      -0.305   0.532  -3.535  1.00 20.00           C  
HETATM    8  C8  000 X   1       1.959  -0.309  -3.607  1.00 20.00           C  
HETATM    9  C9  000 X   1      -3.559  -3.456   0.158  1.00 20.00           C  
HETATM   10  C10 000 X   1      -1.245  -4.132  -0.002  1.00 20.00           C  
HETATM   11  C11 000 X   1       1.519   4.562   0.989  1.00 20.00           C  
HETATM   12  C12 000 X   1       0.185   3.833   2.866  1.00 20.00           C  
HETATM   13  C13 000 X   1      -0.059   1.292  -4.679  1.00 20.00           C  
HETATM   14  C14 000 X   1       2.205   0.451  -4.751  1.00 20.00           C  
HETATM   15  C15 000 X   1       0.704  -0.268  -2.999  1.00 20.00           C  
HETATM   16  C16 000 X   1      -2.203  -3.164   0.301  1.00 20.00           C  
HETATM   17  C17 000 X   1       1.162   3.573   1.906  1.00 20.00           C  
HETATM   18  C18 000 X   1       1.196   1.251  -5.287  1.00 20.00           C  
HETATM   19  C19 000 X   1       1.716   0.674  -0.102  1.00 20.00           C  
HETATM   20  C20 000 X   1      -0.218   0.944   1.170  1.00 20.00           C  
HETATM   21  C21 000 X   1      -2.901  -0.302  -0.822  1.00 20.00           C  
HETATM   22  C22 000 X   1       0.438  -1.095  -1.758  1.00 20.00           C  
HETATM   23  C23 000 X   1       0.735  -0.410  -0.448  1.00 20.00           C  
HETATM   24  C24 000 X   1      -0.578   0.279  -0.130  1.00 20.00           C  
HETATM   25  C25 000 X   1      -1.568  -0.833  -0.378  1.00 20.00           C  
HETATM   26  C26 000 X   1      -4.686   1.095  -0.153  1.00 20.00           C  
HETATM   27  C27 000 X   1      -1.771  -1.805   0.783  1.00 20.00           C  
HETATM   28  C28 000 X   1       1.829   2.229   1.858  1.00 20.00           C  
HETATM   29  N1  000 X   1      -0.993  -1.509  -1.584  1.00 20.00           N  
HETATM   30  N2  000 X   1       1.122   1.304   0.997  1.00 20.00           N  
HETATM   31  O1  000 X   1       2.807   0.865  -0.608  1.00 20.00           O  
HETATM   32  O2  000 X   1      -0.975   1.188   2.094  1.00 20.00           O  
HETATM   33  O3  000 X   1      -3.427  -0.579  -1.892  1.00 20.00           O  
HETATM   34  O4  000 X   1      -3.410   0.516   0.142  1.00 20.00           O  
HETATM   35 CL1  000 X   1       1.498   2.188  -6.698  1.00 20.00          CL  
HETATM   36  H1  000 X   1      -3.312  -6.665  -0.938  1.00 20.00           H  
HETATM   37  H2  000 X   1      -0.559   7.044   2.029  1.00 20.00           H  
HETATM   38  H3  000 X   1      -5.014  -4.943  -0.399  1.00 20.00           H  
HETATM   39  H4  000 X   1      -0.899  -6.145  -0.684  1.00 20.00           H  
HETATM   40  H5  000 X   1       1.179   6.581   0.320  1.00 20.00           H  
HETATM   41  H6  000 X   1      -1.195   5.285   3.659  1.00 20.00           H  
HETATM   42  H7  000 X   1      -1.285   0.569  -3.067  1.00 20.00           H  
HETATM   43  H8  000 X   1       2.751  -0.930  -3.196  1.00 20.00           H  
HETATM   44  H9  000 X   1      -4.312  -2.708   0.392  1.00 20.00           H  
HETATM   45  H10 000 X   1      -0.186  -3.913   0.106  1.00 20.00           H  
HETATM   46  H11 000 X   1       2.280   4.369   0.237  1.00 20.00           H  
HETATM   47  H12 000 X   1      -0.100   3.069   3.584  1.00 20.00           H  
HETATM   48  H13 000 X   1      -0.855   1.910  -5.085  1.00 20.00           H  
HETATM   49  H14 000 X   1       3.187   0.409  -5.214  1.00 20.00           H  
HETATM   50  H15 000 X   1       1.061  -2.026  -1.855  1.00 20.00           H  
HETATM   51  H16 000 X   1       0.949  -1.203   0.290  1.00 20.00           H  
HETATM   52  H17 000 X   1      -0.768   1.111  -0.830  1.00 20.00           H  
HETATM   53  H18 000 X   1      -5.000   1.729   0.680  1.00 20.00           H  
HETATM   54  H19 000 X   1      -5.418   0.300  -0.316  1.00 20.00           H  
HETATM   55  H20 000 X   1      -4.600   1.701  -1.058  1.00 20.00           H  
HETATM   56  H21 000 X   1      -2.520  -1.400   1.473  1.00 20.00           H  
HETATM   57  H22 000 X   1      -0.842  -1.891   1.356  1.00 20.00           H  
HETATM   58  H23 000 X   1       2.855   2.320   1.486  1.00 20.00           H  
HETATM   59  H24 000 X   1       1.883   1.782   2.857  1.00 20.00           H  
HETATM   60  H25 000 X   1      -1.520  -1.272  -2.424  1.00 20.00           H  
TER                                                                             
HETATM    1  C1  000 X   1      -4.102  -5.192  -0.374  1.00 20.00           C  
HETATM    2  C2  000 X   1       0.067   6.007   1.963  1.00 20.00           C  
HETATM    3  C3  000 X   1      -4.682  -4.038   0.152  1.00 20.00           C  
HETATM    4  C4  000 X   1      -2.719  -5.267  -0.533  1.00 20.00           C  
HETATM    5  C5  000 X   1       0.781   5.544   3.069  1.00 20.00           C  
HETATM    6  C6  000 X   1      -0.027   5.221   0.815  1.00 20.00           C  
HETATM    7  C7  000 X   1      -0.160   0.468  -3.563  1.00 20.00           C  
HETATM    8  C8  000 X   1       2.103  -0.373  -3.636  1.00 20.00           C  
HETATM    9  C9  000 X   1      -3.879  -2.958   0.518  1.00 20.00           C  
HETATM   10  C10 000 X   1      -1.915  -4.188  -0.166  1.00 20.00           C  
HETATM   11  C11 000 X   1       1.400   4.295   3.026  1.00 20.00           C  
HETATM   12  C12 000 X   1       0.593   3.972   0.772  1.00 20.00           C  
HETATM   13  C13 000 X   1       0.085   1.227  -4.707  1.00 20.00           C  
HETATM   14  C14 000 X   1       2.349   0.386  -4.779  1.00 20.00           C  
HETATM   15  C15 000 X   1       0.849  -0.333  -3.028  1.00 20.00           C  
HETATM   16  C16 000 X   1      -2.495  -3.033   0.359  1.00 20.00           C  
HETATM   17  C17 000 X   1       1.306   3.509   1.877  1.00 20.00           C  
HETATM   18  C18 000 X   1       1.340   1.187  -5.315  1.00 20.00           C  
HETATM   19  C19 000 X   1       1.860   0.609  -0.131  1.00 20.00           C  
HETATM   20  C20 000 X   1      -0.074   0.880   1.142  1.00 20.00           C  
HETATM   21  C21 000 X   1      -2.757  -0.367  -0.851  1.00 20.00           C  
HETATM   22  C22 000 X   1       0.582  -1.159  -1.786  1.00 20.00           C  
HETATM   23  C23 000 X   1       0.879  -0.475  -0.476  1.00 20.00           C  
HETATM   24  C24 000 X   1      -0.434   0.215  -0.158  1.00 20.00           C  
HETATM   25  C25 000 X   1      -1.423  -0.897  -0.407  1.00 20.00           C  
HETATM   26  C26 000 X   1      -4.542   1.030  -0.181  1.00 20.00           C  
HETATM   27  C27 000 X   1      -1.627  -1.869   0.754  1.00 20.00           C  
HETATM   28  C28 000 X   1       1.973   2.165   1.830  1.00 20.00           C  
HETATM   29  N1  000 X   1      -0.849  -1.573  -1.612  1.00 20.00           N  
HETATM   30  N2  000 X   1       1.267   1.240   0.969  1.00 20.00           N  
HETATM   31  O1  000 X   1       2.951   0.801  -0.637  1.00 20.00           O  
HETATM   32  O2  000 X   1      -0.831   1.124   2.065  1.00 20.00           O  
HETATM   33  O3  000 X   1      -3.283  -0.643  -1.920  1.00 20.00           O  
HETATM   34  O4  000 X   1      -3.266   0.452   0.114  1.00 20.00           O  
HETATM   35 CL1  000 X   1       1.643   2.124  -6.726  1.00 20.00          CL  
HETATM   36  H1  000 X   1      -4.728  -6.033  -0.658  1.00 20.00           H  
HETATM   37  H2  000 X   1      -0.416   6.979   1.998  1.00 20.00           H  
HETATM   38  H3  000 X   1      -5.760  -3.980   0.277  1.00 20.00           H  
HETATM   39  H4  000 X   1      -2.267  -6.166  -0.941  1.00 20.00           H  
HETATM   40  H5  000 X   1       0.853   6.156   3.964  1.00 20.00           H  
HETATM   41  H6  000 X   1      -0.583   5.581  -0.046  1.00 20.00           H  
HETATM   42  H7  000 X   1      -1.141   0.505  -3.095  1.00 20.00           H  
HETATM   43  H8  000 X   1       2.895  -0.994  -3.225  1.00 20.00           H  
HETATM   44  H9  000 X   1      -4.339  -2.063   0.927  1.00 20.00           H  
HETATM   45  H10 000 X   1      -0.838  -4.255  -0.294  1.00 20.00           H  
HETATM   46  H11 000 X   1       1.954   3.942   3.892  1.00 20.00           H  
HETATM   47  H12 000 X   1       0.514   3.367  -0.127  1.00 20.00           H  
HETATM   48  H13 000 X   1      -0.711   1.846  -5.113  1.00 20.00           H  
HETATM   49  H14 000 X   1       3.332   0.345  -5.242  1.00 20.00           H  
HETATM   50  H15 000 X   1       1.205  -2.090  -1.883  1.00 20.00           H  
HETATM   51  H16 000 X   1       1.093  -1.267   0.262  1.00 20.00           H  
HETATM   52  H17 000 X   1      -0.624   1.047  -0.858  1.00 20.00           H  
HETATM   53  H18 000 X   1      -4.856   1.665   0.651  1.00 20.00           H  
HETATM   54  H19 000 X   1      -5.274   0.236  -0.345  1.00 20.00           H  
HETATM   55  H20 000 X   1      -4.456   1.637  -1.086  1.00 20.00           H  
HETATM   56  H21 000 X   1      -2.078  -1.340   1.601  1.00 20.00           H  
HETATM   57  H22 000 X   1      -0.654  -2.232   1.104  1.00 20.00           H  
HETATM   58  H23 000 X   1       2.999   2.256   1.458  1.00 20.00           H  
HETATM   59  H24 000 X   1       2.027   1.718   2.828  1.00 20.00           H  
HETATM   60  H25 000 X   1      -1.375  -1.336  -2.453  1.00 20.00           H  
TER                                                                             
HETATM    1  C1  000 X   1      -3.377  -5.641  -0.329  1.00 20.00           C  
HETATM    2  C2  000 X   1       2.795   5.745  -0.012  1.00 20.00           C  
HETATM    3  C3  000 X   1      -4.334  -4.673  -0.026  1.00 20.00           C  
HETATM    4  C4  000 X   1      -2.020  -5.349  -0.186  1.00 20.00           C  
HETATM    5  C5  000 X   1       3.618   4.622   0.081  1.00 20.00           C  
HETATM    6  C6  000 X   1       1.536   5.738   0.589  1.00 20.00           C  
HETATM    7  C7  000 X   1      -0.680   0.575  -3.273  1.00 20.00           C  
HETATM    8  C8  000 X   1       1.583  -0.266  -3.345  1.00 20.00           C  
HETATM    9  C9  000 X   1      -3.935  -3.413   0.421  1.00 20.00           C  
HETATM   10  C10 000 X   1      -1.621  -4.089   0.260  1.00 20.00           C  
HETATM   11  C11 000 X   1       3.182   3.493   0.774  1.00 20.00           C  
HETATM   12  C12 000 X   1       1.100   4.609   1.282  1.00 20.00           C  
HETATM   13  C13 000 X   1      -0.435   1.334  -4.416  1.00 20.00           C  
HETATM   14  C14 000 X   1       1.829   0.493  -4.489  1.00 20.00           C  
HETATM   15  C15 000 X   1       0.329  -0.226  -2.737  1.00 20.00           C  
HETATM   16  C16 000 X   1      -2.578  -3.121   0.564  1.00 20.00           C  
HETATM   17  C17 000 X   1       1.923   3.487   1.375  1.00 20.00           C  
HETATM   18  C18 000 X   1       0.820   1.294  -5.024  1.00 20.00           C  
HETATM   19  C19 000 X   1       1.340   0.716   0.160  1.00 20.00           C  
HETATM   20  C20 000 X   1      -0.594   0.987   1.433  1.00 20.00           C  
HETATM   21  C21 000 X   1      -3.277  -0.260  -0.560  1.00 20.00           C  
HETATM   22  C22 000 X   1       0.062  -1.052  -1.496  1.00 20.00           C  
HETATM   23  C23 000 X   1       0.359  -0.368  -0.185  1.00 20.00           C  
HETATM   24  C24 000 X   1      -0.954   0.322   0.133  1.00 20.00           C  
HETATM   25  C25 000 X   1      -1.943  -0.790  -0.116  1.00 20.00           C  
HETATM   26  C26 000 X   1      -5.062   1.137   0.110  1.00 20.00           C  
HETATM   27  C27 000 X   1      -2.147  -1.762   1.045  1.00 20.00           C  
HETATM   28  C28 000 X   1       1.453   2.272   2.121  1.00 20.00           C  
HETATM   29  N1  000 X   1      -1.369  -1.466  -1.321  1.00 20.00           N  
HETATM   30  N2  000 X   1       0.747   1.347   1.260  1.00 20.00           N  
HETATM   31  O1  000 X   1       2.431   0.908  -0.346  1.00 20.00           O  
HETATM   32  O2  000 X   1      -1.351   1.231   2.356  1.00 20.00           O  
HETATM   33  O3  000 X   1      -3.803  -0.536  -1.630  1.00 20.00           O  
HETATM   34  O4  000 X   1      -3.786   0.559   0.405  1.00 20.00           O  
HETATM   35 CL1  000 X   1       1.123   2.231  -6.435  1.00 20.00          CL  
HETATM   36  H1  000 X   1      -3.688  -6.622  -0.676  1.00 20.00           H  
HETATM   37  H2  000 X   1       3.136   6.624  -0.551  1.00 20.00           H  
HETATM   38  H3  000 X   1      -5.390  -4.900  -0.136  1.00 20.00           H  
HETATM   39  H4  000 X   1      -1.275  -6.103  -0.421  1.00 20.00           H  
HETATM   40  H5  000 X   1       4.599   4.628  -0.386  1.00 20.00           H  
HETATM   41  H6  000 X   1       0.896   6.613   0.518  1.00 20.00           H  
HETATM   42  H7  000 X   1      -1.661   0.612  -2.805  1.00 20.00           H  
HETATM   43  H8  000 X   1       2.375  -0.887  -2.934  1.00 20.00           H  
HETATM   44  H9  000 X   1      -4.688  -2.665   0.654  1.00 20.00           H  
HETATM   45  H10 000 X   1      -0.562  -3.871   0.369  1.00 20.00           H  
HETATM   46  H11 000 X   1       3.830   2.623   0.841  1.00 20.00           H  
HETATM   47  H12 000 X   1       0.118   4.613   1.747  1.00 20.00           H  
HETATM   48  H13 000 X   1      -1.231   1.953  -4.823  1.00 20.00           H  
HETATM   49  H14 000 X   1       2.812   0.452  -4.952  1.00 20.00           H  
HETATM   50  H15 000 X   1       0.685  -1.983  -1.593  1.00 20.00           H  
HETATM   51  H16 000 X   1       0.573  -1.160   0.553  1.00 20.00           H  
HETATM   52  H17 000 X   1      -1.144   1.154  -0.567  1.00 20.00           H  
HETATM   53  H18 000 X   1      -5.376   1.772   0.942  1.00 20.00           H  
HETATM   54  H19 000 X   1      -5.794   0.343  -0.054  1.00 20.00           H  
HETATM   55  H20 000 X   1      -4.976   1.744  -0.795  1.00 20.00           H  
HETATM   56  H21 000 X   1      -2.895  -1.357   1.735  1.00 20.00           H  
HETATM   57  H22 000 X   1      -1.218  -1.848   1.618  1.00 20.00           H  
HETATM   58  H23 000 X   1       2.301   1.739   2.565  1.00 20.00           H  
HETATM   59  H24 000 X   1       0.779   2.549   2.938  1.00 20.00           H  
HETATM   60  H25 000 X   1      -1.895  -1.229  -2.162  1.00 20.00           H  
TER                                                                             
HETATM    1  C1  000 X   1      -4.725  -4.541  -0.564  1.00 20.00           C  
HETATM    2  C2  000 X   1       4.822   1.025   3.416  1.00 20.00           C  
HETATM    3  C3  000 X   1      -5.305  -3.386  -0.038  1.00 20.00           C  
HETATM    4  C4  000 X   1      -3.341  -4.616  -0.723  1.00 20.00           C  
HETATM    5  C5  000 X   1       4.801   2.395   3.155  1.00 20.00           C  
HETATM    6  C6  000 X   1       3.715   0.238   3.100  1.00 20.00           C  
HETATM    7  C7  000 X   1      -0.783   1.119  -3.753  1.00 20.00           C  
HETATM    8  C8  000 X   1       1.481   0.278  -3.826  1.00 20.00           C  
HETATM    9  C9  000 X   1      -4.501  -2.307   0.328  1.00 20.00           C  
HETATM   10  C10 000 X   1      -2.537  -3.536  -0.356  1.00 20.00           C  
HETATM   11  C11 000 X   1       3.673   2.978   2.577  1.00 20.00           C  
HETATM   12  C12 000 X   1       2.587   0.820   2.523  1.00 20.00           C  
HETATM   13  C13 000 X   1      -0.537   1.879  -4.897  1.00 20.00           C  
HETATM   14  C14 000 X   1       1.727   1.038  -4.969  1.00 20.00           C  
HETATM   15  C15 000 X   1       0.226   0.319  -3.218  1.00 20.00           C  
HETATM   16  C16 000 X   1      -3.117  -2.382   0.169  1.00 20.00           C  
HETATM   17  C17 000 X   1       2.566   2.190   2.261  1.00 20.00           C  
HETATM   18  C18 000 X   1       0.718   1.838  -5.505  1.00 20.00           C  
HETATM   19  C19 000 X   1       1.238   1.261  -0.321  1.00 20.00           C  
HETATM   20  C20 000 X   1      -0.696   1.532   0.952  1.00 20.00           C  
HETATM   21  C21 000 X   1      -3.379   0.285  -1.041  1.00 20.00           C  
HETATM   22  C22 000 X   1      -0.040  -0.507  -1.976  1.00 20.00           C  
HETATM   23  C23 000 X   1       0.257   0.177  -0.666  1.00 20.00           C  
HETATM   24  C24 000 X   1      -1.057   0.867  -0.348  1.00 20.00           C  
HETATM   25  C25 000 X   1      -2.046  -0.246  -0.597  1.00 20.00           C  
HETATM   26  C26 000 X   1      -5.164   1.682  -0.371  1.00 20.00           C  
HETATM   27  C27 000 X   1      -2.249  -1.217   0.564  1.00 20.00           C  
HETATM   28  C28 000 X   1       1.351   2.817   1.640  1.00 20.00           C  
HETATM   29  N1  000 X   1      -1.471  -0.921  -1.802  1.00 20.00           N  
HETATM   30  N2  000 X   1       0.644   1.891   0.779  1.00 20.00           N  
HETATM   31  O1  000 X   1       2.329   1.453  -0.827  1.00 20.00           O  
HETATM   32  O2  000 X   1      -1.453   1.776   1.875  1.00 20.00           O  
HETATM   33  O3  000 X   1      -3.905   0.009  -2.110  1.00 20.00           O  
HETATM   34  O4  000 X   1      -3.888   1.104  -0.076  1.00 20.00           O  
HETATM   35 CL1  000 X   1       1.020   2.776  -6.916  1.00 20.00          CL  
HETATM   36  H1  000 X   1      -5.350  -5.381  -0.848  1.00 20.00           H  
HETATM   37  H2  000 X   1       5.701   0.571   3.864  1.00 20.00           H  
HETATM   38  H3  000 X   1      -6.382  -3.328   0.087  1.00 20.00           H  
HETATM   39  H4  000 X   1      -2.889  -5.515  -1.131  1.00 20.00           H  
HETATM   40  H5  000 X   1       5.663   3.008   3.400  1.00 20.00           H  
HETATM   41  H6  000 X   1       3.731  -0.829   3.302  1.00 20.00           H  
HETATM   42  H7  000 X   1      -1.763   1.157  -3.285  1.00 20.00           H  
HETATM   43  H8  000 X   1       2.273  -0.343  -3.415  1.00 20.00           H  
HETATM   44  H9  000 X   1      -4.961  -1.411   0.737  1.00 20.00           H  
HETATM   45  H10 000 X   1      -1.460  -3.604  -0.484  1.00 20.00           H  
HETATM   46  H11 000 X   1       3.665   4.046   2.377  1.00 20.00           H  
HETATM   47  H12 000 X   1       1.729   0.199   2.280  1.00 20.00           H  
HETATM   48  H13 000 X   1      -1.333   2.498  -5.303  1.00 20.00           H  
HETATM   49  H14 000 X   1       2.709   0.997  -5.432  1.00 20.00           H  
HETATM   50  H15 000 X   1       0.583  -1.439  -2.073  1.00 20.00           H  
HETATM   51  H16 000 X   1       0.471  -0.615   0.072  1.00 20.00           H  
HETATM   52  H17 000 X   1      -1.246   1.699  -1.048  1.00 20.00           H  
HETATM   53  H18 000 X   1      -5.478   2.316   0.461  1.00 20.00           H  
HETATM   54  H19 000 X   1      -5.896   0.888  -0.535  1.00 20.00           H  
HETATM   55  H20 000 X   1      -5.078   2.288  -1.276  1.00 20.00           H  
HETATM   56  H21 000 X   1      -2.700  -0.688   1.411  1.00 20.00           H  
HETATM   57  H22 000 X   1      -1.276  -1.580   0.914  1.00 20.00           H  
HETATM   58  H23 000 X   1       0.653   3.157   2.413  1.00 20.00           H  
HETATM   59  H24 000 X   1       1.623   3.691   1.040  1.00 20.00           H  
HETATM   60  H25 000 X   1      -1.998  -0.685  -2.643  1.00 20.00           H  
TER                                                                             
HETATM    1  C1  000 X   1      -3.623  -5.032  -0.781  1.00 20.00           C  
HETATM    2  C2  000 X   1       4.679   1.090   3.443  1.00 20.00           C  
HETATM    3  C3  000 X   1      -4.581  -4.064  -0.478  1.00 20.00           C  
HETATM    4  C4  000 X   1      -2.267  -4.740  -0.638  1.00 20.00           C  
HETATM    5  C5  000 X   1       3.448   1.017   4.094  1.00 20.00           C  
HETATM    6  C6  000 X   1       4.782   1.746   2.216  1.00 20.00           C  
HETATM    7  C7  000 X   1      -0.927   1.184  -3.725  1.00 20.00           C  
HETATM    8  C8  000 X   1       1.337   0.343  -3.797  1.00 20.00           C  
HETATM    9  C9  000 X   1      -4.181  -2.804  -0.032  1.00 20.00           C  
HETATM   10  C10 000 X   1      -1.868  -3.480  -0.192  1.00 20.00           C  
HETATM   11  C11 000 X   1       2.319   1.599   3.517  1.00 20.00           C  
HETATM   12  C12 000 X   1       3.653   2.328   1.639  1.00 20.00           C  
HETATM   13  C13 000 X   1      -0.681   1.943  -4.868  1.00 20.00           C  
HETATM   14  C14 000 X   1       1.582   1.102  -4.941  1.00 20.00           C  
HETATM   15  C15 000 X   1       0.082   0.383  -3.189  1.00 20.00           C  
HETATM   16  C16 000 X   1      -2.825  -2.512   0.112  1.00 20.00           C  
HETATM   17  C17 000 X   1       2.421   2.254   2.290  1.00 20.00           C  
HETATM   18  C18 000 X   1       0.573   1.903  -5.476  1.00 20.00           C  
HETATM   19  C19 000 X   1       1.093   1.325  -0.292  1.00 20.00           C  
HETATM   20  C20 000 X   1      -0.840   1.596   0.981  1.00 20.00           C  
HETATM   21  C21 000 X   1      -3.524   0.349  -1.012  1.00 20.00           C  
HETATM   22  C22 000 X   1      -0.185  -0.443  -1.948  1.00 20.00           C  
HETATM   23  C23 000 X   1       0.113   0.241  -0.638  1.00 20.00           C  
HETATM   24  C24 000 X   1      -1.201   0.931  -0.319  1.00 20.00           C  
HETATM   25  C25 000 X   1      -2.190  -0.181  -0.568  1.00 20.00           C  
HETATM   26  C26 000 X   1      -5.308   1.746  -0.342  1.00 20.00           C  
HETATM   27  C27 000 X   1      -2.394  -1.153   0.593  1.00 20.00           C  
HETATM   28  C28 000 X   1       1.206   2.881   1.669  1.00 20.00           C  
HETATM   29  N1  000 X   1      -1.615  -0.857  -1.773  1.00 20.00           N  
HETATM   30  N2  000 X   1       0.500   1.956   0.808  1.00 20.00           N  
HETATM   31  O1  000 X   1       2.185   1.517  -0.798  1.00 20.00           O  
HETATM   32  O2  000 X   1      -1.597   1.840   1.904  1.00 20.00           O  
HETATM   33  O3  000 X   1      -4.050   0.073  -2.082  1.00 20.00           O  
HETATM   34  O4  000 X   1      -4.033   1.168  -0.048  1.00 20.00           O  
HETATM   35 CL1  000 X   1       0.876   2.840  -6.887  1.00 20.00          CL  
HETATM   36  H1  000 X   1      -3.934  -6.013  -1.128  1.00 20.00           H  
HETATM   37  H2  000 X   1       5.558   0.638   3.893  1.00 20.00           H  
HETATM   38  H3  000 X   1      -5.637  -4.291  -0.588  1.00 20.00           H  
HETATM   39  H4  000 X   1      -1.521  -5.494  -0.873  1.00 20.00           H  
HETATM   40  H5  000 X   1       3.368   0.508   5.050  1.00 20.00           H  
HETATM   41  H6  000 X   1       5.741   1.804   1.710  1.00 20.00           H  
HETATM   42  H7  000 X   1      -1.907   1.221  -3.257  1.00 20.00           H  
HETATM   43  H8  000 X   1       2.128  -0.278  -3.386  1.00 20.00           H  
HETATM   44  H9  000 X   1      -4.934  -2.056   0.202  1.00 20.00           H  
HETATM   45  H10 000 X   1      -0.808  -3.262  -0.083  1.00 20.00           H  
HETATM   46  H11 000 X   1       1.363   1.537   4.031  1.00 20.00           H  
HETATM   47  H12 000 X   1       3.742   2.836   0.683  1.00 20.00           H  
HETATM   48  H13 000 X   1      -1.477   2.562  -5.275  1.00 20.00           H  
HETATM   49  H14 000 X   1       2.565   1.061  -5.404  1.00 20.00           H  
HETATM   50  H15 000 X   1       0.439  -1.374  -2.045  1.00 20.00           H  
HETATM   51  H16 000 X   1       0.326  -0.551   0.100  1.00 20.00           H  
HETATM   52  H17 000 X   1      -1.391   1.763  -1.020  1.00 20.00           H  
HETATM   53  H18 000 X   1      -5.622   2.381   0.490  1.00 20.00           H  
HETATM   54  H19 000 X   1      -6.041   0.952  -0.506  1.00 20.00           H  
HETATM   55  H20 000 X   1      -5.223   2.353  -1.247  1.00 20.00           H  
HETATM   56  H21 000 X   1      -3.142  -0.748   1.283  1.00 20.00           H  
HETATM   57  H22 000 X   1      -1.464  -1.239   1.166  1.00 20.00           H  
HETATM   58  H23 000 X   1       0.509   3.221   2.442  1.00 20.00           H  
HETATM   59  H24 000 X   1       1.479   3.755   1.069  1.00 20.00           H  
HETATM   60  H25 000 X   1      -2.142  -0.620  -2.614  1.00 20.00           H  
TER                                                                             
HETATM    1  C1  000 X   1      -3.170  -5.709  -0.425  1.00 20.00           C  
HETATM    2  C2  000 X   1       1.215   6.268   0.722  1.00 20.00           C  
HETATM    3  C3  000 X   1      -4.127  -4.741  -0.122  1.00 20.00           C  
HETATM    4  C4  000 X   1      -1.813  -5.417  -0.282  1.00 20.00           C  
HETATM    5  C5  000 X   1       1.388   5.985   2.077  1.00 20.00           C  
HETATM    6  C6  000 X   1       1.186   5.229  -0.209  1.00 20.00           C  
HETATM    7  C7  000 X   1      -0.474   0.506  -3.369  1.00 20.00           C  
HETATM    8  C8  000 X   1       1.790  -0.335  -3.441  1.00 20.00           C  
HETATM    9  C9  000 X   1      -3.728  -3.481   0.324  1.00 20.00           C  
HETATM   10  C10 000 X   1      -1.414  -4.157   0.164  1.00 20.00           C  
HETATM   11  C11 000 X   1       1.533   4.664   2.501  1.00 20.00           C  
HETATM   12  C12 000 X   1       1.330   3.908   0.215  1.00 20.00           C  
HETATM   13  C13 000 X   1      -0.228   1.266  -4.512  1.00 20.00           C  
HETATM   14  C14 000 X   1       2.036   0.425  -4.585  1.00 20.00           C  
HETATM   15  C15 000 X   1       0.535  -0.294  -2.833  1.00 20.00           C  
HETATM   16  C16 000 X   1      -2.372  -3.190   0.468  1.00 20.00           C  
HETATM   17  C17 000 X   1       1.504   3.625   1.569  1.00 20.00           C  
HETATM   18  C18 000 X   1       1.027   1.225  -5.120  1.00 20.00           C  
HETATM   19  C19 000 X   1       1.547   0.648   0.064  1.00 20.00           C  
HETATM   20  C20 000 X   1      -0.387   0.919   1.337  1.00 20.00           C  
HETATM   21  C21 000 X   1      -3.070  -0.328  -0.656  1.00 20.00           C  
HETATM   22  C22 000 X   1       0.269  -1.121  -1.592  1.00 20.00           C  
HETATM   23  C23 000 X   1       0.566  -0.436  -0.282  1.00 20.00           C  
HETATM   24  C24 000 X   1      -0.748   0.253   0.037  1.00 20.00           C  
HETATM   25  C25 000 X   1      -1.737  -0.859  -0.212  1.00 20.00           C  
HETATM   26  C26 000 X   1      -4.855   1.069   0.014  1.00 20.00           C  
HETATM   27  C27 000 X   1      -1.940  -1.831   0.949  1.00 20.00           C  
HETATM   28  C28 000 X   1       1.660   2.203   2.025  1.00 20.00           C  
HETATM   29  N1  000 X   1      -1.162  -1.534  -1.417  1.00 20.00           N  
HETATM   30  N2  000 X   1       0.953   1.278   1.164  1.00 20.00           N  
HETATM   31  O1  000 X   1       2.638   0.839  -0.442  1.00 20.00           O  
HETATM   32  O2  000 X   1      -1.144   1.163   2.260  1.00 20.00           O  
HETATM   33  O3  000 X   1      -3.596  -0.605  -1.726  1.00 20.00           O  
HETATM   34  O4  000 X   1      -3.579   0.490   0.308  1.00 20.00           O  
HETATM   35 CL1  000 X   1       1.329   2.162  -6.531  1.00 20.00          CL  
HETATM   36  H1  000 X   1      -3.481  -6.690  -0.772  1.00 20.00           H  
HETATM   37  H2  000 X   1       1.101   7.296   0.392  1.00 20.00           H  
HETATM   38  H3  000 X   1      -5.184  -4.968  -0.232  1.00 20.00           H  
HETATM   39  H4  000 X   1      -1.068  -6.171  -0.517  1.00 20.00           H  
HETATM   40  H5  000 X   1       1.409   6.793   2.802  1.00 20.00           H  
HETATM   41  H6  000 X   1       1.050   5.449  -1.264  1.00 20.00           H  
HETATM   42  H7  000 X   1      -1.454   0.543  -2.901  1.00 20.00           H  
HETATM   43  H8  000 X   1       2.582  -0.956  -3.030  1.00 20.00           H  
HETATM   44  H9  000 X   1      -4.481  -2.733   0.558  1.00 20.00           H  
HETATM   45  H10 000 X   1      -0.355  -3.939   0.273  1.00 20.00           H  
HETATM   46  H11 000 X   1       1.667   4.453   3.558  1.00 20.00           H  
HETATM   47  H12 000 X   1       1.307   3.106  -0.518  1.00 20.00           H  
HETATM   48  H13 000 X   1      -1.024   1.885  -4.919  1.00 20.00           H  
HETATM   49  H14 000 X   1       3.018   0.383  -5.048  1.00 20.00           H  
HETATM   50  H15 000 X   1       0.892  -2.052  -1.689  1.00 20.00           H  
HETATM   51  H16 000 X   1       0.780  -1.228   0.456  1.00 20.00           H  
HETATM   52  H17 000 X   1      -0.937   1.085  -0.664  1.00 20.00           H  
HETATM   53  H18 000 X   1      -5.169   1.703   0.846  1.00 20.00           H  
HETATM   54  H19 000 X   1      -5.587   0.274  -0.150  1.00 20.00           H  
HETATM   55  H20 000 X   1      -4.769   1.675  -0.891  1.00 20.00           H  
HETATM   56  H21 000 X   1      -2.689  -1.425   1.639  1.00 20.00           H  
HETATM   57  H22 000 X   1      -1.011  -1.917   1.522  1.00 20.00           H  
HETATM   58  H23 000 X   1       2.716   1.915   2.035  1.00 20.00           H  
HETATM   59  H24 000 X   1       1.277   2.072   3.042  1.00 20.00           H  
HETATM   60  H25 000 X   1      -1.689  -1.298  -2.258  1.00 20.00           H  
TER                                                                             
HETATM    1  C1  000 X   1      -3.166  -5.643  -0.358  1.00 20.00           C  
HETATM    2  C2  000 X   1       1.217   6.334   0.791  1.00 20.00           C  
HETATM    3  C3  000 X   1      -4.123  -4.676  -0.055  1.00 20.00           C  
HETATM    4  C4  000 X   1      -1.809  -5.352  -0.215  1.00 20.00           C  
HETATM    5  C5  000 X   1       2.276   5.561   0.314  1.00 20.00           C  
HETATM    6  C6  000 X   1       0.303   5.785   1.691  1.00 20.00           C  
HETATM    7  C7  000 X   1      -0.470   0.572  -3.302  1.00 20.00           C  
HETATM    8  C8  000 X   1       1.794  -0.269  -3.374  1.00 20.00           C  
HETATM    9  C9  000 X   1      -3.724  -3.416   0.392  1.00 20.00           C  
HETATM   10  C10 000 X   1      -1.410  -4.092   0.231  1.00 20.00           C  
HETATM   11  C11 000 X   1       2.421   4.240   0.737  1.00 20.00           C  
HETATM   12  C12 000 X   1       0.449   4.463   2.114  1.00 20.00           C  
HETATM   13  C13 000 X   1      -0.224   1.331  -4.445  1.00 20.00           C  
HETATM   14  C14 000 X   1       2.040   0.490  -4.518  1.00 20.00           C  
HETATM   15  C15 000 X   1       0.539  -0.229  -2.766  1.00 20.00           C  
HETATM   16  C16 000 X   1      -2.368  -3.124   0.535  1.00 20.00           C  
HETATM   17  C17 000 X   1       1.508   3.691   1.637  1.00 20.00           C  
HETATM   18  C18 000 X   1       1.031   1.291  -5.053  1.00 20.00           C  
HETATM   19  C19 000 X   1       1.551   0.713   0.131  1.00 20.00           C  
HETATM   20  C20 000 X   1      -0.383   0.984   1.404  1.00 20.00           C  
HETATM   21  C21 000 X   1      -3.067  -0.263  -0.589  1.00 20.00           C  
HETATM   22  C22 000 X   1       0.272  -1.055  -1.525  1.00 20.00           C  
HETATM   23  C23 000 X   1       0.570  -0.371  -0.214  1.00 20.00           C  
HETATM   24  C24 000 X   1      -0.744   0.319   0.104  1.00 20.00           C  
HETATM   25  C25 000 X   1      -1.733  -0.793  -0.145  1.00 20.00           C  
HETATM   26  C26 000 X   1      -4.959  -0.795  -1.900  1.00 20.00           C  
HETATM   27  C27 000 X   1      -1.937  -1.765   1.016  1.00 20.00           C  
HETATM   28  C28 000 X   1       1.664   2.269   2.092  1.00 20.00           C  
HETATM   29  N1  000 X   1      -1.158  -1.469  -1.350  1.00 20.00           N  
HETATM   30  N2  000 X   1       0.957   1.344   1.231  1.00 20.00           N  
HETATM   31  O1  000 X   1       2.642   0.905  -0.375  1.00 20.00           O  
HETATM   32  O2  000 X   1      -1.140   1.228   2.327  1.00 20.00           O  
HETATM   33  O3  000 X   1      -3.516   0.825  -0.256  1.00 20.00           O  
HETATM   34  O4  000 X   1      -3.672  -1.174  -1.402  1.00 20.00           O  
HETATM   35 CL1  000 X   1       1.333   2.228  -6.464  1.00 20.00          CL  
HETATM   36  H1  000 X   1      -3.477  -6.625  -0.705  1.00 20.00           H  
HETATM   37  H2  000 X   1       1.104   7.363   0.463  1.00 20.00           H  
HETATM   38  H3  000 X   1      -5.180  -4.903  -0.165  1.00 20.00           H  
HETATM   39  H4  000 X   1      -1.064  -6.105  -0.450  1.00 20.00           H  
HETATM   40  H5  000 X   1       2.988   5.989  -0.386  1.00 20.00           H  
HETATM   41  H6  000 X   1      -0.521   6.386   2.064  1.00 20.00           H  
HETATM   42  H7  000 X   1      -1.450   0.609  -2.833  1.00 20.00           H  
HETATM   43  H8  000 X   1       2.585  -0.890  -2.963  1.00 20.00           H  
HETATM   44  H9  000 X   1      -4.477  -2.668   0.626  1.00 20.00           H  
HETATM   45  H10 000 X   1      -0.351  -3.874   0.340  1.00 20.00           H  
HETATM   46  H11 000 X   1       3.249   3.646   0.359  1.00 20.00           H  
HETATM   47  H12 000 X   1      -0.268   4.044   2.815  1.00 20.00           H  
HETATM   48  H13 000 X   1      -1.020   1.950  -4.852  1.00 20.00           H  
HETATM   49  H14 000 X   1       3.022   0.449  -4.981  1.00 20.00           H  
HETATM   50  H15 000 X   1       0.896  -1.986  -1.621  1.00 20.00           H  
HETATM   51  H16 000 X   1       0.784  -1.163   0.524  1.00 20.00           H  
HETATM   52  H17 000 X   1      -0.934   1.151  -0.596  1.00 20.00           H  
HETATM   53  H18 000 X   1      -5.353  -1.591  -2.537  1.00 20.00           H  
HETATM   54  H19 000 X   1      -4.871   0.133  -2.471  1.00 20.00           H  
HETATM   55  H20 000 X   1      -5.635  -0.638  -1.056  1.00 20.00           H  
HETATM   56  H21 000 X   1      -2.685  -1.360   1.706  1.00 20.00           H  
HETATM   57  H22 000 X   1      -1.007  -1.851   1.589  1.00 20.00           H  
HETATM   58  H23 000 X   1       2.720   1.980   2.102  1.00 20.00           H  
HETATM   59  H24 000 X   1       1.281   2.138   3.110  1.00 20.00           H  
HETATM   60  H25 000 X   1      -1.685  -1.232  -2.191  1.00 20.00           H  
TER                                                                             
HETATM    1  C1  000 X   1      -3.454  -5.006  -0.948  1.00 20.00           C  
HETATM    2  C2  000 X   1       3.387   0.893   4.714  1.00 20.00           C  
HETATM    3  C3  000 X   1      -4.412  -4.038  -0.644  1.00 20.00           C  
HETATM    4  C4  000 X   1      -2.098  -4.714  -0.804  1.00 20.00           C  
HETATM    5  C5  000 X   1       2.920   2.195   4.891  1.00 20.00           C  
HETATM    6  C6  000 X   1       3.201   0.245   3.492  1.00 20.00           C  
HETATM    7  C7  000 X   1      -0.758   1.209  -3.891  1.00 20.00           C  
HETATM    8  C8  000 X   1       1.506   0.368  -3.963  1.00 20.00           C  
HETATM    9  C9  000 X   1      -4.012  -2.778  -0.198  1.00 20.00           C  
HETATM   10  C10 000 X   1      -1.699  -3.454  -0.358  1.00 20.00           C  
HETATM   11  C11 000 X   1       2.266   2.850   3.848  1.00 20.00           C  
HETATM   12  C12 000 X   1       2.547   0.900   2.448  1.00 20.00           C  
HETATM   13  C13 000 X   1      -0.512   1.969  -5.035  1.00 20.00           C  
HETATM   14  C14 000 X   1       1.751   1.128  -5.107  1.00 20.00           C  
HETATM   15  C15 000 X   1       0.251   0.409  -3.355  1.00 20.00           C  
HETATM   16  C16 000 X   1      -2.656  -2.486  -0.055  1.00 20.00           C  
HETATM   17  C17 000 X   1       2.079   2.202   2.626  1.00 20.00           C  
HETATM   18  C18 000 X   1       0.742   1.928  -5.643  1.00 20.00           C  
HETATM   19  C19 000 X   1       1.262   1.351  -0.458  1.00 20.00           C  
HETATM   20  C20 000 X   1      -0.671   1.622   0.814  1.00 20.00           C  
HETATM   21  C21 000 X   1      -3.355   0.375  -1.178  1.00 20.00           C  
HETATM   22  C22 000 X   1      -0.016  -0.417  -2.114  1.00 20.00           C  
HETATM   23  C23 000 X   1       0.282   0.267  -0.804  1.00 20.00           C  
HETATM   24  C24 000 X   1      -1.032   0.957  -0.486  1.00 20.00           C  
HETATM   25  C25 000 X   1      -2.021  -0.156  -0.734  1.00 20.00           C  
HETATM   26  C26 000 X   1      -5.139   1.772  -0.509  1.00 20.00           C  
HETATM   27  C27 000 X   1      -2.225  -1.127   0.427  1.00 20.00           C  
HETATM   28  C28 000 X   1       1.375   2.907   1.503  1.00 20.00           C  
HETATM   29  N1  000 X   1      -1.446  -0.831  -1.940  1.00 20.00           N  
HETATM   30  N2  000 X   1       0.669   1.981   0.641  1.00 20.00           N  
HETATM   31  O1  000 X   1       2.354   1.543  -0.964  1.00 20.00           O  
HETATM   32  O2  000 X   1      -1.428   1.866   1.738  1.00 20.00           O  
HETATM   33  O3  000 X   1      -3.881   0.099  -2.248  1.00 20.00           O  
HETATM   34  O4  000 X   1      -3.864   1.194  -0.214  1.00 20.00           O  
HETATM   35 CL1  000 X   1       1.045   2.866  -7.054  1.00 20.00          CL  
HETATM   36  H1  000 X   1      -3.765  -5.987  -1.294  1.00 20.00           H  
HETATM   37  H2  000 X   1       3.898   0.383   5.526  1.00 20.00           H  
HETATM   38  H3  000 X   1      -5.468  -4.265  -0.755  1.00 20.00           H  
HETATM   39  H4  000 X   1      -1.352  -5.468  -1.040  1.00 20.00           H  
HETATM   40  H5  000 X   1       3.066   2.699   5.842  1.00 20.00           H  
HETATM   41  H6  000 X   1       3.566  -0.768   3.353  1.00 20.00           H  
HETATM   42  H7  000 X   1      -1.738   1.247  -3.423  1.00 20.00           H  
HETATM   43  H8  000 X   1       2.297  -0.253  -3.552  1.00 20.00           H  
HETATM   44  H9  000 X   1      -4.765  -2.030   0.036  1.00 20.00           H  
HETATM   45  H10 000 X   1      -0.639  -3.236  -0.250  1.00 20.00           H  
HETATM   46  H11 000 X   1       1.905   3.864   3.995  1.00 20.00           H  
HETATM   47  H12 000 X   1       2.406   0.388   1.500  1.00 20.00           H  
HETATM   48  H13 000 X   1      -1.308   2.588  -5.441  1.00 20.00           H  
HETATM   49  H14 000 X   1       2.734   1.087  -5.570  1.00 20.00           H  
HETATM   50  H15 000 X   1       0.608  -1.349  -2.211  1.00 20.00           H  
HETATM   51  H16 000 X   1       0.495  -0.525  -0.066  1.00 20.00           H  
HETATM   52  H17 000 X   1      -1.222   1.789  -1.186  1.00 20.00           H  
HETATM   53  H18 000 X   1      -5.453   2.406   0.324  1.00 20.00           H  
HETATM   54  H19 000 X   1      -5.872   0.978  -0.672  1.00 20.00           H  
HETATM   55  H20 000 X   1      -5.054   2.378  -1.413  1.00 20.00           H  
HETATM   56  H21 000 X   1      -2.973  -0.722   1.117  1.00 20.00           H  
HETATM   57  H22 000 X   1      -1.295  -1.213   1.000  1.00 20.00           H  
HETATM   58  H23 000 X   1       0.648   3.626   1.894  1.00 20.00           H  
HETATM   59  H24 000 X   1       2.085   3.465   0.883  1.00 20.00           H  
HETATM   60  H25 000 X   1      -1.973  -0.595  -2.780  1.00 20.00           H  
TER                                                                             
HETATM    1  C1  000 X   1      -3.451  -4.940  -0.880  1.00 20.00           C  
HETATM    2  C2  000 X   1       3.392   0.959   4.781  1.00 20.00           C  
HETATM    3  C3  000 X   1      -4.408  -3.972  -0.577  1.00 20.00           C  
HETATM    4  C4  000 X   1      -2.094  -4.649  -0.737  1.00 20.00           C  
HETATM    5  C5  000 X   1       2.079   1.398   4.948  1.00 20.00           C  
HETATM    6  C6  000 X   1       4.051   1.174   3.570  1.00 20.00           C  
HETATM    7  C7  000 X   1      -0.754   1.275  -3.824  1.00 20.00           C  
HETATM    8  C8  000 X   1       1.509   0.434  -3.896  1.00 20.00           C  
HETATM    9  C9  000 X   1      -4.009  -2.713  -0.130  1.00 20.00           C  
HETATM   10  C10 000 X   1      -1.695  -3.389  -0.291  1.00 20.00           C  
HETATM   11  C11 000 X   1       1.424   2.053   3.904  1.00 20.00           C  
HETATM   12  C12 000 X   1       3.396   1.829   2.527  1.00 20.00           C  
HETATM   13  C13 000 X   1      -0.509   2.035  -4.967  1.00 20.00           C  
HETATM   14  C14 000 X   1       1.755   1.194  -5.040  1.00 20.00           C  
HETATM   15  C15 000 X   1       0.255   0.475  -3.288  1.00 20.00           C  
HETATM   16  C16 000 X   1      -2.652  -2.421   0.013  1.00 20.00           C  
HETATM   17  C17 000 X   1       2.083   2.268   2.694  1.00 20.00           C  
HETATM   18  C18 000 X   1       0.746   1.994  -5.575  1.00 20.00           C  
HETATM   19  C19 000 X   1       1.266   1.417  -0.391  1.00 20.00           C  
HETATM   20  C20 000 X   1      -0.668   1.687   0.882  1.00 20.00           C  
HETATM   21  C21 000 X   1      -3.351   0.441  -1.111  1.00 20.00           C  
HETATM   22  C22 000 X   1      -0.012  -0.352  -2.047  1.00 20.00           C  
HETATM   23  C23 000 X   1       0.285   0.333  -0.736  1.00 20.00           C  
HETATM   24  C24 000 X   1      -1.028   1.022  -0.418  1.00 20.00           C  
HETATM   25  C25 000 X   1      -2.017  -0.090  -0.667  1.00 20.00           C  
HETATM   26  C26 000 X   1      -5.244  -0.092  -2.422  1.00 20.00           C  
HETATM   27  C27 000 X   1      -2.221  -1.062   0.494  1.00 20.00           C  
HETATM   28  C28 000 X   1       1.379   2.972   1.570  1.00 20.00           C  
HETATM   29  N1  000 X   1      -1.443  -0.766  -1.872  1.00 20.00           N  
HETATM   30  N2  000 X   1       0.673   2.047   0.709  1.00 20.00           N  
HETATM   31  O1  000 X   1       2.357   1.608  -0.897  1.00 20.00           O  
HETATM   32  O2  000 X   1      -1.425   1.931   1.805  1.00 20.00           O  
HETATM   33  O3  000 X   1      -3.801   1.529  -0.778  1.00 20.00           O  
HETATM   34  O4  000 X   1      -3.957  -0.471  -1.924  1.00 20.00           O  
HETATM   35 CL1  000 X   1       1.049   2.931  -6.986  1.00 20.00          CL  
HETATM   36  H1  000 X   1      -3.761  -5.922  -1.227  1.00 20.00           H  
HETATM   37  H2  000 X   1       3.902   0.451   5.594  1.00 20.00           H  
HETATM   38  H3  000 X   1      -5.464  -4.200  -0.687  1.00 20.00           H  
HETATM   39  H4  000 X   1      -1.348  -5.402  -0.972  1.00 20.00           H  
HETATM   40  H5  000 X   1       1.566   1.231   5.890  1.00 20.00           H  
HETATM   41  H6  000 X   1       5.074   0.833   3.440  1.00 20.00           H  
HETATM   42  H7  000 X   1      -1.735   1.312  -3.356  1.00 20.00           H  
HETATM   43  H8  000 X   1       2.301  -0.187  -3.485  1.00 20.00           H  
HETATM   44  H9  000 X   1      -4.762  -1.965   0.103  1.00 20.00           H  
HETATM   45  H10 000 X   1      -0.636  -3.170  -0.182  1.00 20.00           H  
HETATM   46  H11 000 X   1       0.401   2.391   4.043  1.00 20.00           H  
HETATM   47  H12 000 X   1       3.918   1.992   1.587  1.00 20.00           H  
HETATM   48  H13 000 X   1      -1.305   2.653  -5.374  1.00 20.00           H  
HETATM   49  H14 000 X   1       2.738   1.152  -5.503  1.00 20.00           H  
HETATM   50  H15 000 X   1       0.612  -1.283  -2.144  1.00 20.00           H  
HETATM   51  H16 000 X   1       0.499  -0.460   0.002  1.00 20.00           H  
HETATM   52  H17 000 X   1      -1.218   1.854  -1.118  1.00 20.00           H  
HETATM   53  H18 000 X   1      -5.638  -0.887  -3.059  1.00 20.00           H  
HETATM   54  H19 000 X   1      -5.155   0.836  -2.993  1.00 20.00           H  
HETATM   55  H20 000 X   1      -5.919   0.065  -1.578  1.00 20.00           H  
HETATM   56  H21 000 X   1      -2.969  -0.657   1.184  1.00 20.00           H  
HETATM   57  H22 000 X   1      -1.292  -1.148   1.067  1.00 20.00           H  
HETATM   58  H23 000 X   1       0.651   3.692   1.961  1.00 20.00           H  
HETATM   59  H24 000 X   1       2.088   3.531   0.951  1.00 20.00           H  
HETATM   60  H25 000 X   1      -1.969  -0.529  -2.713  1.00 20.00           H  
TER                                                                             
HETATM    1  C1  000 X   1      -3.259  -5.090  -1.028  1.00 20.00           C  
HETATM    2  C2  000 X   1       1.795   1.401   5.465  1.00 20.00           C  
HETATM    3  C3  000 X   1      -4.216  -4.122  -0.725  1.00 20.00           C  
HETATM    4  C4  000 X   1      -1.902  -4.798  -0.885  1.00 20.00           C  
HETATM    5  C5  000 X   1       0.718   2.190   5.062  1.00 20.00           C  
HETATM    6  C6  000 X   1       2.799   1.074   4.554  1.00 20.00           C  
HETATM    7  C7  000 X   1      -0.563   1.125  -3.971  1.00 20.00           C  
HETATM    8  C8  000 X   1       1.701   0.284  -4.043  1.00 20.00           C  
HETATM    9  C9  000 X   1      -3.817  -2.862  -0.278  1.00 20.00           C  
HETATM   10  C10 000 X   1      -1.503  -3.538  -0.438  1.00 20.00           C  
HETATM   11  C11 000 X   1       0.645   2.652   3.748  1.00 20.00           C  
HETATM   12  C12 000 X   1       2.726   1.536   3.240  1.00 20.00           C  
HETATM   13  C13 000 X   1      -0.317   1.885  -5.115  1.00 20.00           C  
HETATM   14  C14 000 X   1       1.947   1.044  -5.187  1.00 20.00           C  
HETATM   15  C15 000 X   1       0.446   0.325  -3.435  1.00 20.00           C  
HETATM   16  C16 000 X   1      -2.461  -2.570  -0.135  1.00 20.00           C  
HETATM   17  C17 000 X   1       1.649   2.325   2.837  1.00 20.00           C  
HETATM   18  C18 000 X   1       0.938   1.844  -5.723  1.00 20.00           C  
HETATM   19  C19 000 X   1       1.458   1.267  -0.538  1.00 20.00           C  
HETATM   20  C20 000 X   1      -0.476   1.538   0.734  1.00 20.00           C  
HETATM   21  C21 000 X   1      -3.159   0.291  -1.258  1.00 20.00           C  
HETATM   22  C22 000 X   1       0.180  -0.502  -2.194  1.00 20.00           C  
HETATM   23  C23 000 X   1       0.477   0.183  -0.884  1.00 20.00           C  
HETATM   24  C24 000 X   1      -0.836   0.872  -0.566  1.00 20.00           C  
HETATM   25  C25 000 X   1      -1.826  -0.240  -0.814  1.00 20.00           C  
HETATM   26  C26 000 X   1      -4.603   2.151  -1.058  1.00 20.00           C  
HETATM   27  C27 000 X   1      -2.029  -1.212   0.347  1.00 20.00           C  
HETATM   28  C28 000 X   1       1.571   2.822   1.422  1.00 20.00           C  
HETATM   29  N1  000 X   1      -1.251  -0.915  -2.020  1.00 20.00           N  
HETATM   30  N2  000 X   1       0.864   1.897   0.561  1.00 20.00           N  
HETATM   31  O1  000 X   1       2.549   1.458  -1.044  1.00 20.00           O  
HETATM   32  O2  000 X   1      -1.233   1.782   1.657  1.00 20.00           O  
HETATM   33  O3  000 X   1      -3.926  -0.313  -1.996  1.00 20.00           O  
HETATM   34  O4  000 X   1      -3.363   1.525  -0.715  1.00 20.00           O  
HETATM   35 CL1  000 X   1       1.240   2.781  -7.134  1.00 20.00          CL  
HETATM   36  H1  000 X   1      -3.570  -6.071  -1.374  1.00 20.00           H  
HETATM   37  H2  000 X   1       1.852   1.042   6.488  1.00 20.00           H  
HETATM   38  H3  000 X   1      -5.272  -4.349  -0.835  1.00 20.00           H  
HETATM   39  H4  000 X   1      -1.157  -5.552  -1.120  1.00 20.00           H  
HETATM   40  H5  000 X   1      -0.064   2.446   5.772  1.00 20.00           H  
HETATM   41  H6  000 X   1       3.638   0.460   4.867  1.00 20.00           H  
HETATM   42  H7  000 X   1      -1.543   1.162  -3.503  1.00 20.00           H  
HETATM   43  H8  000 X   1       2.493  -0.337  -3.632  1.00 20.00           H  
HETATM   44  H9  000 X   1      -4.570  -2.114  -0.044  1.00 20.00           H  
HETATM   45  H10 000 X   1      -0.444  -3.320  -0.330  1.00 20.00           H  
HETATM   46  H11 000 X   1      -0.199   3.267   3.443  1.00 20.00           H  
HETATM   47  H12 000 X   1       3.513   1.276   2.537  1.00 20.00           H  
HETATM   48  H13 000 X   1      -1.113   2.504  -5.521  1.00 20.00           H  
HETATM   49  H14 000 X   1       2.929   1.002  -5.650  1.00 20.00           H  
HETATM   50  H15 000 X   1       0.803  -1.433  -2.291  1.00 20.00           H  
HETATM   51  H16 000 X   1       0.691  -0.609  -0.146  1.00 20.00           H  
HETATM   52  H17 000 X   1      -1.026   1.704  -1.266  1.00 20.00           H  
HETATM   53  H18 000 X   1      -4.666   3.128  -0.573  1.00 20.00           H  
HETATM   54  H19 000 X   1      -5.434   1.518  -0.734  1.00 20.00           H  
HETATM   55  H20 000 X   1      -4.648   2.281  -2.142  1.00 20.00           H  
HETATM   56  H21 000 X   1      -2.778  -0.806   1.036  1.00 20.00           H  
HETATM   57  H22 000 X   1      -1.100  -1.298   0.920  1.00 20.00           H  
HETATM   58  H23 000 X   1       1.052   3.786   1.380  1.00 20.00           H  
HETATM   59  H24 000 X   1       2.571   2.973   1.003  1.00 20.00           H  
HETATM   60  H25 000 X   1      -1.778  -0.679  -2.861  1.00 20.00           H  
TER                                                                             
HETATM    1  C1  000 X   1      -4.962  -4.455   0.093  1.00 20.00           C  
HETATM    2  C2  000 X   1       0.179   5.910   1.904  1.00 20.00           C  
HETATM    3  C3  000 X   1      -5.091  -3.233   0.754  1.00 20.00           C  
HETATM    4  C4  000 X   1      -3.714  -4.868  -0.373  1.00 20.00           C  
HETATM    5  C5  000 X   1       1.156   5.650   0.944  1.00 20.00           C  
HETATM    6  C6  000 X   1      -0.178   4.921   2.821  1.00 20.00           C  
HETATM    7  C7  000 X   1      -0.048   0.371  -3.625  1.00 20.00           C  
HETATM    8  C8  000 X   1       2.216  -0.470  -3.697  1.00 20.00           C  
HETATM    9  C9  000 X   1      -3.971  -2.425   0.949  1.00 20.00           C  
HETATM   10  C10 000 X   1      -2.594  -4.059  -0.178  1.00 20.00           C  
HETATM   11  C11 000 X   1       1.776   4.401   0.899  1.00 20.00           C  
HETATM   12  C12 000 X   1       0.442   3.673   2.777  1.00 20.00           C  
HETATM   13  C13 000 X   1       0.198   1.131  -4.768  1.00 20.00           C  
HETATM   14  C14 000 X   1       2.462   0.290  -4.841  1.00 20.00           C  
HETATM   15  C15 000 X   1       0.961  -0.429  -3.089  1.00 20.00           C  
HETATM   16  C16 000 X   1      -2.723  -2.838   0.483  1.00 20.00           C  
HETATM   17  C17 000 X   1       1.419   3.413   1.816  1.00 20.00           C  
HETATM   18  C18 000 X   1       1.452   1.090  -5.376  1.00 20.00           C  
HETATM   19  C19 000 X   1       1.973   0.513  -0.192  1.00 20.00           C  
HETATM   20  C20 000 X   1       0.039   0.783   1.081  1.00 20.00           C  
HETATM   21  C21 000 X   1      -2.645  -0.463  -0.912  1.00 20.00           C  
HETATM   22  C22 000 X   1       0.694  -1.256  -1.848  1.00 20.00           C  
HETATM   23  C23 000 X   1       0.992  -0.571  -0.537  1.00 20.00           C  
HETATM   24  C24 000 X   1      -0.322   0.118  -0.219  1.00 20.00           C  
HETATM   25  C25 000 X   1      -1.311  -0.994  -0.468  1.00 20.00           C  
HETATM   26  C26 000 X   1      -4.429   0.934  -0.242  1.00 20.00           C  
HETATM   27  C27 000 X   1      -1.515  -1.966   0.693  1.00 20.00           C  
HETATM   28  C28 000 X   1       2.086   2.068   1.769  1.00 20.00           C  
HETATM   29  N1  000 X   1      -0.736  -1.670  -1.673  1.00 20.00           N  
HETATM   30  N2  000 X   1       1.379   1.143   0.908  1.00 20.00           N  
HETATM   31  O1  000 X   1       3.064   0.704  -0.698  1.00 20.00           O  
HETATM   32  O2  000 X   1      -0.718   1.028   2.004  1.00 20.00           O  
HETATM   33  O3  000 X   1      -3.170  -0.740  -1.982  1.00 20.00           O  
HETATM   34  O4  000 X   1      -3.154   0.355   0.053  1.00 20.00           O  
HETATM   35 CL1  000 X   1       1.755   2.027  -6.787  1.00 20.00          CL  
HETATM   36  H1  000 X   1      -5.834  -5.085  -0.058  1.00 20.00           H  
HETATM   37  H2  000 X   1      -0.303   6.883   1.939  1.00 20.00           H  
HETATM   38  H3  000 X   1      -6.063  -2.912   1.117  1.00 20.00           H  
HETATM   39  H4  000 X   1      -3.614  -5.819  -0.887  1.00 20.00           H  
HETATM   40  H5  000 X   1       1.435   6.420   0.230  1.00 20.00           H  
HETATM   41  H6  000 X   1      -0.938   5.124   3.570  1.00 20.00           H  
HETATM   42  H7  000 X   1      -1.028   0.408  -3.157  1.00 20.00           H  
HETATM   43  H8  000 X   1       3.007  -1.091  -3.286  1.00 20.00           H  
HETATM   44  H9  000 X   1      -4.081  -1.474   1.465  1.00 20.00           H  
HETATM   45  H10 000 X   1      -1.626  -4.389  -0.545  1.00 20.00           H  
HETATM   46  H11 000 X   1       2.536   4.208   0.147  1.00 20.00           H  
HETATM   47  H12 000 X   1       0.157   2.908   3.495  1.00 20.00           H  
HETATM   48  H13 000 X   1      -0.598   1.749  -5.175  1.00 20.00           H  
HETATM   49  H14 000 X   1       3.444   0.248  -5.304  1.00 20.00           H  
HETATM   50  H15 000 X   1       1.318  -2.187  -1.945  1.00 20.00           H  
HETATM   51  H16 000 X   1       1.205  -1.364   0.201  1.00 20.00           H  
HETATM   52  H17 000 X   1      -0.512   0.950  -0.919  1.00 20.00           H  
HETATM   53  H18 000 X   1      -4.743   1.568   0.590  1.00 20.00           H  
HETATM   54  H19 000 X   1      -5.161   0.139  -0.406  1.00 20.00           H  
HETATM   55  H20 000 X   1      -4.344   1.540  -1.147  1.00 20.00           H  
HETATM   56  H21 000 X   1      -1.619  -1.404   1.627  1.00 20.00           H  
HETATM   57  H22 000 X   1      -0.622  -2.589   0.810  1.00 20.00           H  
HETATM   58  H23 000 X   1       3.112   2.159   1.397  1.00 20.00           H  
HETATM   59  H24 000 X   1       2.140   1.621   2.767  1.00 20.00           H  
HETATM   60  H25 000 X   1      -1.263  -1.433  -2.514  1.00 20.00           H  
TER                                                                             
HETATM    1  C1  000 X   1      -5.209  -3.846  -0.360  1.00 20.00           C  
HETATM    2  C2  000 X   1       2.063   1.256   5.359  1.00 20.00           C  
HETATM    3  C3  000 X   1      -5.337  -2.624   0.302  1.00 20.00           C  
HETATM    4  C4  000 X   1      -3.961  -4.259  -0.825  1.00 20.00           C  
HETATM    5  C5  000 X   1       0.986   2.045   4.957  1.00 20.00           C  
HETATM    6  C6  000 X   1       3.067   0.929   4.448  1.00 20.00           C  
HETATM    7  C7  000 X   1      -0.294   0.980  -4.077  1.00 20.00           C  
HETATM    8  C8  000 X   1       1.969   0.139  -4.149  1.00 20.00           C  
HETATM    9  C9  000 X   1      -4.218  -1.816   0.497  1.00 20.00           C  
HETATM   10  C10 000 X   1      -2.841  -3.450  -0.630  1.00 20.00           C  
HETATM   11  C11 000 X   1       0.913   2.507   3.643  1.00 20.00           C  
HETATM   12  C12 000 X   1       2.994   1.391   3.134  1.00 20.00           C  
HETATM   13  C13 000 X   1      -0.049   1.740  -5.220  1.00 20.00           C  
HETATM   14  C14 000 X   1       2.215   0.899  -5.293  1.00 20.00           C  
HETATM   15  C15 000 X   1       0.715   0.180  -3.541  1.00 20.00           C  
HETATM   16  C16 000 X   1      -2.969  -2.229   0.031  1.00 20.00           C  
HETATM   17  C17 000 X   1       1.917   2.180   2.731  1.00 20.00           C  
HETATM   18  C18 000 X   1       1.206   1.699  -5.828  1.00 20.00           C  
HETATM   19  C19 000 X   1       1.726   1.122  -0.644  1.00 20.00           C  
HETATM   20  C20 000 X   1      -0.208   1.392   0.629  1.00 20.00           C  
HETATM   21  C21 000 X   1      -2.891   0.146  -1.364  1.00 20.00           C  
HETATM   22  C22 000 X   1       0.448  -0.647  -2.300  1.00 20.00           C  
HETATM   23  C23 000 X   1       0.745   0.038  -0.990  1.00 20.00           C  
HETATM   24  C24 000 X   1      -0.568   0.727  -0.671  1.00 20.00           C  
HETATM   25  C25 000 X   1      -1.557  -0.385  -0.920  1.00 20.00           C  
HETATM   26  C26 000 X   1      -4.675   1.543  -0.694  1.00 20.00           C  
HETATM   27  C27 000 X   1      -1.761  -1.357   0.241  1.00 20.00           C  
HETATM   28  C28 000 X   1       1.839   2.677   1.317  1.00 20.00           C  
HETATM   29  N1  000 X   1      -0.983  -1.061  -2.125  1.00 20.00           N  
HETATM   30  N2  000 X   1       1.133   1.752   0.456  1.00 20.00           N  
HETATM   31  O1  000 X   1       2.817   1.313  -1.150  1.00 20.00           O  
HETATM   32  O2  000 X   1      -0.965   1.637   1.552  1.00 20.00           O  
HETATM   33  O3  000 X   1      -3.417  -0.131  -2.434  1.00 20.00           O  
HETATM   34  O4  000 X   1      -3.400   0.964  -0.400  1.00 20.00           O  
HETATM   35 CL1  000 X   1       1.509   2.636  -7.239  1.00 20.00          CL  
HETATM   36  H1  000 X   1      -6.081  -4.476  -0.510  1.00 20.00           H  
HETATM   37  H2  000 X   1       2.120   0.897   6.383  1.00 20.00           H  
HETATM   38  H3  000 X   1      -6.309  -2.303   0.665  1.00 20.00           H  
HETATM   39  H4  000 X   1      -3.860  -5.210  -1.339  1.00 20.00           H  
HETATM   40  H5  000 X   1       0.204   2.301   5.666  1.00 20.00           H  
HETATM   41  H6  000 X   1       3.907   0.315   4.762  1.00 20.00           H  
HETATM   42  H7  000 X   1      -1.274   1.017  -3.609  1.00 20.00           H  
HETATM   43  H8  000 X   1       2.761  -0.482  -3.738  1.00 20.00           H  
HETATM   44  H9  000 X   1      -4.327  -0.865   1.013  1.00 20.00           H  
HETATM   45  H10 000 X   1      -1.872  -3.780  -0.997  1.00 20.00           H  
HETATM   46  H11 000 X   1       0.070   3.121   3.338  1.00 20.00           H  
HETATM   47  H12 000 X   1       3.781   1.131   2.431  1.00 20.00           H  
HETATM   48  H13 000 X   1      -0.845   2.358  -5.627  1.00 20.00           H  
HETATM   49  H14 000 X   1       3.198   0.857  -5.756  1.00 20.00           H  
HETATM   50  H15 000 X   1       1.072  -1.578  -2.397  1.00 20.00           H  
HETATM   51  H16 000 X   1       0.959  -0.755  -0.252  1.00 20.00           H  
HETATM   52  H17 000 X   1      -0.758   1.559  -1.372  1.00 20.00           H  
HETATM   53  H18 000 X   1      -4.990   2.177   0.138  1.00 20.00           H  
HETATM   54  H19 000 X   1      -5.408   0.748  -0.858  1.00 20.00           H  
HETATM   55  H20 000 X   1      -4.590   2.149  -1.599  1.00 20.00           H  
HETATM   56  H21 000 X   1      -1.866  -0.795   1.175  1.00 20.00           H  
HETATM   57  H22 000 X   1      -0.868  -1.980   0.358  1.00 20.00           H  
HETATM   58  H23 000 X   1       1.320   3.641   1.274  1.00 20.00           H  
HETATM   59  H24 000 X   1       2.839   2.828   0.897  1.00 20.00           H  
HETATM   60  H25 000 X   1      -1.509  -0.824  -2.966  1.00 20.00           H  
TER                                                                             
HETATM    1  C1  000 X   1      -5.416  -3.777  -0.263  1.00 20.00           C  
HETATM    2  C2  000 X   1       3.643   0.732   4.625  1.00 20.00           C  
HETATM    3  C3  000 X   1      -5.544  -2.556   0.398  1.00 20.00           C  
HETATM    4  C4  000 X   1      -4.167  -4.190  -0.729  1.00 20.00           C  
HETATM    5  C5  000 X   1       4.162   1.922   4.114  1.00 20.00           C  
HETATM    6  C6  000 X   1       2.471   0.197   4.091  1.00 20.00           C  
HETATM    7  C7  000 X   1      -0.501   1.048  -3.981  1.00 20.00           C  
HETATM    8  C8  000 X   1       1.763   0.208  -4.053  1.00 20.00           C  
HETATM    9  C9  000 X   1      -4.424  -1.747   0.593  1.00 20.00           C  
HETATM   10  C10 000 X   1      -3.048  -3.382  -0.534  1.00 20.00           C  
HETATM   11  C11 000 X   1       3.509   2.577   3.070  1.00 20.00           C  
HETATM   12  C12 000 X   1       1.817   0.852   3.047  1.00 20.00           C  
HETATM   13  C13 000 X   1      -0.256   1.808  -5.124  1.00 20.00           C  
HETATM   14  C14 000 X   1       2.008   0.967  -5.197  1.00 20.00           C  
HETATM   15  C15 000 X   1       0.508   0.248  -3.445  1.00 20.00           C  
HETATM   16  C16 000 X   1      -3.176  -2.160   0.127  1.00 20.00           C  
HETATM   17  C17 000 X   1       2.336   2.041   2.537  1.00 20.00           C  
HETATM   18  C18 000 X   1       0.999   1.768  -5.732  1.00 20.00           C  
HETATM   19  C19 000 X   1       1.519   1.190  -0.548  1.00 20.00           C  
HETATM   20  C20 000 X   1      -0.415   1.461   0.725  1.00 20.00           C  
HETATM   21  C21 000 X   1      -3.098   0.214  -1.268  1.00 20.00           C  
HETATM   22  C22 000 X   1       0.241  -0.578  -2.204  1.00 20.00           C  
HETATM   23  C23 000 X   1       0.538   0.106  -0.893  1.00 20.00           C  
HETATM   24  C24 000 X   1      -0.775   0.796  -0.575  1.00 20.00           C  
HETATM   25  C25 000 X   1      -1.764  -0.316  -0.824  1.00 20.00           C  
HETATM   26  C26 000 X   1      -4.882   1.611  -0.598  1.00 20.00           C  
HETATM   27  C27 000 X   1      -1.968  -1.288   0.337  1.00 20.00           C  
HETATM   28  C28 000 X   1       1.632   2.746   1.413  1.00 20.00           C  
HETATM   29  N1  000 X   1      -1.190  -0.992  -2.029  1.00 20.00           N  
HETATM   30  N2  000 X   1       0.926   1.820   0.552  1.00 20.00           N  
HETATM   31  O1  000 X   1       2.610   1.382  -1.054  1.00 20.00           O  
HETATM   32  O2  000 X   1      -1.171   1.705   1.648  1.00 20.00           O  
HETATM   33  O3  000 X   1      -3.624  -0.062  -2.338  1.00 20.00           O  
HETATM   34  O4  000 X   1      -3.607   1.033  -0.303  1.00 20.00           O  
HETATM   35 CL1  000 X   1       1.302   2.705  -7.143  1.00 20.00          CL  
HETATM   36  H1  000 X   1      -6.287  -4.407  -0.414  1.00 20.00           H  
HETATM   37  H2  000 X   1       4.153   0.222   5.437  1.00 20.00           H  
HETATM   38  H3  000 X   1      -6.516  -2.234   0.761  1.00 20.00           H  
HETATM   39  H4  000 X   1      -4.067  -5.142  -1.243  1.00 20.00           H  
HETATM   40  H5  000 X   1       5.076   2.338   4.529  1.00 20.00           H  
HETATM   41  H6  000 X   1       2.067  -0.730   4.488  1.00 20.00           H  
HETATM   42  H7  000 X   1      -1.481   1.086  -3.513  1.00 20.00           H  
HETATM   43  H8  000 X   1       2.554  -0.414  -3.642  1.00 20.00           H  
HETATM   44  H9  000 X   1      -4.534  -0.797   1.109  1.00 20.00           H  
HETATM   45  H10 000 X   1      -2.079  -3.712  -0.901  1.00 20.00           H  
HETATM   46  H11 000 X   1       3.920   3.503   2.679  1.00 20.00           H  
HETATM   47  H12 000 X   1       0.904   0.427   2.638  1.00 20.00           H  
HETATM   48  H13 000 X   1      -1.052   2.427  -5.531  1.00 20.00           H  
HETATM   49  H14 000 X   1       2.991   0.926  -5.660  1.00 20.00           H  
HETATM   50  H15 000 X   1       0.865  -1.509  -2.301  1.00 20.00           H  
HETATM   51  H16 000 X   1       0.752  -0.686  -0.155  1.00 20.00           H  
HETATM   52  H17 000 X   1      -0.965   1.628  -1.275  1.00 20.00           H  
HETATM   53  H18 000 X   1      -5.197   2.245   0.234  1.00 20.00           H  
HETATM   54  H19 000 X   1      -5.615   0.817  -0.762  1.00 20.00           H  
HETATM   55  H20 000 X   1      -4.797   2.218  -1.503  1.00 20.00           H  
HETATM   56  H21 000 X   1      -2.072  -0.726   1.271  1.00 20.00           H  
HETATM   57  H22 000 X   1      -1.075  -1.912   0.454  1.00 20.00           H  
HETATM   58  H23 000 X   1       0.905   3.465   1.804  1.00 20.00           H  
HETATM   59  H24 000 X   1       2.342   3.304   0.794  1.00 20.00           H  
HETATM   60  H25 000 X   1      -1.716  -0.756  -2.870  1.00 20.00           H  
TER                                                                             
HETATM    1  C1  000 X   1       4.815   2.009   2.792  1.00 20.00           C  
HETATM    2  C2  000 X   1      -4.681  -0.562  -5.427  1.00 20.00           C  
HETATM    3  C3  000 X   1       4.254   3.106   2.139  1.00 20.00           C  
HETATM    4  C4  000 X   1       4.543   0.716   2.343  1.00 20.00           C  
HETATM    5  C5  000 X   1      -4.454  -1.741  -4.717  1.00 20.00           C  
HETATM    6  C6  000 X   1      -3.617   0.292  -5.718  1.00 20.00           C  
HETATM    7  C7  000 X   1      -1.619  -1.238   2.804  1.00 20.00           C  
HETATM    8  C8  000 X   1      -2.538  -0.275   0.787  1.00 20.00           C  
HETATM    9  C9  000 X   1       3.422   2.911   1.036  1.00 20.00           C  
HETATM   10  C10 000 X   1       3.711   0.521   1.241  1.00 20.00           C  
HETATM   11  C11 000 X   1      -3.164  -2.067  -4.298  1.00 20.00           C  
HETATM   12  C12 000 X   1      -2.327  -0.034  -5.300  1.00 20.00           C  
HETATM   13  C13 000 X   1      -2.886  -1.227   3.386  1.00 20.00           C  
HETATM   14  C14 000 X   1      -3.805  -0.264   1.370  1.00 20.00           C  
HETATM   15  C15 000 X   1      -1.445  -0.762   1.504  1.00 20.00           C  
HETATM   16  C16 000 X   1       3.150   1.619   0.587  1.00 20.00           C  
HETATM   17  C17 000 X   1      -2.100  -1.213  -4.590  1.00 20.00           C  
HETATM   18  C18 000 X   1      -3.979  -0.740   2.670  1.00 20.00           C  
HETATM   19  C19 000 X   1      -0.628  -1.742  -1.635  1.00 20.00           C  
HETATM   20  C20 000 X   1       0.108   0.245  -2.611  1.00 20.00           C  
HETATM   21  C21 000 X   1       0.223   2.635   0.063  1.00 20.00           C  
HETATM   22  C22 000 X   1      -0.068  -0.775   0.870  1.00 20.00           C  
HETATM   23  C23 000 X   1       0.115  -0.929  -0.618  1.00 20.00           C  
HETATM   24  C24 000 X   1      -0.081   0.481  -1.136  1.00 20.00           C  
HETATM   25  C25 000 X   1       0.791   1.267  -0.186  1.00 20.00           C  
HETATM   26  C26 000 X   1      -0.388   4.642  -1.023  1.00 20.00           C  
HETATM   27  C27 000 X   1       2.252   1.408  -0.602  1.00 20.00           C  
HETATM   28  C28 000 X   1      -0.712  -1.562  -4.139  1.00 20.00           C  
HETATM   29  N1  000 X   1       0.642   0.527   1.106  1.00 20.00           N  
HETATM   30  N2  000 X   1      -0.420  -1.034  -2.823  1.00 20.00           N  
HETATM   31  O1  000 X   1      -1.179  -2.813  -1.450  1.00 20.00           O  
HETATM   32  O2  000 X   1       0.532   1.049  -3.424  1.00 20.00           O  
HETATM   33  O3  000 X   1      -0.106   3.049   1.166  1.00 20.00           O  
HETATM   34  O4  000 X   1       0.140   3.315  -1.116  1.00 20.00           O  
HETATM   35 CL1  000 X   1      -5.542  -0.726   3.389  1.00 20.00          CL  
HETATM   36  H1  000 X   1       5.464   2.161   3.650  1.00 20.00           H  
HETATM   37  H2  000 X   1      -5.685  -0.310  -5.754  1.00 20.00           H  
HETATM   38  H3  000 X   1       4.466   4.113   2.488  1.00 20.00           H  
HETATM   39  H4  000 X   1       4.980  -0.138   2.851  1.00 20.00           H  
HETATM   40  H5  000 X   1      -5.282  -2.407  -4.491  1.00 20.00           H  
HETATM   41  H6  000 X   1      -3.793   1.209  -6.272  1.00 20.00           H  
HETATM   42  H7  000 X   1      -0.772  -1.618   3.369  1.00 20.00           H  
HETATM   43  H8  000 X   1      -2.410   0.097  -0.226  1.00 20.00           H  
HETATM   44  H9  000 X   1       2.989   3.772   0.534  1.00 20.00           H  
HETATM   45  H10 000 X   1       3.505  -0.489   0.898  1.00 20.00           H  
HETATM   46  H11 000 X   1      -2.997  -2.987  -3.746  1.00 20.00           H  
HETATM   47  H12 000 X   1      -1.504   0.638  -5.531  1.00 20.00           H  
HETATM   48  H13 000 X   1      -3.006  -1.601   4.400  1.00 20.00           H  
HETATM   49  H14 000 X   1      -4.647   0.118   0.799  1.00 20.00           H  
HETATM   50  H15 000 X   1       0.530  -1.563   1.426  1.00 20.00           H  
HETATM   51  H16 000 X   1       1.178  -1.249  -0.768  1.00 20.00           H  
HETATM   52  H17 000 X   1      -1.131   0.800  -1.032  1.00 20.00           H  
HETATM   53  H18 000 X   1      -0.412   5.096  -2.017  1.00 20.00           H  
HETATM   54  H19 000 X   1       0.237   5.238  -0.354  1.00 20.00           H  
HETATM   55  H20 000 X   1      -1.404   4.593  -0.623  1.00 20.00           H  
HETATM   56  H21 000 X   1       2.356   2.246  -1.299  1.00 20.00           H  
HETATM   57  H22 000 X   1       2.565   0.513  -1.150  1.00 20.00           H  
HETATM   58  H23 000 X   1      -0.579  -2.649  -4.103  1.00 20.00           H  
HETATM   59  H24 000 X   1       0.038  -1.166  -4.832  1.00 20.00           H  
HETATM   60  H25 000 X   1       0.119   1.078   1.788  1.00 20.00           H  
TER                                                                             
HETATM    1  C1  000 X   1      -5.131  -4.480   0.259  1.00 20.00           C  
HETATM    2  C2  000 X   1       1.470   6.107   0.633  1.00 20.00           C  
HETATM    3  C3  000 X   1      -5.260  -3.259   0.920  1.00 20.00           C  
HETATM    4  C4  000 X   1      -3.883  -4.893  -0.207  1.00 20.00           C  
HETATM    5  C5  000 X   1       2.630   5.712   1.299  1.00 20.00           C  
HETATM    6  C6  000 X   1       0.455   5.181   0.390  1.00 20.00           C  
HETATM    7  C7  000 X   1      -0.217   0.345  -3.458  1.00 20.00           C  
HETATM    8  C8  000 X   1       2.047  -0.496  -3.531  1.00 20.00           C  
HETATM    9  C9  000 X   1      -4.140  -2.450   1.115  1.00 20.00           C  
HETATM   10  C10 000 X   1      -2.763  -4.085  -0.012  1.00 20.00           C  
HETATM   11  C11 000 X   1       2.775   4.391   1.723  1.00 20.00           C  
HETATM   12  C12 000 X   1       0.601   3.860   0.814  1.00 20.00           C  
HETATM   13  C13 000 X   1       0.029   1.105  -4.602  1.00 20.00           C  
HETATM   14  C14 000 X   1       2.293   0.264  -4.674  1.00 20.00           C  
HETATM   15  C15 000 X   1       0.792  -0.455  -2.923  1.00 20.00           C  
HETATM   16  C16 000 X   1      -2.892  -2.863   0.649  1.00 20.00           C  
HETATM   17  C17 000 X   1       1.761   3.465   1.480  1.00 20.00           C  
HETATM   18  C18 000 X   1       1.284   1.064  -5.210  1.00 20.00           C  
HETATM   19  C19 000 X   1       1.804   0.487  -0.025  1.00 20.00           C  
HETATM   20  C20 000 X   1      -0.130   0.758   1.247  1.00 20.00           C  
HETATM   21  C21 000 X   1      -2.814  -0.489  -0.746  1.00 20.00           C  
HETATM   22  C22 000 X   1       0.525  -1.282  -1.681  1.00 20.00           C  
HETATM   23  C23 000 X   1       0.823  -0.597  -0.371  1.00 20.00           C  
HETATM   24  C24 000 X   1      -0.491   0.092  -0.053  1.00 20.00           C  
HETATM   25  C25 000 X   1      -1.480  -1.020  -0.302  1.00 20.00           C  
HETATM   26  C26 000 X   1      -4.598   0.908  -0.076  1.00 20.00           C  
HETATM   27  C27 000 X   1      -1.684  -1.992   0.859  1.00 20.00           C  
HETATM   28  C28 000 X   1       1.917   2.042   1.935  1.00 20.00           C  
HETATM   29  N1  000 X   1      -0.905  -1.695  -1.507  1.00 20.00           N  
HETATM   30  N2  000 X   1       1.210   1.117   1.074  1.00 20.00           N  
HETATM   31  O1  000 X   1       2.895   0.679  -0.531  1.00 20.00           O  
HETATM   32  O2  000 X   1      -0.887   1.002   2.170  1.00 20.00           O  
HETATM   33  O3  000 X   1      -3.339  -0.765  -1.815  1.00 20.00           O  
HETATM   34  O4  000 X   1      -3.323   0.330   0.219  1.00 20.00           O  
HETATM   35 CL1  000 X   1       1.586   2.001  -6.621  1.00 20.00          CL  
HETATM   36  H1  000 X   1      -6.003  -5.110   0.108  1.00 20.00           H  
HETATM   37  H2  000 X   1       1.357   7.136   0.304  1.00 20.00           H  
HETATM   38  H3  000 X   1      -6.231  -2.938   1.284  1.00 20.00           H  
HETATM   39  H4  000 X   1      -3.783  -5.845  -0.721  1.00 20.00           H  
HETATM   40  H5  000 X   1       3.420   6.433   1.489  1.00 20.00           H  
HETATM   41  H6  000 X   1      -0.448   5.488  -0.128  1.00 20.00           H  
HETATM   42  H7  000 X   1      -1.197   0.382  -2.990  1.00 20.00           H  
HETATM   43  H8  000 X   1       2.838  -1.117  -3.120  1.00 20.00           H  
HETATM   44  H9  000 X   1      -4.250  -1.500   1.631  1.00 20.00           H  
HETATM   45  H10 000 X   1      -1.795  -4.415  -0.378  1.00 20.00           H  
HETATM   46  H11 000 X   1       3.683   4.092   2.241  1.00 20.00           H  
HETATM   47  H12 000 X   1      -0.195   3.145   0.620  1.00 20.00           H  
HETATM   48  H13 000 X   1      -0.767   1.724  -5.008  1.00 20.00           H  
HETATM   49  H14 000 X   1       3.275   0.222  -5.137  1.00 20.00           H  
HETATM   50  H15 000 X   1       1.149  -2.213  -1.778  1.00 20.00           H  
HETATM   51  H16 000 X   1       1.037  -1.389   0.367  1.00 20.00           H  
HETATM   52  H17 000 X   1      -0.681   0.924  -0.753  1.00 20.00           H  
HETATM   53  H18 000 X   1      -4.912   1.542   0.757  1.00 20.00           H  
HETATM   54  H19 000 X   1      -5.330   0.114  -0.240  1.00 20.00           H  
HETATM   55  H20 000 X   1      -4.513   1.514  -0.981  1.00 20.00           H  
HETATM   56  H21 000 X   1      -1.788  -1.429   1.794  1.00 20.00           H  
HETATM   57  H22 000 X   1      -0.790  -2.615   0.976  1.00 20.00           H  
HETATM   58  H23 000 X   1       2.973   1.754   1.945  1.00 20.00           H  
HETATM   59  H24 000 X   1       1.534   1.911   2.953  1.00 20.00           H  
HETATM   60  H25 000 X   1      -1.432  -1.459  -2.348  1.00 20.00           H  
TER                                                                             
HETATM    1  C1  000 X   1       3.971   2.375   2.832  1.00 20.00           C  
HETATM    2  C2  000 X   1       1.768  -3.366  -5.729  1.00 20.00           C  
HETATM    3  C3  000 X   1       3.410   3.473   2.178  1.00 20.00           C  
HETATM    4  C4  000 X   1       3.699   1.083   2.383  1.00 20.00           C  
HETATM    5  C5  000 X   1       1.646  -1.997  -5.965  1.00 20.00           C  
HETATM    6  C6  000 X   1       0.809  -4.030  -4.964  1.00 20.00           C  
HETATM    7  C7  000 X   1      -2.462  -0.871   2.843  1.00 20.00           C  
HETATM    8  C8  000 X   1      -3.381   0.092   0.827  1.00 20.00           C  
HETATM    9  C9  000 X   1       2.578   3.278   1.076  1.00 20.00           C  
HETATM   10  C10 000 X   1       2.867   0.888   1.280  1.00 20.00           C  
HETATM   11  C11 000 X   1       0.566  -1.291  -5.436  1.00 20.00           C  
HETATM   12  C12 000 X   1      -0.271  -3.324  -4.434  1.00 20.00           C  
HETATM   13  C13 000 X   1      -3.730  -0.860   3.426  1.00 20.00           C  
HETATM   14  C14 000 X   1      -4.649   0.103   1.409  1.00 20.00           C  
HETATM   15  C15 000 X   1      -2.288  -0.395   1.544  1.00 20.00           C  
HETATM   16  C16 000 X   1       2.307   1.986   0.627  1.00 20.00           C  
HETATM   17  C17 000 X   1      -0.393  -1.954  -4.670  1.00 20.00           C  
HETATM   18  C18 000 X   1      -4.823  -0.373   2.709  1.00 20.00           C  
HETATM   19  C19 000 X   1      -1.472  -1.376  -1.596  1.00 20.00           C  
HETATM   20  C20 000 X   1      -0.736   0.612  -2.572  1.00 20.00           C  
HETATM   21  C21 000 X   1      -0.620   3.001   0.102  1.00 20.00           C  
HETATM   22  C22 000 X   1      -0.912  -0.409   0.909  1.00 20.00           C  
HETATM   23  C23 000 X   1      -0.729  -0.562  -0.578  1.00 20.00           C  
HETATM   24  C24 000 X   1      -0.925   0.848  -1.097  1.00 20.00           C  
HETATM   25  C25 000 X   1      -0.053   1.633  -0.147  1.00 20.00           C  
HETATM   26  C26 000 X   1      -1.232   5.009  -0.984  1.00 20.00           C  
HETATM   27  C27 000 X   1       1.409   1.775  -0.562  1.00 20.00           C  
HETATM   28  C28 000 X   1      -1.555  -1.195  -4.099  1.00 20.00           C  
HETATM   29  N1  000 X   1      -0.202   0.894   1.146  1.00 20.00           N  
HETATM   30  N2  000 X   1      -1.264  -0.667  -2.783  1.00 20.00           N  
HETATM   31  O1  000 X   1      -2.023  -2.446  -1.411  1.00 20.00           O  
HETATM   32  O2  000 X   1      -0.312   1.415  -3.384  1.00 20.00           O  
HETATM   33  O3  000 X   1      -0.950   3.416   1.206  1.00 20.00           O  
HETATM   34  O4  000 X   1      -0.704   3.682  -1.076  1.00 20.00           O  
HETATM   35 CL1  000 X   1      -6.386  -0.360   3.428  1.00 20.00          CL  
HETATM   36  H1  000 X   1       4.620   2.527   3.689  1.00 20.00           H  
HETATM   37  H2  000 X   1       2.608  -3.916  -6.143  1.00 20.00           H  
HETATM   38  H3  000 X   1       3.623   4.479   2.527  1.00 20.00           H  
HETATM   39  H4  000 X   1       4.136   0.228   2.890  1.00 20.00           H  
HETATM   40  H5  000 X   1       2.392  -1.480  -6.562  1.00 20.00           H  
HETATM   41  H6  000 X   1       0.903  -5.096  -4.781  1.00 20.00           H  
HETATM   42  H7  000 X   1      -1.616  -1.251   3.408  1.00 20.00           H  
HETATM   43  H8  000 X   1      -3.254   0.464  -0.187  1.00 20.00           H  
HETATM   44  H9  000 X   1       2.146   4.139   0.573  1.00 20.00           H  
HETATM   45  H10 000 X   1       2.661  -0.122   0.938  1.00 20.00           H  
HETATM   46  H11 000 X   1       0.480  -0.224  -5.624  1.00 20.00           H  
HETATM   47  H12 000 X   1      -1.013  -3.849  -3.839  1.00 20.00           H  
HETATM   48  H13 000 X   1      -3.850  -1.234   4.439  1.00 20.00           H  
HETATM   49  H14 000 X   1      -5.491   0.485   0.839  1.00 20.00           H  
HETATM   50  H15 000 X   1      -0.314  -1.196   1.466  1.00 20.00           H  
HETATM   51  H16 000 X   1       0.334  -0.882  -0.728  1.00 20.00           H  
HETATM   52  H17 000 X   1      -1.974   1.167  -0.993  1.00 20.00           H  
HETATM   53  H18 000 X   1      -1.256   5.462  -1.978  1.00 20.00           H  
HETATM   54  H19 000 X   1      -0.607   5.605  -0.314  1.00 20.00           H  
HETATM   55  H20 000 X   1      -2.247   4.960  -0.583  1.00 20.00           H  
HETATM   56  H21 000 X   1       1.512   2.613  -1.260  1.00 20.00           H  
HETATM   57  H22 000 X   1       1.722   0.880  -1.111  1.00 20.00           H  
HETATM   58  H23 000 X   1      -1.823  -0.354  -4.748  1.00 20.00           H  
HETATM   59  H24 000 X   1      -2.439  -1.836  -4.015  1.00 20.00           H  
HETATM   60  H25 000 X   1      -0.725   1.445   1.827  1.00 20.00           H  
TER                                                                             
HETATM    1  C1  000 X   1      -5.128  -4.415   0.326  1.00 20.00           C  
HETATM    2  C2  000 X   1       1.473   6.173   0.701  1.00 20.00           C  
HETATM    3  C3  000 X   1      -5.256  -3.193   0.987  1.00 20.00           C  
HETATM    4  C4  000 X   1      -3.879  -4.828  -0.140  1.00 20.00           C  
HETATM    5  C5  000 X   1       2.532   5.400   0.224  1.00 20.00           C  
HETATM    6  C6  000 X   1       0.560   5.624   1.601  1.00 20.00           C  
HETATM    7  C7  000 X   1      -0.213   0.411  -3.391  1.00 20.00           C  
HETATM    8  C8  000 X   1       2.051  -0.430  -3.463  1.00 20.00           C  
HETATM    9  C9  000 X   1      -4.136  -2.385   1.182  1.00 20.00           C  
HETATM   10  C10 000 X   1      -2.760  -4.019   0.055  1.00 20.00           C  
HETATM   11  C11 000 X   1       2.678   4.079   0.647  1.00 20.00           C  
HETATM   12  C12 000 X   1       0.706   4.303   2.024  1.00 20.00           C  
HETATM   13  C13 000 X   1       0.033   1.170  -4.535  1.00 20.00           C  
HETATM   14  C14 000 X   1       2.296   0.330  -4.607  1.00 20.00           C  
HETATM   15  C15 000 X   1       0.796  -0.390  -2.855  1.00 20.00           C  
HETATM   16  C16 000 X   1      -2.888  -2.798   0.717  1.00 20.00           C  
HETATM   17  C17 000 X   1       1.764   3.530   1.547  1.00 20.00           C  
HETATM   18  C18 000 X   1       1.287   1.130  -5.143  1.00 20.00           C  
HETATM   19  C19 000 X   1       1.807   0.553   0.042  1.00 20.00           C  
HETATM   20  C20 000 X   1      -0.127   0.823   1.314  1.00 20.00           C  
HETATM   21  C21 000 X   1      -2.810  -0.423  -0.678  1.00 20.00           C  
HETATM   22  C22 000 X   1       0.529  -1.216  -1.614  1.00 20.00           C  
HETATM   23  C23 000 X   1       0.826  -0.531  -0.304  1.00 20.00           C  
HETATM   24  C24 000 X   1      -0.487   0.158   0.014  1.00 20.00           C  
HETATM   25  C25 000 X   1      -1.476  -0.954  -0.234  1.00 20.00           C  
HETATM   26  C26 000 X   1      -4.702  -0.956  -1.990  1.00 20.00           C  
HETATM   27  C27 000 X   1      -1.680  -1.926   0.927  1.00 20.00           C  
HETATM   28  C28 000 X   1       1.920   2.108   2.002  1.00 20.00           C  
HETATM   29  N1  000 X   1      -0.902  -1.630  -1.440  1.00 20.00           N  
HETATM   30  N2  000 X   1       1.214   1.183   1.141  1.00 20.00           N  
HETATM   31  O1  000 X   1       2.898   0.744  -0.464  1.00 20.00           O  
HETATM   32  O2  000 X   1      -0.883   1.067   2.237  1.00 20.00           O  
HETATM   33  O3  000 X   1      -3.260   0.665  -0.345  1.00 20.00           O  
HETATM   34  O4  000 X   1      -3.415  -1.335  -1.492  1.00 20.00           O  
HETATM   35 CL1  000 X   1       1.590   2.067  -6.554  1.00 20.00          CL  
HETATM   36  H1  000 X   1      -5.999  -5.045   0.175  1.00 20.00           H  
HETATM   37  H2  000 X   1       1.361   7.202   0.373  1.00 20.00           H  
HETATM   38  H3  000 X   1      -6.228  -2.872   1.351  1.00 20.00           H  
HETATM   39  H4  000 X   1      -3.779  -5.779  -0.654  1.00 20.00           H  
HETATM   40  H5  000 X   1       3.244   5.828  -0.476  1.00 20.00           H  
HETATM   41  H6  000 X   1      -0.264   6.225   1.974  1.00 20.00           H  
HETATM   42  H7  000 X   1      -1.193   0.448  -2.923  1.00 20.00           H  
HETATM   43  H8  000 X   1       2.842  -1.051  -3.052  1.00 20.00           H  
HETATM   44  H9  000 X   1      -4.246  -1.435   1.698  1.00 20.00           H  
HETATM   45  H10 000 X   1      -1.791  -4.349  -0.311  1.00 20.00           H  
HETATM   46  H11 000 X   1       3.506   3.485   0.270  1.00 20.00           H  
HETATM   47  H12 000 X   1      -0.011   3.883   2.726  1.00 20.00           H  
HETATM   48  H13 000 X   1      -0.763   1.789  -4.941  1.00 20.00           H  
HETATM   49  H14 000 X   1       3.279   0.288  -5.070  1.00 20.00           H  
HETATM   50  H15 000 X   1       1.153  -2.147  -1.711  1.00 20.00           H  
HETATM   51  H16 000 X   1       1.040  -1.324   0.434  1.00 20.00           H  
HETATM   52  H17 000 X   1      -0.677   0.990  -0.686  1.00 20.00           H  
HETATM   53  H18 000 X   1      -5.097  -1.751  -2.626  1.00 20.00           H  
HETATM   54  H19 000 X   1      -4.614  -0.028  -2.560  1.00 20.00           H  
HETATM   55  H20 000 X   1      -5.378  -0.799  -1.146  1.00 20.00           H  
HETATM   56  H21 000 X   1      -1.784  -1.364   1.861  1.00 20.00           H  
HETATM   57  H22 000 X   1      -0.787  -2.550   1.043  1.00 20.00           H  
HETATM   58  H23 000 X   1       2.977   1.819   2.013  1.00 20.00           H  
HETATM   59  H24 000 X   1       1.538   1.977   3.020  1.00 20.00           H  
HETATM   60  H25 000 X   1      -1.428  -1.393  -2.280  1.00 20.00           H  
TER                                                                             
HETATM    1  C1  000 X   1      -5.412  -3.712  -0.196  1.00 20.00           C  
HETATM    2  C2  000 X   1       3.649   0.798   4.691  1.00 20.00           C  
HETATM    3  C3  000 X   1      -5.541  -2.490   0.465  1.00 20.00           C  
HETATM    4  C4  000 X   1      -4.164  -4.125  -0.662  1.00 20.00           C  
HETATM    5  C5  000 X   1       2.336   1.237   4.858  1.00 20.00           C  
HETATM    6  C6  000 X   1       4.308   1.013   3.480  1.00 20.00           C  
HETATM    7  C7  000 X   1      -0.498   1.114  -3.913  1.00 20.00           C  
HETATM    8  C8  000 X   1       1.766   0.273  -3.985  1.00 20.00           C  
HETATM    9  C9  000 X   1      -4.421  -1.682   0.660  1.00 20.00           C  
HETATM   10  C10 000 X   1      -3.044  -3.316  -0.467  1.00 20.00           C  
HETATM   11  C11 000 X   1       1.681   1.892   3.814  1.00 20.00           C  
HETATM   12  C12 000 X   1       3.653   1.668   2.437  1.00 20.00           C  
HETATM   13  C13 000 X   1      -0.252   1.874  -5.057  1.00 20.00           C  
HETATM   14  C14 000 X   1       2.012   1.033  -5.129  1.00 20.00           C  
HETATM   15  C15 000 X   1       0.511   0.314  -3.377  1.00 20.00           C  
HETATM   16  C16 000 X   1      -3.173  -2.095   0.194  1.00 20.00           C  
HETATM   17  C17 000 X   1       2.340   2.107   2.604  1.00 20.00           C  
HETATM   18  C18 000 X   1       1.003   1.833  -5.665  1.00 20.00           C  
HETATM   19  C19 000 X   1       1.523   1.256  -0.480  1.00 20.00           C  
HETATM   20  C20 000 X   1      -0.411   1.527   0.792  1.00 20.00           C  
HETATM   21  C21 000 X   1      -3.094   0.280  -1.200  1.00 20.00           C  
HETATM   22  C22 000 X   1       0.245  -0.513  -2.136  1.00 20.00           C  
HETATM   23  C23 000 X   1       0.542   0.172  -0.826  1.00 20.00           C  
HETATM   24  C24 000 X   1      -0.771   0.861  -0.508  1.00 20.00           C  
HETATM   25  C25 000 X   1      -1.761  -0.251  -0.756  1.00 20.00           C  
HETATM   26  C26 000 X   1      -4.987  -0.252  -2.512  1.00 20.00           C  
HETATM   27  C27 000 X   1      -1.964  -1.223   0.405  1.00 20.00           C  
HETATM   28  C28 000 X   1       1.636   2.811   1.480  1.00 20.00           C  
HETATM   29  N1  000 X   1      -1.186  -0.927  -1.962  1.00 20.00           N  
HETATM   30  N2  000 X   1       0.929   1.886   0.619  1.00 20.00           N  
HETATM   31  O1  000 X   1       2.614   1.447  -0.986  1.00 20.00           O  
HETATM   32  O2  000 X   1      -1.168   1.771   1.715  1.00 20.00           O  
HETATM   33  O3  000 X   1      -3.544   1.368  -0.867  1.00 20.00           O  
HETATM   34  O4  000 X   1      -3.700  -0.632  -2.014  1.00 20.00           O  
HETATM   35 CL1  000 X   1       1.305   2.770  -7.076  1.00 20.00          CL  
HETATM   36  H1  000 X   1      -6.284  -4.342  -0.347  1.00 20.00           H  
HETATM   37  H2  000 X   1       4.159   0.290   5.504  1.00 20.00           H  
HETATM   38  H3  000 X   1      -6.512  -2.169   0.829  1.00 20.00           H  
HETATM   39  H4  000 X   1      -4.063  -5.076  -1.176  1.00 20.00           H  
HETATM   40  H5  000 X   1       1.823   1.071   5.801  1.00 20.00           H  
HETATM   41  H6  000 X   1       5.331   0.673   3.350  1.00 20.00           H  
HETATM   42  H7  000 X   1      -1.478   1.151  -3.445  1.00 20.00           H  
HETATM   43  H8  000 X   1       2.558  -0.348  -3.574  1.00 20.00           H  
HETATM   44  H9  000 X   1      -4.530  -0.731   1.176  1.00 20.00           H  
HETATM   45  H10 000 X   1      -2.076  -3.646  -0.833  1.00 20.00           H  
HETATM   46  H11 000 X   1       0.658   2.230   3.954  1.00 20.00           H  
HETATM   47  H12 000 X   1       4.174   1.831   1.497  1.00 20.00           H  
HETATM   48  H13 000 X   1      -1.048   2.492  -5.463  1.00 20.00           H  
HETATM   49  H14 000 X   1       2.994   0.991  -5.592  1.00 20.00           H  
HETATM   50  H15 000 X   1       0.868  -1.444  -2.233  1.00 20.00           H  
HETATM   51  H16 000 X   1       0.756  -0.621  -0.088  1.00 20.00           H  
HETATM   52  H17 000 X   1      -0.961   1.693  -1.208  1.00 20.00           H  
HETATM   53  H18 000 X   1      -5.381  -1.048  -3.148  1.00 20.00           H  
HETATM   54  H19 000 X   1      -4.899   0.676  -3.082  1.00 20.00           H  
HETATM   55  H20 000 X   1      -5.663  -0.096  -1.668  1.00 20.00           H  
HETATM   56  H21 000 X   1      -2.069  -0.660   1.339  1.00 20.00           H  
HETATM   57  H22 000 X   1      -1.071  -1.846   0.521  1.00 20.00           H  
HETATM   58  H23 000 X   1       0.908   3.531   1.871  1.00 20.00           H  
HETATM   59  H24 000 X   1       2.345   3.370   0.861  1.00 20.00           H  
HETATM   60  H25 000 X   1      -1.713  -0.690  -2.803  1.00 20.00           H  
TER                                                                             
HETATM    1  C1  000 X   1      -5.596  -3.819  -0.081  1.00 20.00           C  
HETATM    2  C2  000 X   1       4.924   0.914   3.369  1.00 20.00           C  
HETATM    3  C3  000 X   1      -5.725  -2.597   0.580  1.00 20.00           C  
HETATM    4  C4  000 X   1      -4.348  -4.232  -0.547  1.00 20.00           C  
HETATM    5  C5  000 X   1       3.693   0.840   4.020  1.00 20.00           C  
HETATM    6  C6  000 X   1       5.027   1.569   2.142  1.00 20.00           C  
HETATM    7  C7  000 X   1      -0.682   1.007  -3.798  1.00 20.00           C  
HETATM    8  C8  000 X   1       1.582   0.166  -3.871  1.00 20.00           C  
HETATM    9  C9  000 X   1      -4.605  -1.789   0.775  1.00 20.00           C  
HETATM   10  C10 000 X   1      -3.228  -3.423  -0.352  1.00 20.00           C  
HETATM   11  C11 000 X   1       2.564   1.422   3.443  1.00 20.00           C  
HETATM   12  C12 000 X   1       3.898   2.151   1.566  1.00 20.00           C  
HETATM   13  C13 000 X   1      -0.436   1.767  -4.942  1.00 20.00           C  
HETATM   14  C14 000 X   1       1.828   0.926  -5.014  1.00 20.00           C  
HETATM   15  C15 000 X   1       0.327   0.207  -3.263  1.00 20.00           C  
HETATM   16  C16 000 X   1      -3.357  -2.202   0.309  1.00 20.00           C  
HETATM   17  C17 000 X   1       2.666   2.078   2.216  1.00 20.00           C  
HETATM   18  C18 000 X   1       0.819   1.726  -5.550  1.00 20.00           C  
HETATM   19  C19 000 X   1       1.339   1.149  -0.366  1.00 20.00           C  
HETATM   20  C20 000 X   1      -0.595   1.419   0.907  1.00 20.00           C  
HETATM   21  C21 000 X   1      -3.279   0.173  -1.086  1.00 20.00           C  
HETATM   22  C22 000 X   1       0.060  -0.620  -2.021  1.00 20.00           C  
HETATM   23  C23 000 X   1       0.358   0.065  -0.711  1.00 20.00           C  
HETATM   24  C24 000 X   1      -0.956   0.754  -0.393  1.00 20.00           C  
HETATM   25  C25 000 X   1      -1.945  -0.358  -0.642  1.00 20.00           C  
HETATM   26  C26 000 X   1      -4.723   2.032  -0.885  1.00 20.00           C  
HETATM   27  C27 000 X   1      -2.149  -1.330   0.519  1.00 20.00           C  
HETATM   28  C28 000 X   1       1.452   2.704   1.595  1.00 20.00           C  
HETATM   29  N1  000 X   1      -1.370  -1.034  -1.847  1.00 20.00           N  
HETATM   30  N2  000 X   1       0.745   1.779   0.734  1.00 20.00           N  
HETATM   31  O1  000 X   1       2.430   1.340  -0.872  1.00 20.00           O  
HETATM   32  O2  000 X   1      -1.352   1.664   1.830  1.00 20.00           O  
HETATM   33  O3  000 X   1      -4.045  -0.431  -1.824  1.00 20.00           O  
HETATM   34  O4  000 X   1      -3.482   1.406  -0.542  1.00 20.00           O  
HETATM   35 CL1  000 X   1       1.121   2.663  -6.961  1.00 20.00          CL  
HETATM   36  H1  000 X   1      -6.468  -4.449  -0.232  1.00 20.00           H  
HETATM   37  H2  000 X   1       5.804   0.462   3.819  1.00 20.00           H  
HETATM   38  H3  000 X   1      -6.696  -2.276   0.944  1.00 20.00           H  
HETATM   39  H4  000 X   1      -4.248  -5.183  -1.061  1.00 20.00           H  
HETATM   40  H5  000 X   1       3.613   0.331   4.976  1.00 20.00           H  
HETATM   41  H6  000 X   1       5.986   1.627   1.636  1.00 20.00           H  
HETATM   42  H7  000 X   1      -1.662   1.044  -3.330  1.00 20.00           H  
HETATM   43  H8  000 X   1       2.373  -0.455  -3.460  1.00 20.00           H  
HETATM   44  H9  000 X   1      -4.715  -0.838   1.291  1.00 20.00           H  
HETATM   45  H10 000 X   1      -2.260  -3.753  -0.718  1.00 20.00           H  
HETATM   46  H11 000 X   1       1.608   1.360   3.957  1.00 20.00           H  
HETATM   47  H12 000 X   1       3.988   2.659   0.609  1.00 20.00           H  
HETATM   48  H13 000 X   1      -1.232   2.385  -5.348  1.00 20.00           H  
HETATM   49  H14 000 X   1       2.810   0.884  -5.477  1.00 20.00           H  
HETATM   50  H15 000 X   1       0.684  -1.551  -2.118  1.00 20.00           H  
HETATM   51  H16 000 X   1       0.572  -0.728   0.027  1.00 20.00           H  
HETATM   52  H17 000 X   1      -1.146   1.586  -1.093  1.00 20.00           H  
HETATM   53  H18 000 X   1      -4.785   3.010  -0.400  1.00 20.00           H  
HETATM   54  H19 000 X   1      -5.553   1.400  -0.561  1.00 20.00           H  
HETATM   55  H20 000 X   1      -4.767   2.162  -1.969  1.00 20.00           H  
HETATM   56  H21 000 X   1      -2.253  -0.768   1.454  1.00 20.00           H  
HETATM   57  H22 000 X   1      -1.255  -1.953   0.636  1.00 20.00           H  
HETATM   58  H23 000 X   1       0.754   3.044   2.368  1.00 20.00           H  
HETATM   59  H24 000 X   1       1.724   3.579   0.995  1.00 20.00           H  
HETATM   60  H25 000 X   1      -1.897  -0.797  -2.688  1.00 20.00           H  
TER                                                                             
HETATM    1  C1  000 X   1      -4.110  -5.142  -0.291  1.00 20.00           C  
HETATM    2  C2  000 X   1       0.059   6.057   2.049  1.00 20.00           C  
HETATM    3  C3  000 X   1      -4.690  -3.988   0.235  1.00 20.00           C  
HETATM    4  C4  000 X   1      -2.726  -5.218  -0.450  1.00 20.00           C  
HETATM    5  C5  000 X   1       1.036   5.797   1.088  1.00 20.00           C  
HETATM    6  C6  000 X   1      -0.299   5.068   2.965  1.00 20.00           C  
HETATM    7  C7  000 X   1      -0.168   0.517  -3.480  1.00 20.00           C  
HETATM    8  C8  000 X   1       2.095  -0.323  -3.553  1.00 20.00           C  
HETATM    9  C9  000 X   1      -3.886  -2.909   0.602  1.00 20.00           C  
HETATM   10  C10 000 X   1      -1.923  -4.138  -0.083  1.00 20.00           C  
HETATM   11  C11 000 X   1       1.656   4.548   1.044  1.00 20.00           C  
HETATM   12  C12 000 X   1       0.321   3.819   2.921  1.00 20.00           C  
HETATM   13  C13 000 X   1       0.077   1.277  -4.624  1.00 20.00           C  
HETATM   14  C14 000 X   1       2.341   0.436  -4.696  1.00 20.00           C  
HETATM   15  C15 000 X   1       0.841  -0.283  -2.945  1.00 20.00           C  
HETATM   16  C16 000 X   1      -2.503  -2.984   0.442  1.00 20.00           C  
HETATM   17  C17 000 X   1       1.298   3.559   1.960  1.00 20.00           C  
HETATM   18  C18 000 X   1       1.332   1.237  -5.232  1.00 20.00           C  
HETATM   19  C19 000 X   1       1.852   0.659  -0.047  1.00 20.00           C  
HETATM   20  C20 000 X   1      -0.082   0.930   1.225  1.00 20.00           C  
HETATM   21  C21 000 X   1      -2.765  -0.317  -0.768  1.00 20.00           C  
HETATM   22  C22 000 X   1       0.574  -1.109  -1.703  1.00 20.00           C  
HETATM   23  C23 000 X   1       0.871  -0.425  -0.393  1.00 20.00           C  
HETATM   24  C24 000 X   1      -0.442   0.265  -0.075  1.00 20.00           C  
HETATM   25  C25 000 X   1      -1.431  -0.847  -0.324  1.00 20.00           C  
HETATM   26  C26 000 X   1      -4.317  -0.386  -2.548  1.00 20.00           C  
HETATM   27  C27 000 X   1      -1.635  -1.819   0.837  1.00 20.00           C  
HETATM   28  C28 000 X   1       1.965   2.215   1.913  1.00 20.00           C  
HETATM   29  N1  000 X   1      -0.857  -1.523  -1.529  1.00 20.00           N  
HETATM   30  N2  000 X   1       1.259   1.289   1.052  1.00 20.00           N  
HETATM   31  O1  000 X   1       2.943   0.851  -0.553  1.00 20.00           O  
HETATM   32  O2  000 X   1      -0.839   1.174   2.148  1.00 20.00           O  
HETATM   33  O3  000 X   1      -3.456   0.444  -0.103  1.00 20.00           O  
HETATM   34  O4  000 X   1      -3.065  -0.813  -2.001  1.00 20.00           O  
HETATM   35 CL1  000 X   1       1.635   2.174  -6.643  1.00 20.00          CL  
HETATM   36  H1  000 X   1      -4.736  -5.983  -0.575  1.00 20.00           H  
HETATM   37  H2  000 X   1      -0.423   7.029   2.084  1.00 20.00           H  
HETATM   38  H3  000 X   1      -5.767  -3.930   0.360  1.00 20.00           H  
HETATM   39  H4  000 X   1      -2.274  -6.117  -0.858  1.00 20.00           H  
HETATM   40  H5  000 X   1       1.315   6.567   0.375  1.00 20.00           H  
HETATM   41  H6  000 X   1      -1.059   5.270   3.714  1.00 20.00           H  
HETATM   42  H7  000 X   1      -1.148   0.555  -3.012  1.00 20.00           H  
HETATM   43  H8  000 X   1       2.887  -0.945  -3.142  1.00 20.00           H  
HETATM   44  H9  000 X   1      -4.347  -2.013   1.010  1.00 20.00           H  
HETATM   45  H10 000 X   1      -0.845  -4.205  -0.211  1.00 20.00           H  
HETATM   46  H11 000 X   1       2.416   4.354   0.292  1.00 20.00           H  
HETATM   47  H12 000 X   1       0.036   3.055   3.639  1.00 20.00           H  
HETATM   48  H13 000 X   1      -0.719   1.896  -5.030  1.00 20.00           H  
HETATM   49  H14 000 X   1       3.324   0.395  -5.159  1.00 20.00           H  
HETATM   50  H15 000 X   1       1.198  -2.040  -1.800  1.00 20.00           H  
HETATM   51  H16 000 X   1       1.085  -1.217   0.345  1.00 20.00           H  
HETATM   52  H17 000 X   1      -0.632   1.097  -0.775  1.00 20.00           H  
HETATM   53  H18 000 X   1      -4.459  -0.839  -3.532  1.00 20.00           H  
HETATM   54  H19 000 X   1      -4.327   0.703  -2.631  1.00 20.00           H  
HETATM   55  H20 000 X   1      -5.123  -0.706  -1.883  1.00 20.00           H  
HETATM   56  H21 000 X   1      -2.086  -1.290   1.684  1.00 20.00           H  
HETATM   57  H22 000 X   1      -0.662  -2.182   1.187  1.00 20.00           H  
HETATM   58  H23 000 X   1       2.991   2.305   1.541  1.00 20.00           H  
HETATM   59  H24 000 X   1       2.020   1.768   2.911  1.00 20.00           H  
HETATM   60  H25 000 X   1      -1.383  -1.287  -2.370  1.00 20.00           H  
TER                                                                             
HETATM    1  C1  000 X   1      -4.357  -4.533  -0.743  1.00 20.00           C  
HETATM    2  C2  000 X   1       1.942   1.402   5.504  1.00 20.00           C  
HETATM    3  C3  000 X   1      -4.937  -3.379  -0.217  1.00 20.00           C  
HETATM    4  C4  000 X   1      -2.973  -4.609  -0.902  1.00 20.00           C  
HETATM    5  C5  000 X   1       0.865   2.191   5.101  1.00 20.00           C  
HETATM    6  C6  000 X   1       2.947   1.075   4.593  1.00 20.00           C  
HETATM    7  C7  000 X   1      -0.415   1.126  -3.932  1.00 20.00           C  
HETATM    8  C8  000 X   1       1.849   0.286  -4.005  1.00 20.00           C  
HETATM    9  C9  000 X   1      -4.133  -2.300   0.149  1.00 20.00           C  
HETATM   10  C10 000 X   1      -2.169  -3.529  -0.535  1.00 20.00           C  
HETATM   11  C11 000 X   1       0.792   2.654   3.787  1.00 20.00           C  
HETATM   12  C12 000 X   1       2.874   1.537   3.279  1.00 20.00           C  
HETATM   13  C13 000 X   1      -0.169   1.886  -5.076  1.00 20.00           C  
HETATM   14  C14 000 X   1       2.095   1.045  -5.148  1.00 20.00           C  
HETATM   15  C15 000 X   1       0.594   0.326  -3.397  1.00 20.00           C  
HETATM   16  C16 000 X   1      -2.749  -2.375  -0.010  1.00 20.00           C  
HETATM   17  C17 000 X   1       1.797   2.327   2.876  1.00 20.00           C  
HETATM   18  C18 000 X   1       1.086   1.846  -5.684  1.00 20.00           C  
HETATM   19  C19 000 X   1       1.606   1.268  -0.500  1.00 20.00           C  
HETATM   20  C20 000 X   1      -0.328   1.539   0.773  1.00 20.00           C  
HETATM   21  C21 000 X   1      -3.012   0.292  -1.220  1.00 20.00           C  
HETATM   22  C22 000 X   1       0.327  -0.500  -2.155  1.00 20.00           C  
HETATM   23  C23 000 X   1       0.625   0.184  -0.845  1.00 20.00           C  
HETATM   24  C24 000 X   1      -0.689   0.874  -0.527  1.00 20.00           C  
HETATM   25  C25 000 X   1      -1.678  -0.238  -0.776  1.00 20.00           C  
HETATM   26  C26 000 X   1      -4.564   0.223  -3.000  1.00 20.00           C  
HETATM   27  C27 000 X   1      -1.882  -1.210   0.385  1.00 20.00           C  
HETATM   28  C28 000 X   1       1.719   2.824   1.461  1.00 20.00           C  
HETATM   29  N1  000 X   1      -1.103  -0.914  -1.981  1.00 20.00           N  
HETATM   30  N2  000 X   1       1.012   1.898   0.600  1.00 20.00           N  
HETATM   31  O1  000 X   1       2.697   1.460  -1.006  1.00 20.00           O  
HETATM   32  O2  000 X   1      -1.085   1.783   1.696  1.00 20.00           O  
HETATM   33  O3  000 X   1      -3.702   1.053  -0.555  1.00 20.00           O  
HETATM   34  O4  000 X   1      -3.312  -0.204  -2.453  1.00 20.00           O  
HETATM   35 CL1  000 X   1       1.388   2.783  -7.095  1.00 20.00          CL  
HETATM   36  H1  000 X   1      -4.983  -5.374  -1.027  1.00 20.00           H  
HETATM   37  H2  000 X   1       2.000   1.043   6.527  1.00 20.00           H  
HETATM   38  H3  000 X   1      -6.014  -3.321  -0.092  1.00 20.00           H  
HETATM   39  H4  000 X   1      -2.521  -5.508  -1.310  1.00 20.00           H  
HETATM   40  H5  000 X   1       0.084   2.447   5.810  1.00 20.00           H  
HETATM   41  H6  000 X   1       3.786   0.461   4.906  1.00 20.00           H  
HETATM   42  H7  000 X   1      -1.395   1.164  -3.464  1.00 20.00           H  
HETATM   43  H8  000 X   1       2.640  -0.336  -3.594  1.00 20.00           H  
HETATM   44  H9  000 X   1      -4.594  -1.404   0.558  1.00 20.00           H  
HETATM   45  H10 000 X   1      -1.092  -3.596  -0.663  1.00 20.00           H  
HETATM   46  H11 000 X   1      -0.051   3.268   3.482  1.00 20.00           H  
HETATM   47  H12 000 X   1       3.661   1.277   2.576  1.00 20.00           H  
HETATM   48  H13 000 X   1      -0.965   2.505  -5.482  1.00 20.00           H  
HETATM   49  H14 000 X   1       3.077   1.004  -5.611  1.00 20.00           H  
HETATM   50  H15 000 X   1       0.951  -1.431  -2.252  1.00 20.00           H  
HETATM   51  H16 000 X   1       0.839  -0.608  -0.107  1.00 20.00           H  
HETATM   52  H17 000 X   1      -0.879   1.706  -1.227  1.00 20.00           H  
HETATM   53  H18 000 X   1      -4.706  -0.230  -3.984  1.00 20.00           H  
HETATM   54  H19 000 X   1      -4.573   1.312  -3.083  1.00 20.00           H  
HETATM   55  H20 000 X   1      -5.370  -0.097  -2.335  1.00 20.00           H  
HETATM   56  H21 000 X   1      -2.332  -0.681   1.232  1.00 20.00           H  
HETATM   57  H22 000 X   1      -0.909  -1.573   0.735  1.00 20.00           H  
HETATM   58  H23 000 X   1       1.200   3.787   1.419  1.00 20.00           H  
HETATM   59  H24 000 X   1       2.719   2.974   1.042  1.00 20.00           H  
HETATM   60  H25 000 X   1      -1.630  -0.678  -2.822  1.00 20.00           H  
TER                                                                             
HETATM    1  C1  000 X   1      -4.733  -4.491  -0.481  1.00 20.00           C  
HETATM    2  C2  000 X   1       4.815   1.076   3.498  1.00 20.00           C  
HETATM    3  C3  000 X   1      -5.313  -3.336   0.045  1.00 20.00           C  
HETATM    4  C4  000 X   1      -3.349  -4.566  -0.640  1.00 20.00           C  
HETATM    5  C5  000 X   1       3.584   1.003   4.148  1.00 20.00           C  
HETATM    6  C6  000 X   1       4.918   1.731   2.271  1.00 20.00           C  
HETATM    7  C7  000 X   1      -0.791   1.169  -3.670  1.00 20.00           C  
HETATM    8  C8  000 X   1       1.473   0.328  -3.742  1.00 20.00           C  
HETATM    9  C9  000 X   1      -4.509  -2.257   0.412  1.00 20.00           C  
HETATM   10  C10 000 X   1      -2.545  -3.486  -0.273  1.00 20.00           C  
HETATM   11  C11 000 X   1       2.455   1.585   3.572  1.00 20.00           C  
HETATM   12  C12 000 X   1       3.789   2.313   1.694  1.00 20.00           C  
HETATM   13  C13 000 X   1      -0.545   1.929  -4.814  1.00 20.00           C  
HETATM   14  C14 000 X   1       1.719   1.088  -4.886  1.00 20.00           C  
HETATM   15  C15 000 X   1       0.218   0.369  -3.134  1.00 20.00           C  
HETATM   16  C16 000 X   1      -3.125  -2.332   0.253  1.00 20.00           C  
HETATM   17  C17 000 X   1       2.558   2.240   2.345  1.00 20.00           C  
HETATM   18  C18 000 X   1       0.710   1.888  -5.422  1.00 20.00           C  
HETATM   19  C19 000 X   1       1.230   1.311  -0.237  1.00 20.00           C  
HETATM   20  C20 000 X   1      -0.704   1.582   1.035  1.00 20.00           C  
HETATM   21  C21 000 X   1      -3.387   0.335  -0.957  1.00 20.00           C  
HETATM   22  C22 000 X   1      -0.048  -0.458  -1.893  1.00 20.00           C  
HETATM   23  C23 000 X   1       0.249   0.227  -0.583  1.00 20.00           C  
HETATM   24  C24 000 X   1      -1.065   0.916  -0.265  1.00 20.00           C  
HETATM   25  C25 000 X   1      -2.054  -0.196  -0.513  1.00 20.00           C  
HETATM   26  C26 000 X   1      -4.940   0.265  -2.738  1.00 20.00           C  
HETATM   27  C27 000 X   1      -2.257  -1.168   0.648  1.00 20.00           C  
HETATM   28  C28 000 X   1       1.343   2.866   1.723  1.00 20.00           C  
HETATM   29  N1  000 X   1      -1.479  -0.871  -1.719  1.00 20.00           N  
HETATM   30  N2  000 X   1       0.636   1.941   0.862  1.00 20.00           N  
HETATM   31  O1  000 X   1       2.321   1.502  -0.743  1.00 20.00           O  
HETATM   32  O2  000 X   1      -1.461   1.826   1.959  1.00 20.00           O  
HETATM   33  O3  000 X   1      -4.078   1.095  -0.292  1.00 20.00           O  
HETATM   34  O4  000 X   1      -3.688  -0.162  -2.191  1.00 20.00           O  
HETATM   35 CL1  000 X   1       1.012   2.825  -6.833  1.00 20.00          CL  
HETATM   36  H1  000 X   1      -5.358  -5.332  -0.765  1.00 20.00           H  
HETATM   37  H2  000 X   1       5.695   0.624   3.947  1.00 20.00           H  
HETATM   38  H3  000 X   1      -6.390  -3.278   0.170  1.00 20.00           H  
HETATM   39  H4  000 X   1      -2.897  -5.465  -1.048  1.00 20.00           H  
HETATM   40  H5  000 X   1       3.504   0.493   5.104  1.00 20.00           H  
HETATM   41  H6  000 X   1       5.877   1.789   1.764  1.00 20.00           H  
HETATM   42  H7  000 X   1      -1.771   1.206  -3.202  1.00 20.00           H  
HETATM   43  H8  000 X   1       2.265  -0.293  -3.331  1.00 20.00           H  
HETATM   44  H9  000 X   1      -4.969  -1.361   0.820  1.00 20.00           H  
HETATM   45  H10 000 X   1      -1.468  -3.554  -0.401  1.00 20.00           H  
HETATM   46  H11 000 X   1       1.499   1.522   4.086  1.00 20.00           H  
HETATM   47  H12 000 X   1       3.879   2.822   0.738  1.00 20.00           H  
HETATM   48  H13 000 X   1      -1.341   2.548  -5.220  1.00 20.00           H  
HETATM   49  H14 000 X   1       2.701   1.046  -5.349  1.00 20.00           H  
HETATM   50  H15 000 X   1       0.575  -1.389  -1.990  1.00 20.00           H  
HETATM   51  H16 000 X   1       0.463  -0.565   0.155  1.00 20.00           H  
HETATM   52  H17 000 X   1      -1.254   1.748  -0.965  1.00 20.00           H  
HETATM   53  H18 000 X   1      -5.082  -0.187  -3.722  1.00 20.00           H  
HETATM   54  H19 000 X   1      -4.949   1.355  -2.821  1.00 20.00           H  
HETATM   55  H20 000 X   1      -5.745  -0.054  -2.073  1.00 20.00           H  
HETATM   56  H21 000 X   1      -2.708  -0.638   1.494  1.00 20.00           H  
HETATM   57  H22 000 X   1      -1.284  -1.530   0.997  1.00 20.00           H  
HETATM   58  H23 000 X   1       0.645   3.207   2.497  1.00 20.00           H  
HETATM   59  H24 000 X   1       1.615   3.741   1.123  1.00 20.00           H  
HETATM   60  H25 000 X   1      -2.006  -0.635  -2.559  1.00 20.00           H  
TER                                                                             
HETATM    1  C1  000 X   1      -4.279  -5.168  -0.125  1.00 20.00           C  
HETATM    2  C2  000 X   1       1.351   6.253   0.777  1.00 20.00           C  
HETATM    3  C3  000 X   1      -4.859  -4.014   0.401  1.00 20.00           C  
HETATM    4  C4  000 X   1      -2.895  -5.243  -0.284  1.00 20.00           C  
HETATM    5  C5  000 X   1       1.524   5.970   2.132  1.00 20.00           C  
HETATM    6  C6  000 X   1       1.322   5.215  -0.154  1.00 20.00           C  
HETATM    7  C7  000 X   1      -0.337   0.492  -3.314  1.00 20.00           C  
HETATM    8  C8  000 X   1       1.926  -0.349  -3.386  1.00 20.00           C  
HETATM    9  C9  000 X   1      -4.055  -2.934   0.768  1.00 20.00           C  
HETATM   10  C10 000 X   1      -2.092  -4.164   0.083  1.00 20.00           C  
HETATM   11  C11 000 X   1       1.669   4.649   2.555  1.00 20.00           C  
HETATM   12  C12 000 X   1       1.467   3.894   0.269  1.00 20.00           C  
HETATM   13  C13 000 X   1      -0.092   1.251  -4.458  1.00 20.00           C  
HETATM   14  C14 000 X   1       2.172   0.410  -4.530  1.00 20.00           C  
HETATM   15  C15 000 X   1       0.672  -0.309  -2.778  1.00 20.00           C  
HETATM   16  C16 000 X   1      -2.672  -3.009   0.609  1.00 20.00           C  
HETATM   17  C17 000 X   1       1.640   3.611   1.624  1.00 20.00           C  
HETATM   18  C18 000 X   1       1.163   1.211  -5.066  1.00 20.00           C  
HETATM   19  C19 000 X   1       1.683   0.633   0.119  1.00 20.00           C  
HETATM   20  C20 000 X   1      -0.251   0.904   1.391  1.00 20.00           C  
HETATM   21  C21 000 X   1      -2.934  -0.343  -0.601  1.00 20.00           C  
HETATM   22  C22 000 X   1       0.405  -1.135  -1.537  1.00 20.00           C  
HETATM   23  C23 000 X   1       0.702  -0.451  -0.227  1.00 20.00           C  
HETATM   24  C24 000 X   1      -0.611   0.239   0.091  1.00 20.00           C  
HETATM   25  C25 000 X   1      -1.600  -0.873  -0.157  1.00 20.00           C  
HETATM   26  C26 000 X   1      -4.486  -0.412  -2.382  1.00 20.00           C  
HETATM   27  C27 000 X   1      -1.804  -1.845   1.004  1.00 20.00           C  
HETATM   28  C28 000 X   1       1.796   2.189   2.079  1.00 20.00           C  
HETATM   29  N1  000 X   1      -1.026  -1.549  -1.363  1.00 20.00           N  
HETATM   30  N2  000 X   1       1.090   1.264   1.218  1.00 20.00           N  
HETATM   31  O1  000 X   1       2.774   0.825  -0.387  1.00 20.00           O  
HETATM   32  O2  000 X   1      -1.008   1.148   2.315  1.00 20.00           O  
HETATM   33  O3  000 X   1      -3.625   0.418   0.064  1.00 20.00           O  
HETATM   34  O4  000 X   1      -3.235  -0.839  -1.835  1.00 20.00           O  
HETATM   35 CL1  000 X   1       1.466   2.148  -6.477  1.00 20.00          CL  
HETATM   36  H1  000 X   1      -4.905  -6.009  -0.409  1.00 20.00           H  
HETATM   37  H2  000 X   1       1.237   7.282   0.447  1.00 20.00           H  
HETATM   38  H3  000 X   1      -5.937  -3.956   0.526  1.00 20.00           H  
HETATM   39  H4  000 X   1      -2.444  -6.142  -0.692  1.00 20.00           H  
HETATM   40  H5  000 X   1       1.546   6.778   2.857  1.00 20.00           H  
HETATM   41  H6  000 X   1       1.186   5.435  -1.209  1.00 20.00           H  
HETATM   42  H7  000 X   1      -1.318   0.529  -2.846  1.00 20.00           H  
HETATM   43  H8  000 X   1       2.718  -0.970  -2.975  1.00 20.00           H  
HETATM   44  H9  000 X   1      -4.516  -2.039   1.176  1.00 20.00           H  
HETATM   45  H10 000 X   1      -1.015  -4.231  -0.045  1.00 20.00           H  
HETATM   46  H11 000 X   1       1.804   4.438   3.613  1.00 20.00           H  
HETATM   47  H12 000 X   1       1.443   3.091  -0.463  1.00 20.00           H  
HETATM   48  H13 000 X   1      -0.888   1.870  -4.864  1.00 20.00           H  
HETATM   49  H14 000 X   1       3.155   0.369  -4.993  1.00 20.00           H  
HETATM   50  H15 000 X   1       1.029  -2.066  -1.634  1.00 20.00           H  
HETATM   51  H16 000 X   1       0.916  -1.243   0.511  1.00 20.00           H  
HETATM   52  H17 000 X   1      -0.801   1.071  -0.609  1.00 20.00           H  
HETATM   53  H18 000 X   1      -4.628  -0.865  -3.366  1.00 20.00           H  
HETATM   54  H19 000 X   1      -4.496   0.678  -2.465  1.00 20.00           H  
HETATM   55  H20 000 X   1      -5.292  -0.732  -1.717  1.00 20.00           H  
HETATM   56  H21 000 X   1      -2.255  -1.315   1.850  1.00 20.00           H  
HETATM   57  H22 000 X   1      -0.831  -2.208   1.353  1.00 20.00           H  
HETATM   58  H23 000 X   1       2.853   1.900   2.090  1.00 20.00           H  
HETATM   59  H24 000 X   1       1.413   2.058   3.097  1.00 20.00           H  
HETATM   60  H25 000 X   1      -1.552  -1.312  -2.203  1.00 20.00           H  
TER                                                                             
HETATM    1  C1  000 X   1      -4.017  -5.079  -0.566  1.00 20.00           C  
HETATM    2  C2  000 X   1      -0.587   5.143   3.430  1.00 20.00           C  
HETATM    3  C3  000 X   1      -4.597  -3.925  -0.040  1.00 20.00           C  
HETATM    4  C4  000 X   1      -2.633  -5.154  -0.725  1.00 20.00           C  
HETATM    5  C5  000 X   1       0.013   5.420   2.201  1.00 20.00           C  
HETATM    6  C6  000 X   1      -0.327   3.934   4.076  1.00 20.00           C  
HETATM    7  C7  000 X   1      -0.075   0.581  -3.755  1.00 20.00           C  
HETATM    8  C8  000 X   1       2.189  -0.260  -3.827  1.00 20.00           C  
HETATM    9  C9  000 X   1      -3.793  -2.845   0.327  1.00 20.00           C  
HETATM   10  C10 000 X   1      -1.829  -4.075  -0.358  1.00 20.00           C  
HETATM   11  C11 000 X   1       0.873   4.489   1.619  1.00 20.00           C  
HETATM   12  C12 000 X   1       0.533   3.003   3.493  1.00 20.00           C  
HETATM   13  C13 000 X   1       0.171   1.340  -4.899  1.00 20.00           C  
HETATM   14  C14 000 X   1       2.435   0.499  -4.971  1.00 20.00           C  
HETATM   15  C15 000 X   1       0.934  -0.220  -3.219  1.00 20.00           C  
HETATM   16  C16 000 X   1      -2.409  -2.920   0.168  1.00 20.00           C  
HETATM   17  C17 000 X   1       1.133   3.281   2.265  1.00 20.00           C  
HETATM   18  C18 000 X   1       1.425   1.300  -5.507  1.00 20.00           C  
HETATM   19  C19 000 X   1       1.946   0.722  -0.322  1.00 20.00           C  
HETATM   20  C20 000 X   1       0.012   0.993   0.950  1.00 20.00           C  
HETATM   21  C21 000 X   1      -2.672  -0.254  -1.042  1.00 20.00           C  
HETATM   22  C22 000 X   1       0.667  -1.046  -1.978  1.00 20.00           C  
HETATM   23  C23 000 X   1       0.965  -0.362  -0.668  1.00 20.00           C  
HETATM   24  C24 000 X   1      -0.349   0.328  -0.350  1.00 20.00           C  
HETATM   25  C25 000 X   1      -1.338  -0.784  -0.598  1.00 20.00           C  
HETATM   26  C26 000 X   1      -4.456   1.144  -0.373  1.00 20.00           C  
HETATM   27  C27 000 X   1      -1.542  -1.756   0.563  1.00 20.00           C  
HETATM   28  C28 000 X   1       2.059   2.278   1.638  1.00 20.00           C  
HETATM   29  N1  000 X   1      -0.763  -1.460  -1.804  1.00 20.00           N  
HETATM   30  N2  000 X   1       1.352   1.353   0.777  1.00 20.00           N  
HETATM   31  O1  000 X   1       3.037   0.914  -0.828  1.00 20.00           O  
HETATM   32  O2  000 X   1      -0.745   1.237   1.873  1.00 20.00           O  
HETATM   33  O3  000 X   1      -3.197  -0.530  -2.112  1.00 20.00           O  
HETATM   34  O4  000 X   1      -3.181   0.565  -0.078  1.00 20.00           O  
HETATM   35 CL1  000 X   1       1.728   2.237  -6.918  1.00 20.00          CL  
HETATM   36  H1  000 X   1      -4.643  -5.920  -0.850  1.00 20.00           H  
HETATM   37  H2  000 X   1      -1.256   5.868   3.884  1.00 20.00           H  
HETATM   38  H3  000 X   1      -5.674  -3.867   0.085  1.00 20.00           H  
HETATM   39  H4  000 X   1      -2.181  -6.053  -1.133  1.00 20.00           H  
HETATM   40  H5  000 X   1      -0.189   6.362   1.699  1.00 20.00           H  
HETATM   41  H6  000 X   1      -0.792   3.718   5.033  1.00 20.00           H  
HETATM   42  H7  000 X   1      -1.055   0.618  -3.287  1.00 20.00           H  
HETATM   43  H8  000 X   1       2.980  -0.881  -3.416  1.00 20.00           H  
HETATM   44  H9  000 X   1      -4.254  -1.950   0.735  1.00 20.00           H  
HETATM   45  H10 000 X   1      -0.752  -4.142  -0.486  1.00 20.00           H  
HETATM   46  H11 000 X   1       1.335   4.714   0.661  1.00 20.00           H  
HETATM   47  H12 000 X   1       0.730   2.064   4.004  1.00 20.00           H  
HETATM   48  H13 000 X   1      -0.625   1.959  -5.305  1.00 20.00           H  
HETATM   49  H14 000 X   1       3.417   0.458  -5.434  1.00 20.00           H  
HETATM   50  H15 000 X   1       1.291  -1.977  -2.075  1.00 20.00           H  
HETATM   51  H16 000 X   1       1.178  -1.154   0.070  1.00 20.00           H  
HETATM   52  H17 000 X   1      -0.539   1.160  -1.050  1.00 20.00           H  
HETATM   53  H18 000 X   1      -4.770   1.778   0.460  1.00 20.00           H  
HETATM   54  H19 000 X   1      -5.188   0.349  -0.536  1.00 20.00           H  
HETATM   55  H20 000 X   1      -4.371   1.750  -1.278  1.00 20.00           H  
HETATM   56  H21 000 X   1      -1.992  -1.226   1.409  1.00 20.00           H  
HETATM   57  H22 000 X   1      -0.569  -2.119   0.912  1.00 20.00           H  
HETATM   58  H23 000 X   1       2.823   2.781   1.037  1.00 20.00           H  
HETATM   59  H24 000 X   1       2.579   1.692   2.403  1.00 20.00           H  
HETATM   60  H25 000 X   1      -1.290  -1.223  -2.644  1.00 20.00           H  
TER                                                                             
HETATM    1  C1  000 X   1      -4.563  -4.465  -0.647  1.00 20.00           C  
HETATM    2  C2  000 X   1       3.523   0.879   4.769  1.00 20.00           C  
HETATM    3  C3  000 X   1      -5.143  -3.311  -0.121  1.00 20.00           C  
HETATM    4  C4  000 X   1      -3.180  -4.540  -0.806  1.00 20.00           C  
HETATM    5  C5  000 X   1       4.042   2.068   4.258  1.00 20.00           C  
HETATM    6  C6  000 X   1       2.350   0.344   4.236  1.00 20.00           C  
HETATM    7  C7  000 X   1      -0.622   1.195  -3.836  1.00 20.00           C  
HETATM    8  C8  000 X   1       1.642   0.354  -3.909  1.00 20.00           C  
HETATM    9  C9  000 X   1      -4.340  -2.231   0.246  1.00 20.00           C  
HETATM   10  C10 000 X   1      -2.376  -3.461  -0.439  1.00 20.00           C  
HETATM   11  C11 000 X   1       3.388   2.723   3.214  1.00 20.00           C  
HETATM   12  C12 000 X   1       1.697   0.998   3.192  1.00 20.00           C  
HETATM   13  C13 000 X   1      -0.376   1.955  -4.980  1.00 20.00           C  
HETATM   14  C14 000 X   1       1.888   1.114  -5.052  1.00 20.00           C  
HETATM   15  C15 000 X   1       0.387   0.395  -3.301  1.00 20.00           C  
HETATM   16  C16 000 X   1      -2.956  -2.306   0.086  1.00 20.00           C  
HETATM   17  C17 000 X   1       2.216   2.188   2.681  1.00 20.00           C  
HETATM   18  C18 000 X   1       0.879   1.914  -5.588  1.00 20.00           C  
HETATM   19  C19 000 X   1       1.399   1.337  -0.403  1.00 20.00           C  
HETATM   20  C20 000 X   1      -0.535   1.607   0.869  1.00 20.00           C  
HETATM   21  C21 000 X   1      -3.218   0.361  -1.124  1.00 20.00           C  
HETATM   22  C22 000 X   1       0.121  -0.432  -2.059  1.00 20.00           C  
HETATM   23  C23 000 X   1       0.418   0.253  -0.749  1.00 20.00           C  
HETATM   24  C24 000 X   1      -0.895   0.942  -0.431  1.00 20.00           C  
HETATM   25  C25 000 X   1      -1.885  -0.170  -0.680  1.00 20.00           C  
HETATM   26  C26 000 X   1      -4.771   0.291  -2.904  1.00 20.00           C  
HETATM   27  C27 000 X   1      -2.088  -1.142   0.481  1.00 20.00           C  
HETATM   28  C28 000 X   1       1.512   2.892   1.557  1.00 20.00           C  
HETATM   29  N1  000 X   1      -1.310  -0.846  -1.885  1.00 20.00           N  
HETATM   30  N2  000 X   1       0.805   1.967   0.696  1.00 20.00           N  
HETATM   31  O1  000 X   1       2.490   1.528  -0.909  1.00 20.00           O  
HETATM   32  O2  000 X   1      -1.292   1.851   1.792  1.00 20.00           O  
HETATM   33  O3  000 X   1      -3.909   1.121  -0.459  1.00 20.00           O  
HETATM   34  O4  000 X   1      -3.519  -0.136  -2.357  1.00 20.00           O  
HETATM   35 CL1  000 X   1       1.181   2.851  -6.999  1.00 20.00          CL  
HETATM   36  H1  000 X   1      -5.189  -5.306  -0.931  1.00 20.00           H  
HETATM   37  H2  000 X   1       4.033   0.369   5.581  1.00 20.00           H  
HETATM   38  H3  000 X   1      -6.221  -3.252   0.004  1.00 20.00           H  
HETATM   39  H4  000 X   1      -2.728  -5.439  -1.214  1.00 20.00           H  
HETATM   40  H5  000 X   1       4.955   2.485   4.673  1.00 20.00           H  
HETATM   41  H6  000 X   1       1.947  -0.583   4.632  1.00 20.00           H  
HETATM   42  H7  000 X   1      -1.602   1.232  -3.368  1.00 20.00           H  
HETATM   43  H8  000 X   1       2.434  -0.267  -3.498  1.00 20.00           H  
HETATM   44  H9  000 X   1      -4.800  -1.336   0.654  1.00 20.00           H  
HETATM   45  H10 000 X   1      -1.299  -3.528  -0.567  1.00 20.00           H  
HETATM   46  H11 000 X   1       3.800   3.650   2.823  1.00 20.00           H  
HETATM   47  H12 000 X   1       0.784   0.574   2.782  1.00 20.00           H  
HETATM   48  H13 000 X   1      -1.172   2.573  -5.386  1.00 20.00           H  
HETATM   49  H14 000 X   1       2.870   1.072  -5.515  1.00 20.00           H  
HETATM   50  H15 000 X   1       0.744  -1.363  -2.156  1.00 20.00           H  
HETATM   51  H16 000 X   1       0.632  -0.540  -0.011  1.00 20.00           H  
HETATM   52  H17 000 X   1      -1.085   1.774  -1.131  1.00 20.00           H  
HETATM   53  H18 000 X   1      -4.913  -0.162  -3.888  1.00 20.00           H  
HETATM   54  H19 000 X   1      -4.780   1.381  -2.987  1.00 20.00           H  
HETATM   55  H20 000 X   1      -5.576  -0.029  -2.239  1.00 20.00           H  
HETATM   56  H21 000 X   1      -2.539  -0.612   1.328  1.00 20.00           H  
HETATM   57  H22 000 X   1      -1.115  -1.504   0.831  1.00 20.00           H  
HETATM   58  H23 000 X   1       0.784   3.612   1.948  1.00 20.00           H  
HETATM   59  H24 000 X   1       2.221   3.451   0.938  1.00 20.00           H  
HETATM   60  H25 000 X   1      -1.837  -0.609  -2.726  1.00 20.00           H  
TER                                                                             
HETATM    1  C1  000 X   1      -3.373  -5.575  -0.262  1.00 20.00           C  
HETATM    2  C2  000 X   1       2.799   5.810   0.054  1.00 20.00           C  
HETATM    3  C3  000 X   1      -4.330  -4.607   0.041  1.00 20.00           C  
HETATM    4  C4  000 X   1      -2.017  -5.283  -0.119  1.00 20.00           C  
HETATM    5  C5  000 X   1       3.520   5.346   1.155  1.00 20.00           C  
HETATM    6  C6  000 X   1       1.642   5.145  -0.352  1.00 20.00           C  
HETATM    7  C7  000 X   1      -0.677   0.640  -3.205  1.00 20.00           C  
HETATM    8  C8  000 X   1       1.587  -0.201  -3.277  1.00 20.00           C  
HETATM    9  C9  000 X   1      -3.931  -3.347   0.488  1.00 20.00           C  
HETATM   10  C10 000 X   1      -1.617  -4.023   0.328  1.00 20.00           C  
HETATM   11  C11 000 X   1       3.084   4.217   1.849  1.00 20.00           C  
HETATM   12  C12 000 X   1       1.206   4.016   0.341  1.00 20.00           C  
HETATM   13  C13 000 X   1      -0.431   1.400  -4.349  1.00 20.00           C  
HETATM   14  C14 000 X   1       1.833   0.559  -4.421  1.00 20.00           C  
HETATM   15  C15 000 X   1       0.332  -0.160  -2.669  1.00 20.00           C  
HETATM   16  C16 000 X   1      -2.575  -3.055   0.631  1.00 20.00           C  
HETATM   17  C17 000 X   1       1.927   3.552   1.442  1.00 20.00           C  
HETATM   18  C18 000 X   1       0.823   1.359  -4.957  1.00 20.00           C  
HETATM   19  C19 000 X   1       1.344   0.782   0.228  1.00 20.00           C  
HETATM   20  C20 000 X   1      -0.590   1.053   1.500  1.00 20.00           C  
HETATM   21  C21 000 X   1      -3.274  -0.194  -0.492  1.00 20.00           C  
HETATM   22  C22 000 X   1       0.065  -0.987  -1.428  1.00 20.00           C  
HETATM   23  C23 000 X   1       0.363  -0.302  -0.118  1.00 20.00           C  
HETATM   24  C24 000 X   1      -0.951   0.387   0.200  1.00 20.00           C  
HETATM   25  C25 000 X   1      -1.940  -0.725  -0.048  1.00 20.00           C  
HETATM   26  C26 000 X   1      -5.166  -0.726  -1.804  1.00 20.00           C  
HETATM   27  C27 000 X   1      -2.144  -1.697   1.113  1.00 20.00           C  
HETATM   28  C28 000 X   1       1.457   2.337   2.188  1.00 20.00           C  
HETATM   29  N1  000 X   1      -1.365  -1.400  -1.254  1.00 20.00           N  
HETATM   30  N2  000 X   1       0.750   1.412   1.327  1.00 20.00           N  
HETATM   31  O1  000 X   1       2.435   0.973  -0.278  1.00 20.00           O  
HETATM   32  O2  000 X   1      -1.347   1.297   2.423  1.00 20.00           O  
HETATM   33  O3  000 X   1      -3.724   0.894  -0.159  1.00 20.00           O  
HETATM   34  O4  000 X   1      -3.879  -1.106  -1.306  1.00 20.00           O  
HETATM   35 CL1  000 X   1       1.126   2.296  -6.368  1.00 20.00          CL  
HETATM   36  H1  000 X   1      -3.684  -6.556  -0.608  1.00 20.00           H  
HETATM   37  H2  000 X   1       3.139   6.689  -0.485  1.00 20.00           H  
HETATM   38  H3  000 X   1      -5.387  -4.834  -0.069  1.00 20.00           H  
HETATM   39  H4  000 X   1      -1.271  -6.037  -0.354  1.00 20.00           H  
HETATM   40  H5  000 X   1       4.420   5.864   1.472  1.00 20.00           H  
HETATM   41  H6  000 X   1       1.081   5.506  -1.209  1.00 20.00           H  
HETATM   42  H7  000 X   1      -1.657   0.677  -2.737  1.00 20.00           H  
HETATM   43  H8  000 X   1       2.378  -0.822  -2.866  1.00 20.00           H  
HETATM   44  H9  000 X   1      -4.684  -2.599   0.722  1.00 20.00           H  
HETATM   45  H10 000 X   1      -0.558  -3.805   0.436  1.00 20.00           H  
HETATM   46  H11 000 X   1       3.651   3.863   2.705  1.00 20.00           H  
HETATM   47  H12 000 X   1       0.304   3.505   0.017  1.00 20.00           H  
HETATM   48  H13 000 X   1      -1.227   2.019  -4.755  1.00 20.00           H  
HETATM   49  H14 000 X   1       2.815   0.517  -4.884  1.00 20.00           H  
HETATM   50  H15 000 X   1       0.689  -1.918  -1.525  1.00 20.00           H  
HETATM   51  H16 000 X   1       0.576  -1.094   0.620  1.00 20.00           H  
HETATM   52  H17 000 X   1      -1.141   1.219  -0.500  1.00 20.00           H  
HETATM   53  H18 000 X   1      -5.560  -1.522  -2.440  1.00 20.00           H  
HETATM   54  H19 000 X   1      -5.078   0.202  -2.374  1.00 20.00           H  
HETATM   55  H20 000 X   1      -5.842  -0.570  -0.960  1.00 20.00           H  
HETATM   56  H21 000 X   1      -2.892  -1.291   1.802  1.00 20.00           H  
HETATM   57  H22 000 X   1      -1.214  -1.783   1.686  1.00 20.00           H  
HETATM   58  H23 000 X   1       2.305   1.805   2.632  1.00 20.00           H  
HETATM   59  H24 000 X   1       0.783   2.615   3.006  1.00 20.00           H  
HETATM   60  H25 000 X   1      -1.892  -1.164  -2.095  1.00 20.00           H  
TER                                                                             
HETATM    1  C1  000 X   1       4.478   3.009   2.584  1.00 20.00           C  
HETATM    2  C2  000 X   1      -3.613   0.577  -6.137  1.00 20.00           C  
HETATM    3  C3  000 X   1       3.855   3.773   1.597  1.00 20.00           C  
HETATM    4  C4  000 X   1       4.343   1.621   2.581  1.00 20.00           C  
HETATM    5  C5  000 X   1      -4.075  -0.462  -5.330  1.00 20.00           C  
HETATM    6  C6  000 X   1      -2.243   0.817  -6.249  1.00 20.00           C  
HETATM    7  C7  000 X   1      -1.729  -1.560   2.942  1.00 20.00           C  
HETATM    8  C8  000 X   1      -2.648  -0.598   0.925  1.00 20.00           C  
HETATM    9  C9  000 X   1       3.097   3.148   0.607  1.00 20.00           C  
HETATM   10  C10 000 X   1       3.584   0.996   1.591  1.00 20.00           C  
HETATM   11  C11 000 X   1      -3.168  -1.263  -4.636  1.00 20.00           C  
HETATM   12  C12 000 X   1      -1.336   0.017  -5.555  1.00 20.00           C  
HETATM   13  C13 000 X   1      -2.996  -1.549   3.525  1.00 20.00           C  
HETATM   14  C14 000 X   1      -3.915  -0.587   1.508  1.00 20.00           C  
HETATM   15  C15 000 X   1      -1.555  -1.084   1.642  1.00 20.00           C  
HETATM   16  C16 000 X   1       2.961   1.760   0.604  1.00 20.00           C  
HETATM   17  C17 000 X   1      -1.799  -1.023  -4.748  1.00 20.00           C  
HETATM   18  C18 000 X   1      -4.089  -1.062   2.808  1.00 20.00           C  
HETATM   19  C19 000 X   1      -0.738  -2.065  -1.497  1.00 20.00           C  
HETATM   20  C20 000 X   1      -0.002  -0.077  -2.473  1.00 20.00           C  
HETATM   21  C21 000 X   1       0.113   2.312   0.201  1.00 20.00           C  
HETATM   22  C22 000 X   1      -0.178  -1.098   1.008  1.00 20.00           C  
HETATM   23  C23 000 X   1       0.005  -1.251  -0.480  1.00 20.00           C  
HETATM   24  C24 000 X   1      -0.191   0.159  -0.998  1.00 20.00           C  
HETATM   25  C25 000 X   1       0.681   0.944  -0.048  1.00 20.00           C  
HETATM   26  C26 000 X   1      -0.498   4.320  -0.885  1.00 20.00           C  
HETATM   27  C27 000 X   1       2.142   1.086  -0.463  1.00 20.00           C  
HETATM   28  C28 000 X   1      -0.822  -1.884  -4.001  1.00 20.00           C  
HETATM   29  N1  000 X   1       0.532   0.205   1.244  1.00 20.00           N  
HETATM   30  N2  000 X   1      -0.530  -1.356  -2.684  1.00 20.00           N  
HETATM   31  O1  000 X   1      -1.289  -3.135  -1.312  1.00 20.00           O  
HETATM   32  O2  000 X   1       0.422   0.726  -3.286  1.00 20.00           O  
HETATM   33  O3  000 X   1      -0.216   2.727   1.304  1.00 20.00           O  
HETATM   34  O4  000 X   1       0.030   2.993  -0.977  1.00 20.00           O  
HETATM   35 CL1  000 X   1      -5.652  -1.049   3.527  1.00 20.00          CL  
HETATM   36  H1  000 X   1       5.070   3.495   3.354  1.00 20.00           H  
HETATM   37  H2  000 X   1      -4.319   1.200  -6.678  1.00 20.00           H  
HETATM   38  H3  000 X   1       3.962   4.854   1.598  1.00 20.00           H  
HETATM   39  H4  000 X   1       4.828   1.026   3.349  1.00 20.00           H  
HETATM   40  H5  000 X   1      -5.142  -0.650  -5.243  1.00 20.00           H  
HETATM   41  H6  000 X   1      -1.883   1.626  -6.878  1.00 20.00           H  
HETATM   42  H7  000 X   1      -0.882  -1.940   3.507  1.00 20.00           H  
HETATM   43  H8  000 X   1      -2.520  -0.225  -0.088  1.00 20.00           H  
HETATM   44  H9  000 X   1       2.615   3.751  -0.158  1.00 20.00           H  
HETATM   45  H10 000 X   1       3.484  -0.086   1.597  1.00 20.00           H  
HETATM   46  H11 000 X   1      -3.538  -2.071  -4.009  1.00 20.00           H  
HETATM   47  H12 000 X   1      -0.271   0.211  -5.648  1.00 20.00           H  
HETATM   48  H13 000 X   1      -3.116  -1.923   4.538  1.00 20.00           H  
HETATM   49  H14 000 X   1      -4.757  -0.204   0.937  1.00 20.00           H  
HETATM   50  H15 000 X   1       0.420  -1.885   1.564  1.00 20.00           H  
HETATM   51  H16 000 X   1       1.068  -1.571  -0.629  1.00 20.00           H  
HETATM   52  H17 000 X   1      -1.241   0.478  -0.894  1.00 20.00           H  
HETATM   53  H18 000 X   1      -0.522   4.773  -1.879  1.00 20.00           H  
HETATM   54  H19 000 X   1       0.127   4.916  -0.216  1.00 20.00           H  
HETATM   55  H20 000 X   1      -1.514   4.271  -0.485  1.00 20.00           H  
HETATM   56  H21 000 X   1       2.205   1.656  -1.396  1.00 20.00           H  
HETATM   57  H22 000 X   1       2.558   0.096  -0.682  1.00 20.00           H  
HETATM   58  H23 000 X   1      -1.217  -2.899  -3.877  1.00 20.00           H  
HETATM   59  H24 000 X   1       0.125  -1.968  -4.545  1.00 20.00           H  
HETATM   60  H25 000 X   1       0.009   0.756   1.926  1.00 20.00           H  
TER                                                                             
HETATM    1  C1  000 X   1       4.615   3.178   2.486  1.00 20.00           C  
HETATM    2  C2  000 X   1      -4.655  -0.717  -5.386  1.00 20.00           C  
HETATM    3  C3  000 X   1       3.992   3.942   1.499  1.00 20.00           C  
HETATM    4  C4  000 X   1       4.479   1.790   2.483  1.00 20.00           C  
HETATM    5  C5  000 X   1      -3.638  -0.881  -6.326  1.00 20.00           C  
HETATM    6  C6  000 X   1      -4.382  -0.878  -4.027  1.00 20.00           C  
HETATM    7  C7  000 X   1      -1.592  -1.391   2.844  1.00 20.00           C  
HETATM    8  C8  000 X   1      -2.511  -0.428   0.827  1.00 20.00           C  
HETATM    9  C9  000 X   1       3.233   3.318   0.509  1.00 20.00           C  
HETATM   10  C10 000 X   1       3.720   1.166   1.493  1.00 20.00           C  
HETATM   11  C11 000 X   1      -2.347  -1.205  -5.908  1.00 20.00           C  
HETATM   12  C12 000 X   1      -3.091  -1.202  -3.609  1.00 20.00           C  
HETATM   13  C13 000 X   1      -2.860  -1.379   3.426  1.00 20.00           C  
HETATM   14  C14 000 X   1      -3.779  -0.417   1.410  1.00 20.00           C  
HETATM   15  C15 000 X   1      -1.418  -0.915   1.544  1.00 20.00           C  
HETATM   16  C16 000 X   1       3.097   1.929   0.506  1.00 20.00           C  
HETATM   17  C17 000 X   1      -2.074  -1.366  -4.550  1.00 20.00           C  
HETATM   18  C18 000 X   1      -3.953  -0.893   2.710  1.00 20.00           C  
HETATM   19  C19 000 X   1      -0.602  -1.895  -1.595  1.00 20.00           C  
HETATM   20  C20 000 X   1       0.134   0.092  -2.571  1.00 20.00           C  
HETATM   21  C21 000 X   1       0.250   2.482   0.103  1.00 20.00           C  
HETATM   22  C22 000 X   1      -0.042  -0.928   0.910  1.00 20.00           C  
HETATM   23  C23 000 X   1       0.141  -1.082  -0.578  1.00 20.00           C  
HETATM   24  C24 000 X   1      -0.055   0.328  -1.096  1.00 20.00           C  
HETATM   25  C25 000 X   1       0.817   1.114  -0.146  1.00 20.00           C  
HETATM   26  C26 000 X   1      -0.362   4.489  -0.983  1.00 20.00           C  
HETATM   27  C27 000 X   1       2.279   1.255  -0.562  1.00 20.00           C  
HETATM   28  C28 000 X   1      -0.685  -1.715  -4.099  1.00 20.00           C  
HETATM   29  N1  000 X   1       0.668   0.374   1.146  1.00 20.00           N  
HETATM   30  N2  000 X   1      -0.394  -1.187  -2.783  1.00 20.00           N  
HETATM   31  O1  000 X   1      -1.153  -2.966  -1.410  1.00 20.00           O  
HETATM   32  O2  000 X   1       0.558   0.896  -3.384  1.00 20.00           O  
HETATM   33  O3  000 X   1      -0.080   2.896   1.206  1.00 20.00           O  
HETATM   34  O4  000 X   1       0.166   3.162  -1.076  1.00 20.00           O  
HETATM   35 CL1  000 X   1      -5.516  -0.879   3.429  1.00 20.00          CL  
HETATM   36  H1  000 X   1       5.206   3.665   3.256  1.00 20.00           H  
HETATM   37  H2  000 X   1      -5.660  -0.463  -5.712  1.00 20.00           H  
HETATM   38  H3  000 X   1       4.098   5.023   1.500  1.00 20.00           H  
HETATM   39  H4  000 X   1       4.965   1.195   3.251  1.00 20.00           H  
HETATM   40  H5  000 X   1      -3.850  -0.755  -7.384  1.00 20.00           H  
HETATM   41  H6  000 X   1      -5.174  -0.749  -3.295  1.00 20.00           H  
HETATM   42  H7  000 X   1      -0.746  -1.771   3.409  1.00 20.00           H  
HETATM   43  H8  000 X   1      -2.384  -0.056  -0.186  1.00 20.00           H  
HETATM   44  H9  000 X   1       2.751   3.921  -0.256  1.00 20.00           H  
HETATM   45  H10 000 X   1       3.620   0.083   1.499  1.00 20.00           H  
HETATM   46  H11 000 X   1      -1.561  -1.331  -6.648  1.00 20.00           H  
HETATM   47  H12 000 X   1      -2.888  -1.325  -2.549  1.00 20.00           H  
HETATM   48  H13 000 X   1      -2.980  -1.754   4.440  1.00 20.00           H  
HETATM   49  H14 000 X   1      -4.621  -0.035   0.839  1.00 20.00           H  
HETATM   50  H15 000 X   1       0.556  -1.716   1.466  1.00 20.00           H  
HETATM   51  H16 000 X   1       1.204  -1.401  -0.728  1.00 20.00           H  
HETATM   52  H17 000 X   1      -1.104   0.647  -0.992  1.00 20.00           H  
HETATM   53  H18 000 X   1      -0.386   4.943  -1.977  1.00 20.00           H  
HETATM   54  H19 000 X   1       0.263   5.085  -0.314  1.00 20.00           H  
HETATM   55  H20 000 X   1      -1.377   4.441  -0.583  1.00 20.00           H  
HETATM   56  H21 000 X   1       2.341   1.826  -1.494  1.00 20.00           H  
HETATM   57  H22 000 X   1       2.695   0.265  -0.780  1.00 20.00           H  
HETATM   58  H23 000 X   1      -0.553  -2.802  -4.063  1.00 20.00           H  
HETATM   59  H24 000 X   1       0.064  -1.319  -4.792  1.00 20.00           H  
HETATM   60  H25 000 X   1       0.145   0.925   1.828  1.00 20.00           H  
TER                                                                             
HETATM    1  C1  000 X   1      -3.243  -5.009  -0.977  1.00 20.00           C  
HETATM    2  C2  000 X   1       1.809   1.482   5.516  1.00 20.00           C  
HETATM    3  C3  000 X   1      -4.201  -4.041  -0.673  1.00 20.00           C  
HETATM    4  C4  000 X   1      -1.887  -4.717  -0.833  1.00 20.00           C  
HETATM    5  C5  000 X   1       1.780   2.853   5.260  1.00 20.00           C  
HETATM    6  C6  000 X   1       1.765   0.573   4.459  1.00 20.00           C  
HETATM    7  C7  000 X   1      -0.547   1.206  -3.920  1.00 20.00           C  
HETATM    8  C8  000 X   1       1.716   0.366  -3.992  1.00 20.00           C  
HETATM    9  C9  000 X   1      -3.802  -2.781  -0.227  1.00 20.00           C  
HETATM   10  C10 000 X   1      -1.488  -3.457  -0.387  1.00 20.00           C  
HETATM   11  C11 000 X   1       1.708   3.315   3.946  1.00 20.00           C  
HETATM   12  C12 000 X   1       1.692   1.036   3.145  1.00 20.00           C  
HETATM   13  C13 000 X   1      -0.302   1.966  -5.064  1.00 20.00           C  
HETATM   14  C14 000 X   1       1.962   1.125  -5.136  1.00 20.00           C  
HETATM   15  C15 000 X   1       0.462   0.406  -3.384  1.00 20.00           C  
HETATM   16  C16 000 X   1      -2.445  -2.489  -0.083  1.00 20.00           C  
HETATM   17  C17 000 X   1       1.664   2.407   2.888  1.00 20.00           C  
HETATM   18  C18 000 X   1       0.953   1.926  -5.672  1.00 20.00           C  
HETATM   19  C19 000 X   1       1.473   1.348  -0.487  1.00 20.00           C  
HETATM   20  C20 000 X   1      -0.461   1.619   0.786  1.00 20.00           C  
HETATM   21  C21 000 X   1      -3.144   0.372  -1.207  1.00 20.00           C  
HETATM   22  C22 000 X   1       0.195  -0.420  -2.143  1.00 20.00           C  
HETATM   23  C23 000 X   1       0.492   0.264  -0.833  1.00 20.00           C  
HETATM   24  C24 000 X   1      -0.821   0.954  -0.514  1.00 20.00           C  
HETATM   25  C25 000 X   1      -1.810  -0.158  -0.763  1.00 20.00           C  
HETATM   26  C26 000 X   1      -5.037  -0.160  -2.518  1.00 20.00           C  
HETATM   27  C27 000 X   1      -2.014  -1.130   0.398  1.00 20.00           C  
HETATM   28  C28 000 X   1       1.586   2.904   1.474  1.00 20.00           C  
HETATM   29  N1  000 X   1      -1.236  -0.834  -1.969  1.00 20.00           N  
HETATM   30  N2  000 X   1       0.880   1.978   0.612  1.00 20.00           N  
HETATM   31  O1  000 X   1       2.564   1.540  -0.993  1.00 20.00           O  
HETATM   32  O2  000 X   1      -1.218   1.863   1.709  1.00 20.00           O  
HETATM   33  O3  000 X   1      -3.594   1.460  -0.874  1.00 20.00           O  
HETATM   34  O4  000 X   1      -3.750  -0.539  -2.020  1.00 20.00           O  
HETATM   35 CL1  000 X   1       1.256   2.863  -7.083  1.00 20.00          CL  
HETATM   36  H1  000 X   1      -3.554  -5.990  -1.323  1.00 20.00           H  
HETATM   37  H2  000 X   1       1.866   1.122   6.539  1.00 20.00           H  
HETATM   38  H3  000 X   1      -5.257  -4.268  -0.784  1.00 20.00           H  
HETATM   39  H4  000 X   1      -1.141  -5.471  -1.068  1.00 20.00           H  
HETATM   40  H5  000 X   1       1.816   3.560   6.083  1.00 20.00           H  
HETATM   41  H6  000 X   1       1.788  -0.494   4.658  1.00 20.00           H  
HETATM   42  H7  000 X   1      -1.527   1.244  -3.452  1.00 20.00           H  
HETATM   43  H8  000 X   1       2.508  -0.256  -3.581  1.00 20.00           H  
HETATM   44  H9  000 X   1      -4.555  -2.033   0.007  1.00 20.00           H  
HETATM   45  H10 000 X   1      -0.429  -3.239  -0.278  1.00 20.00           H  
HETATM   46  H11 000 X   1       1.687   4.385   3.756  1.00 20.00           H  
HETATM   47  H12 000 X   1       1.658   0.321   2.327  1.00 20.00           H  
HETATM   48  H13 000 X   1      -1.098   2.585  -5.470  1.00 20.00           H  
HETATM   49  H14 000 X   1       2.945   1.084  -5.599  1.00 20.00           H  
HETATM   50  H15 000 X   1       0.819  -1.351  -2.240  1.00 20.00           H  
HETATM   51  H16 000 X   1       0.706  -0.528  -0.095  1.00 20.00           H  
HETATM   52  H17 000 X   1      -1.011   1.786  -1.215  1.00 20.00           H  
HETATM   53  H18 000 X   1      -5.431  -0.956  -3.155  1.00 20.00           H  
HETATM   54  H19 000 X   1      -4.948   0.768  -3.089  1.00 20.00           H  
HETATM   55  H20 000 X   1      -5.712  -0.003  -1.674  1.00 20.00           H  
HETATM   56  H21 000 X   1      -2.762  -0.725   1.088  1.00 20.00           H  
HETATM   57  H22 000 X   1      -1.084  -1.216   0.971  1.00 20.00           H  
HETATM   58  H23 000 X   1       1.067   3.867   1.431  1.00 20.00           H  
HETATM   59  H24 000 X   1       2.586   3.054   1.054  1.00 20.00           H  
HETATM   60  H25 000 X   1      -1.762  -0.598  -2.809  1.00 20.00           H  
TER                                                                             
HETATM    1  C1  000 X   1       3.748   3.327   2.618  1.00 20.00           C  
HETATM    2  C2  000 X   1       1.972  -1.851  -6.398  1.00 20.00           C  
HETATM    3  C3  000 X   1       3.125   4.090   1.631  1.00 20.00           C  
HETATM    4  C4  000 X   1       3.612   1.938   2.615  1.00 20.00           C  
HETATM    5  C5  000 X   1       1.208  -0.684  -6.411  1.00 20.00           C  
HETATM    6  C6  000 X   1       1.590  -2.926  -5.595  1.00 20.00           C  
HETATM    7  C7  000 X   1      -2.460  -1.242   2.976  1.00 20.00           C  
HETATM    8  C8  000 X   1      -3.378  -0.280   0.960  1.00 20.00           C  
HETATM    9  C9  000 X   1       2.366   3.466   0.641  1.00 20.00           C  
HETATM   10  C10 000 X   1       2.853   1.314   1.625  1.00 20.00           C  
HETATM   11  C11 000 X   1       0.063  -0.591  -5.621  1.00 20.00           C  
HETATM   12  C12 000 X   1       0.444  -2.833  -4.805  1.00 20.00           C  
HETATM   13  C13 000 X   1      -3.727  -1.231   3.559  1.00 20.00           C  
HETATM   14  C14 000 X   1      -4.646  -0.269   1.542  1.00 20.00           C  
HETATM   15  C15 000 X   1      -2.285  -0.767   1.676  1.00 20.00           C  
HETATM   16  C16 000 X   1       2.230   2.078   0.638  1.00 20.00           C  
HETATM   17  C17 000 X   1      -0.319  -1.666  -4.818  1.00 20.00           C  
HETATM   18  C18 000 X   1      -4.820  -0.744   2.842  1.00 20.00           C  
HETATM   19  C19 000 X   1      -1.469  -1.747  -1.463  1.00 20.00           C  
HETATM   20  C20 000 X   1      -0.733   0.241  -2.439  1.00 20.00           C  
HETATM   21  C21 000 X   1      -0.617   2.630   0.235  1.00 20.00           C  
HETATM   22  C22 000 X   1      -0.909  -0.780   1.042  1.00 20.00           C  
HETATM   23  C23 000 X   1      -0.726  -0.934  -0.446  1.00 20.00           C  
HETATM   24  C24 000 X   1      -0.922   0.477  -0.964  1.00 20.00           C  
HETATM   25  C25 000 X   1      -0.050   1.262  -0.014  1.00 20.00           C  
HETATM   26  C26 000 X   1      -1.229   4.637  -0.851  1.00 20.00           C  
HETATM   27  C27 000 X   1       1.412   1.403  -0.429  1.00 20.00           C  
HETATM   28  C28 000 X   1      -1.552  -1.567  -3.966  1.00 20.00           C  
HETATM   29  N1  000 X   1      -0.199   0.523   1.279  1.00 20.00           N  
HETATM   30  N2  000 X   1      -1.261  -1.038  -2.650  1.00 20.00           N  
HETATM   31  O1  000 X   1      -2.020  -2.817  -1.278  1.00 20.00           O  
HETATM   32  O2  000 X   1      -0.309   1.044  -3.252  1.00 20.00           O  
HETATM   33  O3  000 X   1      -0.947   3.045   1.338  1.00 20.00           O  
HETATM   34  O4  000 X   1      -0.701   3.311  -0.943  1.00 20.00           O  
HETATM   35 CL1  000 X   1      -6.383  -0.731   3.561  1.00 20.00          CL  
HETATM   36  H1  000 X   1       4.339   3.813   3.388  1.00 20.00           H  
HETATM   37  H2  000 X   1       2.863  -1.923  -7.015  1.00 20.00           H  
HETATM   38  H3  000 X   1       3.231   5.171   1.633  1.00 20.00           H  
HETATM   39  H4  000 X   1       4.098   1.343   3.383  1.00 20.00           H  
HETATM   40  H5  000 X   1       1.505   0.153  -7.037  1.00 20.00           H  
HETATM   41  H6  000 X   1       2.183  -3.835  -5.586  1.00 20.00           H  
HETATM   42  H7  000 X   1      -1.613  -1.623   3.541  1.00 20.00           H  
HETATM   43  H8  000 X   1      -3.251   0.092  -0.054  1.00 20.00           H  
HETATM   44  H9  000 X   1       1.884   4.069  -0.124  1.00 20.00           H  
HETATM   45  H10 000 X   1       2.753   0.232   1.631  1.00 20.00           H  
HETATM   46  H11 000 X   1      -0.526   0.322  -5.637  1.00 20.00           H  
HETATM   47  H12 000 X   1       0.154  -3.675  -4.182  1.00 20.00           H  
HETATM   48  H13 000 X   1      -3.847  -1.605   4.572  1.00 20.00           H  
HETATM   49  H14 000 X   1      -5.488   0.113   0.972  1.00 20.00           H  
HETATM   50  H15 000 X   1      -0.311  -1.567   1.599  1.00 20.00           H  
HETATM   51  H16 000 X   1       0.337  -1.253  -0.595  1.00 20.00           H  
HETATM   52  H17 000 X   1      -1.971   0.796  -0.860  1.00 20.00           H  
HETATM   53  H18 000 X   1      -1.253   5.091  -1.845  1.00 20.00           H  
HETATM   54  H19 000 X   1      -0.604   5.234  -0.181  1.00 20.00           H  
HETATM   55  H20 000 X   1      -2.244   4.589  -0.451  1.00 20.00           H  
HETATM   56  H21 000 X   1       1.474   1.974  -1.362  1.00 20.00           H  
HETATM   57  H22 000 X   1       1.828   0.414  -0.648  1.00 20.00           H  
HETATM   58  H23 000 X   1      -2.294  -0.912  -4.436  1.00 20.00           H  
HETATM   59  H24 000 X   1      -2.021  -2.548  -3.837  1.00 20.00           H  
HETATM   60  H25 000 X   1      -0.722   1.074   1.960  1.00 20.00           H  
TER                                                                             
HETATM    1  C1  000 X   1      -4.810  -4.654  -0.372  1.00 20.00           C  
HETATM    2  C2  000 X   1       5.477   1.890   1.950  1.00 20.00           C  
HETATM    3  C3  000 X   1      -5.390  -3.499   0.154  1.00 20.00           C  
HETATM    4  C4  000 X   1      -3.426  -4.729  -0.531  1.00 20.00           C  
HETATM    5  C5  000 X   1       4.623   1.280   2.868  1.00 20.00           C  
HETATM    6  C6  000 X   1       4.962   2.765   0.994  1.00 20.00           C  
HETATM    7  C7  000 X   1      -0.868   1.006  -3.562  1.00 20.00           C  
HETATM    8  C8  000 X   1       1.395   0.165  -3.634  1.00 20.00           C  
HETATM    9  C9  000 X   1      -4.586  -2.420   0.520  1.00 20.00           C  
HETATM   10  C10 000 X   1      -2.623  -3.649  -0.165  1.00 20.00           C  
HETATM   11  C11 000 X   1       3.254   1.544   2.830  1.00 20.00           C  
HETATM   12  C12 000 X   1       3.593   3.030   0.955  1.00 20.00           C  
HETATM   13  C13 000 X   1      -0.623   1.766  -4.705  1.00 20.00           C  
HETATM   14  C14 000 X   1       1.641   0.925  -4.778  1.00 20.00           C  
HETATM   15  C15 000 X   1       0.141   0.206  -3.026  1.00 20.00           C  
HETATM   16  C16 000 X   1      -3.203  -2.495   0.361  1.00 20.00           C  
HETATM   17  C17 000 X   1       2.739   2.419   1.874  1.00 20.00           C  
HETATM   18  C18 000 X   1       0.632   1.725  -5.313  1.00 20.00           C  
HETATM   19  C19 000 X   1       1.152   1.148  -0.129  1.00 20.00           C  
HETATM   20  C20 000 X   1      -0.782   1.419   1.144  1.00 20.00           C  
HETATM   21  C21 000 X   1      -3.465   0.172  -0.849  1.00 20.00           C  
HETATM   22  C22 000 X   1      -0.126  -0.621  -1.785  1.00 20.00           C  
HETATM   23  C23 000 X   1       0.171   0.064  -0.474  1.00 20.00           C  
HETATM   24  C24 000 X   1      -1.142   0.753  -0.156  1.00 20.00           C  
HETATM   25  C25 000 X   1      -2.131  -0.359  -0.405  1.00 20.00           C  
HETATM   26  C26 000 X   1      -5.249   1.569  -0.179  1.00 20.00           C  
HETATM   27  C27 000 X   1      -2.335  -1.331   0.756  1.00 20.00           C  
HETATM   28  C28 000 X   1       1.265   2.703   1.832  1.00 20.00           C  
HETATM   29  N1  000 X   1      -1.557  -1.034  -1.610  1.00 20.00           N  
HETATM   30  N2  000 X   1       0.559   1.778   0.971  1.00 20.00           N  
HETATM   31  O1  000 X   1       2.243   1.340  -0.635  1.00 20.00           O  
HETATM   32  O2  000 X   1      -1.539   1.663   2.067  1.00 20.00           O  
HETATM   33  O3  000 X   1      -3.991  -0.104  -1.919  1.00 20.00           O  
HETATM   34  O4  000 X   1      -3.974   0.991   0.116  1.00 20.00           O  
HETATM   35 CL1  000 X   1       0.935   2.662  -6.724  1.00 20.00          CL  
HETATM   36  H1  000 X   1      -5.436  -5.495  -0.656  1.00 20.00           H  
HETATM   37  H2  000 X   1       6.543   1.685   1.981  1.00 20.00           H  
HETATM   38  H3  000 X   1      -6.467  -3.441   0.279  1.00 20.00           H  
HETATM   39  H4  000 X   1      -2.974  -5.628  -0.940  1.00 20.00           H  
HETATM   40  H5  000 X   1       5.024   0.599   3.614  1.00 20.00           H  
HETATM   41  H6  000 X   1       5.627   3.242   0.279  1.00 20.00           H  
HETATM   42  H7  000 X   1      -1.848   1.043  -3.094  1.00 20.00           H  
HETATM   43  H8  000 X   1       2.187  -0.456  -3.223  1.00 20.00           H  
HETATM   44  H9  000 X   1      -5.047  -1.524   0.929  1.00 20.00           H  
HETATM   45  H10 000 X   1      -1.545  -3.717  -0.292  1.00 20.00           H  
HETATM   46  H11 000 X   1       2.596   1.063   3.549  1.00 20.00           H  
HETATM   47  H12 000 X   1       3.200   3.713   0.207  1.00 20.00           H  
HETATM   48  H13 000 X   1      -1.419   2.385  -5.112  1.00 20.00           H  
HETATM   49  H14 000 X   1       2.624   0.883  -5.241  1.00 20.00           H  
HETATM   50  H15 000 X   1       0.498  -1.552  -1.882  1.00 20.00           H  
HETATM   51  H16 000 X   1       0.385  -0.728   0.264  1.00 20.00           H  
HETATM   52  H17 000 X   1      -1.332   1.585  -0.856  1.00 20.00           H  
HETATM   53  H18 000 X   1      -5.564   2.203   0.653  1.00 20.00           H  
HETATM   54  H19 000 X   1      -5.982   0.775  -0.343  1.00 20.00           H  
HETATM   55  H20 000 X   1      -5.164   2.175  -1.084  1.00 20.00           H  
HETATM   56  H21 000 X   1      -2.786  -0.801   1.602  1.00 20.00           H  
HETATM   57  H22 000 X   1      -1.362  -1.693   1.105  1.00 20.00           H  
HETATM   58  H23 000 X   1       0.829   2.631   2.834  1.00 20.00           H  
HETATM   59  H24 000 X   1       1.071   3.717   1.465  1.00 20.00           H  
HETATM   60  H25 000 X   1      -2.083  -0.798  -2.451  1.00 20.00           H  
TER                                                                             
HETATM    1  C1  000 X   1      -2.997  -5.618  -0.524  1.00 20.00           C  
HETATM    2  C2  000 X   1      -0.073   6.137   2.059  1.00 20.00           C  
HETATM    3  C3  000 X   1      -3.955  -4.650  -0.221  1.00 20.00           C  
HETATM    4  C4  000 X   1      -1.641  -5.326  -0.381  1.00 20.00           C  
HETATM    5  C5  000 X   1       0.640   5.674   3.165  1.00 20.00           C  
HETATM    6  C6  000 X   1      -0.167   5.351   0.911  1.00 20.00           C  
HETATM    7  C7  000 X   1      -0.301   0.597  -3.468  1.00 20.00           C  
HETATM    8  C8  000 X   1       1.963  -0.244  -3.540  1.00 20.00           C  
HETATM    9  C9  000 X   1      -3.555  -3.390   0.226  1.00 20.00           C  
HETATM   10  C10 000 X   1      -1.242  -4.066   0.065  1.00 20.00           C  
HETATM   11  C11 000 X   1       1.260   4.425   3.122  1.00 20.00           C  
HETATM   12  C12 000 X   1       0.452   4.102   0.868  1.00 20.00           C  
HETATM   13  C13 000 X   1      -0.055   1.357  -4.611  1.00 20.00           C  
HETATM   14  C14 000 X   1       2.208   0.516  -4.684  1.00 20.00           C  
HETATM   15  C15 000 X   1       0.708  -0.203  -2.932  1.00 20.00           C  
HETATM   16  C16 000 X   1      -2.199  -3.098   0.369  1.00 20.00           C  
HETATM   17  C17 000 X   1       1.166   3.639   1.973  1.00 20.00           C  
HETATM   18  C18 000 X   1       1.199   1.316  -5.219  1.00 20.00           C  
HETATM   19  C19 000 X   1       1.719   0.739  -0.035  1.00 20.00           C  
HETATM   20  C20 000 X   1      -0.214   1.010   1.238  1.00 20.00           C  
HETATM   21  C21 000 X   1      -2.898  -0.237  -0.755  1.00 20.00           C  
HETATM   22  C22 000 X   1       0.441  -1.029  -1.691  1.00 20.00           C  
HETATM   23  C23 000 X   1       0.739  -0.345  -0.380  1.00 20.00           C  
HETATM   24  C24 000 X   1      -0.575   0.345  -0.062  1.00 20.00           C  
HETATM   25  C25 000 X   1      -1.564  -0.768  -0.311  1.00 20.00           C  
HETATM   26  C26 000 X   1      -4.790  -0.769  -2.066  1.00 20.00           C  
HETATM   27  C27 000 X   1      -1.768  -1.739   0.850  1.00 20.00           C  
HETATM   28  C28 000 X   1       1.832   2.295   1.926  1.00 20.00           C  
HETATM   29  N1  000 X   1      -0.989  -1.443  -1.516  1.00 20.00           N  
HETATM   30  N2  000 X   1       1.126   1.369   1.065  1.00 20.00           N  
HETATM   31  O1  000 X   1       2.811   0.931  -0.541  1.00 20.00           O  
HETATM   32  O2  000 X   1      -0.971   1.254   2.161  1.00 20.00           O  
HETATM   33  O3  000 X   1      -3.348   0.851  -0.422  1.00 20.00           O  
HETATM   34  O4  000 X   1      -3.503  -1.149  -1.568  1.00 20.00           O  
HETATM   35 CL1  000 X   1       1.502   2.254  -6.630  1.00 20.00          CL  
HETATM   36  H1  000 X   1      -3.308  -6.599  -0.871  1.00 20.00           H  
HETATM   37  H2  000 X   1      -0.556   7.109   2.093  1.00 20.00           H  
HETATM   38  H3  000 X   1      -5.011  -4.877  -0.331  1.00 20.00           H  
HETATM   39  H4  000 X   1      -0.895  -6.080  -0.616  1.00 20.00           H  
HETATM   40  H5  000 X   1       0.713   6.285   4.059  1.00 20.00           H  
HETATM   41  H6  000 X   1      -0.723   5.711   0.050  1.00 20.00           H  
HETATM   42  H7  000 X   1      -1.281   0.635  -2.999  1.00 20.00           H  
HETATM   43  H8  000 X   1       2.754  -0.865  -3.129  1.00 20.00           H  
HETATM   44  H9  000 X   1      -4.308  -2.642   0.460  1.00 20.00           H  
HETATM   45  H10 000 X   1      -0.182  -3.848   0.174  1.00 20.00           H  
HETATM   46  H11 000 X   1       1.814   4.072   3.988  1.00 20.00           H  
HETATM   47  H12 000 X   1       0.374   3.497  -0.032  1.00 20.00           H  
HETATM   48  H13 000 X   1      -0.851   1.976  -5.018  1.00 20.00           H  
HETATM   49  H14 000 X   1       3.191   0.475  -5.147  1.00 20.00           H  
HETATM   50  H15 000 X   1       1.065  -1.961  -1.787  1.00 20.00           H  
HETATM   51  H16 000 X   1       0.952  -1.137   0.358  1.00 20.00           H  
HETATM   52  H17 000 X   1      -0.765   1.177  -0.762  1.00 20.00           H  
HETATM   53  H18 000 X   1      -5.184  -1.565  -2.703  1.00 20.00           H  
HETATM   54  H19 000 X   1      -4.702   0.159  -2.637  1.00 20.00           H  
HETATM   55  H20 000 X   1      -5.466  -0.612  -1.222  1.00 20.00           H  
HETATM   56  H21 000 X   1      -2.516  -1.334   1.540  1.00 20.00           H  
HETATM   57  H22 000 X   1      -0.838  -1.825   1.423  1.00 20.00           H  
HETATM   58  H23 000 X   1       2.859   2.385   1.554  1.00 20.00           H  
HETATM   59  H24 000 X   1       1.887   1.848   2.924  1.00 20.00           H  
HETATM   60  H25 000 X   1      -1.516  -1.207  -2.357  1.00 20.00           H  
TER                                                                             
HETATM    1  C1  000 X   1      -3.619  -4.966  -0.714  1.00 20.00           C  
HETATM    2  C2  000 X   1       4.682   1.155   3.512  1.00 20.00           C  
HETATM    3  C3  000 X   1      -4.577  -3.998  -0.411  1.00 20.00           C  
HETATM    4  C4  000 X   1      -2.263  -4.674  -0.571  1.00 20.00           C  
HETATM    5  C5  000 X   1       4.660   2.525   3.250  1.00 20.00           C  
HETATM    6  C6  000 X   1       3.574   0.367   3.196  1.00 20.00           C  
HETATM    7  C7  000 X   1      -0.923   1.249  -3.658  1.00 20.00           C  
HETATM    8  C8  000 X   1       1.341   0.408  -3.730  1.00 20.00           C  
HETATM    9  C9  000 X   1      -4.178  -2.738   0.036  1.00 20.00           C  
HETATM   10  C10 000 X   1      -1.864  -3.414  -0.125  1.00 20.00           C  
HETATM   11  C11 000 X   1       3.532   3.107   2.673  1.00 20.00           C  
HETATM   12  C12 000 X   1       2.446   0.950   2.618  1.00 20.00           C  
HETATM   13  C13 000 X   1      -0.678   2.009  -4.801  1.00 20.00           C  
HETATM   14  C14 000 X   1       1.586   1.168  -4.874  1.00 20.00           C  
HETATM   15  C15 000 X   1       0.086   0.449  -3.122  1.00 20.00           C  
HETATM   16  C16 000 X   1      -2.821  -2.446   0.179  1.00 20.00           C  
HETATM   17  C17 000 X   1       2.425   2.320   2.357  1.00 20.00           C  
HETATM   18  C18 000 X   1       0.577   1.968  -5.409  1.00 20.00           C  
HETATM   19  C19 000 X   1       1.097   1.391  -0.225  1.00 20.00           C  
HETATM   20  C20 000 X   1      -0.837   1.662   1.048  1.00 20.00           C  
HETATM   21  C21 000 X   1      -3.520   0.415  -0.945  1.00 20.00           C  
HETATM   22  C22 000 X   1      -0.181  -0.378  -1.881  1.00 20.00           C  
HETATM   23  C23 000 X   1       0.116   0.307  -0.570  1.00 20.00           C  
HETATM   24  C24 000 X   1      -1.197   0.996  -0.252  1.00 20.00           C  
HETATM   25  C25 000 X   1      -2.186  -0.116  -0.501  1.00 20.00           C  
HETATM   26  C26 000 X   1      -5.412  -0.117  -2.256  1.00 20.00           C  
HETATM   27  C27 000 X   1      -2.390  -1.088   0.660  1.00 20.00           C  
HETATM   28  C28 000 X   1       1.210   2.946   1.736  1.00 20.00           C  
HETATM   29  N1  000 X   1      -1.612  -0.791  -1.706  1.00 20.00           N  
HETATM   30  N2  000 X   1       0.504   2.021   0.875  1.00 20.00           N  
HETATM   31  O1  000 X   1       2.188   1.583  -0.731  1.00 20.00           O  
HETATM   32  O2  000 X   1      -1.593   1.906   1.971  1.00 20.00           O  
HETATM   33  O3  000 X   1      -3.970   1.503  -0.612  1.00 20.00           O  
HETATM   34  O4  000 X   1      -4.126  -0.497  -1.758  1.00 20.00           O  
HETATM   35 CL1  000 X   1       0.880   2.905  -6.820  1.00 20.00          CL  
HETATM   36  H1  000 X   1      -3.930  -5.947  -1.061  1.00 20.00           H  
HETATM   37  H2  000 X   1       5.561   0.701   3.960  1.00 20.00           H  
HETATM   38  H3  000 X   1      -5.633  -4.225  -0.521  1.00 20.00           H  
HETATM   39  H4  000 X   1      -1.517  -5.428  -0.806  1.00 20.00           H  
HETATM   40  H5  000 X   1       5.523   3.138   3.495  1.00 20.00           H  
HETATM   41  H6  000 X   1       3.591  -0.699   3.398  1.00 20.00           H  
HETATM   42  H7  000 X   1      -1.903   1.286  -3.190  1.00 20.00           H  
HETATM   43  H8  000 X   1       2.132  -0.213  -3.319  1.00 20.00           H  
HETATM   44  H9  000 X   1      -4.931  -1.990   0.269  1.00 20.00           H  
HETATM   45  H10 000 X   1      -0.805  -3.196  -0.016  1.00 20.00           H  
HETATM   46  H11 000 X   1       3.525   4.176   2.473  1.00 20.00           H  
HETATM   47  H12 000 X   1       1.588   0.329   2.376  1.00 20.00           H  
HETATM   48  H13 000 X   1      -1.474   2.628  -5.208  1.00 20.00           H  
HETATM   49  H14 000 X   1       2.569   1.126  -5.337  1.00 20.00           H  
HETATM   50  H15 000 X   1       0.443  -1.309  -1.978  1.00 20.00           H  
HETATM   51  H16 000 X   1       0.330  -0.485   0.168  1.00 20.00           H  
HETATM   52  H17 000 X   1      -1.387   1.828  -0.952  1.00 20.00           H  
HETATM   53  H18 000 X   1      -5.807  -0.913  -2.893  1.00 20.00           H  
HETATM   54  H19 000 X   1      -5.324   0.811  -2.827  1.00 20.00           H  
HETATM   55  H20 000 X   1      -6.088   0.039  -1.412  1.00 20.00           H  
HETATM   56  H21 000 X   1      -3.138  -0.682   1.350  1.00 20.00           H  
HETATM   57  H22 000 X   1      -1.460  -1.173   1.233  1.00 20.00           H  
HETATM   58  H23 000 X   1       0.513   3.287   2.509  1.00 20.00           H  
HETATM   59  H24 000 X   1       1.482   3.821   1.136  1.00 20.00           H  
HETATM   60  H25 000 X   1      -2.138  -0.555  -2.547  1.00 20.00           H  
TER                                                                             
HETATM    1  C1  000 X   1       3.771   3.545   2.526  1.00 20.00           C  
HETATM    2  C2  000 X   1       1.795  -3.517  -5.690  1.00 20.00           C  
HETATM    3  C3  000 X   1       3.148   4.309   1.539  1.00 20.00           C  
HETATM    4  C4  000 X   1       3.635   2.157   2.523  1.00 20.00           C  
HETATM    5  C5  000 X   1       0.492  -3.872  -6.040  1.00 20.00           C  
HETATM    6  C6  000 X   1       2.017  -2.458  -4.810  1.00 20.00           C  
HETATM    7  C7  000 X   1      -2.436  -1.024   2.883  1.00 20.00           C  
HETATM    8  C8  000 X   1      -3.355  -0.062   0.867  1.00 20.00           C  
HETATM    9  C9  000 X   1       2.389   3.684   0.549  1.00 20.00           C  
HETATM   10  C10 000 X   1       2.876   1.532   1.533  1.00 20.00           C  
HETATM   11  C11 000 X   1      -0.589  -3.167  -5.510  1.00 20.00           C  
HETATM   12  C12 000 X   1       0.937  -1.753  -4.280  1.00 20.00           C  
HETATM   13  C13 000 X   1      -3.704  -1.013   3.466  1.00 20.00           C  
HETATM   14  C14 000 X   1      -4.622  -0.051   1.450  1.00 20.00           C  
HETATM   15  C15 000 X   1      -2.262  -0.548   1.584  1.00 20.00           C  
HETATM   16  C16 000 X   1       2.253   2.296   0.546  1.00 20.00           C  
HETATM   17  C17 000 X   1      -0.366  -2.108  -4.630  1.00 20.00           C  
HETATM   18  C18 000 X   1      -4.797  -0.526   2.749  1.00 20.00           C  
HETATM   19  C19 000 X   1      -1.445  -1.529  -1.555  1.00 20.00           C  
HETATM   20  C20 000 X   1      -0.709   0.459  -2.531  1.00 20.00           C  
HETATM   21  C21 000 X   1      -0.594   2.848   0.143  1.00 20.00           C  
HETATM   22  C22 000 X   1      -0.886  -0.562   0.950  1.00 20.00           C  
HETATM   23  C23 000 X   1      -0.703  -0.716  -0.538  1.00 20.00           C  
HETATM   24  C24 000 X   1      -0.899   0.695  -1.056  1.00 20.00           C  
HETATM   25  C25 000 X   1      -0.027   1.480  -0.107  1.00 20.00           C  
HETATM   26  C26 000 X   1      -1.206   4.856  -0.943  1.00 20.00           C  
HETATM   27  C27 000 X   1       1.435   1.621  -0.522  1.00 20.00           C  
HETATM   28  C28 000 X   1      -1.529  -1.348  -4.059  1.00 20.00           C  
HETATM   29  N1  000 X   1      -0.176   0.741   1.186  1.00 20.00           N  
HETATM   30  N2  000 X   1      -1.238  -0.820  -2.743  1.00 20.00           N  
HETATM   31  O1  000 X   1      -1.997  -2.599  -1.371  1.00 20.00           O  
HETATM   32  O2  000 X   1      -0.285   1.262  -3.344  1.00 20.00           O  
HETATM   33  O3  000 X   1      -0.923   3.263   1.246  1.00 20.00           O  
HETATM   34  O4  000 X   1      -0.678   3.529  -1.036  1.00 20.00           O  
HETATM   35 CL1  000 X   1      -6.360  -0.513   3.468  1.00 20.00          CL  
HETATM   36  H1  000 X   1       4.363   4.031   3.295  1.00 20.00           H  
HETATM   37  H2  000 X   1       2.636  -4.067  -6.102  1.00 20.00           H  
HETATM   38  H3  000 X   1       3.254   5.389   1.540  1.00 20.00           H  
HETATM   39  H4  000 X   1       4.121   1.562   3.290  1.00 20.00           H  
HETATM   40  H5  000 X   1       0.319  -4.697  -6.724  1.00 20.00           H  
HETATM   41  H6  000 X   1       3.031  -2.183  -4.536  1.00 20.00           H  
HETATM   42  H7  000 X   1      -1.590  -1.405   3.449  1.00 20.00           H  
HETATM   43  H8  000 X   1      -3.228   0.310  -0.146  1.00 20.00           H  
HETATM   44  H9  000 X   1       1.907   4.287  -0.216  1.00 20.00           H  
HETATM   45  H10 000 X   1       2.776   0.450   1.538  1.00 20.00           H  
HETATM   46  H11 000 X   1      -1.600  -3.450  -5.788  1.00 20.00           H  
HETATM   47  H12 000 X   1       1.119  -0.930  -3.595  1.00 20.00           H  
HETATM   48  H13 000 X   1      -3.824  -1.387   4.480  1.00 20.00           H  
HETATM   49  H14 000 X   1      -5.465   0.332   0.879  1.00 20.00           H  
HETATM   50  H15 000 X   1      -0.287  -1.349   1.506  1.00 20.00           H  
HETATM   51  H16 000 X   1       0.360  -1.035  -0.688  1.00 20.00           H  
HETATM   52  H17 000 X   1      -1.948   1.014  -0.952  1.00 20.00           H  
HETATM   53  H18 000 X   1      -1.230   5.309  -1.937  1.00 20.00           H  
HETATM   54  H19 000 X   1      -0.581   5.452  -0.274  1.00 20.00           H  
HETATM   55  H20 000 X   1      -2.221   4.807  -0.543  1.00 20.00           H  
HETATM   56  H21 000 X   1       1.497   2.192  -1.455  1.00 20.00           H  
HETATM   57  H22 000 X   1       1.851   0.632  -0.740  1.00 20.00           H  
HETATM   58  H23 000 X   1      -1.797  -0.508  -4.708  1.00 20.00           H  
HETATM   59  H24 000 X   1      -2.413  -1.989  -3.974  1.00 20.00           H  
HETATM   60  H25 000 X   1      -0.699   1.292   1.868  1.00 20.00           H  
TER                                                                             
HETATM    1  C1  000 X   1       4.838   2.227   2.699  1.00 20.00           C  
HETATM    2  C2  000 X   1      -4.858  -2.231  -4.717  1.00 20.00           C  
HETATM    3  C3  000 X   1       4.277   3.325   2.046  1.00 20.00           C  
HETATM    4  C4  000 X   1       4.566   0.935   2.250  1.00 20.00           C  
HETATM    5  C5  000 X   1      -3.902  -2.972  -5.412  1.00 20.00           C  
HETATM    6  C6  000 X   1      -4.459  -1.202  -3.864  1.00 20.00           C  
HETATM    7  C7  000 X   1      -1.595  -1.019   2.711  1.00 20.00           C  
HETATM    8  C8  000 X   1      -2.514  -0.057   0.694  1.00 20.00           C  
HETATM    9  C9  000 X   1       3.445   3.130   0.944  1.00 20.00           C  
HETATM   10  C10 000 X   1       3.734   0.740   1.148  1.00 20.00           C  
HETATM   11  C11 000 X   1      -2.547  -2.684  -5.254  1.00 20.00           C  
HETATM   12  C12 000 X   1      -3.103  -0.914  -3.707  1.00 20.00           C  
HETATM   13  C13 000 X   1      -2.863  -1.008   3.294  1.00 20.00           C  
HETATM   14  C14 000 X   1      -3.782  -0.046   1.277  1.00 20.00           C  
HETATM   15  C15 000 X   1      -1.421  -0.544   1.411  1.00 20.00           C  
HETATM   16  C16 000 X   1       3.174   1.837   0.495  1.00 20.00           C  
HETATM   17  C17 000 X   1      -2.147  -1.654  -4.402  1.00 20.00           C  
HETATM   18  C18 000 X   1      -3.956  -0.521   2.577  1.00 20.00           C  
HETATM   19  C19 000 X   1      -0.605  -1.524  -1.728  1.00 20.00           C  
HETATM   20  C20 000 X   1       0.131   0.464  -2.704  1.00 20.00           C  
HETATM   21  C21 000 X   1       0.247   2.853  -0.030  1.00 20.00           C  
HETATM   22  C22 000 X   1      -0.045  -0.557   0.777  1.00 20.00           C  
HETATM   23  C23 000 X   1       0.138  -0.711  -0.711  1.00 20.00           C  
HETATM   24  C24 000 X   1      -0.058   0.700  -1.229  1.00 20.00           C  
HETATM   25  C25 000 X   1       0.814   1.485  -0.279  1.00 20.00           C  
HETATM   26  C26 000 X   1      -0.365   4.860  -1.116  1.00 20.00           C  
HETATM   27  C27 000 X   1       2.276   1.626  -0.694  1.00 20.00           C  
HETATM   28  C28 000 X   1      -0.688  -1.344  -4.232  1.00 20.00           C  
HETATM   29  N1  000 X   1       0.665   0.746   1.013  1.00 20.00           N  
HETATM   30  N2  000 X   1      -0.397  -0.815  -2.915  1.00 20.00           N  
HETATM   31  O1  000 X   1      -1.156  -2.594  -1.543  1.00 20.00           O  
HETATM   32  O2  000 X   1       0.555   1.267  -3.517  1.00 20.00           O  
HETATM   33  O3  000 X   1      -0.083   3.268   1.073  1.00 20.00           O  
HETATM   34  O4  000 X   1       0.163   3.534  -1.208  1.00 20.00           O  
HETATM   35 CL1  000 X   1      -5.519  -0.508   3.296  1.00 20.00          CL  
HETATM   36  H1  000 X   1       5.487   2.379   3.557  1.00 20.00           H  
HETATM   37  H2  000 X   1      -5.914  -2.455  -4.841  1.00 20.00           H  
HETATM   38  H3  000 X   1       4.490   4.331   2.395  1.00 20.00           H  
HETATM   39  H4  000 X   1       5.003   0.080   2.758  1.00 20.00           H  
HETATM   40  H5  000 X   1      -4.213  -3.773  -6.077  1.00 20.00           H  
HETATM   41  H6  000 X   1      -5.203  -0.625  -3.324  1.00 20.00           H  
HETATM   42  H7  000 X   1      -0.749  -1.400   3.276  1.00 20.00           H  
HETATM   43  H8  000 X   1      -2.387   0.315  -0.319  1.00 20.00           H  
HETATM   44  H9  000 X   1       3.013   3.991   0.441  1.00 20.00           H  
HETATM   45  H10 000 X   1       3.528  -0.271   0.805  1.00 20.00           H  
HETATM   46  H11 000 X   1      -1.809  -3.266  -5.800  1.00 20.00           H  
HETATM   47  H12 000 X   1      -2.801  -0.110  -3.040  1.00 20.00           H  
HETATM   48  H13 000 X   1      -2.983  -1.382   4.307  1.00 20.00           H  
HETATM   49  H14 000 X   1      -4.624   0.336   0.706  1.00 20.00           H  
HETATM   50  H15 000 X   1       0.553  -1.344   1.333  1.00 20.00           H  
HETATM   51  H16 000 X   1       1.201  -1.030  -0.860  1.00 20.00           H  
HETATM   52  H17 000 X   1      -1.107   1.019  -1.125  1.00 20.00           H  
HETATM   53  H18 000 X   1      -0.389   5.314  -2.110  1.00 20.00           H  
HETATM   54  H19 000 X   1       0.260   5.457  -0.447  1.00 20.00           H  
HETATM   55  H20 000 X   1      -1.380   4.812  -0.716  1.00 20.00           H  
HETATM   56  H21 000 X   1       2.379   2.464  -1.392  1.00 20.00           H  
HETATM   57  H22 000 X   1       2.589   0.731  -1.243  1.00 20.00           H  
HETATM   58  H23 000 X   1      -0.082  -2.245  -4.375  1.00 20.00           H  
HETATM   59  H24 000 X   1      -0.355  -0.606  -4.970  1.00 20.00           H  
HETATM   60  H25 000 X   1       0.142   1.297   1.695  1.00 20.00           H  
TER                                                                             
HETATM    1  C1  000 X   1       4.621   3.198   2.391  1.00 20.00           C  
HETATM    2  C2  000 X   1      -4.648  -0.695  -5.482  1.00 20.00           C  
HETATM    3  C3  000 X   1       3.998   3.962   1.404  1.00 20.00           C  
HETATM    4  C4  000 X   1       4.486   1.810   2.388  1.00 20.00           C  
HETATM    5  C5  000 X   1      -4.422  -1.874  -4.772  1.00 20.00           C  
HETATM    6  C6  000 X   1      -3.584   0.159  -5.773  1.00 20.00           C  
HETATM    7  C7  000 X   1      -1.586  -1.371   2.749  1.00 20.00           C  
HETATM    8  C8  000 X   1      -2.505  -0.408   0.732  1.00 20.00           C  
HETATM    9  C9  000 X   1       3.240   3.338   0.414  1.00 20.00           C  
HETATM   10  C10 000 X   1       3.727   1.186   1.398  1.00 20.00           C  
HETATM   11  C11 000 X   1      -3.131  -2.200  -4.353  1.00 20.00           C  
HETATM   12  C12 000 X   1      -2.294  -0.167  -5.354  1.00 20.00           C  
HETATM   13  C13 000 X   1      -2.853  -1.360   3.332  1.00 20.00           C  
HETATM   14  C14 000 X   1      -3.772  -0.397   1.315  1.00 20.00           C  
HETATM   15  C15 000 X   1      -1.412  -0.895   1.449  1.00 20.00           C  
HETATM   16  C16 000 X   1       3.104   1.949   0.411  1.00 20.00           C  
HETATM   17  C17 000 X   1      -2.068  -1.346  -4.644  1.00 20.00           C  
HETATM   18  C18 000 X   1      -3.946  -0.873   2.615  1.00 20.00           C  
HETATM   19  C19 000 X   1      -0.595  -1.875  -1.690  1.00 20.00           C  
HETATM   20  C20 000 X   1       0.141   0.112  -2.666  1.00 20.00           C  
HETATM   21  C21 000 X   1       0.256   2.502   0.008  1.00 20.00           C  
HETATM   22  C22 000 X   1      -0.035  -0.908   0.815  1.00 20.00           C  
HETATM   23  C23 000 X   1       0.148  -1.062  -0.673  1.00 20.00           C  
HETATM   24  C24 000 X   1      -0.048   0.348  -1.191  1.00 20.00           C  
HETATM   25  C25 000 X   1       0.824   1.134  -0.241  1.00 20.00           C  
HETATM   26  C26 000 X   1      -0.552   3.918   1.718  1.00 20.00           C  
HETATM   27  C27 000 X   1       2.285   1.275  -0.656  1.00 20.00           C  
HETATM   28  C28 000 X   1      -0.679  -1.695  -4.194  1.00 20.00           C  
HETATM   29  N1  000 X   1       0.674   0.394   1.051  1.00 20.00           N  
HETATM   30  N2  000 X   1      -0.387  -1.167  -2.877  1.00 20.00           N  
HETATM   31  O1  000 X   1      -1.146  -2.946  -1.505  1.00 20.00           O  
HETATM   32  O2  000 X   1       0.565   0.916  -3.479  1.00 20.00           O  
HETATM   33  O3  000 X   1       0.068   3.335  -0.868  1.00 20.00           O  
HETATM   34  O4  000 X   1      -0.005   2.651   1.338  1.00 20.00           O  
HETATM   35 CL1  000 X   1      -5.509  -0.859   3.334  1.00 20.00          CL  
HETATM   36  H1  000 X   1       5.213   3.685   3.161  1.00 20.00           H  
HETATM   37  H2  000 X   1      -5.652  -0.443  -5.809  1.00 20.00           H  
HETATM   38  H3  000 X   1       4.105   5.043   1.405  1.00 20.00           H  
HETATM   39  H4  000 X   1       4.971   1.215   3.156  1.00 20.00           H  
HETATM   40  H5  000 X   1      -5.250  -2.540  -4.546  1.00 20.00           H  
HETATM   41  H6  000 X   1      -3.760   1.076  -6.327  1.00 20.00           H  
HETATM   42  H7  000 X   1      -0.739  -1.751   3.314  1.00 20.00           H  
HETATM   43  H8  000 X   1      -2.377  -0.036  -0.281  1.00 20.00           H  
HETATM   44  H9  000 X   1       2.758   3.941  -0.351  1.00 20.00           H  
HETATM   45  H10 000 X   1       3.627   0.103   1.404  1.00 20.00           H  
HETATM   46  H11 000 X   1      -2.964  -3.120  -3.800  1.00 20.00           H  
HETATM   47  H12 000 X   1      -1.471   0.505  -5.586  1.00 20.00           H  
HETATM   48  H13 000 X   1      -2.974  -1.734   4.345  1.00 20.00           H  
HETATM   49  H14 000 X   1      -4.614  -0.015   0.744  1.00 20.00           H  
HETATM   50  H15 000 X   1       0.563  -1.696   1.371  1.00 20.00           H  
HETATM   51  H16 000 X   1       1.211  -1.382  -0.822  1.00 20.00           H  
HETATM   52  H17 000 X   1      -1.098   0.667  -1.087  1.00 20.00           H  
HETATM   53  H18 000 X   1      -0.723   3.933   2.797  1.00 20.00           H  
HETATM   54  H19 000 X   1      -1.493   4.083   1.188  1.00 20.00           H  
HETATM   55  H20 000 X   1       0.157   4.706   1.453  1.00 20.00           H  
HETATM   56  H21 000 X   1       2.348   1.846  -1.589  1.00 20.00           H  
HETATM   57  H22 000 X   1       2.701   0.285  -0.875  1.00 20.00           H  
HETATM   58  H23 000 X   1      -0.546  -2.782  -4.158  1.00 20.00           H  
HETATM   59  H24 000 X   1       0.071  -1.299  -4.887  1.00 20.00           H  
HETATM   60  H25 000 X   1       0.151   0.945   1.733  1.00 20.00           H  
TER                                                                             
HETATM    1  C1  000 X   1       3.777   3.565   2.430  1.00 20.00           C  
HETATM    2  C2  000 X   1       1.801  -3.499  -5.784  1.00 20.00           C  
HETATM    3  C3  000 X   1       3.154   4.329   1.443  1.00 20.00           C  
HETATM    4  C4  000 X   1       3.642   2.177   2.428  1.00 20.00           C  
HETATM    5  C5  000 X   1       1.679  -2.130  -6.020  1.00 20.00           C  
HETATM    6  C6  000 X   1       0.842  -4.163  -5.019  1.00 20.00           C  
HETATM    7  C7  000 X   1      -2.430  -1.004   2.788  1.00 20.00           C  
HETATM    8  C8  000 X   1      -3.349  -0.041   0.772  1.00 20.00           C  
HETATM    9  C9  000 X   1       2.396   3.704   0.454  1.00 20.00           C  
HETATM   10  C10 000 X   1       2.883   1.552   1.438  1.00 20.00           C  
HETATM   11  C11 000 X   1       0.599  -1.424  -5.491  1.00 20.00           C  
HETATM   12  C12 000 X   1      -0.238  -3.457  -4.489  1.00 20.00           C  
HETATM   13  C13 000 X   1      -3.697  -0.993   3.371  1.00 20.00           C  
HETATM   14  C14 000 X   1      -4.616  -0.030   1.355  1.00 20.00           C  
HETATM   15  C15 000 X   1      -2.255  -0.528   1.489  1.00 20.00           C  
HETATM   16  C16 000 X   1       2.260   2.316   0.451  1.00 20.00           C  
HETATM   17  C17 000 X   1      -0.360  -2.087  -4.725  1.00 20.00           C  
HETATM   18  C18 000 X   1      -4.790  -0.506   2.654  1.00 20.00           C  
HETATM   19  C19 000 X   1      -1.439  -1.509  -1.650  1.00 20.00           C  
HETATM   20  C20 000 X   1      -0.703   0.479  -2.627  1.00 20.00           C  
HETATM   21  C21 000 X   1      -0.588   2.868   0.048  1.00 20.00           C  
HETATM   22  C22 000 X   1      -0.879  -0.542   0.854  1.00 20.00           C  
HETATM   23  C23 000 X   1      -0.696  -0.695  -0.633  1.00 20.00           C  
HETATM   24  C24 000 X   1      -0.892   0.715  -1.152  1.00 20.00           C  
HETATM   25  C25 000 X   1      -0.020   1.500  -0.202  1.00 20.00           C  
HETATM   26  C26 000 X   1      -1.396   4.285   1.758  1.00 20.00           C  
HETATM   27  C27 000 X   1       1.441   1.642  -0.617  1.00 20.00           C  
HETATM   28  C28 000 X   1      -1.522  -1.328  -4.154  1.00 20.00           C  
HETATM   29  N1  000 X   1      -0.169   0.761   1.091  1.00 20.00           N  
HETATM   30  N2  000 X   1      -1.231  -0.800  -2.838  1.00 20.00           N  
HETATM   31  O1  000 X   1      -1.990  -2.579  -1.466  1.00 20.00           O  
HETATM   32  O2  000 X   1      -0.279   1.282  -3.439  1.00 20.00           O  
HETATM   33  O3  000 X   1      -0.776   3.702  -0.828  1.00 20.00           O  
HETATM   34  O4  000 X   1      -0.848   3.018   1.377  1.00 20.00           O  
HETATM   35 CL1  000 X   1      -6.353  -0.493   3.373  1.00 20.00          CL  
HETATM   36  H1  000 X   1       4.369   4.051   3.200  1.00 20.00           H  
HETATM   37  H2  000 X   1       2.641  -4.049  -6.198  1.00 20.00           H  
HETATM   38  H3  000 X   1       3.261   5.410   1.445  1.00 20.00           H  
HETATM   39  H4  000 X   1       4.128   1.582   3.195  1.00 20.00           H  
HETATM   40  H5  000 X   1       2.425  -1.613  -6.617  1.00 20.00           H  
HETATM   41  H6  000 X   1       0.935  -5.229  -4.836  1.00 20.00           H  
HETATM   42  H7  000 X   1      -1.583  -1.384   3.353  1.00 20.00           H  
HETATM   43  H8  000 X   1      -3.221   0.331  -0.241  1.00 20.00           H  
HETATM   44  H9  000 X   1       1.914   4.307  -0.311  1.00 20.00           H  
HETATM   45  H10 000 X   1       2.783   0.470   1.443  1.00 20.00           H  
HETATM   46  H11 000 X   1       0.513  -0.357  -5.679  1.00 20.00           H  
HETATM   47  H12 000 X   1      -0.980  -3.982  -3.893  1.00 20.00           H  
HETATM   48  H13 000 X   1      -3.817  -1.367   4.385  1.00 20.00           H  
HETATM   49  H14 000 X   1      -5.458   0.352   0.784  1.00 20.00           H  
HETATM   50  H15 000 X   1      -0.281  -1.329   1.411  1.00 20.00           H  
HETATM   51  H16 000 X   1       0.367  -1.015  -0.783  1.00 20.00           H  
HETATM   52  H17 000 X   1      -1.942   1.034  -1.047  1.00 20.00           H  
HETATM   53  H18 000 X   1      -1.566   4.299   2.837  1.00 20.00           H  
HETATM   54  H19 000 X   1      -2.337   4.450   1.227  1.00 20.00           H  
HETATM   55  H20 000 X   1      -0.687   5.072   1.492  1.00 20.00           H  
HETATM   56  H21 000 X   1       1.504   2.212  -1.550  1.00 20.00           H  
HETATM   57  H22 000 X   1       1.857   0.652  -0.835  1.00 20.00           H  
HETATM   58  H23 000 X   1      -1.791  -0.487  -4.803  1.00 20.00           H  
HETATM   59  H24 000 X   1      -2.407  -1.969  -4.070  1.00 20.00           H  
HETATM   60  H25 000 X   1      -0.692   1.312   1.773  1.00 20.00           H  
TER                                                                             
HETATM    1  C1  000 X   1       3.948   2.157   2.924  1.00 20.00           C  
HETATM    2  C2  000 X   1       1.946  -1.697  -6.438  1.00 20.00           C  
HETATM    3  C3  000 X   1       3.387   3.255   2.271  1.00 20.00           C  
HETATM    4  C4  000 X   1       3.676   0.865   2.475  1.00 20.00           C  
HETATM    5  C5  000 X   1       0.704  -1.474  -7.033  1.00 20.00           C  
HETATM    6  C6  000 X   1       2.042  -1.827  -5.053  1.00 20.00           C  
HETATM    7  C7  000 X   1      -2.486  -1.089   2.936  1.00 20.00           C  
HETATM    8  C8  000 X   1      -3.405  -0.127   0.919  1.00 20.00           C  
HETATM    9  C9  000 X   1       2.555   3.060   1.169  1.00 20.00           C  
HETATM   10  C10 000 X   1       2.844   0.670   1.373  1.00 20.00           C  
HETATM   11  C11 000 X   1      -0.442  -1.382  -6.243  1.00 20.00           C  
HETATM   12  C12 000 X   1       0.896  -1.735  -4.262  1.00 20.00           C  
HETATM   13  C13 000 X   1      -3.753  -1.078   3.519  1.00 20.00           C  
HETATM   14  C14 000 X   1      -4.672  -0.116   1.502  1.00 20.00           C  
HETATM   15  C15 000 X   1      -2.312  -0.614   1.636  1.00 20.00           C  
HETATM   16  C16 000 X   1       2.283   1.767   0.720  1.00 20.00           C  
HETATM   17  C17 000 X   1      -0.346  -1.513  -4.858  1.00 20.00           C  
HETATM   18  C18 000 X   1      -4.846  -0.591   2.802  1.00 20.00           C  
HETATM   19  C19 000 X   1      -1.495  -1.594  -1.503  1.00 20.00           C  
HETATM   20  C20 000 X   1      -0.759   0.394  -2.479  1.00 20.00           C  
HETATM   21  C21 000 X   1      -0.644   2.783   0.195  1.00 20.00           C  
HETATM   22  C22 000 X   1      -0.935  -0.627   1.002  1.00 20.00           C  
HETATM   23  C23 000 X   1      -0.752  -0.781  -0.486  1.00 20.00           C  
HETATM   24  C24 000 X   1      -0.948   0.630  -1.004  1.00 20.00           C  
HETATM   25  C25 000 X   1      -0.076   1.415  -0.054  1.00 20.00           C  
HETATM   26  C26 000 X   1      -1.255   4.790  -0.891  1.00 20.00           C  
HETATM   27  C27 000 X   1       1.385   1.556  -0.469  1.00 20.00           C  
HETATM   28  C28 000 X   1      -1.579  -1.414  -4.006  1.00 20.00           C  
HETATM   29  N1  000 X   1      -0.225   0.676   1.239  1.00 20.00           N  
HETATM   30  N2  000 X   1      -1.287  -0.885  -2.690  1.00 20.00           N  
HETATM   31  O1  000 X   1      -2.046  -2.664  -1.318  1.00 20.00           O  
HETATM   32  O2  000 X   1      -0.335   1.197  -3.292  1.00 20.00           O  
HETATM   33  O3  000 X   1      -0.973   3.198   1.298  1.00 20.00           O  
HETATM   34  O4  000 X   1      -0.727   3.464  -0.983  1.00 20.00           O  
HETATM   35 CL1  000 X   1      -6.409  -0.578   3.521  1.00 20.00          CL  
HETATM   36  H1  000 X   1       4.597   2.309   3.782  1.00 20.00           H  
HETATM   37  H2  000 X   1       2.838  -1.769  -7.054  1.00 20.00           H  
HETATM   38  H3  000 X   1       3.599   4.261   2.620  1.00 20.00           H  
HETATM   39  H4  000 X   1       4.113   0.010   2.983  1.00 20.00           H  
HETATM   40  H5  000 X   1       0.629  -1.373  -8.112  1.00 20.00           H  
HETATM   41  H6  000 X   1       3.008  -2.002  -4.589  1.00 20.00           H  
HETATM   42  H7  000 X   1      -1.639  -1.470   3.501  1.00 20.00           H  
HETATM   43  H8  000 X   1      -3.277   0.245  -0.094  1.00 20.00           H  
HETATM   44  H9  000 X   1       2.122   3.921   0.666  1.00 20.00           H  
HETATM   45  H10 000 X   1       2.638  -0.341   1.030  1.00 20.00           H  
HETATM   46  H11 000 X   1      -1.405  -1.208  -6.715  1.00 20.00           H  
HETATM   47  H12 000 X   1       0.980  -1.839  -3.184  1.00 20.00           H  
HETATM   48  H13 000 X   1      -3.873  -1.452   4.532  1.00 20.00           H  
HETATM   49  H14 000 X   1      -5.514   0.266   0.932  1.00 20.00           H  
HETATM   50  H15 000 X   1      -0.337  -1.414   1.559  1.00 20.00           H  
HETATM   51  H16 000 X   1       0.311  -1.100  -0.635  1.00 20.00           H  
HETATM   52  H17 000 X   1      -1.998   0.949  -0.900  1.00 20.00           H  
HETATM   53  H18 000 X   1      -1.279   5.244  -1.885  1.00 20.00           H  
HETATM   54  H19 000 X   1      -0.630   5.387  -0.221  1.00 20.00           H  
HETATM   55  H20 000 X   1      -2.271   4.742  -0.491  1.00 20.00           H  
HETATM   56  H21 000 X   1       1.489   2.394  -1.167  1.00 20.00           H  
HETATM   57  H22 000 X   1       1.698   0.661  -1.018  1.00 20.00           H  
HETATM   58  H23 000 X   1      -2.320  -0.759  -4.476  1.00 20.00           H  
HETATM   59  H24 000 X   1      -2.047  -2.395  -3.877  1.00 20.00           H  
HETATM   60  H25 000 X   1      -0.748   1.227   1.920  1.00 20.00           H  
TER                                                                             
