# Supplementary material for: DARC 2.0: Improved Docking and Virtual Screening at Protein Interaction Sites
Source: PLoS One. 2015 Jul 16;10(7):e0131612. doi: 10.1371/journal.pone.0131612 (PMC4504481; doi:10.1371/journal.pone.0131612)
Supplement: S1 Dataset — The protocol capture contains all the example input and output files, and representative command-lines and flags required for running DARC. (GZ) [file pone.0131612.s001.gz › DARC2-protocol_capture/input/4ERF.agd]

Title: 
Mid:   -14.000000     5.000000   -20.000000
Dim:     97     97     97
Spacing:     0.500000
Values:
1.871548e+00
1.255447e+00
1.263187e+00
1.270893e+00
1.278587e+00
1.286247e+00
1.293877e+00
1.301466e+00
1.309015e+00
1.316519e+00
1.323952e+00
1.331345e+00
1.338661e+00
1.345909e+00
1.353081e+00
1.360153e+00
1.367157e+00
1.374046e+00
1.380836e+00
1.387512e+00
1.394073e+00
1.400513e+00
1.406822e+00
1.412987e+00
1.419006e+00
1.424873e+00
1.430580e+00
1.436127e+00
1.441490e+00
1.446686e+00
1.451683e+00
1.456490e+00
1.461113e+00
1.465508e+00
1.469711e+00
1.473671e+00
1.477425e+00
1.480942e+00
1.484238e+00
1.487289e+00
1.490082e+00
1.492638e+00
1.494942e+00
1.496986e+00
1.498779e+00
1.500305e+00
1.501579e+00
1.502571e+00
1.503304e+00
1.503761e+00
1.503960e+00
1.503883e+00
1.503540e+00
1.502922e+00
1.502045e+00
1.500893e+00
1.499481e+00
1.497803e+00
1.495880e+00
1.493675e+00
1.491226e+00
1.488541e+00
1.485611e+00
1.482430e+00
1.479012e+00
1.475372e+00
1.471489e+00
1.467400e+00
1.463089e+00
1.458572e+00
1.453865e+00
1.448944e+00
1.443855e+00
1.438568e+00
1.433113e+00
1.427475e+00
1.421684e+00
1.415741e+00
1.409653e+00
1.403412e+00
1.397049e+00
1.390541e+00
1.383926e+00
1.377197e+00
1.370361e+00
1.363419e+00
1.356392e+00
1.349266e+00
1.342064e+00
1.334793e+00
1.327438e+00
1.320030e+00
1.312576e+00
1.305052e+00
1.297493e+00
1.289894e+00
1.923386e+00
1.254967e+00
6.314240e-01
6.353569e-01
6.392860e-01
6.431999e-01
6.471024e-01
6.509876e-01
6.548538e-01
6.587009e-01
6.625195e-01
6.663170e-01
6.700821e-01
6.738091e-01
6.775055e-01
6.811638e-01
6.847763e-01
6.883469e-01
6.918640e-01
6.953278e-01
6.987419e-01
7.020912e-01
7.053795e-01
7.085991e-01
7.117577e-01
7.148285e-01
7.178268e-01
7.207489e-01
7.235794e-01
7.263260e-01
7.289810e-01
7.315407e-01
7.340012e-01
7.363625e-01
7.386169e-01
7.407608e-01
7.427979e-01
7.447090e-01
7.465172e-01
7.481956e-01
7.497559e-01
7.511902e-01
7.525024e-01
7.536812e-01
7.547302e-01
7.556458e-01
7.564316e-01
7.570801e-01
7.575874e-01
7.579613e-01
7.582016e-01
7.582970e-01
7.582626e-01
7.580833e-01
7.577667e-01
7.573166e-01
7.567253e-01
7.560005e-01
7.551422e-01
7.541466e-01
7.530289e-01
7.517738e-01
7.503967e-01
7.488899e-01
7.472610e-01
7.455101e-01
7.436409e-01
7.416649e-01
7.395630e-01
7.373619e-01
7.350502e-01
7.326355e-01
7.301254e-01
7.275124e-01
7.248077e-01
7.220192e-01
7.191391e-01
7.161751e-01
7.131424e-01
7.100258e-01
7.068405e-01
7.035866e-01
7.002678e-01
6.968880e-01
6.934509e-01
6.899643e-01
6.864128e-01
6.828270e-01
6.791992e-01
6.755257e-01
6.718178e-01
6.680717e-01
6.642952e-01
6.604919e-01
6.566620e-01
6.528091e-01
6.489334e-01
1.290094e+00
1.262188e+00
6.351051e-01
6.391106e-01
6.431026e-01
6.470909e-01
6.510601e-01
6.550217e-01
6.589584e-01
6.628761e-01
6.667671e-01
6.706352e-01
6.744766e-01
6.782799e-01
6.820488e-01
6.857758e-01
6.894608e-01
6.931076e-01
6.966972e-01
7.002335e-01
7.037163e-01
7.071381e-01
7.104950e-01
7.137909e-01
7.170105e-01
7.201500e-01
7.232170e-01
7.262001e-01
7.291031e-01
7.319107e-01
7.346230e-01
7.372437e-01
7.397575e-01
7.421722e-01
7.444763e-01
7.466736e-01
7.487602e-01
7.507210e-01
7.525597e-01
7.542877e-01
7.558899e-01
7.573586e-01
7.586937e-01
7.599030e-01
7.609749e-01
7.619171e-01
7.627182e-01
7.633820e-01
7.639046e-01
7.642822e-01
7.645264e-01
7.646294e-01
7.645874e-01
7.644005e-01
7.640800e-01
7.636185e-01
7.630119e-01
7.622719e-01
7.613869e-01
7.603683e-01
7.592239e-01
7.579384e-01
7.565231e-01
7.549820e-01
7.533112e-01
7.515182e-01
7.496109e-01
7.475777e-01
7.454338e-01
7.431793e-01
7.408104e-01
7.383423e-01
7.357674e-01
7.331009e-01
7.303352e-01
7.274818e-01
7.245369e-01
7.215080e-01
7.183990e-01
7.152252e-01
7.119637e-01
7.086372e-01
7.052536e-01
7.018013e-01
6.982956e-01
6.947289e-01
6.911163e-01
6.874542e-01
6.837502e-01
6.800041e-01
6.762238e-01
6.724014e-01
6.685562e-01
6.646805e-01
6.607780e-01
6.568565e-01
6.529140e-01
1.297905e+00
1.269375e+00
6.387653e-01
6.428394e-01
6.469040e-01
6.509552e-01
6.550007e-01
6.590290e-01
6.630402e-01
6.670303e-01
6.709976e-01
6.749382e-01
6.788483e-01
6.827240e-01
6.865692e-01
6.903725e-01
6.941338e-01
6.978493e-01
7.015114e-01
7.051277e-01
7.086830e-01
7.121735e-01
7.156029e-01
7.189636e-01
7.222519e-01
7.254639e-01
7.285995e-01
7.316475e-01
7.346115e-01
7.374802e-01
7.402611e-01
7.429352e-01
7.455101e-01
7.479820e-01
7.503357e-01
7.525864e-01
7.547150e-01
7.567291e-01
7.586136e-01
7.603760e-01
7.620163e-01
7.635117e-01
7.648888e-01
7.661247e-01
7.672234e-01
7.681808e-01
7.690086e-01
7.696838e-01
7.702179e-01
7.706108e-01
7.708588e-01
7.709579e-01
7.709160e-01
7.707253e-01
7.703934e-01
7.699203e-01
7.692986e-01
7.685356e-01
7.676392e-01
7.665939e-01
7.654190e-01
7.641029e-01
7.626534e-01
7.610779e-01
7.593613e-01
7.575302e-01
7.555695e-01
7.534904e-01
7.512970e-01
7.489853e-01
7.465630e-01
7.440376e-01
7.414131e-01
7.386818e-01
7.358551e-01
7.329330e-01
7.299271e-01
7.268257e-01
7.236557e-01
7.204056e-01
7.170792e-01
7.136879e-01
7.102242e-01
7.066994e-01
7.031174e-01
6.994858e-01
6.957970e-01
6.920624e-01
6.882820e-01
6.844635e-01
6.806068e-01
6.767159e-01
6.727943e-01
6.688499e-01
6.648750e-01
6.608772e-01
6.568623e-01
1.305666e+00
1.276514e+00
6.424026e-01
6.465473e-01
6.506786e-01
6.548061e-01
6.589241e-01
6.630211e-01
6.671066e-01
6.711693e-01
6.752090e-01
6.792221e-01
6.832085e-01
6.871605e-01
6.910782e-01
6.949577e-01
6.987953e-01
7.025795e-01
7.063217e-01
7.100067e-01
7.136345e-01
7.172012e-01
7.206955e-01
7.241325e-01
7.274933e-01
7.307701e-01
7.339745e-01
7.370911e-01
7.401161e-01
7.430534e-01
7.458916e-01
7.486229e-01
7.512589e-01
7.537842e-01
7.561913e-01
7.584953e-01
7.606735e-01
7.627296e-01
7.646599e-01
7.664680e-01
7.681389e-01
7.696800e-01
7.710838e-01
7.723465e-01
7.734756e-01
7.744522e-01
7.752991e-01
7.759933e-01
7.765350e-01
7.769356e-01
7.771873e-01
7.772942e-01
7.772484e-01
7.770615e-01
7.767143e-01
7.762260e-01
7.755966e-01
7.748108e-01
7.738876e-01
7.728195e-01
7.716064e-01
7.702675e-01
7.687836e-01
7.671661e-01
7.654152e-01
7.635345e-01
7.615318e-01
7.594032e-01
7.571564e-01
7.547951e-01
7.523155e-01
7.497330e-01
7.470436e-01
7.442513e-01
7.413597e-01
7.383766e-01
7.353020e-01
7.321396e-01
7.289009e-01
7.255745e-01
7.221794e-01
7.187157e-01
7.151833e-01
7.115860e-01
7.079315e-01
7.042236e-01
7.004585e-01
6.966553e-01
6.928024e-01
6.889076e-01
6.849785e-01
6.810150e-01
6.770210e-01
6.729965e-01
6.689529e-01
6.648788e-01
6.607933e-01
1.313383e+00
1.283598e+00
6.460152e-01
6.502285e-01
6.544304e-01
6.586323e-01
6.628189e-01
6.669922e-01
6.711464e-01
6.752853e-01
6.793976e-01
6.834869e-01
6.875420e-01
6.915703e-01
6.955643e-01
6.995163e-01
7.034264e-01
7.072906e-01
7.111053e-01
7.148666e-01
7.185593e-01
7.222023e-01
7.257767e-01
7.292786e-01
7.327118e-01
7.360611e-01
7.393303e-01
7.425156e-01
7.456055e-01
7.486038e-01
7.515106e-01
7.543030e-01
7.569962e-01
7.595787e-01
7.620392e-01
7.643929e-01
7.666245e-01
7.687263e-01
7.706985e-01
7.725487e-01
7.742615e-01
7.758331e-01
7.772675e-01
7.785645e-01
7.797203e-01
7.807198e-01
7.815857e-01
7.822914e-01
7.828484e-01
7.832603e-01
7.835197e-01
7.836189e-01
7.835732e-01
7.833786e-01
7.830238e-01
7.825279e-01
7.818794e-01
7.810783e-01
7.801285e-01
7.790375e-01
7.777977e-01
7.764206e-01
7.749023e-01
7.732468e-01
7.714500e-01
7.695312e-01
7.674828e-01
7.653008e-01
7.630005e-01
7.605820e-01
7.580528e-01
7.554054e-01
7.526627e-01
7.498055e-01
7.468529e-01
7.438049e-01
7.406616e-01
7.374306e-01
7.341232e-01
7.307320e-01
7.272644e-01
7.237244e-01
7.201157e-01
7.164497e-01
7.127228e-01
7.089386e-01
7.051010e-01
7.012215e-01
6.972885e-01
6.933212e-01
6.893234e-01
6.852837e-01
6.812134e-01
6.771164e-01
6.729965e-01
6.688576e-01
6.646996e-01
1.321053e+00
1.290628e+00
6.496010e-01
6.538849e-01
6.581612e-01
6.624298e-01
6.666908e-01
6.709328e-01
6.751633e-01
6.793709e-01
6.835594e-01
6.877213e-01
6.918602e-01
6.959572e-01
7.000237e-01
7.040558e-01
7.080421e-01
7.119789e-01
7.158661e-01
7.196999e-01
7.234764e-01
7.271881e-01
7.308388e-01
7.344131e-01
7.379150e-01
7.413368e-01
7.446709e-01
7.479210e-01
7.510834e-01
7.541389e-01
7.571068e-01
7.599678e-01
7.627182e-01
7.653542e-01
7.678795e-01
7.702789e-01
7.725563e-01
7.747116e-01
7.767258e-01
7.786102e-01
7.803726e-01
7.819786e-01
7.834435e-01
7.847672e-01
7.859459e-01
7.869720e-01
7.878571e-01
7.885857e-01
7.891502e-01
7.895737e-01
7.898331e-01
7.899399e-01
7.898979e-01
7.896881e-01
7.893257e-01
7.888145e-01
7.881508e-01
7.873268e-01
7.863617e-01
7.852440e-01
7.839775e-01
7.825584e-01
7.810059e-01
7.793121e-01
7.774773e-01
7.755165e-01
7.734146e-01
7.711830e-01
7.688370e-01
7.663689e-01
7.637749e-01
7.610703e-01
7.582626e-01
7.553444e-01
7.523308e-01
7.492104e-01
7.460060e-01
7.427025e-01
7.393265e-01
7.358627e-01
7.323189e-01
7.287140e-01
7.250328e-01
7.212906e-01
7.174873e-01
7.136345e-01
7.097168e-01
7.057686e-01
7.017632e-01
6.977196e-01
6.936378e-01
6.895256e-01
6.853828e-01
6.812172e-01
6.770172e-01
6.728096e-01
6.685753e-01
1.328659e+00
1.297586e+00
6.531544e-01
6.575050e-01
6.618538e-01
6.661949e-01
6.705208e-01
6.748428e-01
6.791458e-01
6.834259e-01
6.876907e-01
6.919289e-01
6.961365e-01
7.003136e-01
7.044601e-01
7.085609e-01
7.126198e-01
7.166328e-01
7.205963e-01
7.245102e-01
7.283516e-01
7.321434e-01
7.358627e-01
7.395134e-01
7.430840e-01
7.465782e-01
7.499847e-01
7.532959e-01
7.565308e-01
7.596550e-01
7.626839e-01
7.656021e-01
7.684059e-01
7.711105e-01
7.736816e-01
7.761421e-01
7.784653e-01
7.806664e-01
7.827339e-01
7.846603e-01
7.864494e-01
7.880974e-01
7.896004e-01
7.909546e-01
7.921600e-01
7.932014e-01
7.941055e-01
7.948494e-01
7.954292e-01
7.958565e-01
7.961235e-01
7.962341e-01
7.961807e-01
7.959747e-01
7.956009e-01
7.950821e-01
7.943993e-01
7.935562e-01
7.925606e-01
7.914200e-01
7.901230e-01
7.886734e-01
7.870827e-01
7.853546e-01
7.834740e-01
7.814674e-01
7.793159e-01
7.770424e-01
7.746391e-01
7.721176e-01
7.694664e-01
7.667046e-01
7.638359e-01
7.608528e-01
7.577667e-01
7.545891e-01
7.513123e-01
7.479477e-01
7.444954e-01
7.409592e-01
7.373505e-01
7.336617e-01
7.299156e-01
7.260971e-01
7.222214e-01
7.182846e-01
7.143059e-01
7.102737e-01
7.061920e-01
7.020721e-01
6.979218e-01
6.937332e-01
6.895142e-01
6.852722e-01
6.810074e-01
6.767197e-01
6.724167e-01
1.336197e+00
1.304497e+00
6.566677e-01
6.610909e-01
6.655083e-01
6.699219e-01
6.743240e-01
6.787186e-01
6.830902e-01
6.874466e-01
6.917877e-01
6.960945e-01
7.003822e-01
7.046356e-01
7.088547e-01
7.130318e-01
7.171707e-01
7.212601e-01
7.252998e-01
7.292786e-01
7.332039e-01
7.370644e-01
7.408600e-01
7.445793e-01
7.482262e-01
7.517891e-01
7.552605e-01
7.586517e-01
7.619438e-01
7.651367e-01
7.682266e-01
7.712097e-01
7.740784e-01
7.768326e-01
7.794647e-01
7.819748e-01
7.843552e-01
7.865982e-01
7.887039e-01
7.906799e-01
7.925110e-01
7.941933e-01
7.957268e-01
7.971153e-01
7.983437e-01
7.994156e-01
8.003349e-01
8.010902e-01
8.016853e-01
8.021278e-01
8.023949e-01
8.025055e-01
8.024521e-01
8.022385e-01
8.018608e-01
8.013229e-01
8.006287e-01
7.997627e-01
7.987442e-01
7.975731e-01
7.962494e-01
7.947655e-01
7.931404e-01
7.913666e-01
7.894478e-01
7.873917e-01
7.852020e-01
7.828712e-01
7.804146e-01
7.778358e-01
7.751274e-01
7.723083e-01
7.693710e-01
7.663269e-01
7.631836e-01
7.599335e-01
7.565880e-01
7.531548e-01
7.496300e-01
7.460251e-01
7.423439e-01
7.385902e-01
7.347603e-01
7.308731e-01
7.269173e-01
7.229118e-01
7.188492e-01
7.147408e-01
7.105942e-01
7.063980e-01
7.021713e-01
6.979065e-01
6.936150e-01
6.892967e-01
6.849594e-01
6.805954e-01
6.762199e-01
1.343674e+00
1.311317e+00
6.601524e-01
6.646461e-01
6.691284e-01
6.736145e-01
6.780930e-01
6.825562e-01
6.870003e-01
6.914368e-01
6.958466e-01
7.002335e-01
7.045898e-01
7.089233e-01
7.132149e-01
7.174721e-01
7.216835e-01
7.258492e-01
7.299652e-01
7.340202e-01
7.380180e-01
7.419548e-01
7.458229e-01
7.496147e-01
7.533340e-01
7.569656e-01
7.605133e-01
7.639656e-01
7.673225e-01
7.705841e-01
7.737389e-01
7.767830e-01
7.797127e-01
7.825279e-01
7.852058e-01
7.877731e-01
7.902031e-01
7.924957e-01
7.946510e-01
7.966690e-01
7.985382e-01
8.002586e-01
8.018227e-01
8.032379e-01
8.044968e-01
8.055878e-01
8.065300e-01
8.073044e-01
8.079109e-01
8.083572e-01
8.086319e-01
8.087463e-01
8.086929e-01
8.084679e-01
8.080788e-01
8.075294e-01
8.068161e-01
8.059349e-01
8.048935e-01
8.036919e-01
8.023376e-01
8.008232e-01
7.991638e-01
7.973480e-01
7.953873e-01
7.932854e-01
7.910423e-01
7.886620e-01
7.861519e-01
7.835197e-01
7.807503e-01
7.778702e-01
7.748756e-01
7.717705e-01
7.685509e-01
7.652435e-01
7.618294e-01
7.583199e-01
7.547340e-01
7.510605e-01
7.473030e-01
7.434692e-01
7.395744e-01
7.356071e-01
7.315788e-01
7.274971e-01
7.233620e-01
7.191772e-01
7.149506e-01
7.106857e-01
7.063789e-01
7.020416e-01
6.976776e-01
6.932869e-01
6.888733e-01
6.844368e-01
6.799927e-01
1.351067e+00
1.318069e+00
6.635895e-01
6.681557e-01
6.727104e-01
6.772652e-01
6.818123e-01
6.863480e-01
6.908722e-01
6.953773e-01
6.998672e-01
7.043266e-01
7.087593e-01
7.131653e-01
7.175369e-01
7.218666e-01
7.261467e-01
7.303963e-01
7.345848e-01
7.387161e-01
7.427902e-01
7.468071e-01
7.507439e-01
7.546082e-01
7.584038e-01
7.621002e-01
7.657204e-01
7.692413e-01
7.726669e-01
7.759933e-01
7.792130e-01
7.823181e-01
7.853088e-01
7.881775e-01
7.909203e-01
7.935333e-01
7.960167e-01
7.983589e-01
8.005600e-01
8.026199e-01
8.045273e-01
8.062820e-01
8.078804e-01
8.093224e-01
8.106079e-01
8.117218e-01
8.126831e-01
8.134727e-01
8.140945e-01
8.145485e-01
8.148270e-01
8.149414e-01
8.148880e-01
8.146629e-01
8.142624e-01
8.136978e-01
8.129616e-01
8.120613e-01
8.110008e-01
8.097725e-01
8.083839e-01
8.068390e-01
8.051376e-01
8.032913e-01
8.012810e-01
7.991333e-01
7.968407e-01
7.944183e-01
7.918510e-01
7.891579e-01
7.863350e-01
7.834015e-01
7.803383e-01
7.771683e-01
7.738876e-01
7.705078e-01
7.670288e-01
7.634506e-01
7.597923e-01
7.560463e-01
7.522125e-01
7.483063e-01
7.443390e-01
7.402954e-01
7.361984e-01
7.320404e-01
7.278290e-01
7.235718e-01
7.192688e-01
7.149200e-01
7.105484e-01
7.061310e-01
7.016907e-01
6.972275e-01
6.927414e-01
6.882362e-01
6.837158e-01
1.358383e+00
1.324718e+00
6.669884e-01
6.716194e-01
6.762466e-01
6.808701e-01
6.854897e-01
6.900978e-01
6.946945e-01
6.992760e-01
7.038345e-01
7.083740e-01
7.128830e-01
7.173615e-01
7.218056e-01
7.262115e-01
7.305756e-01
7.348976e-01
7.391624e-01
7.433662e-01
7.475166e-01
7.516022e-01
7.556114e-01
7.595520e-01
7.634125e-01
7.671852e-01
7.708817e-01
7.744713e-01
7.779617e-01
7.813530e-01
7.846336e-01
7.878036e-01
7.908554e-01
7.937775e-01
7.965775e-01
7.992439e-01
8.017807e-01
8.041649e-01
8.064117e-01
8.085098e-01
8.104630e-01
8.122559e-01
8.138847e-01
8.153572e-01
8.166695e-01
8.178139e-01
8.187866e-01
8.195915e-01
8.202248e-01
8.206863e-01
8.209724e-01
8.210945e-01
8.210373e-01
8.208008e-01
8.203926e-01
8.198166e-01
8.190651e-01
8.181496e-01
8.170586e-01
8.158035e-01
8.143845e-01
8.128052e-01
8.110619e-01
8.091774e-01
8.071213e-01
8.049316e-01
8.025932e-01
8.001137e-01
7.974968e-01
7.947464e-01
7.918701e-01
7.888718e-01
7.857513e-01
7.825127e-01
7.791710e-01
7.757225e-01
7.721710e-01
7.685280e-01
7.647972e-01
7.609749e-01
7.570686e-01
7.530975e-01
7.490540e-01
7.449379e-01
7.407608e-01
7.365303e-01
7.322464e-01
7.279091e-01
7.235298e-01
7.191124e-01
7.146606e-01
7.101746e-01
7.056618e-01
7.011223e-01
6.965637e-01
6.919899e-01
6.873932e-01
1.365585e+00
1.331284e+00
6.703377e-01
6.750374e-01
6.797371e-01
6.844292e-01
6.891212e-01
6.938019e-01
6.984673e-01
7.031250e-01
7.077560e-01
7.123642e-01
7.169533e-01
7.215080e-01
7.260246e-01
7.305145e-01
7.349472e-01
7.393417e-01
7.436790e-01
7.479668e-01
7.521858e-01
7.563438e-01
7.604332e-01
7.644463e-01
7.683754e-01
7.722244e-01
7.759819e-01
7.796402e-01
7.832069e-01
7.866554e-01
7.900047e-01
7.932320e-01
7.963448e-01
7.993240e-01
8.021812e-01
8.049011e-01
8.074799e-01
8.099251e-01
8.122139e-01
8.143539e-01
8.163414e-01
8.181686e-01
8.198395e-01
8.213425e-01
8.226776e-01
8.238411e-01
8.248329e-01
8.256569e-01
8.263016e-01
8.267708e-01
8.270645e-01
8.271828e-01
8.271217e-01
8.268814e-01
8.264618e-01
8.258743e-01
8.251038e-01
8.241653e-01
8.230515e-01
8.217697e-01
8.203239e-01
8.187065e-01
8.169365e-01
8.150024e-01
8.129158e-01
8.106728e-01
8.082809e-01
8.057556e-01
8.030853e-01
8.002815e-01
7.973404e-01
7.942772e-01
7.911034e-01
7.878075e-01
7.843895e-01
7.808762e-01
7.772675e-01
7.735519e-01
7.697411e-01
7.658501e-01
7.618828e-01
7.578316e-01
7.537117e-01
7.495232e-01
7.452774e-01
7.409668e-01
7.366028e-01
7.321968e-01
7.277451e-01
7.232513e-01
7.187233e-01
7.141609e-01
7.095757e-01
7.049675e-01
7.003326e-01
6.956825e-01
6.910210e-01
1.372696e+00
1.337753e+00
6.736374e-01
6.784058e-01
6.831779e-01
6.879387e-01
6.926956e-01
6.974525e-01
7.021904e-01
7.069130e-01
7.116241e-01
7.163048e-01
7.209702e-01
7.255936e-01
7.301941e-01
7.347450e-01
7.392616e-01
7.437325e-01
7.481422e-01
7.525024e-01
7.568016e-01
7.610321e-01
7.651901e-01
7.692795e-01
7.732811e-01
7.771988e-01
7.810211e-01
7.847481e-01
7.883835e-01
7.919006e-01
7.953072e-01
7.985992e-01
8.017654e-01
8.048134e-01
8.077202e-01
8.105011e-01
8.131256e-01
8.156128e-01
8.179474e-01
8.201370e-01
8.221626e-01
8.240204e-01
8.257179e-01
8.272514e-01
8.286171e-01
8.298073e-01
8.308182e-01
8.316536e-01
8.323097e-01
8.327866e-01
8.330879e-01
8.332062e-01
8.331375e-01
8.328972e-01
8.324661e-01
8.318634e-01
8.310814e-01
8.301163e-01
8.289833e-01
8.276711e-01
8.261948e-01
8.245468e-01
8.227310e-01
8.207588e-01
8.186302e-01
8.163452e-01
8.139076e-01
8.113251e-01
8.086014e-01
8.057404e-01
8.027496e-01
7.996330e-01
7.963867e-01
7.930298e-01
7.895508e-01
7.859688e-01
7.822876e-01
7.785034e-01
7.746315e-01
7.706680e-01
7.666206e-01
7.625046e-01
7.583008e-01
7.540474e-01
7.497253e-01
7.453423e-01
7.409058e-01
7.364235e-01
7.318954e-01
7.273369e-01
7.227325e-01
7.180977e-01
7.134361e-01
7.087479e-01
7.040443e-01
6.993256e-01
6.945915e-01
1.379707e+00
1.344116e+00
6.768837e-01
6.817207e-01
6.865578e-01
6.913986e-01
6.962204e-01
7.010422e-01
7.058563e-01
7.106552e-01
7.154350e-01
7.201958e-01
7.249260e-01
7.296257e-01
7.342987e-01
7.389297e-01
7.435188e-01
7.480583e-01
7.525482e-01
7.569809e-01
7.613525e-01
7.656517e-01
7.698860e-01
7.740440e-01
7.781181e-01
7.821083e-01
7.860031e-01
7.898026e-01
7.934914e-01
7.970734e-01
8.005524e-01
8.038979e-01
8.071213e-01
8.102226e-01
8.131905e-01
8.160172e-01
8.186989e-01
8.212318e-01
8.236122e-01
8.258400e-01
8.279037e-01
8.298035e-01
8.315315e-01
8.330956e-01
8.344841e-01
8.356934e-01
8.367233e-01
8.375740e-01
8.382454e-01
8.387299e-01
8.390312e-01
8.391533e-01
8.390808e-01
8.388329e-01
8.383980e-01
8.377800e-01
8.369789e-01
8.359947e-01
8.348351e-01
8.334999e-01
8.319893e-01
8.303070e-01
8.284607e-01
8.264503e-01
8.242722e-01
8.219414e-01
8.194580e-01
8.168297e-01
8.140526e-01
8.111343e-01
8.080864e-01
8.049011e-01
8.016052e-01
7.981758e-01
7.946396e-01
7.909927e-01
7.872391e-01
7.833900e-01
7.794418e-01
7.754135e-01
7.712936e-01
7.671051e-01
7.628365e-01
7.585030e-01
7.541046e-01
7.496490e-01
7.451439e-01
7.405891e-01
7.359886e-01
7.313461e-01
7.266769e-01
7.219658e-01
7.172356e-01
7.124786e-01
7.077026e-01
7.029114e-01
6.981049e-01
1.386589e+00
1.350357e+00
6.800766e-01
6.849785e-01
6.898842e-01
6.947861e-01
6.996841e-01
7.045784e-01
7.094612e-01
7.143288e-01
7.191849e-01
7.240143e-01
7.288132e-01
7.335930e-01
7.383347e-01
7.430382e-01
7.477036e-01
7.523155e-01
7.568779e-01
7.613831e-01
7.658310e-01
7.702103e-01
7.745132e-01
7.787399e-01
7.828865e-01
7.869415e-01
7.909050e-01
7.947693e-01
7.985229e-01
8.021774e-01
8.057098e-01
8.091240e-01
8.124046e-01
8.155632e-01
8.185844e-01
8.214569e-01
8.241882e-01
8.267708e-01
8.291969e-01
8.314629e-01
8.335609e-01
8.354950e-01
8.372612e-01
8.388481e-01
8.402634e-01
8.414955e-01
8.425484e-01
8.434143e-01
8.440933e-01
8.445892e-01
8.448944e-01
8.450165e-01
8.449440e-01
8.446846e-01
8.442345e-01
8.436089e-01
8.427887e-01
8.417816e-01
8.406029e-01
8.392410e-01
8.376961e-01
8.359871e-01
8.340988e-01
8.320465e-01
8.298302e-01
8.274574e-01
8.249245e-01
8.222427e-01
8.194160e-01
8.164444e-01
8.133354e-01
8.100967e-01
8.067398e-01
8.032494e-01
7.996445e-01
7.959290e-01
7.921143e-01
7.881927e-01
7.841835e-01
7.800827e-01
7.758980e-01
7.716370e-01
7.672958e-01
7.628899e-01
7.584190e-01
7.538910e-01
7.493095e-01
7.446823e-01
7.400093e-01
7.352982e-01
7.305489e-01
7.257729e-01
7.209663e-01
7.161407e-01
7.112961e-01
7.064362e-01
7.015572e-01
1.393356e+00
1.356480e+00
6.832085e-01
6.881752e-01
6.931419e-01
6.981163e-01
7.030869e-01
7.080460e-01
7.130013e-01
7.179413e-01
7.228584e-01
7.277641e-01
7.326393e-01
7.374878e-01
7.423019e-01
7.470818e-01
7.518158e-01
7.565041e-01
7.611427e-01
7.657204e-01
7.702332e-01
7.746849e-01
7.790604e-01
7.833595e-01
7.875710e-01
7.916985e-01
7.957306e-01
7.996521e-01
8.034782e-01
8.071861e-01
8.107872e-01
8.142586e-01
8.176041e-01
8.208160e-01
8.238831e-01
8.268166e-01
8.295937e-01
8.322220e-01
8.346901e-01
8.369942e-01
8.391304e-01
8.410988e-01
8.428955e-01
8.445168e-01
8.459511e-01
8.472023e-01
8.482704e-01
8.491554e-01
8.498497e-01
8.503456e-01
8.506622e-01
8.507805e-01
8.507080e-01
8.504410e-01
8.499870e-01
8.493347e-01
8.485069e-01
8.474846e-01
8.462753e-01
8.448868e-01
8.433189e-01
8.415680e-01
8.396454e-01
8.375587e-01
8.353004e-01
8.328781e-01
8.302994e-01
8.275681e-01
8.246880e-01
8.216667e-01
8.185043e-01
8.152046e-01
8.117828e-01
8.082314e-01
8.045654e-01
8.007965e-01
7.969093e-01
7.929192e-01
7.888412e-01
7.846718e-01
7.804146e-01
7.760811e-01
7.716713e-01
7.672005e-01
7.626572e-01
7.580566e-01
7.534065e-01
7.487030e-01
7.439537e-01
7.391739e-01
7.343559e-01
7.295113e-01
7.246284e-01
7.197342e-01
7.148170e-01
7.098923e-01
7.049446e-01
1.400002e+00
1.362503e+00
6.862717e-01
6.913033e-01
6.963387e-01
7.013817e-01
7.064171e-01
7.114487e-01
7.164688e-01
7.214775e-01
7.264709e-01
7.314415e-01
7.363930e-01
7.413101e-01
7.461967e-01
7.510490e-01
7.558556e-01
7.606125e-01
7.653198e-01
7.699699e-01
7.745552e-01
7.790756e-01
7.835197e-01
7.878876e-01
7.921753e-01
7.963638e-01
8.004608e-01
8.044510e-01
8.083420e-01
8.121147e-01
8.157730e-01
8.193016e-01
8.227043e-01
8.259697e-01
8.290939e-01
8.320732e-01
8.348999e-01
8.375702e-01
8.400803e-01
8.424263e-01
8.446045e-01
8.466034e-01
8.484306e-01
8.500748e-01
8.515358e-01
8.528099e-01
8.538971e-01
8.547935e-01
8.554955e-01
8.560028e-01
8.563156e-01
8.564377e-01
8.563614e-01
8.560905e-01
8.556252e-01
8.549614e-01
8.541145e-01
8.530693e-01
8.518410e-01
8.504257e-01
8.488274e-01
8.470421e-01
8.450890e-01
8.429604e-01
8.406601e-01
8.381996e-01
8.355713e-01
8.327904e-01
8.298645e-01
8.267899e-01
8.235703e-01
8.202133e-01
8.167305e-01
8.131218e-01
8.093987e-01
8.055573e-01
8.016052e-01
7.975540e-01
7.934074e-01
7.891731e-01
7.848434e-01
7.804413e-01
7.759666e-01
7.714157e-01
7.668076e-01
7.621384e-01
7.574120e-01
7.526436e-01
7.478294e-01
7.429733e-01
7.380829e-01
7.331657e-01
7.282181e-01
7.232552e-01
7.182693e-01
7.132721e-01
7.082596e-01
1.406502e+00
1.368370e+00
6.892738e-01
6.943703e-01
6.994705e-01
7.045746e-01
7.096748e-01
7.147713e-01
7.198639e-01
7.249413e-01
7.300034e-01
7.350426e-01
7.400665e-01
7.450485e-01
7.500114e-01
7.549286e-01
7.598076e-01
7.646370e-01
7.694168e-01
7.741318e-01
7.787933e-01
7.833824e-01
7.878914e-01
7.923317e-01
7.966843e-01
8.009415e-01
8.051033e-01
8.091583e-01
8.131104e-01
8.169479e-01
8.206596e-01
8.242455e-01
8.277054e-01
8.310242e-01
8.341980e-01
8.372231e-01
8.400955e-01
8.428116e-01
8.453674e-01
8.477478e-01
8.499603e-01
8.519936e-01
8.538513e-01
8.555260e-01
8.570099e-01
8.583031e-01
8.594055e-01
8.603134e-01
8.610268e-01
8.615417e-01
8.618622e-01
8.619843e-01
8.619003e-01
8.616219e-01
8.611488e-01
8.604736e-01
8.596077e-01
8.585434e-01
8.572922e-01
8.558502e-01
8.542213e-01
8.524094e-01
8.504219e-01
8.482513e-01
8.459129e-01
8.434067e-01
8.407364e-01
8.379097e-01
8.349266e-01
8.317986e-01
8.285255e-01
8.251190e-01
8.215790e-01
8.179131e-01
8.141212e-01
8.102226e-01
8.062057e-01
8.020859e-01
7.978783e-01
7.935753e-01
7.891846e-01
7.847099e-01
7.801666e-01
7.755508e-01
7.708702e-01
7.661285e-01
7.613335e-01
7.564964e-01
7.516136e-01
7.466888e-01
7.417374e-01
7.367439e-01
7.317314e-01
7.266998e-01
7.216492e-01
7.165794e-01
7.115097e-01
1.412842e+00
1.374104e+00
6.922035e-01
6.973610e-01
7.025261e-01
7.076950e-01
7.128601e-01
7.180252e-01
7.231827e-01
7.283249e-01
7.334518e-01
7.385674e-01
7.436562e-01
7.487144e-01
7.537422e-01
7.587242e-01
7.636681e-01
7.685738e-01
7.734184e-01
7.782059e-01
7.829323e-01
7.875900e-01
7.921677e-01
7.966728e-01
8.010864e-01
8.054161e-01
8.096390e-01
8.137589e-01
8.177681e-01
8.216629e-01
8.254356e-01
8.290825e-01
8.325920e-01
8.359604e-01
8.391876e-01
8.422585e-01
8.451843e-01
8.479424e-01
8.505325e-01
8.529510e-01
8.551979e-01
8.572655e-01
8.591461e-01
8.608475e-01
8.623505e-01
8.636703e-01
8.647842e-01
8.657112e-01
8.664322e-01
8.669510e-01
8.672752e-01
8.673973e-01
8.673134e-01
8.670311e-01
8.665390e-01
8.658562e-01
8.649712e-01
8.638878e-01
8.626175e-01
8.611488e-01
8.594894e-01
8.576508e-01
8.556213e-01
8.534164e-01
8.510399e-01
8.484917e-01
8.457756e-01
8.429070e-01
8.398743e-01
8.366928e-01
8.333702e-01
8.299065e-01
8.263130e-01
8.225861e-01
8.187370e-01
8.147774e-01
8.106995e-01
8.065186e-01
8.022499e-01
7.978745e-01
7.934151e-01
7.888794e-01
7.842674e-01
7.795830e-01
7.748375e-01
7.700233e-01
7.651711e-01
7.602577e-01
7.553101e-01
7.503166e-01
7.452927e-01
7.402382e-01
7.351570e-01
7.300568e-01
7.249413e-01
7.198105e-01
7.146721e-01
1.419056e+00
1.379692e+00
6.950531e-01
7.002792e-01
7.055054e-01
7.107353e-01
7.159653e-01
7.211914e-01
7.264175e-01
7.316284e-01
7.368202e-01
7.420006e-01
7.471504e-01
7.522850e-01
7.573738e-01
7.624283e-01
7.674408e-01
7.724113e-01
7.773170e-01
7.821808e-01
7.869720e-01
7.916946e-01
7.963409e-01
8.009109e-01
8.053894e-01
8.097725e-01
8.140640e-01
8.182449e-01
8.223152e-01
8.262672e-01
8.300934e-01
8.337936e-01
8.373566e-01
8.407784e-01
8.440514e-01
8.471756e-01
8.501358e-01
8.529396e-01
8.555641e-01
8.580246e-01
8.603020e-01
8.624001e-01
8.643074e-01
8.660355e-01
8.675652e-01
8.688965e-01
8.700294e-01
8.709602e-01
8.716927e-01
8.722229e-01
8.725471e-01
8.726692e-01
8.725777e-01
8.722916e-01
8.717957e-01
8.710976e-01
8.701973e-01
8.690948e-01
8.677979e-01
8.663025e-01
8.646202e-01
8.627472e-01
8.606911e-01
8.584480e-01
8.560333e-01
8.534431e-01
8.506851e-01
8.477707e-01
8.446922e-01
8.414650e-01
8.380852e-01
8.345718e-01
8.309212e-01
8.271332e-01
8.232307e-01
8.192101e-01
8.150749e-01
8.108368e-01
8.064957e-01
8.020630e-01
7.975426e-01
7.929382e-01
7.882614e-01
7.835121e-01
7.786980e-01
7.738266e-01
7.689018e-01
7.639275e-01
7.589035e-01
7.538490e-01
7.487602e-01
7.436371e-01
7.384949e-01
7.333298e-01
7.281456e-01
7.229538e-01
7.177505e-01
1.425095e+00
1.385124e+00
6.978340e-01
7.031136e-01
7.084045e-01
7.136993e-01
7.189865e-01
7.242775e-01
7.295609e-01
7.348404e-01
7.400970e-01
7.453384e-01
7.505569e-01
7.557487e-01
7.609100e-01
7.660332e-01
7.711143e-01
7.761459e-01
7.811279e-01
7.860451e-01
7.909088e-01
7.956924e-01
8.004036e-01
8.050308e-01
8.095779e-01
8.140182e-01
8.183708e-01
8.226128e-01
8.267403e-01
8.307457e-01
8.346291e-01
8.383789e-01
8.419991e-01
8.454628e-01
8.487854e-01
8.519516e-01
8.549576e-01
8.577957e-01
8.604660e-01
8.629570e-01
8.652649e-01
8.673897e-01
8.693275e-01
8.710785e-01
8.726234e-01
8.739738e-01
8.751259e-01
8.760681e-01
8.768082e-01
8.773460e-01
8.776703e-01
8.777924e-01
8.777008e-01
8.774071e-01
8.768921e-01
8.761864e-01
8.752708e-01
8.741493e-01
8.728294e-01
8.713188e-01
8.696060e-01
8.677025e-01
8.656082e-01
8.633385e-01
8.608856e-01
8.582535e-01
8.554573e-01
8.524933e-01
8.493729e-01
8.460999e-01
8.426704e-01
8.391037e-01
8.353958e-01
8.315620e-01
8.276024e-01
8.235207e-01
8.193321e-01
8.150330e-01
8.106308e-01
8.061333e-01
8.015633e-01
7.968864e-01
7.921524e-01
7.873344e-01
7.824593e-01
7.775230e-01
7.725334e-01
7.674904e-01
7.624054e-01
7.572823e-01
7.521286e-01
7.469482e-01
7.417374e-01
7.365150e-01
7.312660e-01
7.260094e-01
7.207451e-01
1.430954e+00
1.390411e+00
7.005348e-01
7.058716e-01
7.112160e-01
7.165718e-01
7.219238e-01
7.272758e-01
7.326164e-01
7.379570e-01
7.432785e-01
7.485886e-01
7.538681e-01
7.591209e-01
7.643471e-01
7.695351e-01
7.746811e-01
7.797737e-01
7.848167e-01
7.898026e-01
7.947235e-01
7.995758e-01
8.043442e-01
8.090363e-01
8.136406e-01
8.181458e-01
8.225517e-01
8.268471e-01
8.310318e-01
8.350945e-01
8.390274e-01
8.428345e-01
8.464966e-01
8.500099e-01
8.533745e-01
8.565865e-01
8.596306e-01
8.625069e-01
8.652115e-01
8.677368e-01
8.700829e-01
8.722305e-01
8.741951e-01
8.759613e-01
8.775330e-01
8.788986e-01
8.800583e-01
8.810196e-01
8.817673e-01
8.823051e-01
8.826294e-01
8.827553e-01
8.826523e-01
8.823509e-01
8.818359e-01
8.811111e-01
8.801842e-01
8.790512e-01
8.777046e-01
8.761673e-01
8.744316e-01
8.724976e-01
8.703804e-01
8.680725e-01
8.655815e-01
8.629189e-01
8.600769e-01
8.570786e-01
8.539085e-01
8.505859e-01
8.471107e-01
8.434944e-01
8.397408e-01
8.358498e-01
8.318367e-01
8.277016e-01
8.234520e-01
8.190994e-01
8.146400e-01
8.100853e-01
8.054390e-01
8.007202e-01
7.959099e-01
7.910423e-01
7.861023e-01
7.811012e-01
7.760506e-01
7.709503e-01
7.658005e-01
7.606201e-01
7.554016e-01
7.501564e-01
7.448807e-01
7.396011e-01
7.342911e-01
7.289772e-01
7.236557e-01
1.436646e+00
1.395519e+00
7.031441e-01
7.085381e-01
7.139435e-01
7.193527e-01
7.247620e-01
7.301750e-01
7.355804e-01
7.409821e-01
7.463684e-01
7.517319e-01
7.570724e-01
7.623940e-01
7.676773e-01
7.729301e-01
7.781296e-01
7.832909e-01
7.883987e-01
7.934418e-01
7.984276e-01
8.033371e-01
8.081665e-01
8.129158e-01
8.175735e-01
8.221397e-01
8.265991e-01
8.309479e-01
8.351860e-01
8.392982e-01
8.432884e-01
8.471375e-01
8.508453e-01
8.544083e-01
8.578186e-01
8.610611e-01
8.641472e-01
8.670616e-01
8.697968e-01
8.723564e-01
8.747292e-01
8.769035e-01
8.788910e-01
8.806801e-01
8.822708e-01
8.836517e-01
8.848228e-01
8.857918e-01
8.865471e-01
8.870888e-01
8.874207e-01
8.875351e-01
8.874397e-01
8.871269e-01
8.866005e-01
8.858681e-01
8.849220e-01
8.837662e-01
8.824081e-01
8.808479e-01
8.790855e-01
8.771286e-01
8.749733e-01
8.726425e-01
8.701134e-01
8.674126e-01
8.645363e-01
8.614922e-01
8.582878e-01
8.549156e-01
8.514023e-01
8.477364e-01
8.439293e-01
8.399963e-01
8.359261e-01
8.317451e-01
8.274384e-01
8.230247e-01
8.185120e-01
8.139000e-01
8.092003e-01
8.044167e-01
7.995605e-01
7.946243e-01
7.896271e-01
7.845650e-01
7.794533e-01
7.742920e-01
7.690887e-01
7.638435e-01
7.585640e-01
7.532539e-01
7.479248e-01
7.425804e-01
7.372208e-01
7.318459e-01
7.264633e-01
1.442154e+00
1.400467e+00
7.056656e-01
7.111168e-01
7.165833e-01
7.220459e-01
7.275124e-01
7.329865e-01
7.384453e-01
7.439041e-01
7.493477e-01
7.547684e-01
7.601738e-01
7.655525e-01
7.708969e-01
7.762032e-01
7.814674e-01
7.866898e-01
7.918549e-01
7.969589e-01
8.019981e-01
8.069649e-01
8.118515e-01
8.166656e-01
8.213768e-01
8.259926e-01
8.305092e-01
8.349113e-01
8.391991e-01
8.433647e-01
8.473930e-01
8.512917e-01
8.550453e-01
8.586502e-01
8.620949e-01
8.653870e-01
8.685036e-01
8.714485e-01
8.742142e-01
8.768044e-01
8.792038e-01
8.814049e-01
8.834114e-01
8.852196e-01
8.868256e-01
8.882179e-01
8.894043e-01
8.903847e-01
8.911400e-01
8.916893e-01
8.920212e-01
8.921356e-01
8.920364e-01
8.917160e-01
8.911819e-01
8.904381e-01
8.894806e-01
8.883057e-01
8.869286e-01
8.853455e-01
8.835602e-01
8.815765e-01
8.793983e-01
8.770332e-01
8.744774e-01
8.717384e-01
8.688240e-01
8.657455e-01
8.624954e-01
8.590889e-01
8.555298e-01
8.518181e-01
8.479691e-01
8.439827e-01
8.398628e-01
8.356323e-01
8.312759e-01
8.268127e-01
8.222427e-01
8.175812e-01
8.128242e-01
8.079872e-01
8.030663e-01
7.980804e-01
7.930183e-01
7.879066e-01
7.827377e-01
7.775154e-01
7.722511e-01
7.669525e-01
7.616158e-01
7.562561e-01
7.508659e-01
7.454643e-01
7.400398e-01
7.346153e-01
7.291794e-01
1.447479e+00
1.405228e+00
7.081032e-01
7.136078e-01
7.191200e-01
7.246361e-01
7.301636e-01
7.356873e-01
7.412033e-01
7.467194e-01
7.522202e-01
7.576981e-01
7.631607e-01
7.685928e-01
7.740021e-01
7.793617e-01
7.846832e-01
7.899628e-01
7.951775e-01
8.003464e-01
8.054428e-01
8.104630e-01
8.154068e-01
8.202591e-01
8.250313e-01
8.297005e-01
8.342667e-01
8.387222e-01
8.430557e-01
8.472672e-01
8.513451e-01
8.552818e-01
8.590775e-01
8.627205e-01
8.662071e-01
8.695297e-01
8.726845e-01
8.756638e-01
8.784599e-01
8.810692e-01
8.834877e-01
8.857155e-01
8.877449e-01
8.895721e-01
8.911896e-01
8.925972e-01
8.937912e-01
8.947792e-01
8.955421e-01
8.960953e-01
8.964272e-01
8.965416e-01
8.964348e-01
8.961105e-01
8.955688e-01
8.948097e-01
8.938370e-01
8.926506e-01
8.912544e-01
8.896523e-01
8.878479e-01
8.858376e-01
8.836327e-01
8.812370e-01
8.786545e-01
8.758812e-01
8.729401e-01
8.698196e-01
8.665352e-01
8.630905e-01
8.594856e-01
8.557358e-01
8.518410e-01
8.478088e-01
8.436508e-01
8.393669e-01
8.349609e-01
8.304482e-01
8.258324e-01
8.211136e-01
8.163071e-01
8.114128e-01
8.064461e-01
8.013992e-01
7.962914e-01
7.911224e-01
7.858887e-01
7.806168e-01
7.752991e-01
7.699432e-01
7.645493e-01
7.591400e-01
7.536926e-01
7.482376e-01
7.427597e-01
7.372780e-01
7.317848e-01
1.452583e+00
1.409813e+00
7.104416e-01
7.159958e-01
7.215652e-01
7.271347e-01
7.327080e-01
7.382889e-01
7.438622e-01
7.494278e-01
7.549820e-01
7.605171e-01
7.660255e-01
7.715225e-01
7.769775e-01
7.823944e-01
7.877693e-01
7.931061e-01
7.983742e-01
8.035889e-01
8.087387e-01
8.138161e-01
8.188133e-01
8.237228e-01
8.285446e-01
8.332596e-01
8.378716e-01
8.423729e-01
8.467522e-01
8.510094e-01
8.551254e-01
8.591042e-01
8.629379e-01
8.666191e-01
8.701401e-01
8.734932e-01
8.766785e-01
8.796844e-01
8.825073e-01
8.851471e-01
8.875885e-01
8.898354e-01
8.918839e-01
8.937225e-01
8.953514e-01
8.967781e-01
8.979797e-01
8.989716e-01
8.997421e-01
9.002914e-01
9.006271e-01
9.007416e-01
9.006271e-01
9.002991e-01
8.997459e-01
8.989754e-01
8.979950e-01
8.967896e-01
8.953781e-01
8.937569e-01
8.919296e-01
8.899002e-01
8.876648e-01
8.852463e-01
8.826332e-01
8.798370e-01
8.768616e-01
8.737068e-01
8.703880e-01
8.669052e-01
8.632622e-01
8.594742e-01
8.555412e-01
8.514633e-01
8.472595e-01
8.429337e-01
8.384857e-01
8.339272e-01
8.292580e-01
8.244934e-01
8.196411e-01
8.146935e-01
8.096733e-01
8.045769e-01
7.994156e-01
7.941895e-01
7.889175e-01
7.835884e-01
7.782249e-01
7.728081e-01
7.673683e-01
7.618980e-01
7.564049e-01
7.508888e-01
7.453690e-01
7.398300e-01
7.342949e-01
1.457504e+00
1.414196e+00
7.126884e-01
7.182846e-01
7.238998e-01
7.295265e-01
7.351532e-01
7.407761e-01
7.464027e-01
7.520218e-01
7.576218e-01
7.632141e-01
7.687759e-01
7.743187e-01
7.798271e-01
7.853012e-01
7.907219e-01
7.961121e-01
8.014336e-01
8.066940e-01
8.118973e-01
8.170242e-01
8.220673e-01
8.270264e-01
8.318901e-01
8.366547e-01
8.413124e-01
8.458557e-01
8.502769e-01
8.545723e-01
8.587303e-01
8.627472e-01
8.666153e-01
8.703308e-01
8.738823e-01
8.772659e-01
8.804779e-01
8.835106e-01
8.863602e-01
8.890190e-01
8.914833e-01
8.937454e-01
8.958054e-01
8.976631e-01
8.993034e-01
9.007416e-01
9.019508e-01
9.029465e-01
9.037209e-01
9.042702e-01
9.046059e-01
9.047127e-01
9.045982e-01
9.042625e-01
9.037056e-01
9.029236e-01
9.019241e-01
9.007111e-01
8.992805e-01
8.976440e-01
8.958015e-01
8.937492e-01
8.914948e-01
8.890457e-01
8.864098e-01
8.835869e-01
8.805809e-01
8.773956e-01
8.740463e-01
8.705292e-01
8.668556e-01
8.630295e-01
8.590546e-01
8.549385e-01
8.507004e-01
8.463287e-01
8.418388e-01
8.372345e-01
8.325272e-01
8.277168e-01
8.228149e-01
8.178215e-01
8.127556e-01
8.076096e-01
8.024063e-01
7.971306e-01
7.918053e-01
7.864265e-01
7.810097e-01
7.755470e-01
7.700615e-01
7.645416e-01
7.589951e-01
7.534370e-01
7.478638e-01
7.422791e-01
7.366867e-01
1.462200e+00
1.418396e+00
7.148323e-01
7.204781e-01
7.261391e-01
7.318077e-01
7.374802e-01
7.431564e-01
7.488289e-01
7.544937e-01
7.601471e-01
7.657852e-01
7.714043e-01
7.769890e-01
7.825470e-01
7.880630e-01
7.935448e-01
7.989693e-01
8.043480e-01
8.096619e-01
8.149109e-01
8.200760e-01
8.251686e-01
8.301697e-01
8.350792e-01
8.398819e-01
8.445854e-01
8.491669e-01
8.536224e-01
8.579559e-01
8.621521e-01
8.661995e-01
8.700981e-01
8.738441e-01
8.774261e-01
8.808441e-01
8.840790e-01
8.871307e-01
8.900032e-01
8.926811e-01
8.951607e-01
8.974419e-01
8.995132e-01
9.013786e-01
9.030342e-01
9.044724e-01
9.056931e-01
9.066887e-01
9.074669e-01
9.080200e-01
9.083519e-01
9.084587e-01
9.083405e-01
9.079933e-01
9.074287e-01
9.066391e-01
9.056282e-01
9.044037e-01
9.029617e-01
9.013100e-01
8.994408e-01
8.973732e-01
8.951035e-01
8.926353e-01
8.899727e-01
8.871269e-01
8.840904e-01
8.808823e-01
8.775024e-01
8.739548e-01
8.702469e-01
8.663864e-01
8.623810e-01
8.582306e-01
8.539543e-01
8.495407e-01
8.450165e-01
8.403702e-01
8.356209e-01
8.307686e-01
8.258247e-01
8.207932e-01
8.156815e-01
8.104973e-01
8.052368e-01
7.999268e-01
7.945518e-01
7.891273e-01
7.836609e-01
7.781563e-01
7.726135e-01
7.670479e-01
7.614632e-01
7.558556e-01
7.502365e-01
7.446060e-01
7.389717e-01
1.466667e+00
1.422386e+00
7.168694e-01
7.225609e-01
7.282677e-01
7.339783e-01
7.396965e-01
7.454147e-01
7.511330e-01
7.568474e-01
7.625427e-01
7.682266e-01
7.738876e-01
7.795258e-01
7.851295e-01
7.906952e-01
7.962227e-01
8.016891e-01
8.071136e-01
8.124695e-01
8.177567e-01
8.229752e-01
8.281059e-01
8.331490e-01
8.380928e-01
8.429375e-01
8.476753e-01
8.522911e-01
8.567886e-01
8.611526e-01
8.653793e-01
8.694611e-01
8.733902e-01
8.771629e-01
8.807678e-01
8.842049e-01
8.874626e-01
8.905373e-01
8.934288e-01
8.961258e-01
8.986168e-01
9.009094e-01
9.029922e-01
9.048691e-01
9.065285e-01
9.079704e-01
9.091949e-01
9.101982e-01
9.109802e-01
9.115295e-01
9.118576e-01
9.119644e-01
9.118385e-01
9.114876e-01
9.109116e-01
9.101181e-01
9.090958e-01
9.078560e-01
9.064064e-01
9.047394e-01
9.028587e-01
9.007721e-01
8.984833e-01
8.959923e-01
8.933105e-01
8.904381e-01
8.873825e-01
8.841515e-01
8.807449e-01
8.771744e-01
8.734360e-01
8.695526e-01
8.655128e-01
8.613281e-01
8.570175e-01
8.525734e-01
8.480110e-01
8.433304e-01
8.385391e-01
8.336525e-01
8.286705e-01
8.236008e-01
8.184471e-01
8.132172e-01
8.079224e-01
8.025627e-01
7.971497e-01
7.916832e-01
7.861710e-01
7.806282e-01
7.750473e-01
7.694321e-01
7.638054e-01
7.581558e-01
7.524910e-01
7.468147e-01
7.411385e-01
1.470917e+00
1.426170e+00
7.187996e-01
7.245369e-01
7.302818e-01
7.360344e-01
7.417984e-01
7.475586e-01
7.533188e-01
7.590752e-01
7.648201e-01
7.705421e-01
7.762527e-01
7.819290e-01
7.875671e-01
7.931862e-01
7.987518e-01
8.042641e-01
8.097229e-01
8.151245e-01
8.204460e-01
8.256989e-01
8.308716e-01
8.359528e-01
8.409386e-01
8.458176e-01
8.505898e-01
8.552322e-01
8.597641e-01
8.641548e-01
8.684082e-01
8.725204e-01
8.764763e-01
8.802681e-01
8.838997e-01
8.873558e-01
8.906288e-01
8.937225e-01
8.966255e-01
8.993301e-01
9.018402e-01
9.041443e-01
9.062347e-01
9.081192e-01
9.097824e-01
9.112320e-01
9.124565e-01
9.134598e-01
9.142380e-01
9.147911e-01
9.151115e-01
9.152145e-01
9.150887e-01
9.147339e-01
9.141502e-01
9.133492e-01
9.123192e-01
9.110641e-01
9.096031e-01
9.079208e-01
9.060287e-01
9.039345e-01
9.016304e-01
8.991165e-01
8.964195e-01
8.935280e-01
8.904533e-01
8.871994e-01
8.837738e-01
8.801727e-01
8.764153e-01
8.725014e-01
8.684349e-01
8.642273e-01
8.598862e-01
8.554115e-01
8.508186e-01
8.461037e-01
8.412857e-01
8.363647e-01
8.313446e-01
8.262367e-01
8.210449e-01
8.157806e-01
8.104477e-01
8.050461e-01
7.995949e-01
7.940865e-01
7.885437e-01
7.829514e-01
7.773285e-01
7.716789e-01
7.660103e-01
7.603226e-01
7.546158e-01
7.489014e-01
7.431870e-01
1.474945e+00
1.429741e+00
7.206230e-01
7.264023e-01
7.321854e-01
7.379761e-01
7.437782e-01
7.495804e-01
7.553825e-01
7.611732e-01
7.669525e-01
7.727242e-01
7.784653e-01
7.841873e-01
7.898750e-01
7.955170e-01
8.011169e-01
8.066788e-01
8.121758e-01
8.176079e-01
8.229713e-01
8.282585e-01
8.334656e-01
8.385811e-01
8.435974e-01
8.485069e-01
8.533058e-01
8.579865e-01
8.625374e-01
8.669586e-01
8.712349e-01
8.753662e-01
8.793411e-01
8.831596e-01
8.868065e-01
8.902740e-01
8.935661e-01
8.966713e-01
8.995895e-01
9.023056e-01
9.048233e-01
9.071274e-01
9.092331e-01
9.111176e-01
9.127846e-01
9.142380e-01
9.154625e-01
9.164658e-01
9.172363e-01
9.177933e-01
9.181099e-01
9.182091e-01
9.180756e-01
9.177132e-01
9.171219e-01
9.163170e-01
9.152756e-01
9.140205e-01
9.125443e-01
9.108582e-01
9.089508e-01
9.068413e-01
9.045181e-01
9.020042e-01
8.992882e-01
8.963776e-01
8.932915e-01
8.900185e-01
8.865700e-01
8.829575e-01
8.791771e-01
8.752403e-01
8.711510e-01
8.669167e-01
8.625488e-01
8.580513e-01
8.534279e-01
8.486862e-01
8.438377e-01
8.388824e-01
8.338318e-01
8.286934e-01
8.234749e-01
8.181725e-01
8.128052e-01
8.073730e-01
8.018837e-01
7.963448e-01
7.907600e-01
7.851334e-01
7.794762e-01
7.737885e-01
7.680779e-01
7.623520e-01
7.566071e-01
7.508583e-01
7.451096e-01
1.478706e+00
1.433094e+00
7.223396e-01
7.281494e-01
7.339668e-01
7.397995e-01
7.456284e-01
7.514687e-01
7.573090e-01
7.631416e-01
7.689590e-01
7.747612e-01
7.805443e-01
7.863045e-01
7.920189e-01
7.976990e-01
8.033371e-01
8.089294e-01
8.144646e-01
8.199310e-01
8.253212e-01
8.306465e-01
8.358803e-01
8.410225e-01
8.460693e-01
8.510056e-01
8.558311e-01
8.605347e-01
8.651123e-01
8.695564e-01
8.738480e-01
8.780022e-01
8.819962e-01
8.858261e-01
8.894844e-01
8.929672e-01
8.962746e-01
8.993874e-01
9.023094e-01
9.050369e-01
9.075584e-01
9.098701e-01
9.119682e-01
9.138641e-01
9.155273e-01
9.169807e-01
9.182091e-01
9.192085e-01
9.199791e-01
9.205208e-01
9.208450e-01
9.209366e-01
9.207954e-01
9.204254e-01
9.198380e-01
9.190178e-01
9.179726e-01
9.167099e-01
9.152260e-01
9.135323e-01
9.116211e-01
9.094925e-01
9.071655e-01
9.046326e-01
9.019089e-01
8.989906e-01
8.958855e-01
8.925972e-01
8.891373e-01
8.855095e-01
8.817101e-01
8.777542e-01
8.736496e-01
8.693924e-01
8.650055e-01
8.604851e-01
8.558426e-01
8.510742e-01
8.461990e-01
8.412209e-01
8.361435e-01
8.309708e-01
8.257256e-01
8.203964e-01
8.149948e-01
8.095360e-01
8.040123e-01
7.984390e-01
7.928276e-01
7.871666e-01
7.814789e-01
7.757568e-01
7.700195e-01
7.642517e-01
7.584763e-01
7.526970e-01
7.469025e-01
1.482239e+00
1.436241e+00
7.239418e-01
7.297821e-01
7.356377e-01
7.414970e-01
7.473640e-01
7.532463e-01
7.591095e-01
7.649765e-01
7.708206e-01
7.766571e-01
7.824707e-01
7.882576e-01
7.940102e-01
7.997284e-01
8.053970e-01
8.110199e-01
8.165779e-01
8.220787e-01
8.275032e-01
8.328476e-01
8.381119e-01
8.432770e-01
8.483467e-01
8.533096e-01
8.581505e-01
8.628807e-01
8.674736e-01
8.719368e-01
8.762474e-01
8.804131e-01
8.844185e-01
8.882599e-01
8.919296e-01
8.954239e-01
8.987389e-01
9.018593e-01
9.047852e-01
9.075089e-01
9.100304e-01
9.123459e-01
9.144516e-01
9.163437e-01
9.180069e-01
9.194527e-01
9.206772e-01
9.216766e-01
9.224472e-01
9.229851e-01
9.233017e-01
9.233894e-01
9.232445e-01
9.228706e-01
9.222679e-01
9.214439e-01
9.203987e-01
9.191246e-01
9.176407e-01
9.159355e-01
9.140167e-01
9.118881e-01
9.095497e-01
9.070129e-01
9.042816e-01
9.013557e-01
8.982391e-01
8.949394e-01
8.914642e-01
8.878250e-01
8.840141e-01
8.800430e-01
8.759232e-01
8.716545e-01
8.672485e-01
8.627090e-01
8.580437e-01
8.532600e-01
8.483658e-01
8.433571e-01
8.382607e-01
8.330688e-01
8.277969e-01
8.224411e-01
8.170166e-01
8.115273e-01
8.059769e-01
8.003807e-01
7.947350e-01
7.890472e-01
7.833252e-01
7.775764e-01
7.718010e-01
7.660141e-01
7.602119e-01
7.543945e-01
7.485733e-01
1.485519e+00
1.439140e+00
7.254219e-01
7.312889e-01
7.371750e-01
7.430649e-01
7.489738e-01
7.548714e-01
7.607727e-01
7.666664e-01
7.725487e-01
7.784119e-01
7.842560e-01
7.900696e-01
7.958565e-01
8.015976e-01
8.072929e-01
8.129425e-01
8.185234e-01
8.240509e-01
8.294983e-01
8.348694e-01
8.401489e-01
8.453407e-01
8.504295e-01
8.554115e-01
8.602715e-01
8.650169e-01
8.696213e-01
8.740959e-01
8.784256e-01
8.825989e-01
8.866119e-01
8.904572e-01
8.941345e-01
8.976364e-01
9.009514e-01
9.040718e-01
9.070015e-01
9.097252e-01
9.122543e-01
9.145622e-01
9.166679e-01
9.185524e-01
9.202118e-01
9.216537e-01
9.228706e-01
9.238663e-01
9.246292e-01
9.251633e-01
9.254723e-01
9.255562e-01
9.254074e-01
9.250336e-01
9.244270e-01
9.235954e-01
9.225426e-01
9.212685e-01
9.197731e-01
9.180679e-01
9.161415e-01
9.140091e-01
9.116669e-01
9.091263e-01
9.063911e-01
9.034538e-01
9.003372e-01
8.970337e-01
8.935509e-01
8.899002e-01
8.860779e-01
8.820992e-01
8.779678e-01
8.736916e-01
8.692741e-01
8.647156e-01
8.600388e-01
8.552399e-01
8.503304e-01
8.453064e-01
8.401909e-01
8.349800e-01
8.296852e-01
8.243065e-01
8.188591e-01
8.133507e-01
8.077812e-01
8.021545e-01
7.964859e-01
7.907715e-01
7.850304e-01
7.792549e-01
7.734489e-01
7.676392e-01
7.618027e-01
7.559586e-01
7.501144e-01
1.488548e+00
1.441807e+00
7.267838e-01
7.326851e-01
7.385941e-01
7.445107e-01
7.504387e-01
7.563705e-01
7.622948e-01
7.682152e-01
7.741203e-01
7.800179e-01
7.858849e-01
7.917252e-01
7.975311e-01
8.032990e-01
8.090248e-01
8.146896e-01
8.203011e-01
8.258400e-01
8.313141e-01
8.367004e-01
8.420029e-01
8.472061e-01
8.523102e-01
8.573036e-01
8.621826e-01
8.669357e-01
8.715553e-01
8.760376e-01
8.803711e-01
8.845520e-01
8.885689e-01
8.924179e-01
8.960953e-01
8.995972e-01
9.029083e-01
9.060326e-01
9.089546e-01
9.116821e-01
9.141998e-01
9.165039e-01
9.186020e-01
9.204750e-01
9.221344e-01
9.235687e-01
9.247780e-01
9.257660e-01
9.265289e-01
9.270554e-01
9.273567e-01
9.274368e-01
9.272766e-01
9.268951e-01
9.262924e-01
9.254608e-01
9.244041e-01
9.231224e-01
9.216270e-01
9.199181e-01
9.179916e-01
9.158592e-01
9.135132e-01
9.109726e-01
9.082336e-01
9.052925e-01
9.021721e-01
8.988686e-01
8.953857e-01
8.917274e-01
8.879013e-01
8.839188e-01
8.797798e-01
8.754959e-01
8.710709e-01
8.665047e-01
8.618164e-01
8.570061e-01
8.520813e-01
8.470497e-01
8.419189e-01
8.366890e-01
8.313828e-01
8.259926e-01
8.205261e-01
8.149948e-01
8.094063e-01
8.037605e-01
7.980728e-01
7.923431e-01
7.865715e-01
7.807732e-01
7.749481e-01
7.691154e-01
7.632523e-01
7.573891e-01
7.515182e-01
1.491306e+00
1.444260e+00
7.280312e-01
7.339516e-01
7.398872e-01
7.458344e-01
7.517776e-01
7.577286e-01
7.636871e-01
7.696266e-01
7.755623e-01
7.814713e-01
7.873650e-01
7.932281e-01
7.990532e-01
8.048401e-01
8.105774e-01
8.162651e-01
8.218956e-01
8.274536e-01
8.329353e-01
8.383408e-01
8.436584e-01
8.488731e-01
8.539886e-01
8.589935e-01
8.638763e-01
8.686371e-01
8.732605e-01
8.777504e-01
8.820839e-01
8.862648e-01
8.902855e-01
8.941345e-01
8.978081e-01
9.013062e-01
9.046173e-01
9.077339e-01
9.106522e-01
9.133644e-01
9.158783e-01
9.181747e-01
9.202576e-01
9.221268e-01
9.237785e-01
9.252052e-01
9.264069e-01
9.273834e-01
9.281349e-01
9.286537e-01
9.289551e-01
9.290199e-01
9.288597e-01
9.284782e-01
9.278641e-01
9.270325e-01
9.259758e-01
9.246941e-01
9.231949e-01
9.214859e-01
9.195595e-01
9.174309e-01
9.150848e-01
9.125443e-01
9.098053e-01
9.068718e-01
9.037514e-01
9.004478e-01
8.969650e-01
8.933067e-01
8.894806e-01
8.855019e-01
8.813591e-01
8.770676e-01
8.726387e-01
8.680725e-01
8.633766e-01
8.585625e-01
8.536301e-01
8.485909e-01
8.434525e-01
8.382149e-01
8.328896e-01
8.274879e-01
8.220100e-01
8.164673e-01
8.108635e-01
8.051987e-01
7.994919e-01
7.937469e-01
7.879601e-01
7.821426e-01
7.762985e-01
7.704430e-01
7.645721e-01
7.586861e-01
7.527924e-01
1.493813e+00
1.446465e+00
7.291565e-01
7.350960e-01
7.410469e-01
7.470169e-01
7.529869e-01
7.589607e-01
7.649269e-01
7.708931e-01
7.768440e-01
7.827721e-01
7.886810e-01
7.945633e-01
8.004074e-01
8.062057e-01
8.119621e-01
8.176651e-01
8.233070e-01
8.288765e-01
8.343735e-01
8.397903e-01
8.451118e-01
8.503380e-01
8.554573e-01
8.604622e-01
8.653564e-01
8.701172e-01
8.747482e-01
8.792305e-01
8.835602e-01
8.877449e-01
8.917580e-01
8.956032e-01
8.992691e-01
9.027596e-01
9.060631e-01
9.091644e-01
9.120750e-01
9.147758e-01
9.172783e-01
9.195633e-01
9.216423e-01
9.234962e-01
9.251328e-01
9.265518e-01
9.277382e-01
9.287071e-01
9.294510e-01
9.299622e-01
9.302521e-01
9.303207e-01
9.301491e-01
9.297600e-01
9.291458e-01
9.283104e-01
9.272537e-01
9.259682e-01
9.244728e-01
9.227715e-01
9.208488e-01
9.187126e-01
9.163818e-01
9.138451e-01
9.111099e-01
9.081802e-01
9.050598e-01
9.017639e-01
8.982887e-01
8.946381e-01
8.908195e-01
8.868332e-01
8.826981e-01
8.784103e-01
8.739853e-01
8.694153e-01
8.647194e-01
8.599052e-01
8.549690e-01
8.499260e-01
8.447800e-01
8.395386e-01
8.342094e-01
8.287926e-01
8.233109e-01
8.177567e-01
8.121414e-01
8.064651e-01
8.007469e-01
7.949867e-01
7.891846e-01
7.833557e-01
7.774963e-01
7.716255e-01
7.657356e-01
7.598305e-01
7.539253e-01
1.496044e+00
1.448433e+00
7.301521e-01
7.361107e-01
7.420845e-01
7.480659e-01
7.540512e-01
7.600403e-01
7.660294e-01
7.720108e-01
7.779694e-01
7.839165e-01
7.898407e-01
7.957306e-01
8.015900e-01
8.074112e-01
8.131714e-01
8.188820e-01
8.245316e-01
8.301125e-01
8.356171e-01
8.410378e-01
8.463669e-01
8.515930e-01
8.567162e-01
8.617287e-01
8.666153e-01
8.713722e-01
8.760033e-01
8.804779e-01
8.848038e-01
8.889771e-01
8.929863e-01
8.968201e-01
9.004822e-01
9.039497e-01
9.072418e-01
9.103317e-01
9.132233e-01
9.159164e-01
9.184036e-01
9.206734e-01
9.227371e-01
9.245796e-01
9.262009e-01
9.276085e-01
9.287834e-01
9.297333e-01
9.304657e-01
9.309731e-01
9.312515e-01
9.313126e-01
9.311371e-01
9.307442e-01
9.301300e-01
9.292908e-01
9.282341e-01
9.269600e-01
9.254684e-01
9.237633e-01
9.218445e-01
9.197235e-01
9.173927e-01
9.148674e-01
9.121399e-01
9.092178e-01
9.061127e-01
9.028282e-01
8.993568e-01
8.957100e-01
8.918953e-01
8.879280e-01
8.838005e-01
8.795204e-01
8.750916e-01
8.705330e-01
8.658447e-01
8.610229e-01
8.560905e-01
8.510437e-01
8.459015e-01
8.406563e-01
8.353271e-01
8.299141e-01
8.244209e-01
8.188629e-01
8.132401e-01
8.075600e-01
8.018303e-01
7.960587e-01
7.902565e-01
7.844124e-01
7.785530e-01
7.726593e-01
7.667542e-01
7.608414e-01
7.549210e-01
1.498001e+00
1.450146e+00
7.310219e-01
7.369995e-01
7.429848e-01
7.489815e-01
7.549820e-01
7.609787e-01
7.669868e-01
7.729759e-01
7.789497e-01
7.849121e-01
7.908363e-01
7.967415e-01
8.026123e-01
8.084335e-01
8.142014e-01
8.199234e-01
8.255768e-01
8.311577e-01
8.366661e-01
8.420868e-01
8.474121e-01
8.526421e-01
8.577652e-01
8.627663e-01
8.676529e-01
8.724022e-01
8.770180e-01
8.814888e-01
8.858032e-01
8.899651e-01
8.939552e-01
8.977814e-01
9.014244e-01
9.048805e-01
9.081573e-01
9.112320e-01
9.141045e-01
9.167786e-01
9.192467e-01
9.214935e-01
9.235382e-01
9.253693e-01
9.269753e-01
9.283600e-01
9.295197e-01
9.304695e-01
9.311867e-01
9.316826e-01
9.319534e-01
9.320068e-01
9.318275e-01
9.314308e-01
9.308128e-01
9.299736e-01
9.289169e-01
9.276466e-01
9.261589e-01
9.244652e-01
9.225540e-01
9.204445e-01
9.181252e-01
9.156036e-01
9.128914e-01
9.099846e-01
9.068909e-01
9.036140e-01
9.001579e-01
8.965340e-01
8.927307e-01
8.887711e-01
8.846512e-01
8.803825e-01
8.759689e-01
8.714180e-01
8.667336e-01
8.619270e-01
8.569984e-01
8.519630e-01
8.468208e-01
8.415756e-01
8.362503e-01
8.308372e-01
8.253441e-01
8.197861e-01
8.141594e-01
8.084793e-01
8.027458e-01
7.969704e-01
7.911568e-01
7.853127e-01
7.794342e-01
7.735405e-01
7.676277e-01
7.617035e-01
7.557793e-01
1.499695e+00
1.451622e+00
7.317734e-01
7.377586e-01
7.437553e-01
7.497597e-01
7.557716e-01
7.617836e-01
7.677879e-01
7.737885e-01
7.797737e-01
7.857361e-01
7.916756e-01
7.975883e-01
8.034554e-01
8.092804e-01
8.150558e-01
8.207817e-01
8.264313e-01
8.320122e-01
8.375130e-01
8.429337e-01
8.482590e-01
8.534813e-01
8.585930e-01
8.635902e-01
8.684692e-01
8.732071e-01
8.778076e-01
8.822632e-01
8.865700e-01
8.907089e-01
8.946877e-01
8.984871e-01
9.021072e-01
9.055557e-01
9.088020e-01
9.118614e-01
9.147110e-01
9.173622e-01
9.198112e-01
9.220428e-01
9.240608e-01
9.258690e-01
9.274597e-01
9.288292e-01
9.299774e-01
9.309044e-01
9.316139e-01
9.320908e-01
9.323578e-01
9.324036e-01
9.322205e-01
9.318199e-01
9.312019e-01
9.303589e-01
9.293137e-01
9.280396e-01
9.265633e-01
9.248772e-01
9.229774e-01
9.208794e-01
9.185715e-01
9.160652e-01
9.133720e-01
9.104843e-01
9.074059e-01
9.041443e-01
9.007072e-01
8.970909e-01
8.933105e-01
8.893661e-01
8.852654e-01
8.810081e-01
8.766136e-01
8.720741e-01
8.674049e-01
8.626099e-01
8.576889e-01
8.526649e-01
8.475304e-01
8.422966e-01
8.369751e-01
8.315697e-01
8.260803e-01
8.205223e-01
8.149033e-01
8.092194e-01
8.034897e-01
7.977104e-01
7.918968e-01
7.860489e-01
7.801704e-01
7.742729e-01
7.683563e-01
7.624283e-01
7.564888e-01
1.501114e+00
1.452847e+00
7.323990e-01
7.383919e-01
7.443924e-01
7.504044e-01
7.564201e-01
7.624397e-01
7.684479e-01
7.744598e-01
7.804375e-01
7.864113e-01
7.923546e-01
7.982635e-01
8.041306e-01
8.099556e-01
8.157310e-01
8.214455e-01
8.270988e-01
8.326721e-01
8.381767e-01
8.435822e-01
8.488960e-01
8.541107e-01
8.592110e-01
8.641968e-01
8.690567e-01
8.737793e-01
8.783646e-01
8.828049e-01
8.870888e-01
8.912125e-01
8.951645e-01
8.989449e-01
9.025459e-01
9.059601e-01
9.091873e-01
9.122162e-01
9.150467e-01
9.176712e-01
9.200974e-01
9.223022e-01
9.243011e-01
9.260941e-01
9.276543e-01
9.290047e-01
9.301338e-01
9.310455e-01
9.317436e-01
9.322128e-01
9.324684e-01
9.325027e-01
9.323120e-01
9.319191e-01
9.312935e-01
9.304619e-01
9.294128e-01
9.281502e-01
9.266815e-01
9.250069e-01
9.231186e-01
9.210320e-01
9.187431e-01
9.162560e-01
9.135780e-01
9.107094e-01
9.076500e-01
9.044075e-01
9.009895e-01
8.974037e-01
8.936348e-01
8.897209e-01
8.856354e-01
8.813972e-01
8.770218e-01
8.725052e-01
8.678474e-01
8.630714e-01
8.581696e-01
8.531570e-01
8.480339e-01
8.428154e-01
8.375092e-01
8.321037e-01
8.266296e-01
8.210793e-01
8.154640e-01
8.097878e-01
8.040619e-01
7.982903e-01
7.924728e-01
7.866287e-01
7.807465e-01
7.748489e-01
7.689362e-01
7.630043e-01
7.570610e-01
1.502247e+00
1.453827e+00
7.328911e-01
7.388878e-01
7.448921e-01
7.509079e-01
7.569351e-01
7.629547e-01
7.689667e-01
7.749710e-01
7.809601e-01
7.869225e-01
7.928619e-01
7.987709e-01
8.046379e-01
8.104553e-01
8.162231e-01
8.219376e-01
8.275757e-01
8.331413e-01
8.386345e-01
8.440323e-01
8.493309e-01
8.545303e-01
8.596191e-01
8.645859e-01
8.694267e-01
8.741302e-01
8.786888e-01
8.831100e-01
8.873634e-01
8.914642e-01
8.953934e-01
8.991432e-01
9.027252e-01
9.061127e-01
9.093094e-01
9.123116e-01
9.151115e-01
9.177094e-01
9.201050e-01
9.222870e-01
9.242630e-01
9.260254e-01
9.275703e-01
9.288979e-01
9.300041e-01
9.309044e-01
9.315796e-01
9.320335e-01
9.322815e-01
9.323120e-01
9.321136e-01
9.317207e-01
9.310913e-01
9.302635e-01
9.292259e-01
9.279671e-01
9.265099e-01
9.248466e-01
9.229774e-01
9.209061e-01
9.186363e-01
9.161682e-01
9.135132e-01
9.106598e-01
9.076271e-01
9.044151e-01
9.010201e-01
8.974571e-01
8.937187e-01
8.898201e-01
8.857651e-01
8.815536e-01
8.771973e-01
8.726997e-01
8.680725e-01
8.633118e-01
8.584328e-01
8.534393e-01
8.483391e-01
8.431282e-01
8.378334e-01
8.324509e-01
8.269844e-01
8.214455e-01
8.158417e-01
8.101730e-01
8.044624e-01
7.986946e-01
7.928886e-01
7.870407e-01
7.811737e-01
7.752762e-01
7.693634e-01
7.634315e-01
7.574959e-01
1.503113e+00
1.454552e+00
7.332573e-01
7.392540e-01
7.452583e-01
7.512817e-01
7.572975e-01
7.633133e-01
7.693291e-01
7.753296e-01
7.813110e-01
7.872734e-01
7.932091e-01
7.991142e-01
8.049698e-01
8.107834e-01
8.165398e-01
8.222389e-01
8.278656e-01
8.334274e-01
8.388977e-01
8.442764e-01
8.495636e-01
8.547401e-01
8.598099e-01
8.647499e-01
8.695717e-01
8.742485e-01
8.787880e-01
8.831787e-01
8.874054e-01
8.914795e-01
8.953781e-01
8.991013e-01
9.026413e-01
9.060059e-01
9.091644e-01
9.121437e-01
9.149055e-01
9.174767e-01
9.198418e-01
9.219933e-01
9.239426e-01
9.256744e-01
9.272003e-01
9.285011e-01
9.295883e-01
9.304657e-01
9.311295e-01
9.315720e-01
9.318047e-01
9.318275e-01
9.316330e-01
9.312286e-01
9.306068e-01
9.297829e-01
9.287491e-01
9.275055e-01
9.260521e-01
9.244118e-01
9.225540e-01
9.205055e-01
9.182549e-01
9.158134e-01
9.131813e-01
9.103584e-01
9.073524e-01
9.041634e-01
9.007988e-01
8.972588e-01
8.935547e-01
8.896790e-01
8.856544e-01
8.814659e-01
8.771439e-01
8.726730e-01
8.680687e-01
8.633385e-01
8.584785e-01
8.535080e-01
8.484306e-01
8.432426e-01
8.379669e-01
8.326035e-01
8.271561e-01
8.216286e-01
8.160439e-01
8.103905e-01
8.046837e-01
7.989273e-01
7.931328e-01
7.873001e-01
7.814369e-01
7.755470e-01
7.696381e-01
7.637215e-01
7.577858e-01
1.503700e+00
1.455025e+00
7.334938e-01
7.394905e-01
7.454910e-01
7.515068e-01
7.575188e-01
7.635269e-01
7.695389e-01
7.755394e-01
7.815132e-01
7.874641e-01
7.933884e-01
7.992783e-01
8.051300e-01
8.109283e-01
8.166771e-01
8.223572e-01
8.279724e-01
8.335037e-01
8.389587e-01
8.443222e-01
8.495865e-01
8.547401e-01
8.597794e-01
8.646965e-01
8.694916e-01
8.741455e-01
8.786545e-01
8.830147e-01
8.872108e-01
8.912506e-01
8.951187e-01
8.988037e-01
9.023170e-01
9.056358e-01
9.087677e-01
9.117050e-01
9.144402e-01
9.169769e-01
9.193039e-01
9.214287e-01
9.233437e-01
9.250565e-01
9.265442e-01
9.278259e-01
9.288940e-01
9.297523e-01
9.304008e-01
9.308243e-01
9.310532e-01
9.310646e-01
9.308624e-01
9.304543e-01
9.298401e-01
9.290161e-01
9.279900e-01
9.267540e-01
9.253273e-01
9.236946e-01
9.218597e-01
9.198303e-01
9.176064e-01
9.151878e-01
9.125824e-01
9.097900e-01
9.068108e-01
9.036560e-01
9.003220e-01
8.968163e-01
8.931389e-01
8.893013e-01
8.853111e-01
8.811531e-01
8.768578e-01
8.724213e-01
8.678436e-01
8.631439e-01
8.583145e-01
8.533669e-01
8.483162e-01
8.431549e-01
8.379059e-01
8.325577e-01
8.271332e-01
8.216324e-01
8.160591e-01
8.104286e-01
8.047371e-01
7.990036e-01
7.932167e-01
7.873917e-01
7.815399e-01
7.756653e-01
7.697678e-01
7.638550e-01
7.579308e-01
1.504005e+00
1.455257e+00
7.336082e-01
7.395935e-01
7.455940e-01
7.515945e-01
7.576027e-01
7.636070e-01
7.696037e-01
7.755852e-01
7.815514e-01
7.874947e-01
7.934074e-01
7.992821e-01
8.051186e-01
8.109016e-01
8.166237e-01
8.222885e-01
8.278847e-01
8.334045e-01
8.388329e-01
8.441696e-01
8.494072e-01
8.545303e-01
8.595467e-01
8.644333e-01
8.691940e-01
8.738136e-01
8.782921e-01
8.826180e-01
8.867798e-01
8.907814e-01
8.946152e-01
8.982658e-01
9.017372e-01
9.050255e-01
9.081154e-01
9.110146e-01
9.137115e-01
9.162102e-01
9.185104e-01
9.205971e-01
9.224777e-01
9.241600e-01
9.256210e-01
9.268837e-01
9.279251e-01
9.287605e-01
9.293861e-01
9.298019e-01
9.300156e-01
9.300232e-01
9.298134e-01
9.294090e-01
9.287949e-01
9.279785e-01
9.269638e-01
9.257431e-01
9.243202e-01
9.227142e-01
9.208984e-01
9.188919e-01
9.166908e-01
9.143028e-01
9.117317e-01
9.089661e-01
9.060249e-01
9.029045e-01
8.996010e-01
8.961296e-01
8.924866e-01
8.886871e-01
8.847313e-01
8.806152e-01
8.763504e-01
8.719406e-01
8.674049e-01
8.627357e-01
8.579330e-01
8.530273e-01
8.479996e-01
8.428688e-01
8.376465e-01
8.323288e-01
8.269272e-01
8.214531e-01
8.159027e-01
8.102913e-01
8.046227e-01
7.988968e-01
7.931328e-01
7.873268e-01
7.814941e-01
7.756348e-01
7.697449e-01
7.638512e-01
7.579346e-01
1.504036e+00
1.455246e+00
7.335854e-01
7.395668e-01
7.455521e-01
7.515488e-01
7.575417e-01
7.635345e-01
7.695198e-01
7.754898e-01
7.814407e-01
7.873650e-01
7.932625e-01
7.991180e-01
8.049355e-01
8.106956e-01
8.164024e-01
8.220406e-01
8.276138e-01
8.330994e-01
8.385048e-01
8.438187e-01
8.490219e-01
8.541183e-01
8.590965e-01
8.639603e-01
8.686790e-01
8.732681e-01
8.777084e-01
8.819923e-01
8.861198e-01
8.900795e-01
8.938713e-01
8.974876e-01
9.009132e-01
9.041595e-01
9.072113e-01
9.100723e-01
9.127312e-01
9.151917e-01
9.174500e-01
9.195061e-01
9.213600e-01
9.230042e-01
9.244423e-01
9.256668e-01
9.266853e-01
9.275055e-01
9.281120e-01
9.285126e-01
9.287109e-01
9.287109e-01
9.285011e-01
9.280891e-01
9.274788e-01
9.266701e-01
9.256668e-01
9.244614e-01
9.230614e-01
9.214706e-01
9.196739e-01
9.176941e-01
9.155273e-01
9.131699e-01
9.106216e-01
9.078941e-01
9.049873e-01
9.019051e-01
8.986359e-01
8.952103e-01
8.916054e-01
8.878403e-01
8.839188e-01
8.798447e-01
8.756218e-01
8.712540e-01
8.667488e-01
8.621140e-01
8.573570e-01
8.524780e-01
8.474884e-01
8.423882e-01
8.371964e-01
8.319092e-01
8.265381e-01
8.210831e-01
8.155670e-01
8.099747e-01
8.043327e-01
7.986374e-01
7.928925e-01
7.871056e-01
7.812920e-01
7.754517e-01
7.695808e-01
7.636948e-01
7.577934e-01
1.503777e+00
1.454971e+00
7.334328e-01
7.394066e-01
7.453766e-01
7.513618e-01
7.573433e-01
7.633247e-01
7.692871e-01
7.752419e-01
7.811737e-01
7.870789e-01
7.929535e-01
7.987900e-01
8.045807e-01
8.103180e-01
8.159981e-01
8.216133e-01
8.271523e-01
8.326111e-01
8.379860e-01
8.432655e-01
8.484421e-01
8.535042e-01
8.584480e-01
8.632698e-01
8.679504e-01
8.724976e-01
8.768997e-01
8.811493e-01
8.852272e-01
8.891487e-01
8.928947e-01
8.964615e-01
8.998528e-01
9.030533e-01
9.060669e-01
9.088821e-01
9.114952e-01
9.139214e-01
9.161415e-01
9.181633e-01
9.199791e-01
9.215889e-01
9.229927e-01
9.241943e-01
9.251900e-01
9.259872e-01
9.265709e-01
9.269600e-01
9.271507e-01
9.271393e-01
9.269257e-01
9.265175e-01
9.259071e-01
9.251099e-01
9.241066e-01
9.229202e-01
9.215393e-01
9.199677e-01
9.182014e-01
9.162483e-01
9.141083e-01
9.117851e-01
9.092712e-01
9.065781e-01
9.037094e-01
9.006615e-01
8.974380e-01
8.940430e-01
8.904915e-01
8.867683e-01
8.828888e-01
8.788528e-01
8.746719e-01
8.703461e-01
8.658829e-01
8.612862e-01
8.565674e-01
8.517265e-01
8.467751e-01
8.417168e-01
8.365555e-01
8.312988e-01
8.259621e-01
8.205414e-01
8.150482e-01
8.094940e-01
8.038750e-01
7.982063e-01
7.924881e-01
7.867279e-01
7.809334e-01
7.751122e-01
7.692642e-01
7.633934e-01
7.575150e-01
1.503273e+00
1.454445e+00
7.331581e-01
7.391129e-01
7.450752e-01
7.510376e-01
7.569962e-01
7.629585e-01
7.689056e-01
7.748451e-01
7.807503e-01
7.866364e-01
7.924843e-01
7.982979e-01
8.040581e-01
8.097687e-01
8.154182e-01
8.210068e-01
8.265190e-01
8.319435e-01
8.372803e-01
8.425217e-01
8.476601e-01
8.526840e-01
8.575935e-01
8.623695e-01
8.670158e-01
8.715210e-01
8.758812e-01
8.800812e-01
8.841171e-01
8.879967e-01
8.916969e-01
8.952141e-01
8.985596e-01
9.017105e-01
9.046822e-01
9.074554e-01
9.100342e-01
9.124146e-01
9.145889e-01
9.165688e-01
9.183502e-01
9.199295e-01
9.213028e-01
9.224739e-01
9.234467e-01
9.242134e-01
9.247894e-01
9.251595e-01
9.253349e-01
9.253197e-01
9.250984e-01
9.246941e-01
9.240875e-01
9.232979e-01
9.223137e-01
9.211426e-01
9.197731e-01
9.182243e-01
9.164848e-01
9.145584e-01
9.124489e-01
9.101562e-01
9.076843e-01
9.050293e-01
9.021950e-01
8.991852e-01
8.960152e-01
8.926697e-01
8.891487e-01
8.854713e-01
8.816414e-01
8.776512e-01
8.735085e-01
8.692360e-01
8.648109e-01
8.602638e-01
8.555794e-01
8.507843e-01
8.458710e-01
8.408470e-01
8.357277e-01
8.305092e-01
8.252106e-01
8.198242e-01
8.143654e-01
8.088417e-01
8.032532e-01
7.976112e-01
7.919197e-01
7.861900e-01
7.804222e-01
7.746277e-01
7.688026e-01
7.629623e-01
7.571030e-01
1.502472e+00
1.453667e+00
7.327614e-01
7.386932e-01
7.446365e-01
7.505798e-01
7.565231e-01
7.624588e-01
7.683907e-01
7.742958e-01
7.801781e-01
7.860336e-01
7.918549e-01
7.976379e-01
8.033752e-01
8.090515e-01
8.146706e-01
8.202248e-01
8.256950e-01
8.310852e-01
8.363876e-01
8.415909e-01
8.466873e-01
8.516731e-01
8.565369e-01
8.612709e-01
8.658752e-01
8.703346e-01
8.746452e-01
8.787994e-01
8.827934e-01
8.866158e-01
8.902740e-01
8.937454e-01
8.970451e-01
9.001541e-01
9.030685e-01
9.057999e-01
9.083328e-01
9.106674e-01
9.128075e-01
9.147453e-01
9.164886e-01
9.180336e-01
9.193726e-01
9.205170e-01
9.214630e-01
9.222107e-01
9.227676e-01
9.231224e-01
9.232864e-01
9.232635e-01
9.230423e-01
9.226303e-01
9.220352e-01
9.212532e-01
9.202805e-01
9.191170e-01
9.177780e-01
9.162483e-01
9.145355e-01
9.126396e-01
9.105644e-01
9.083061e-01
9.058762e-01
9.032516e-01
9.004707e-01
8.975029e-01
8.943710e-01
8.910675e-01
8.875961e-01
8.839684e-01
8.801804e-01
8.762360e-01
8.721504e-01
8.679123e-01
8.635406e-01
8.590317e-01
8.544006e-01
8.496437e-01
8.447762e-01
8.397942e-01
8.347130e-01
8.295441e-01
8.242798e-01
8.189316e-01
8.135109e-01
8.080215e-01
8.024712e-01
7.968559e-01
7.912025e-01
7.854996e-01
7.797661e-01
7.739906e-01
7.681961e-01
7.623787e-01
7.565498e-01
1.501419e+00
1.452660e+00
7.322311e-01
7.381477e-01
7.440605e-01
7.499886e-01
7.559090e-01
7.618141e-01
7.677155e-01
7.735977e-01
7.794533e-01
7.852821e-01
7.910728e-01
7.968216e-01
8.025246e-01
8.081703e-01
8.137474e-01
8.192635e-01
8.247032e-01
8.300476e-01
8.353119e-01
8.404770e-01
8.455276e-01
8.504715e-01
8.552856e-01
8.599777e-01
8.645325e-01
8.689461e-01
8.732033e-01
8.773117e-01
8.812561e-01
8.850327e-01
8.886337e-01
8.920593e-01
8.953056e-01
8.983612e-01
9.012413e-01
9.039192e-01
9.064064e-01
9.087029e-01
9.107971e-01
9.126968e-01
9.143982e-01
9.159088e-01
9.172173e-01
9.183311e-01
9.192505e-01
9.199829e-01
9.205055e-01
9.208527e-01
9.210091e-01
9.209747e-01
9.207535e-01
9.203453e-01
9.197502e-01
9.189758e-01
9.180145e-01
9.168777e-01
9.155540e-01
9.140549e-01
9.123688e-01
9.104996e-01
9.084549e-01
9.062386e-01
9.038391e-01
9.012680e-01
8.985214e-01
8.955956e-01
8.925133e-01
8.892593e-01
8.858299e-01
8.822556e-01
8.785133e-01
8.746223e-01
8.705826e-01
8.663979e-01
8.620720e-01
8.576164e-01
8.530273e-01
8.483200e-01
8.434944e-01
8.385658e-01
8.335304e-01
8.283958e-01
8.231735e-01
8.178711e-01
8.124847e-01
8.070374e-01
8.015213e-01
7.959480e-01
7.903252e-01
7.846603e-01
7.789497e-01
7.732124e-01
7.674522e-01
7.616615e-01
7.558556e-01
1.500076e+00
1.451408e+00
7.315788e-01
7.374687e-01
7.433624e-01
7.492561e-01
7.551498e-01
7.610359e-01
7.669029e-01
7.727509e-01
7.785797e-01
7.843704e-01
7.901306e-01
7.958412e-01
8.015060e-01
8.071175e-01
8.126602e-01
8.181343e-01
8.235283e-01
8.288383e-01
8.340569e-01
8.391724e-01
8.441849e-01
8.490715e-01
8.538475e-01
8.584900e-01
8.629951e-01
8.673515e-01
8.715630e-01
8.756180e-01
8.795128e-01
8.832321e-01
8.867874e-01
8.901634e-01
8.933601e-01
8.963737e-01
8.991890e-01
9.018250e-01
9.042664e-01
9.065132e-01
9.085693e-01
9.104233e-01
9.120903e-01
9.135666e-01
9.148407e-01
9.159317e-01
9.168167e-01
9.175224e-01
9.180412e-01
9.183655e-01
9.185066e-01
9.184723e-01
9.182434e-01
9.178429e-01
9.172478e-01
9.164848e-01
9.155350e-01
9.144135e-01
9.131126e-01
9.116364e-01
9.099770e-01
9.081497e-01
9.061394e-01
9.039612e-01
9.015999e-01
8.990669e-01
8.963661e-01
8.934937e-01
8.904495e-01
8.872490e-01
8.838730e-01
8.803368e-01
8.766518e-01
8.728104e-01
8.688202e-01
8.646812e-01
8.604126e-01
8.560066e-01
8.514709e-01
8.468170e-01
8.420410e-01
8.371506e-01
8.321648e-01
8.270798e-01
8.218994e-01
8.166389e-01
8.113022e-01
8.058891e-01
8.004150e-01
7.948799e-01
7.892990e-01
7.836647e-01
7.779961e-01
7.722931e-01
7.665596e-01
7.607994e-01
7.550278e-01
1.498497e+00
1.449905e+00
7.308083e-01
7.366638e-01
7.425308e-01
7.484016e-01
7.542610e-01
7.601128e-01
7.659492e-01
7.717667e-01
7.775574e-01
7.833138e-01
7.890358e-01
7.947121e-01
8.003387e-01
8.059044e-01
8.114090e-01
8.168373e-01
8.221931e-01
8.274536e-01
8.326263e-01
8.376961e-01
8.426590e-01
8.474998e-01
8.522186e-01
8.568077e-01
8.612633e-01
8.655701e-01
8.697319e-01
8.737373e-01
8.775711e-01
8.812447e-01
8.847466e-01
8.880653e-01
8.912048e-01
8.941727e-01
8.969460e-01
8.995285e-01
9.019241e-01
9.041214e-01
9.061317e-01
9.079552e-01
9.095764e-01
9.110146e-01
9.122620e-01
9.133186e-01
9.141846e-01
9.148636e-01
9.153633e-01
9.156799e-01
9.158134e-01
9.157600e-01
9.155388e-01
9.151344e-01
9.145508e-01
9.137917e-01
9.128685e-01
9.117584e-01
9.104767e-01
9.090271e-01
9.073982e-01
9.056015e-01
9.036217e-01
9.014778e-01
8.991623e-01
8.966789e-01
8.940163e-01
8.911896e-01
8.881989e-01
8.850441e-01
8.817177e-01
8.782387e-01
8.746071e-01
8.708076e-01
8.668785e-01
8.627930e-01
8.585739e-01
8.542175e-01
8.497314e-01
8.451309e-01
8.404045e-01
8.355675e-01
8.306313e-01
8.255959e-01
8.204651e-01
8.152504e-01
8.099518e-01
8.045883e-01
7.991524e-01
7.936668e-01
7.881203e-01
7.825279e-01
7.768974e-01
7.712288e-01
7.655296e-01
7.598152e-01
7.540741e-01
1.496635e+00
1.448166e+00
7.299118e-01
7.357407e-01
7.415810e-01
7.474098e-01
7.532425e-01
7.590561e-01
7.648582e-01
7.706375e-01
7.763939e-01
7.821121e-01
7.877960e-01
7.934303e-01
7.990112e-01
8.045349e-01
8.099976e-01
8.153801e-01
8.206863e-01
8.259010e-01
8.310242e-01
8.360481e-01
8.409576e-01
8.457451e-01
8.504143e-01
8.549500e-01
8.593521e-01
8.636017e-01
8.677101e-01
8.716583e-01
8.754425e-01
8.790627e-01
8.825111e-01
8.857765e-01
8.888702e-01
8.917809e-01
8.945045e-01
8.970337e-01
8.993797e-01
9.015427e-01
9.035110e-01
9.052887e-01
9.068756e-01
9.082756e-01
9.094849e-01
9.105148e-01
9.113579e-01
9.120178e-01
9.124947e-01
9.127960e-01
9.129181e-01
9.128647e-01
9.126358e-01
9.122391e-01
9.116592e-01
9.109116e-01
9.099998e-01
9.089127e-01
9.076538e-01
9.062271e-01
9.046249e-01
9.028587e-01
9.009209e-01
8.988113e-01
8.965416e-01
8.940926e-01
8.914795e-01
8.887062e-01
8.857574e-01
8.826485e-01
8.793755e-01
8.759537e-01
8.723679e-01
8.686371e-01
8.647537e-01
8.607216e-01
8.565559e-01
8.522568e-01
8.478241e-01
8.432770e-01
8.386040e-01
8.338203e-01
8.289299e-01
8.239441e-01
8.188591e-01
8.136978e-01
8.084488e-01
8.031311e-01
7.977448e-01
7.922974e-01
7.867966e-01
7.812500e-01
7.756577e-01
7.700272e-01
7.643700e-01
7.586899e-01
7.529907e-01
1.494537e+00
1.446205e+00
7.288971e-01
7.346954e-01
7.404938e-01
7.462959e-01
7.520866e-01
7.578697e-01
7.636299e-01
7.693748e-01
7.750854e-01
7.807617e-01
7.864037e-01
7.919960e-01
7.975349e-01
8.030167e-01
8.084259e-01
8.137589e-01
8.190193e-01
8.241806e-01
8.292542e-01
8.342247e-01
8.390808e-01
8.438187e-01
8.484344e-01
8.529167e-01
8.572617e-01
8.614616e-01
8.655090e-01
8.694038e-01
8.731346e-01
8.766975e-01
8.800888e-01
8.833046e-01
8.863411e-01
8.892021e-01
8.918724e-01
8.943596e-01
8.966560e-01
8.987694e-01
9.006958e-01
9.024315e-01
9.039803e-01
9.053535e-01
9.065285e-01
9.075279e-01
9.083481e-01
9.089890e-01
9.094467e-01
9.097328e-01
9.098473e-01
9.097900e-01
9.095612e-01
9.091606e-01
9.085922e-01
9.078522e-01
9.069557e-01
9.058800e-01
9.046478e-01
9.032478e-01
9.016724e-01
8.999443e-01
8.980408e-01
8.959694e-01
8.937340e-01
8.913345e-01
8.887634e-01
8.860359e-01
8.831444e-01
8.800850e-01
8.768654e-01
8.734894e-01
8.699608e-01
8.662834e-01
8.624496e-01
8.584785e-01
8.543701e-01
8.501244e-01
8.457527e-01
8.412514e-01
8.366318e-01
8.319054e-01
8.270721e-01
8.221359e-01
8.171082e-01
8.119926e-01
8.067970e-01
8.015251e-01
7.961884e-01
7.907867e-01
7.853317e-01
7.798271e-01
7.742767e-01
7.686958e-01
7.630768e-01
7.574310e-01
7.517738e-01
1.492172e+00
1.444000e+00
7.277641e-01
7.335205e-01
7.392845e-01
7.450485e-01
7.508087e-01
7.565460e-01
7.622719e-01
7.679710e-01
7.736435e-01
7.792778e-01
7.848701e-01
7.904167e-01
7.959061e-01
8.013382e-01
8.066978e-01
8.119888e-01
8.171921e-01
8.223038e-01
8.273201e-01
8.322411e-01
8.370399e-01
8.417206e-01
8.462830e-01
8.507080e-01
8.549995e-01
8.591385e-01
8.631287e-01
8.669701e-01
8.706436e-01
8.741493e-01
8.774872e-01
8.806496e-01
8.836327e-01
8.864403e-01
8.890648e-01
8.915062e-01
8.937531e-01
8.958282e-01
8.977051e-01
8.994064e-01
9.009209e-01
9.022484e-01
9.034004e-01
9.043732e-01
9.051666e-01
9.057846e-01
9.062309e-01
9.065056e-01
9.066086e-01
9.065399e-01
9.063148e-01
9.059143e-01
9.053535e-01
9.046326e-01
9.037437e-01
9.026909e-01
9.014778e-01
9.001007e-01
8.985634e-01
8.968544e-01
8.949928e-01
8.929596e-01
8.907661e-01
8.884048e-01
8.858833e-01
8.831978e-01
8.803558e-01
8.773460e-01
8.741875e-01
8.708649e-01
8.673897e-01
8.637657e-01
8.599892e-01
8.560753e-01
8.520203e-01
8.478317e-01
8.435135e-01
8.390694e-01
8.345108e-01
8.298340e-01
8.250580e-01
8.201790e-01
8.152008e-01
8.101387e-01
8.049927e-01
7.997742e-01
7.944832e-01
7.891350e-01
7.837257e-01
7.782669e-01
7.727661e-01
7.672234e-01
7.616501e-01
7.560501e-01
7.504272e-01
1.489571e+00
1.441582e+00
7.265091e-01
7.322388e-01
7.379684e-01
7.436905e-01
7.493973e-01
7.551003e-01
7.607841e-01
7.664337e-01
7.720604e-01
7.776527e-01
7.831955e-01
7.886963e-01
7.941360e-01
7.995186e-01
8.048248e-01
8.100586e-01
8.152161e-01
8.202705e-01
8.252373e-01
8.300972e-01
8.348389e-01
8.394699e-01
8.439713e-01
8.483391e-01
8.525696e-01
8.566628e-01
8.605957e-01
8.643761e-01
8.679924e-01
8.714447e-01
8.747253e-01
8.778343e-01
8.807602e-01
8.835144e-01
8.860893e-01
8.884811e-01
8.906898e-01
8.927116e-01
8.945503e-01
8.962135e-01
8.976898e-01
8.989944e-01
9.001122e-01
9.010620e-01
9.018288e-01
9.024239e-01
9.028587e-01
9.031143e-01
9.032059e-01
9.031448e-01
9.029121e-01
9.025192e-01
9.019623e-01
9.012566e-01
9.003792e-01
8.993416e-01
8.981514e-01
8.968048e-01
8.952866e-01
8.936195e-01
8.917847e-01
8.897934e-01
8.876419e-01
8.853226e-01
8.828468e-01
8.802032e-01
8.774147e-01
8.744621e-01
8.713455e-01
8.680801e-01
8.646545e-01
8.610878e-01
8.573723e-01
8.535194e-01
8.495140e-01
8.453827e-01
8.411217e-01
8.367386e-01
8.322296e-01
8.276176e-01
8.228912e-01
8.180656e-01
8.131485e-01
8.081398e-01
8.030472e-01
7.978821e-01
7.926445e-01
7.873421e-01
7.819824e-01
7.765732e-01
7.711182e-01
7.656250e-01
7.600937e-01
7.545395e-01
7.489624e-01
1.486725e+00
1.438927e+00
7.251472e-01
7.308388e-01
7.365227e-01
7.422028e-01
7.478752e-01
7.535324e-01
7.591667e-01
7.647743e-01
7.703514e-01
7.758904e-01
7.813911e-01
7.868385e-01
7.922249e-01
7.975502e-01
8.028069e-01
8.079948e-01
8.130875e-01
8.180923e-01
8.229980e-01
8.278008e-01
8.324852e-01
8.370590e-01
8.415031e-01
8.458138e-01
8.499908e-01
8.540115e-01
8.578949e-01
8.616142e-01
8.651733e-01
8.685722e-01
8.718033e-01
8.748550e-01
8.777390e-01
8.804359e-01
8.829575e-01
8.853073e-01
8.874626e-01
8.894463e-01
8.912506e-01
8.928642e-01
8.943176e-01
8.955879e-01
8.966789e-01
8.975906e-01
8.983421e-01
8.989258e-01
8.993378e-01
8.995857e-01
8.996735e-01
8.996010e-01
8.993645e-01
8.989792e-01
8.984261e-01
8.977280e-01
8.968697e-01
8.958549e-01
8.946838e-01
8.933601e-01
8.918762e-01
8.902397e-01
8.884392e-01
8.864861e-01
8.843651e-01
8.820953e-01
8.796654e-01
8.770714e-01
8.743248e-01
8.714218e-01
8.683586e-01
8.651428e-01
8.617783e-01
8.582611e-01
8.546028e-01
8.507996e-01
8.468628e-01
8.427849e-01
8.385849e-01
8.342552e-01
8.298111e-01
8.252525e-01
8.205795e-01
8.158188e-01
8.109550e-01
8.059998e-01
8.009644e-01
7.958527e-01
7.906647e-01
7.854156e-01
7.801170e-01
7.747536e-01
7.693481e-01
7.639046e-01
7.584229e-01
7.529144e-01
7.473755e-01
1.483658e+00
1.436058e+00
7.236786e-01
7.293243e-01
7.349701e-01
7.406006e-01
7.462234e-01
7.518387e-01
7.574234e-01
7.629852e-01
7.685127e-01
7.740021e-01
7.794456e-01
7.848434e-01
7.901764e-01
7.954521e-01
8.006516e-01
8.057785e-01
8.108139e-01
8.157616e-01
8.206139e-01
8.253593e-01
8.299866e-01
8.344955e-01
8.388863e-01
8.431396e-01
8.472481e-01
8.512230e-01
8.550415e-01
8.587036e-01
8.622093e-01
8.655510e-01
8.687286e-01
8.717232e-01
8.745499e-01
8.772049e-01
8.796844e-01
8.819771e-01
8.841019e-01
8.860321e-01
8.878021e-01
8.893852e-01
8.907928e-01
8.920326e-01
8.930969e-01
8.939934e-01
8.947182e-01
8.952789e-01
8.956833e-01
8.959198e-01
8.959999e-01
8.959274e-01
8.956947e-01
8.953094e-01
8.947678e-01
8.940773e-01
8.932304e-01
8.922310e-01
8.910828e-01
8.897858e-01
8.883286e-01
8.867226e-01
8.849525e-01
8.830376e-01
8.809624e-01
8.787308e-01
8.763390e-01
8.737946e-01
8.710976e-01
8.682404e-01
8.652267e-01
8.620682e-01
8.587608e-01
8.552971e-01
8.516922e-01
8.479500e-01
8.440666e-01
8.400536e-01
8.359070e-01
8.316383e-01
8.272476e-01
8.227463e-01
8.181419e-01
8.134232e-01
8.086205e-01
8.037262e-01
7.987442e-01
7.936897e-01
7.885590e-01
7.833672e-01
7.781105e-01
7.728119e-01
7.674484e-01
7.620583e-01
7.566261e-01
7.511673e-01
7.456779e-01
1.480339e+00
1.432983e+00
7.220955e-01
7.276993e-01
7.332916e-01
7.388840e-01
7.444649e-01
7.500191e-01
7.555580e-01
7.610741e-01
7.665482e-01
7.719841e-01
7.773743e-01
7.827148e-01
7.879944e-01
7.932167e-01
7.983627e-01
8.034248e-01
8.084030e-01
8.132973e-01
8.180885e-01
8.227692e-01
8.273468e-01
8.317947e-01
8.361206e-01
8.403091e-01
8.443718e-01
8.482742e-01
8.520470e-01
8.556519e-01
8.591003e-01
8.623810e-01
8.655052e-01
8.684502e-01
8.712349e-01
8.738365e-01
8.762627e-01
8.785172e-01
8.805885e-01
8.824883e-01
8.842125e-01
8.857651e-01
8.871422e-01
8.883553e-01
8.893890e-01
8.902626e-01
8.909683e-01
8.915100e-01
8.918991e-01
8.921280e-01
8.922043e-01
8.921318e-01
8.918953e-01
8.915138e-01
8.909798e-01
8.903008e-01
8.894730e-01
8.884888e-01
8.873596e-01
8.860893e-01
8.846550e-01
8.830795e-01
8.813477e-01
8.794594e-01
8.774223e-01
8.752289e-01
8.728867e-01
8.703880e-01
8.677330e-01
8.649254e-01
8.619652e-01
8.588562e-01
8.555984e-01
8.521957e-01
8.486443e-01
8.449516e-01
8.411331e-01
8.371773e-01
8.330879e-01
8.288803e-01
8.245468e-01
8.201065e-01
8.155556e-01
8.109055e-01
8.061562e-01
8.013191e-01
7.963982e-01
7.913971e-01
7.863235e-01
7.811852e-01
7.759857e-01
7.707329e-01
7.654343e-01
7.600937e-01
7.547150e-01
7.493019e-01
7.438660e-01
1.476807e+00
1.429707e+00
7.204056e-01
7.259598e-01
7.315140e-01
7.370529e-01
7.425804e-01
7.480888e-01
7.535782e-01
7.590408e-01
7.644653e-01
7.698441e-01
7.751808e-01
7.804642e-01
7.856865e-01
7.908516e-01
7.959366e-01
8.009453e-01
8.058662e-01
8.106995e-01
8.154259e-01
8.200531e-01
8.245659e-01
8.289566e-01
8.332214e-01
8.373528e-01
8.413506e-01
8.452072e-01
8.489075e-01
8.524628e-01
8.558502e-01
8.590813e-01
8.621521e-01
8.650436e-01
8.677750e-01
8.703308e-01
8.727150e-01
8.749237e-01
8.769569e-01
8.788185e-01
8.805084e-01
8.820229e-01
8.833733e-01
8.845520e-01
8.855667e-01
8.864136e-01
8.871040e-01
8.876343e-01
8.880081e-01
8.882217e-01
8.883018e-01
8.882179e-01
8.879852e-01
8.876114e-01
8.870811e-01
8.864098e-01
8.855972e-01
8.846359e-01
8.835297e-01
8.822708e-01
8.808708e-01
8.793182e-01
8.776207e-01
8.757706e-01
8.737679e-01
8.716164e-01
8.693161e-01
8.668556e-01
8.642502e-01
8.614922e-01
8.585815e-01
8.555183e-01
8.523178e-01
8.489685e-01
8.454704e-01
8.418427e-01
8.380737e-01
8.341751e-01
8.301430e-01
8.259926e-01
8.217239e-01
8.173409e-01
8.128510e-01
8.082542e-01
8.035660e-01
7.987900e-01
7.939262e-01
7.889824e-01
7.839622e-01
7.788887e-01
7.737465e-01
7.685471e-01
7.632980e-01
7.580147e-01
7.526855e-01
7.473259e-01
7.419395e-01
1.473068e+00
1.426212e+00
7.186165e-01
7.241249e-01
7.296219e-01
7.351151e-01
7.405891e-01
7.460518e-01
7.514839e-01
7.568893e-01
7.622528e-01
7.675819e-01
7.728653e-01
7.780876e-01
7.832565e-01
7.883568e-01
7.933846e-01
7.983322e-01
8.031960e-01
8.079681e-01
8.126373e-01
8.171959e-01
8.216515e-01
8.259811e-01
8.301888e-01
8.342628e-01
8.381996e-01
8.419914e-01
8.456421e-01
8.491402e-01
8.524780e-01
8.556519e-01
8.586655e-01
8.615074e-01
8.641930e-01
8.667068e-01
8.690414e-01
8.712120e-01
8.732033e-01
8.750267e-01
8.766823e-01
8.781624e-01
8.794823e-01
8.806419e-01
8.816299e-01
8.824615e-01
8.831329e-01
8.836441e-01
8.840141e-01
8.842201e-01
8.842812e-01
8.842049e-01
8.839760e-01
8.836060e-01
8.830833e-01
8.824234e-01
8.816223e-01
8.806801e-01
8.795891e-01
8.783646e-01
8.769760e-01
8.754539e-01
8.737869e-01
8.719749e-01
8.700027e-01
8.678932e-01
8.656235e-01
8.632126e-01
8.606529e-01
8.579407e-01
8.550797e-01
8.520699e-01
8.489151e-01
8.456192e-01
8.421783e-01
8.386002e-01
8.348885e-01
8.310547e-01
8.270760e-01
8.229866e-01
8.187752e-01
8.144531e-01
8.100204e-01
8.054924e-01
8.008614e-01
7.961388e-01
7.913361e-01
7.864494e-01
7.814941e-01
7.764702e-01
7.713890e-01
7.662468e-01
7.610550e-01
7.558212e-01
7.505493e-01
7.452469e-01
7.399063e-01
1.469109e+00
1.422535e+00
7.167206e-01
7.221832e-01
7.276344e-01
7.330704e-01
7.384949e-01
7.439041e-01
7.492752e-01
7.546310e-01
7.599373e-01
7.652130e-01
7.704315e-01
7.756004e-01
7.807045e-01
7.857475e-01
7.907143e-01
7.956009e-01
8.004036e-01
8.051109e-01
8.097229e-01
8.142204e-01
8.186150e-01
8.228874e-01
8.270302e-01
8.310432e-01
8.349266e-01
8.386650e-01
8.422546e-01
8.456955e-01
8.489761e-01
8.521004e-01
8.550644e-01
8.578606e-01
8.604965e-01
8.629570e-01
8.652534e-01
8.673859e-01
8.693352e-01
8.711281e-01
8.727455e-01
8.742027e-01
8.754959e-01
8.766251e-01
8.775902e-01
8.784065e-01
8.790588e-01
8.795624e-01
8.799133e-01
8.801193e-01
8.801804e-01
8.801003e-01
8.798676e-01
8.795013e-01
8.789940e-01
8.783455e-01
8.775558e-01
8.766212e-01
8.755531e-01
8.743439e-01
8.729858e-01
8.714981e-01
8.698502e-01
8.680725e-01
8.661423e-01
8.640633e-01
8.618393e-01
8.594666e-01
8.569450e-01
8.542824e-01
8.514671e-01
8.485031e-01
8.454056e-01
8.421555e-01
8.387718e-01
8.352547e-01
8.315926e-01
8.278122e-01
8.238983e-01
8.198586e-01
8.157120e-01
8.114433e-01
8.070793e-01
8.026009e-01
7.980385e-01
7.933731e-01
7.886353e-01
7.838058e-01
7.789078e-01
7.739449e-01
7.689171e-01
7.638359e-01
7.586975e-01
7.535210e-01
7.483025e-01
7.430534e-01
7.377739e-01
1.464935e+00
1.418648e+00
7.147331e-01
7.201385e-01
7.255363e-01
7.309227e-01
7.362900e-01
7.416458e-01
7.469673e-01
7.522583e-01
7.575111e-01
7.627220e-01
7.678871e-01
7.729912e-01
7.780418e-01
7.830200e-01
7.879219e-01
7.927551e-01
7.974930e-01
8.021355e-01
8.066864e-01
8.111305e-01
8.154526e-01
8.196678e-01
8.237572e-01
8.277054e-01
8.315277e-01
8.352089e-01
8.387413e-01
8.421326e-01
8.453598e-01
8.484344e-01
8.513451e-01
8.540955e-01
8.566818e-01
8.591042e-01
8.613625e-01
8.634453e-01
8.653641e-01
8.671188e-01
8.687134e-01
8.701363e-01
8.714066e-01
8.725128e-01
8.734550e-01
8.742485e-01
8.748932e-01
8.753853e-01
8.757286e-01
8.759270e-01
8.759842e-01
8.759003e-01
8.756714e-01
8.753090e-01
8.748093e-01
8.741722e-01
8.733902e-01
8.724747e-01
8.714256e-01
8.702431e-01
8.689079e-01
8.674431e-01
8.658257e-01
8.640747e-01
8.621750e-01
8.601303e-01
8.579483e-01
8.556175e-01
8.531380e-01
8.505211e-01
8.477478e-01
8.448410e-01
8.417854e-01
8.385849e-01
8.352585e-01
8.317947e-01
8.281898e-01
8.244591e-01
8.206062e-01
8.166275e-01
8.125381e-01
8.083305e-01
8.040199e-01
7.996063e-01
7.950974e-01
7.904968e-01
7.858124e-01
7.810516e-01
7.762108e-01
7.713051e-01
7.663383e-01
7.613106e-01
7.562370e-01
7.511177e-01
7.459564e-01
7.407608e-01
7.355347e-01
1.460571e+00
1.414585e+00
7.126465e-01
7.180061e-01
7.233467e-01
7.286758e-01
7.339897e-01
7.392845e-01
7.445526e-01
7.497864e-01
7.549706e-01
7.601318e-01
7.652283e-01
7.702789e-01
7.752647e-01
7.801819e-01
7.850266e-01
7.897949e-01
7.944679e-01
7.990494e-01
8.035393e-01
8.079147e-01
8.121872e-01
8.163376e-01
8.203659e-01
8.242569e-01
8.280220e-01
8.316460e-01
8.351250e-01
8.384552e-01
8.416328e-01
8.446617e-01
8.475266e-01
8.502312e-01
8.527718e-01
8.551483e-01
8.573647e-01
8.594170e-01
8.613014e-01
8.630257e-01
8.645897e-01
8.659821e-01
8.672218e-01
8.683090e-01
8.692436e-01
8.700142e-01
8.706436e-01
8.711205e-01
8.714638e-01
8.716545e-01
8.717079e-01
8.716278e-01
8.714027e-01
8.710442e-01
8.705521e-01
8.699188e-01
8.691597e-01
8.682556e-01
8.672256e-01
8.660583e-01
8.647461e-01
8.633041e-01
8.617134e-01
8.599930e-01
8.581314e-01
8.561134e-01
8.539696e-01
8.516731e-01
8.492393e-01
8.466606e-01
8.439407e-01
8.410721e-01
8.380661e-01
8.349190e-01
8.316383e-01
8.282242e-01
8.246803e-01
8.210068e-01
8.172112e-01
8.132935e-01
8.092575e-01
8.051109e-01
8.008614e-01
7.965050e-01
7.920570e-01
7.875175e-01
7.828941e-01
7.781906e-01
7.734146e-01
7.685661e-01
7.636566e-01
7.586937e-01
7.536774e-01
7.486153e-01
7.435112e-01
7.383728e-01
7.332039e-01
1.456024e+00
1.410332e+00
7.104721e-01
7.157707e-01
7.210617e-01
7.263374e-01
7.315903e-01
7.368317e-01
7.420387e-01
7.472076e-01
7.523422e-01
7.574310e-01
7.624779e-01
7.674637e-01
7.723846e-01
7.772408e-01
7.820206e-01
7.867241e-01
7.913399e-01
7.958603e-01
8.002815e-01
8.046036e-01
8.088074e-01
8.129005e-01
8.168640e-01
8.207054e-01
8.244095e-01
8.279762e-01
8.314018e-01
8.346825e-01
8.378067e-01
8.407822e-01
8.436012e-01
8.462601e-01
8.487625e-01
8.510971e-01
8.532829e-01
8.552895e-01
8.571434e-01
8.588371e-01
8.603706e-01
8.617439e-01
8.629608e-01
8.640289e-01
8.649406e-01
8.657074e-01
8.663177e-01
8.667946e-01
8.671188e-01
8.673058e-01
8.673592e-01
8.672791e-01
8.670578e-01
8.667068e-01
8.662148e-01
8.655968e-01
8.648453e-01
8.639603e-01
8.629417e-01
8.617935e-01
8.605042e-01
8.590851e-01
8.575249e-01
8.558311e-01
8.540001e-01
8.520203e-01
8.499031e-01
8.476448e-01
8.452568e-01
8.427162e-01
8.400307e-01
8.372154e-01
8.342552e-01
8.311615e-01
8.279305e-01
8.245659e-01
8.210754e-01
8.174553e-01
8.137093e-01
8.098526e-01
8.058777e-01
8.017883e-01
7.975960e-01
7.933006e-01
7.889137e-01
7.844353e-01
7.798729e-01
7.752304e-01
7.705154e-01
7.657280e-01
7.608833e-01
7.559776e-01
7.510223e-01
7.460175e-01
7.409706e-01
7.358894e-01
7.307777e-01
1.451286e+00
1.405914e+00
7.082100e-01
7.134514e-01
7.186852e-01
7.238998e-01
7.290993e-01
7.342758e-01
7.394257e-01
7.445374e-01
7.496071e-01
7.546425e-01
7.596169e-01
7.645416e-01
7.694016e-01
7.741966e-01
7.789154e-01
7.835541e-01
7.881050e-01
7.925644e-01
7.969246e-01
8.011818e-01
8.053246e-01
8.093605e-01
8.132668e-01
8.170509e-01
8.206978e-01
8.242149e-01
8.275795e-01
8.308067e-01
8.338852e-01
8.368111e-01
8.395805e-01
8.422012e-01
8.446617e-01
8.469582e-01
8.491058e-01
8.510895e-01
8.529053e-01
8.545685e-01
8.560753e-01
8.574257e-01
8.586235e-01
8.596764e-01
8.605652e-01
8.613205e-01
8.619194e-01
8.623886e-01
8.627090e-01
8.628922e-01
8.629456e-01
8.628616e-01
8.626404e-01
8.622932e-01
8.618164e-01
8.612099e-01
8.604698e-01
8.595924e-01
8.585930e-01
8.574638e-01
8.561974e-01
8.548012e-01
8.532639e-01
8.516006e-01
8.497887e-01
8.478432e-01
8.457642e-01
8.435402e-01
8.411865e-01
8.386879e-01
8.360481e-01
8.332748e-01
8.303642e-01
8.273125e-01
8.241348e-01
8.208237e-01
8.173790e-01
8.138123e-01
8.101273e-01
8.063202e-01
8.023987e-01
7.983704e-01
7.942429e-01
7.900047e-01
7.856789e-01
7.812576e-01
7.767525e-01
7.721748e-01
7.675209e-01
7.627983e-01
7.580109e-01
7.531700e-01
7.482681e-01
7.433281e-01
7.383423e-01
7.333183e-01
7.282600e-01
1.446365e+00
1.401321e+00
7.058525e-01
7.110405e-01
7.162170e-01
7.213745e-01
7.265167e-01
7.316322e-01
7.367210e-01
7.417717e-01
7.467842e-01
7.517471e-01
7.566643e-01
7.615242e-01
7.663231e-01
7.710533e-01
7.757072e-01
7.802849e-01
7.847710e-01
7.891693e-01
7.934685e-01
7.976608e-01
8.017502e-01
8.057213e-01
8.095703e-01
8.132935e-01
8.168869e-01
8.203430e-01
8.236656e-01
8.268394e-01
8.298683e-01
8.327484e-01
8.354797e-01
8.380547e-01
8.404732e-01
8.427391e-01
8.448410e-01
8.467903e-01
8.485794e-01
8.502197e-01
8.516998e-01
8.530312e-01
8.542061e-01
8.552437e-01
8.561249e-01
8.568649e-01
8.574524e-01
8.579063e-01
8.582306e-01
8.584099e-01
8.584595e-01
8.583794e-01
8.581657e-01
8.578224e-01
8.573494e-01
8.567505e-01
8.560219e-01
8.551636e-01
8.541794e-01
8.530693e-01
8.518219e-01
8.504410e-01
8.489304e-01
8.472862e-01
8.455086e-01
8.435936e-01
8.415489e-01
8.393631e-01
8.370399e-01
8.345757e-01
8.319778e-01
8.292503e-01
8.263817e-01
8.233795e-01
8.202438e-01
8.169785e-01
8.135948e-01
8.100777e-01
8.064461e-01
8.026962e-01
7.988358e-01
7.948647e-01
7.907867e-01
7.866173e-01
7.823448e-01
7.779922e-01
7.735481e-01
7.690277e-01
7.644348e-01
7.597733e-01
7.550468e-01
7.502632e-01
7.454224e-01
7.405472e-01
7.356186e-01
7.306519e-01
7.256622e-01
1.441284e+00
1.396568e+00
7.034225e-01
7.085495e-01
7.136688e-01
7.187691e-01
7.238464e-01
7.289047e-01
7.339287e-01
7.389145e-01
7.438698e-01
7.487679e-01
7.536201e-01
7.584190e-01
7.631493e-01
7.678146e-01
7.724113e-01
7.769203e-01
7.813492e-01
7.856827e-01
7.899208e-01
7.940559e-01
7.980804e-01
8.019905e-01
8.057823e-01
8.094482e-01
8.129883e-01
8.163948e-01
8.196602e-01
8.227882e-01
8.257675e-01
8.286057e-01
8.312912e-01
8.338242e-01
8.362045e-01
8.384361e-01
8.405113e-01
8.424263e-01
8.441887e-01
8.457985e-01
8.472633e-01
8.485680e-01
8.497238e-01
8.507462e-01
8.516121e-01
8.523407e-01
8.529243e-01
8.533783e-01
8.536911e-01
8.538704e-01
8.539200e-01
8.538437e-01
8.536301e-01
8.532944e-01
8.528290e-01
8.522415e-01
8.515205e-01
8.506737e-01
8.497047e-01
8.486099e-01
8.473778e-01
8.460274e-01
8.445358e-01
8.429184e-01
8.411636e-01
8.392754e-01
8.372612e-01
8.351097e-01
8.328209e-01
8.303947e-01
8.278427e-01
8.251457e-01
8.223228e-01
8.193665e-01
8.162842e-01
8.130684e-01
8.097267e-01
8.062668e-01
8.026848e-01
7.989922e-01
7.951889e-01
7.912750e-01
7.872543e-01
7.831421e-01
7.789307e-01
7.746353e-01
7.702560e-01
7.657967e-01
7.612610e-01
7.566605e-01
7.519951e-01
7.472725e-01
7.425041e-01
7.376823e-01
7.328148e-01
7.279129e-01
7.229767e-01
1.436020e+00
1.391651e+00
7.009048e-01
7.059822e-01
7.110367e-01
7.160759e-01
7.210922e-01
7.260895e-01
7.310524e-01
7.359734e-01
7.408600e-01
7.457008e-01
7.504959e-01
7.552261e-01
7.598915e-01
7.644920e-01
7.690239e-01
7.734718e-01
7.778320e-01
7.821121e-01
7.862816e-01
7.903595e-01
7.943230e-01
7.981758e-01
8.019104e-01
8.055229e-01
8.090096e-01
8.123589e-01
8.155785e-01
8.186569e-01
8.215904e-01
8.243828e-01
8.270264e-01
8.295250e-01
8.318672e-01
8.340683e-01
8.361053e-01
8.379898e-01
8.397293e-01
8.413200e-01
8.427582e-01
8.440399e-01
8.451843e-01
8.461876e-01
8.470421e-01
8.477631e-01
8.483391e-01
8.487892e-01
8.490944e-01
8.492737e-01
8.493233e-01
8.492546e-01
8.490410e-01
8.487091e-01
8.482513e-01
8.476715e-01
8.469620e-01
8.461266e-01
8.451729e-01
8.440933e-01
8.428841e-01
8.415413e-01
8.400803e-01
8.384819e-01
8.367653e-01
8.349037e-01
8.329163e-01
8.307915e-01
8.285370e-01
8.261490e-01
8.236275e-01
8.209763e-01
8.181953e-01
8.152847e-01
8.122406e-01
8.090744e-01
8.057823e-01
8.023758e-01
7.988472e-01
7.952080e-01
7.914581e-01
7.875977e-01
7.836418e-01
7.795868e-01
7.754326e-01
7.712021e-01
7.668762e-01
7.624779e-01
7.580070e-01
7.534676e-01
7.488670e-01
7.442055e-01
7.394905e-01
7.347260e-01
7.299309e-01
7.250862e-01
7.202110e-01
1.430618e+00
1.386593e+00
6.983185e-01
7.033310e-01
7.083282e-01
7.133064e-01
7.182579e-01
7.231941e-01
7.280922e-01
7.329559e-01
7.377815e-01
7.425499e-01
7.472801e-01
7.519455e-01
7.565498e-01
7.610893e-01
7.655563e-01
7.699356e-01
7.742386e-01
7.784500e-01
7.825623e-01
7.865753e-01
7.904854e-01
7.942772e-01
7.979584e-01
8.015099e-01
8.049469e-01
8.082504e-01
8.114166e-01
8.144493e-01
8.173409e-01
8.200874e-01
8.226929e-01
8.251457e-01
8.274574e-01
8.296204e-01
8.316269e-01
8.334923e-01
8.352051e-01
8.367691e-01
8.381882e-01
8.394585e-01
8.405876e-01
8.415718e-01
8.424187e-01
8.431282e-01
8.437042e-01
8.441391e-01
8.444481e-01
8.446274e-01
8.446770e-01
8.446045e-01
8.443985e-01
8.440742e-01
8.436241e-01
8.430481e-01
8.423538e-01
8.415337e-01
8.405876e-01
8.395271e-01
8.383293e-01
8.370132e-01
8.355675e-01
8.339958e-01
8.322906e-01
8.304634e-01
8.285027e-01
8.264084e-01
8.241920e-01
8.218422e-01
8.193550e-01
8.167419e-01
8.139992e-01
8.111229e-01
8.081360e-01
8.050117e-01
8.017731e-01
7.984161e-01
7.949409e-01
7.913513e-01
7.876549e-01
7.838516e-01
7.799492e-01
7.759476e-01
7.718582e-01
7.676849e-01
7.634239e-01
7.590828e-01
7.546768e-01
7.501984e-01
7.456589e-01
7.410583e-01
7.364120e-01
7.317085e-01
7.269630e-01
7.221870e-01
7.173691e-01
1.425056e+00
1.381393e+00
6.956520e-01
7.006073e-01
7.055397e-01
7.104645e-01
7.153549e-01
7.202187e-01
7.250557e-01
7.298546e-01
7.346077e-01
7.393265e-01
7.439880e-01
7.485847e-01
7.531319e-01
7.576027e-01
7.620010e-01
7.663269e-01
7.705612e-01
7.747116e-01
7.787628e-01
7.827148e-01
7.865677e-01
7.903023e-01
7.939301e-01
7.974281e-01
8.008156e-01
8.040581e-01
8.071785e-01
8.101692e-01
8.130112e-01
8.157196e-01
8.182869e-01
8.207016e-01
8.229790e-01
8.251038e-01
8.270912e-01
8.289299e-01
8.306160e-01
8.321609e-01
8.335609e-01
8.348122e-01
8.359261e-01
8.369026e-01
8.377419e-01
8.384438e-01
8.390083e-01
8.394432e-01
8.397484e-01
8.399200e-01
8.399773e-01
8.399086e-01
8.397102e-01
8.393860e-01
8.389435e-01
8.383751e-01
8.376923e-01
8.368835e-01
8.359528e-01
8.349037e-01
8.337250e-01
8.324318e-01
8.309975e-01
8.294525e-01
8.277702e-01
8.259659e-01
8.240318e-01
8.219719e-01
8.197823e-01
8.174629e-01
8.150139e-01
8.124390e-01
8.097343e-01
8.069077e-01
8.039551e-01
8.008804e-01
7.976875e-01
7.943802e-01
7.909546e-01
7.874184e-01
7.837791e-01
7.800293e-01
7.761841e-01
7.722435e-01
7.682114e-01
7.640915e-01
7.598953e-01
7.556190e-01
7.512703e-01
7.468529e-01
7.423782e-01
7.378387e-01
7.332497e-01
7.286110e-01
7.239342e-01
7.192116e-01
7.144623e-01
1.419357e+00
1.376041e+00
6.929207e-01
6.978111e-01
7.026863e-01
7.075424e-01
7.123718e-01
7.171745e-01
7.219505e-01
7.266846e-01
7.313805e-01
7.360306e-01
7.406197e-01
7.451591e-01
7.496338e-01
7.540474e-01
7.583771e-01
7.626381e-01
7.668152e-01
7.709007e-01
7.748947e-01
7.787895e-01
7.825775e-01
7.862625e-01
7.898254e-01
7.932739e-01
7.966042e-01
7.998085e-01
8.028831e-01
8.058167e-01
8.086205e-01
8.112907e-01
8.138161e-01
8.162003e-01
8.184395e-01
8.205376e-01
8.224983e-01
8.243065e-01
8.259735e-01
8.274956e-01
8.288803e-01
8.301163e-01
8.312225e-01
8.321838e-01
8.330116e-01
8.337059e-01
8.342705e-01
8.347015e-01
8.350029e-01
8.351746e-01
8.352318e-01
8.351669e-01
8.349724e-01
8.346558e-01
8.342247e-01
8.336639e-01
8.329887e-01
8.321915e-01
8.312721e-01
8.302345e-01
8.290787e-01
8.277931e-01
8.263817e-01
8.248520e-01
8.232002e-01
8.214188e-01
8.195114e-01
8.174782e-01
8.153229e-01
8.130302e-01
8.106194e-01
8.080788e-01
8.054123e-01
8.026276e-01
7.997169e-01
7.966919e-01
7.935448e-01
7.902832e-01
7.869110e-01
7.834244e-01
7.798347e-01
7.761421e-01
7.723541e-01
7.684669e-01
7.644997e-01
7.604370e-01
7.562981e-01
7.520790e-01
7.477951e-01
7.434349e-01
7.390175e-01
7.345467e-01
7.300186e-01
7.254410e-01
7.208290e-01
7.161674e-01
7.114754e-01
1.413513e+00
1.370567e+00
6.901245e-01
6.949501e-01
6.997643e-01
7.045555e-01
7.093239e-01
7.140656e-01
7.187729e-01
7.234421e-01
7.280693e-01
7.326508e-01
7.371788e-01
7.416573e-01
7.460670e-01
7.504120e-01
7.546844e-01
7.588844e-01
7.629929e-01
7.670212e-01
7.709503e-01
7.747917e-01
7.785225e-01
7.821426e-01
7.856598e-01
7.890549e-01
7.923355e-01
7.954865e-01
7.985153e-01
8.014107e-01
8.041725e-01
8.068008e-01
8.092880e-01
8.116379e-01
8.138504e-01
8.159180e-01
8.178482e-01
8.196297e-01
8.212738e-01
8.227806e-01
8.241501e-01
8.253670e-01
8.264580e-01
8.274155e-01
8.282394e-01
8.289261e-01
8.294792e-01
8.299103e-01
8.302155e-01
8.303871e-01
8.304443e-01
8.303795e-01
8.301926e-01
8.298798e-01
8.294525e-01
8.289032e-01
8.282394e-01
8.274460e-01
8.265457e-01
8.255234e-01
8.243790e-01
8.231125e-01
8.217239e-01
8.202133e-01
8.185806e-01
8.168182e-01
8.149414e-01
8.129349e-01
8.108063e-01
8.085480e-01
8.061714e-01
8.036613e-01
8.010406e-01
7.982903e-01
7.954292e-01
7.924385e-01
7.893372e-01
7.861252e-01
7.827988e-01
7.793655e-01
7.758293e-01
7.721863e-01
7.684593e-01
7.646294e-01
7.607117e-01
7.567139e-01
7.526360e-01
7.484741e-01
7.442474e-01
7.399559e-01
7.356033e-01
7.311897e-01
7.267227e-01
7.222061e-01
7.176514e-01
7.130547e-01
7.084274e-01
1.407532e+00
1.364964e+00
6.872597e-01
6.920242e-01
6.967773e-01
7.015076e-01
7.062111e-01
7.108803e-01
7.155266e-01
7.201347e-01
7.246971e-01
7.292137e-01
7.336807e-01
7.380943e-01
7.424393e-01
7.467155e-01
7.509270e-01
7.550583e-01
7.591095e-01
7.630730e-01
7.669487e-01
7.707253e-01
7.743988e-01
7.779694e-01
7.814293e-01
7.847786e-01
7.880096e-01
7.911110e-01
7.940903e-01
7.969437e-01
7.996597e-01
8.022537e-01
8.047104e-01
8.070221e-01
8.092041e-01
8.112450e-01
8.131485e-01
8.149109e-01
8.165321e-01
8.180199e-01
8.193703e-01
8.205833e-01
8.216591e-01
8.226051e-01
8.234177e-01
8.240967e-01
8.246460e-01
8.250771e-01
8.253822e-01
8.255577e-01
8.256111e-01
8.255539e-01
8.253670e-01
8.250656e-01
8.246422e-01
8.241043e-01
8.234482e-01
8.226700e-01
8.217812e-01
8.207703e-01
8.196373e-01
8.183899e-01
8.170166e-01
8.155251e-01
8.139114e-01
8.121796e-01
8.103218e-01
8.083420e-01
8.062401e-01
8.040199e-01
8.016701e-01
7.992058e-01
7.966118e-01
7.939034e-01
7.910767e-01
7.881393e-01
7.850761e-01
7.819138e-01
7.786331e-01
7.752533e-01
7.717628e-01
7.681770e-01
7.644997e-01
7.607307e-01
7.568703e-01
7.529297e-01
7.489090e-01
7.448082e-01
7.406464e-01
7.364120e-01
7.321205e-01
7.277679e-01
7.233620e-01
7.189140e-01
7.144203e-01
7.098885e-01
7.053146e-01
1.401436e+00
1.359230e+00
6.843338e-01
6.890373e-01
6.937180e-01
6.983871e-01
7.030258e-01
7.076378e-01
7.122154e-01
7.167587e-01
7.212524e-01
7.257042e-01
7.301064e-01
7.344551e-01
7.387314e-01
7.429581e-01
7.471008e-01
7.511749e-01
7.551613e-01
7.590675e-01
7.628822e-01
7.666016e-01
7.702179e-01
7.737312e-01
7.771416e-01
7.804337e-01
7.836151e-01
7.866669e-01
7.896080e-01
7.924156e-01
7.951012e-01
7.976494e-01
8.000679e-01
8.023491e-01
8.045044e-01
8.065186e-01
8.083954e-01
8.101349e-01
8.117371e-01
8.132057e-01
8.145370e-01
8.157387e-01
8.168068e-01
8.177414e-01
8.185501e-01
8.192215e-01
8.197746e-01
8.201981e-01
8.205032e-01
8.206825e-01
8.207359e-01
8.206787e-01
8.204994e-01
8.202057e-01
8.197899e-01
8.192596e-01
8.186111e-01
8.178444e-01
8.169632e-01
8.159676e-01
8.148499e-01
8.136177e-01
8.122635e-01
8.107948e-01
8.091965e-01
8.074875e-01
8.056564e-01
8.037033e-01
8.016281e-01
7.994347e-01
7.971153e-01
7.946854e-01
7.921295e-01
7.894592e-01
7.866707e-01
7.837677e-01
7.807655e-01
7.776375e-01
7.744102e-01
7.710762e-01
7.676430e-01
7.641106e-01
7.604828e-01
7.567711e-01
7.529640e-01
7.490845e-01
7.451172e-01
7.410812e-01
7.369766e-01
7.328033e-01
7.285728e-01
7.242813e-01
7.199440e-01
7.155533e-01
7.111206e-01
7.066498e-01
7.021446e-01
1.395218e+00
1.353386e+00
6.813431e-01
6.859932e-01
6.906090e-01
6.952133e-01
6.997948e-01
7.043381e-01
7.088470e-01
7.133255e-01
7.177620e-01
7.221451e-01
7.264862e-01
7.307663e-01
7.349854e-01
7.391357e-01
7.432213e-01
7.472305e-01
7.511597e-01
7.550011e-01
7.587585e-01
7.624207e-01
7.659874e-01
7.694397e-01
7.728004e-01
7.760391e-01
7.791710e-01
7.821846e-01
7.850800e-01
7.878456e-01
7.904892e-01
7.930031e-01
7.953911e-01
7.976379e-01
7.997589e-01
8.017540e-01
8.036003e-01
8.053207e-01
8.069077e-01
8.083572e-01
8.096809e-01
8.108597e-01
8.119125e-01
8.128471e-01
8.136444e-01
8.143196e-01
8.148613e-01
8.152885e-01
8.155899e-01
8.157692e-01
8.158302e-01
8.157768e-01
8.156013e-01
8.153076e-01
8.148994e-01
8.143768e-01
8.137398e-01
8.129845e-01
8.121147e-01
8.111343e-01
8.100281e-01
8.088074e-01
8.074722e-01
8.060226e-01
8.044472e-01
8.027573e-01
8.009491e-01
7.990227e-01
7.969742e-01
7.948074e-01
7.925262e-01
7.901230e-01
7.876053e-01
7.849731e-01
7.822266e-01
7.793617e-01
7.763977e-01
7.733192e-01
7.701378e-01
7.668533e-01
7.634697e-01
7.599907e-01
7.564201e-01
7.527580e-01
7.490082e-01
7.451859e-01
7.412796e-01
7.373047e-01
7.332535e-01
7.291451e-01
7.249756e-01
7.207451e-01
7.164726e-01
7.121429e-01
7.077713e-01
7.033653e-01
6.989174e-01
1.388878e+00
1.347435e+00
6.783104e-01
6.828918e-01
6.874504e-01
6.919861e-01
6.964951e-01
7.009773e-01
7.054253e-01
7.098389e-01
7.142067e-01
7.185287e-01
7.227974e-01
7.270203e-01
7.311745e-01
7.352600e-01
7.392883e-01
7.432327e-01
7.470970e-01
7.508850e-01
7.545815e-01
7.581863e-01
7.616920e-01
7.651024e-01
7.684021e-01
7.715988e-01
7.746811e-01
7.776451e-01
7.804985e-01
7.832222e-01
7.858238e-01
7.883072e-01
7.906609e-01
7.928772e-01
7.949715e-01
7.969322e-01
7.987633e-01
8.004608e-01
8.020210e-01
8.034592e-01
8.047676e-01
8.059387e-01
8.069878e-01
8.079071e-01
8.087006e-01
8.093681e-01
8.099136e-01
8.103333e-01
8.106384e-01
8.108177e-01
8.108788e-01
8.108330e-01
8.106575e-01
8.103752e-01
8.099709e-01
8.094559e-01
8.088303e-01
8.080826e-01
8.072243e-01
8.062515e-01
8.051605e-01
8.039627e-01
8.026390e-01
8.012085e-01
7.996521e-01
7.979851e-01
7.961960e-01
7.942963e-01
7.922783e-01
7.901382e-01
7.878838e-01
7.855148e-01
7.830391e-01
7.804375e-01
7.777252e-01
7.749100e-01
7.719841e-01
7.689552e-01
7.658195e-01
7.625809e-01
7.592468e-01
7.558212e-01
7.523041e-01
7.486992e-01
7.450027e-01
7.412376e-01
7.373848e-01
7.334671e-01
7.294807e-01
7.254333e-01
7.213211e-01
7.171516e-01
7.129402e-01
7.086754e-01
7.043648e-01
7.000160e-01
6.956367e-01
1.382439e+00
1.341385e+00
6.752205e-01
6.797371e-01
6.842346e-01
6.887054e-01
6.931534e-01
6.975670e-01
7.019539e-01
7.062988e-01
7.106094e-01
7.148666e-01
7.190666e-01
7.232208e-01
7.273178e-01
7.313385e-01
7.353020e-01
7.391853e-01
7.429924e-01
7.467155e-01
7.503548e-01
7.539062e-01
7.573586e-01
7.607117e-01
7.639656e-01
7.671089e-01
7.701454e-01
7.730637e-01
7.758751e-01
7.785606e-01
7.811279e-01
7.835732e-01
7.858887e-01
7.880745e-01
7.901421e-01
7.920799e-01
7.938881e-01
7.955627e-01
7.971115e-01
7.985306e-01
7.998238e-01
8.009872e-01
8.020210e-01
8.029366e-01
8.037186e-01
8.043823e-01
8.049278e-01
8.053474e-01
8.056488e-01
8.058357e-01
8.058968e-01
8.058510e-01
8.056870e-01
8.054085e-01
8.050117e-01
8.045044e-01
8.038864e-01
8.031502e-01
8.023033e-01
8.013420e-01
8.002663e-01
7.990761e-01
7.977715e-01
7.963562e-01
7.948303e-01
7.931747e-01
7.914162e-01
7.895393e-01
7.875404e-01
7.854385e-01
7.832108e-01
7.808762e-01
7.784233e-01
7.758636e-01
7.731934e-01
7.704163e-01
7.675323e-01
7.645454e-01
7.614555e-01
7.582626e-01
7.549820e-01
7.516060e-01
7.481384e-01
7.445831e-01
7.409515e-01
7.372360e-01
7.334442e-01
7.295914e-01
7.256660e-01
7.216682e-01
7.176208e-01
7.135124e-01
7.093582e-01
7.051544e-01
7.009125e-01
6.966286e-01
6.923027e-01
1.375908e+00
1.335236e+00
6.720772e-01
6.765327e-01
6.809616e-01
6.853714e-01
6.897583e-01
6.941109e-01
6.984291e-01
7.027092e-01
7.069435e-01
7.111473e-01
7.152824e-01
7.193756e-01
7.234039e-01
7.273674e-01
7.312622e-01
7.350922e-01
7.388382e-01
7.425003e-01
7.460823e-01
7.495766e-01
7.529755e-01
7.562790e-01
7.594795e-01
7.625732e-01
7.655678e-01
7.684402e-01
7.712059e-01
7.738571e-01
7.763863e-01
7.787933e-01
7.810822e-01
7.832413e-01
7.852783e-01
7.871819e-01
7.889709e-01
7.906303e-01
7.921562e-01
7.935638e-01
7.948418e-01
7.959900e-01
7.970161e-01
7.979279e-01
7.987061e-01
7.993660e-01
7.999077e-01
8.003235e-01
8.006248e-01
8.008118e-01
8.008804e-01
8.008347e-01
8.006744e-01
8.004036e-01
8.000145e-01
7.995148e-01
7.989044e-01
7.981796e-01
7.973404e-01
7.963982e-01
7.953339e-01
7.941628e-01
7.928734e-01
7.914696e-01
7.899590e-01
7.883301e-01
7.865906e-01
7.847328e-01
7.827682e-01
7.806892e-01
7.784958e-01
7.761917e-01
7.737770e-01
7.712479e-01
7.686195e-01
7.658844e-01
7.630348e-01
7.600937e-01
7.570534e-01
7.539101e-01
7.506714e-01
7.473450e-01
7.439308e-01
7.404327e-01
7.368507e-01
7.331924e-01
7.294617e-01
7.256546e-01
7.217865e-01
7.178650e-01
7.138672e-01
7.098274e-01
7.057343e-01
7.015915e-01
6.974144e-01
6.931801e-01
6.889229e-01
1.369278e+00
1.328987e+00
6.688995e-01
6.732826e-01
6.776466e-01
6.819992e-01
6.863136e-01
6.906013e-01
6.948586e-01
6.990738e-01
7.032471e-01
7.073746e-01
7.114563e-01
7.154770e-01
7.194481e-01
7.233467e-01
7.271843e-01
7.309532e-01
7.346344e-01
7.382507e-01
7.417717e-01
7.452087e-01
7.485580e-01
7.518044e-01
7.549553e-01
7.580032e-01
7.609520e-01
7.637825e-01
7.665062e-01
7.691154e-01
7.716064e-01
7.739792e-01
7.762375e-01
7.783661e-01
7.803764e-01
7.822609e-01
7.840271e-01
7.856598e-01
7.871742e-01
7.885628e-01
7.898293e-01
7.909698e-01
7.919884e-01
7.928848e-01
7.936592e-01
7.943153e-01
7.948532e-01
7.952690e-01
7.955742e-01
7.957573e-01
7.958336e-01
7.957916e-01
7.956314e-01
7.953682e-01
7.949867e-01
7.944984e-01
7.938919e-01
7.931786e-01
7.923546e-01
7.914200e-01
7.903709e-01
7.892113e-01
7.879372e-01
7.865562e-01
7.850571e-01
7.834549e-01
7.817345e-01
7.799034e-01
7.779617e-01
7.759132e-01
7.737465e-01
7.714729e-01
7.690926e-01
7.666054e-01
7.640076e-01
7.613068e-01
7.585106e-01
7.556038e-01
7.526093e-01
7.495079e-01
7.463264e-01
7.430496e-01
7.396812e-01
7.362366e-01
7.327118e-01
7.291107e-01
7.254333e-01
7.216911e-01
7.178764e-01
7.140121e-01
7.100830e-01
7.060966e-01
7.020645e-01
6.979866e-01
6.938629e-01
6.897011e-01
6.854973e-01
1.362541e+00
1.322655e+00
6.656685e-01
6.699905e-01
6.742973e-01
6.785736e-01
6.828308e-01
6.870537e-01
6.912422e-01
6.953964e-01
6.995087e-01
7.035713e-01
7.075806e-01
7.115440e-01
7.154503e-01
7.192879e-01
7.230644e-01
7.267685e-01
7.304001e-01
7.339516e-01
7.374229e-01
7.408066e-01
7.440948e-01
7.472954e-01
7.503967e-01
7.533989e-01
7.562943e-01
7.590904e-01
7.617722e-01
7.643394e-01
7.667961e-01
7.691307e-01
7.713585e-01
7.734604e-01
7.754440e-01
7.773018e-01
7.790451e-01
7.806625e-01
7.821579e-01
7.835312e-01
7.847824e-01
7.859154e-01
7.869225e-01
7.878151e-01
7.885857e-01
7.892342e-01
7.897682e-01
7.901840e-01
7.904930e-01
7.906761e-01
7.907524e-01
7.907143e-01
7.905617e-01
7.903023e-01
7.899246e-01
7.894478e-01
7.888489e-01
7.881432e-01
7.873306e-01
7.864075e-01
7.853737e-01
7.842293e-01
7.829742e-01
7.816048e-01
7.801323e-01
7.785416e-01
7.768440e-01
7.750397e-01
7.731247e-01
7.710991e-01
7.689629e-01
7.667236e-01
7.643738e-01
7.619209e-01
7.593613e-01
7.567062e-01
7.539444e-01
7.510834e-01
7.481270e-01
7.450752e-01
7.419434e-01
7.387123e-01
7.354050e-01
7.320099e-01
7.285347e-01
7.249908e-01
7.213669e-01
7.176819e-01
7.139320e-01
7.101173e-01
7.062454e-01
7.023239e-01
6.983528e-01
6.943321e-01
6.902695e-01
6.861763e-01
6.820374e-01
1.355736e+00
1.316231e+00
6.623955e-01
6.666565e-01
6.708946e-01
6.751137e-01
6.793022e-01
6.834641e-01
6.875954e-01
6.916771e-01
6.957207e-01
6.997223e-01
7.036781e-01
7.075729e-01
7.114182e-01
7.151947e-01
7.189026e-01
7.225533e-01
7.261238e-01
7.296219e-01
7.330360e-01
7.363625e-01
7.396049e-01
7.427521e-01
7.458038e-01
7.487602e-01
7.516098e-01
7.543602e-01
7.570038e-01
7.595291e-01
7.619514e-01
7.642632e-01
7.664528e-01
7.685242e-01
7.704773e-01
7.723198e-01
7.740326e-01
7.756348e-01
7.771111e-01
7.784729e-01
7.797127e-01
7.808304e-01
7.818298e-01
7.827148e-01
7.834778e-01
7.841225e-01
7.846603e-01
7.850685e-01
7.853813e-01
7.855644e-01
7.856445e-01
7.856102e-01
7.854614e-01
7.852058e-01
7.848434e-01
7.843628e-01
7.837791e-01
7.830811e-01
7.822800e-01
7.813721e-01
7.803459e-01
7.792168e-01
7.779770e-01
7.766304e-01
7.751732e-01
7.736053e-01
7.719269e-01
7.701492e-01
7.682571e-01
7.662582e-01
7.641563e-01
7.619438e-01
7.596245e-01
7.572060e-01
7.546883e-01
7.520676e-01
7.493477e-01
7.465286e-01
7.436180e-01
7.406158e-01
7.375259e-01
7.343445e-01
7.310867e-01
7.277412e-01
7.243233e-01
7.208328e-01
7.172661e-01
7.136345e-01
7.099419e-01
7.061920e-01
7.023849e-01
6.985168e-01
6.946068e-01
6.906471e-01
6.866455e-01
6.826057e-01
6.785355e-01
1.348862e+00
1.309738e+00
6.590881e-01
6.632843e-01
6.674652e-01
6.716118e-01
6.757393e-01
6.798363e-01
6.838989e-01
6.879234e-01
6.919022e-01
6.958427e-01
6.997299e-01
7.035713e-01
7.073441e-01
7.110672e-01
7.147217e-01
7.183075e-01
7.218208e-01
7.252541e-01
7.286148e-01
7.318878e-01
7.350807e-01
7.381783e-01
7.411842e-01
7.440872e-01
7.468948e-01
7.496033e-01
7.522049e-01
7.546997e-01
7.570839e-01
7.593536e-01
7.615166e-01
7.635612e-01
7.654915e-01
7.673073e-01
7.690010e-01
7.705803e-01
7.720451e-01
7.733879e-01
7.746162e-01
7.757225e-01
7.767143e-01
7.775917e-01
7.783470e-01
7.789917e-01
7.795181e-01
7.799339e-01
7.802391e-01
7.804298e-01
7.805061e-01
7.804794e-01
7.803383e-01
7.800865e-01
7.797241e-01
7.792549e-01
7.786827e-01
7.779961e-01
7.772026e-01
7.763023e-01
7.752953e-01
7.741814e-01
7.729530e-01
7.716255e-01
7.701874e-01
7.686424e-01
7.669868e-01
7.652283e-01
7.633629e-01
7.613945e-01
7.593155e-01
7.571335e-01
7.548561e-01
7.524643e-01
7.499809e-01
7.473984e-01
7.447166e-01
7.419434e-01
7.390785e-01
7.361221e-01
7.330742e-01
7.299461e-01
7.267380e-01
7.234421e-01
7.200775e-01
7.166443e-01
7.131348e-01
7.095604e-01
7.059250e-01
7.022247e-01
6.984787e-01
6.946754e-01
6.908226e-01
6.869202e-01
6.829910e-01
6.790047e-01
6.749916e-01
1.341896e+00
1.303192e+00
6.557465e-01
6.598816e-01
6.639900e-01
6.680794e-01
6.721420e-01
6.761742e-01
6.801720e-01
6.841316e-01
6.880493e-01
6.919289e-01
6.957512e-01
6.995277e-01
7.032471e-01
7.069016e-01
7.104988e-01
7.140198e-01
7.174759e-01
7.208633e-01
7.241707e-01
7.273865e-01
7.305222e-01
7.335739e-01
7.365303e-01
7.393913e-01
7.421570e-01
7.448196e-01
7.473793e-01
7.498360e-01
7.521858e-01
7.544250e-01
7.565575e-01
7.585754e-01
7.604752e-01
7.622719e-01
7.639427e-01
7.655029e-01
7.669449e-01
7.682762e-01
7.694893e-01
7.705841e-01
7.715721e-01
7.724380e-01
7.731857e-01
7.738304e-01
7.743568e-01
7.747688e-01
7.750740e-01
7.752647e-01
7.753487e-01
7.753220e-01
7.751846e-01
7.749367e-01
7.745857e-01
7.741203e-01
7.735596e-01
7.728806e-01
7.720985e-01
7.712135e-01
7.702141e-01
7.691193e-01
7.679100e-01
7.665939e-01
7.651749e-01
7.636452e-01
7.620163e-01
7.602844e-01
7.584457e-01
7.564964e-01
7.544479e-01
7.523041e-01
7.500496e-01
7.476997e-01
7.452507e-01
7.427025e-01
7.400665e-01
7.373352e-01
7.345085e-01
7.315979e-01
7.286034e-01
7.255211e-01
7.223549e-01
7.191238e-01
7.158051e-01
7.124176e-01
7.089653e-01
7.054520e-01
7.018738e-01
6.982346e-01
6.945419e-01
6.907921e-01
6.870041e-01
6.831665e-01
6.792908e-01
6.753731e-01
6.714211e-01
1.334869e+00
1.296555e+00
6.523628e-01
6.564369e-01
6.604881e-01
6.645088e-01
6.685104e-01
6.724777e-01
6.764183e-01
6.803131e-01
6.841660e-01
6.879807e-01
6.917419e-01
6.954575e-01
6.991158e-01
7.027130e-01
7.062454e-01
7.097206e-01
7.131195e-01
7.164459e-01
7.196960e-01
7.228661e-01
7.259483e-01
7.289467e-01
7.318573e-01
7.346725e-01
7.373962e-01
7.400169e-01
7.425385e-01
7.449570e-01
7.472649e-01
7.494774e-01
7.515793e-01
7.535667e-01
7.554436e-01
7.572098e-01
7.588692e-01
7.604065e-01
7.618332e-01
7.631454e-01
7.643471e-01
7.654305e-01
7.664032e-01
7.672653e-01
7.680130e-01
7.686462e-01
7.691689e-01
7.695808e-01
7.698898e-01
7.700806e-01
7.701607e-01
7.701378e-01
7.700081e-01
7.697678e-01
7.694206e-01
7.689705e-01
7.684135e-01
7.677422e-01
7.669754e-01
7.660980e-01
7.651176e-01
7.640305e-01
7.628403e-01
7.615433e-01
7.601433e-01
7.586327e-01
7.570267e-01
7.553139e-01
7.535019e-01
7.515831e-01
7.495613e-01
7.474480e-01
7.452240e-01
7.429123e-01
7.404938e-01
7.379875e-01
7.353897e-01
7.327003e-01
7.299156e-01
7.270508e-01
7.240982e-01
7.210693e-01
7.179604e-01
7.147636e-01
7.115097e-01
7.081757e-01
7.047768e-01
7.013168e-01
6.977921e-01
6.942139e-01
6.905746e-01
6.868935e-01
6.831589e-01
6.793823e-01
6.755638e-01
6.717072e-01
6.678200e-01
1.327789e+00
1.289856e+00
6.489563e-01
6.529655e-01
6.569595e-01
6.609154e-01
6.648521e-01
6.687584e-01
6.726265e-01
6.764603e-01
6.802559e-01
6.840096e-01
6.877098e-01
6.913643e-01
6.949577e-01
6.984978e-01
7.019730e-01
7.053871e-01
7.087250e-01
7.119980e-01
7.151985e-01
7.183113e-01
7.213478e-01
7.242966e-01
7.271614e-01
7.299309e-01
7.326088e-01
7.351875e-01
7.376709e-01
7.400589e-01
7.423325e-01
7.445030e-01
7.465744e-01
7.485390e-01
7.503891e-01
7.521324e-01
7.537651e-01
7.552872e-01
7.566948e-01
7.579956e-01
7.591858e-01
7.602539e-01
7.612228e-01
7.620773e-01
7.628136e-01
7.634430e-01
7.639618e-01
7.643738e-01
7.646790e-01
7.648659e-01
7.649574e-01
7.649422e-01
7.648087e-01
7.645760e-01
7.642365e-01
7.637939e-01
7.632408e-01
7.625847e-01
7.618217e-01
7.609634e-01
7.599945e-01
7.589188e-01
7.577438e-01
7.564697e-01
7.550850e-01
7.535973e-01
7.520142e-01
7.503242e-01
7.485352e-01
7.466431e-01
7.446518e-01
7.425652e-01
7.403793e-01
7.380981e-01
7.357178e-01
7.332497e-01
7.306900e-01
7.280426e-01
7.253036e-01
7.224808e-01
7.195740e-01
7.165909e-01
7.135277e-01
7.103920e-01
7.071838e-01
7.039032e-01
7.005653e-01
6.971512e-01
6.936836e-01
6.901627e-01
6.865883e-01
6.829605e-01
6.792831e-01
6.755676e-01
6.718102e-01
6.680183e-01
6.641846e-01
1.320641e+00
1.283112e+00
6.455231e-01
6.494675e-01
6.533928e-01
6.572952e-01
6.611633e-01
6.650085e-01
6.688194e-01
6.725922e-01
6.763191e-01
6.800117e-01
6.836510e-01
6.872444e-01
6.907806e-01
6.942558e-01
6.976776e-01
7.010345e-01
7.043152e-01
7.075386e-01
7.106781e-01
7.137451e-01
7.167282e-01
7.196312e-01
7.224426e-01
7.251778e-01
7.278061e-01
7.303505e-01
7.327881e-01
7.351379e-01
7.373810e-01
7.395210e-01
7.415581e-01
7.434959e-01
7.453232e-01
7.470360e-01
7.486534e-01
7.501602e-01
7.515450e-01
7.528305e-01
7.540054e-01
7.550659e-01
7.560196e-01
7.568665e-01
7.575989e-01
7.582245e-01
7.587433e-01
7.591515e-01
7.594528e-01
7.596474e-01
7.597313e-01
7.597198e-01
7.595940e-01
7.593689e-01
7.590332e-01
7.585945e-01
7.580566e-01
7.574081e-01
7.566605e-01
7.558136e-01
7.548599e-01
7.538033e-01
7.526360e-01
7.513771e-01
7.500153e-01
7.485504e-01
7.469864e-01
7.453194e-01
7.435532e-01
7.416954e-01
7.397270e-01
7.376709e-01
7.355194e-01
7.332687e-01
7.309303e-01
7.284966e-01
7.259750e-01
7.233658e-01
7.206764e-01
7.178955e-01
7.150345e-01
7.121010e-01
7.090836e-01
7.059937e-01
7.028389e-01
6.996117e-01
6.963234e-01
6.929665e-01
6.895638e-01
6.860886e-01
6.825752e-01
6.790047e-01
6.753883e-01
6.717339e-01
6.680336e-01
6.642952e-01
6.605263e-01
1.313446e+00
1.276321e+00
6.420631e-01
6.459465e-01
6.498070e-01
6.536484e-01
6.574593e-01
6.612396e-01
6.649818e-01
6.686935e-01
6.723671e-01
6.759911e-01
6.795731e-01
6.831017e-01
6.865807e-01
6.900063e-01
6.933632e-01
6.966629e-01
6.998901e-01
7.030602e-01
7.061462e-01
7.091599e-01
7.120895e-01
7.149429e-01
7.177162e-01
7.203979e-01
7.229919e-01
7.254944e-01
7.278938e-01
7.302055e-01
7.324142e-01
7.345276e-01
7.365341e-01
7.384415e-01
7.402420e-01
7.419357e-01
7.435265e-01
7.450066e-01
7.463799e-01
7.476463e-01
7.488060e-01
7.498589e-01
7.508049e-01
7.516403e-01
7.523689e-01
7.529907e-01
7.535019e-01
7.539062e-01
7.542114e-01
7.544098e-01
7.544975e-01
7.544823e-01
7.543640e-01
7.541389e-01
7.538147e-01
7.533836e-01
7.528496e-01
7.522125e-01
7.514801e-01
7.506447e-01
7.497025e-01
7.486610e-01
7.475128e-01
7.462692e-01
7.449303e-01
7.434845e-01
7.419395e-01
7.402992e-01
7.385597e-01
7.367249e-01
7.347908e-01
7.327614e-01
7.306442e-01
7.284279e-01
7.261200e-01
7.237282e-01
7.212448e-01
7.186699e-01
7.160225e-01
7.132912e-01
7.104759e-01
7.075920e-01
7.046204e-01
7.015800e-01
6.984787e-01
6.953011e-01
6.920662e-01
6.887703e-01
6.854134e-01
6.820030e-01
6.785393e-01
6.750259e-01
6.714668e-01
6.678734e-01
6.642303e-01
6.605530e-01
6.568413e-01
1.306206e+00
1.269466e+00
6.385727e-01
6.424026e-01
6.461983e-01
6.499786e-01
6.537247e-01
6.574402e-01
6.611290e-01
6.647758e-01
6.683846e-01
6.719551e-01
6.754723e-01
6.789474e-01
6.823654e-01
6.857224e-01
6.890259e-01
6.922722e-01
6.954498e-01
6.985588e-01
7.015991e-01
7.045631e-01
7.074432e-01
7.102509e-01
7.129784e-01
7.156143e-01
7.181625e-01
7.206268e-01
7.229881e-01
7.252655e-01
7.274399e-01
7.295151e-01
7.314949e-01
7.333717e-01
7.351456e-01
7.368164e-01
7.383881e-01
7.398491e-01
7.412071e-01
7.424583e-01
7.436066e-01
7.446442e-01
7.455750e-01
7.464066e-01
7.471237e-01
7.477455e-01
7.482529e-01
7.486572e-01
7.489548e-01
7.491493e-01
7.492447e-01
7.492332e-01
7.491150e-01
7.489014e-01
7.485809e-01
7.481575e-01
7.476349e-01
7.470093e-01
7.462845e-01
7.454605e-01
7.445335e-01
7.435074e-01
7.423782e-01
7.411499e-01
7.398300e-01
7.384033e-01
7.368813e-01
7.352638e-01
7.335548e-01
7.317390e-01
7.298355e-01
7.278366e-01
7.257500e-01
7.235641e-01
7.212982e-01
7.189407e-01
7.164955e-01
7.139702e-01
7.113609e-01
7.086716e-01
7.059059e-01
7.030602e-01
7.001419e-01
6.971512e-01
6.940956e-01
6.909752e-01
6.877937e-01
6.845474e-01
6.812439e-01
6.778946e-01
6.744919e-01
6.710320e-01
6.675339e-01
6.639938e-01
6.604118e-01
6.567917e-01
6.531372e-01
1.298912e+00
1.262573e+00
6.350670e-01
6.388283e-01
6.425705e-01
6.462860e-01
6.499710e-01
6.536331e-01
6.572609e-01
6.608429e-01
6.643944e-01
6.679001e-01
6.713562e-01
6.747704e-01
6.781311e-01
6.814346e-01
6.846848e-01
6.878738e-01
6.909981e-01
6.940536e-01
6.970367e-01
6.999512e-01
7.027893e-01
7.055435e-01
7.082253e-01
7.108154e-01
7.133255e-01
7.157440e-01
7.180710e-01
7.203064e-01
7.224541e-01
7.244949e-01
7.264481e-01
7.282944e-01
7.300453e-01
7.316933e-01
7.332344e-01
7.346802e-01
7.360229e-01
7.372589e-01
7.383881e-01
7.394180e-01
7.403374e-01
7.411613e-01
7.418747e-01
7.424850e-01
7.429886e-01
7.433891e-01
7.436905e-01
7.438850e-01
7.439804e-01
7.439690e-01
7.438583e-01
7.436485e-01
7.433357e-01
7.429199e-01
7.424049e-01
7.417908e-01
7.410736e-01
7.402649e-01
7.393494e-01
7.383423e-01
7.372246e-01
7.360191e-01
7.347145e-01
7.333107e-01
7.318115e-01
7.302208e-01
7.285309e-01
7.267494e-01
7.248726e-01
7.229042e-01
7.208481e-01
7.187004e-01
7.164650e-01
7.141457e-01
7.117386e-01
7.092514e-01
7.066841e-01
7.040329e-01
7.013130e-01
6.985168e-01
6.956482e-01
6.927071e-01
6.897011e-01
6.866341e-01
6.835022e-01
6.803093e-01
6.770668e-01
6.737633e-01
6.704140e-01
6.670189e-01
6.635742e-01
6.600914e-01
6.565704e-01
6.530113e-01
6.494179e-01
1.291588e+00
1.255646e+00
6.315460e-01
6.352501e-01
6.389236e-01
6.425781e-01
6.462097e-01
6.498032e-01
6.533661e-01
6.568947e-01
6.603813e-01
6.638260e-01
6.672325e-01
6.705818e-01
6.738853e-01
6.771355e-01
6.803322e-01
6.834602e-01
6.865273e-01
6.895332e-01
6.924667e-01
6.953316e-01
6.981201e-01
7.008324e-01
7.034607e-01
7.060165e-01
7.084846e-01
7.108574e-01
7.131500e-01
7.153473e-01
7.174606e-01
7.194710e-01
7.213936e-01
7.232094e-01
7.249336e-01
7.265587e-01
7.280846e-01
7.295113e-01
7.308273e-01
7.320480e-01
7.331657e-01
7.341843e-01
7.350960e-01
7.359047e-01
7.366104e-01
7.372169e-01
7.377167e-01
7.381172e-01
7.384109e-01
7.386093e-01
7.387047e-01
7.387009e-01
7.385941e-01
7.383842e-01
7.380791e-01
7.376747e-01
7.371674e-01
7.365608e-01
7.358551e-01
7.350578e-01
7.341576e-01
7.331619e-01
7.320671e-01
7.308769e-01
7.295914e-01
7.282104e-01
7.267342e-01
7.251663e-01
7.234993e-01
7.217484e-01
7.198982e-01
7.179604e-01
7.159386e-01
7.138214e-01
7.116241e-01
7.093430e-01
7.069740e-01
7.045288e-01
7.019997e-01
6.994019e-01
6.967163e-01
6.939697e-01
6.911469e-01
6.882553e-01
6.852989e-01
6.822815e-01
6.791992e-01
6.760674e-01
6.728706e-01
6.696281e-01
6.663322e-01
6.629944e-01
6.596069e-01
6.561813e-01
6.527138e-01
6.492081e-01
6.456757e-01
1.284210e+00
1.248688e+00
6.280022e-01
6.316452e-01
6.352654e-01
6.388550e-01
6.424217e-01
6.459618e-01
6.494598e-01
6.529274e-01
6.563568e-01
6.597481e-01
6.630936e-01
6.663857e-01
6.696281e-01
6.728287e-01
6.759605e-01
6.790352e-01
6.820564e-01
6.850090e-01
6.878891e-01
6.907043e-01
6.934433e-01
6.961060e-01
6.986923e-01
7.012024e-01
7.036324e-01
7.059669e-01
7.082214e-01
7.103844e-01
7.124634e-01
7.144394e-01
7.163277e-01
7.181244e-01
7.198181e-01
7.214241e-01
7.229271e-01
7.243309e-01
7.256317e-01
7.268372e-01
7.279396e-01
7.289429e-01
7.298431e-01
7.306442e-01
7.313423e-01
7.319412e-01
7.324371e-01
7.328339e-01
7.331352e-01
7.333298e-01
7.334251e-01
7.334213e-01
7.333183e-01
7.331123e-01
7.328186e-01
7.324142e-01
7.319183e-01
7.313232e-01
7.306290e-01
7.298470e-01
7.289619e-01
7.279778e-01
7.269020e-01
7.257271e-01
7.244606e-01
7.230988e-01
7.216454e-01
7.201004e-01
7.184639e-01
7.167358e-01
7.149200e-01
7.130127e-01
7.110214e-01
7.089424e-01
7.067719e-01
7.045288e-01
7.022057e-01
6.997910e-01
6.973114e-01
6.947479e-01
6.921158e-01
6.894073e-01
6.866379e-01
6.837959e-01
6.808853e-01
6.779175e-01
6.748848e-01
6.718102e-01
6.686668e-01
6.654778e-01
6.622353e-01
6.589508e-01
6.556206e-01
6.522522e-01
6.488419e-01
6.454010e-01
6.419220e-01
1.276833e+00
1.241688e+00
6.244431e-01
6.280251e-01
6.315880e-01
6.351204e-01
6.386261e-01
6.421013e-01
6.455460e-01
6.489563e-01
6.523285e-01
6.556511e-01
6.589394e-01
6.621780e-01
6.653633e-01
6.685066e-01
6.715851e-01
6.746063e-01
6.775742e-01
6.804771e-01
6.833076e-01
6.860733e-01
6.887703e-01
6.913834e-01
6.939278e-01
6.963882e-01
6.987762e-01
7.010765e-01
7.032928e-01
7.054253e-01
7.074623e-01
7.094116e-01
7.112694e-01
7.130394e-01
7.147064e-01
7.162857e-01
7.177658e-01
7.191467e-01
7.204323e-01
7.216187e-01
7.227097e-01
7.236977e-01
7.245903e-01
7.253838e-01
7.260742e-01
7.266655e-01
7.271576e-01
7.275505e-01
7.278481e-01
7.280426e-01
7.281380e-01
7.281380e-01
7.280350e-01
7.278442e-01
7.275429e-01
7.271576e-01
7.266693e-01
7.260818e-01
7.253990e-01
7.246284e-01
7.237549e-01
7.227936e-01
7.217255e-01
7.205734e-01
7.193298e-01
7.179909e-01
7.165604e-01
7.150345e-01
7.134247e-01
7.117233e-01
7.099380e-01
7.080612e-01
7.060966e-01
7.040558e-01
7.019196e-01
6.997108e-01
6.974258e-01
6.950493e-01
6.926079e-01
6.900902e-01
6.875000e-01
6.848412e-01
6.821136e-01
6.793175e-01
6.764641e-01
6.735420e-01
6.705704e-01
6.675339e-01
6.644516e-01
6.613121e-01
6.581345e-01
6.549034e-01
6.516304e-01
6.483154e-01
6.449585e-01
6.415749e-01
6.381569e-01
1.269405e+00
1.234669e+00
6.208763e-01
6.244011e-01
6.278992e-01
6.313744e-01
6.348228e-01
6.382370e-01
6.416206e-01
6.449699e-01
6.482811e-01
6.515503e-01
6.547813e-01
6.579666e-01
6.610985e-01
6.641769e-01
6.672096e-01
6.701851e-01
6.730919e-01
6.759377e-01
6.787186e-01
6.814384e-01
6.840858e-01
6.866570e-01
6.891594e-01
6.915817e-01
6.939240e-01
6.961861e-01
6.983681e-01
7.004547e-01
7.024651e-01
7.043839e-01
7.062111e-01
7.079468e-01
7.095947e-01
7.111473e-01
7.126045e-01
7.139664e-01
7.152328e-01
7.164040e-01
7.174797e-01
7.184563e-01
7.193375e-01
7.201195e-01
7.208023e-01
7.213898e-01
7.218742e-01
7.222672e-01
7.225571e-01
7.227516e-01
7.228508e-01
7.228546e-01
7.227554e-01
7.225647e-01
7.222710e-01
7.218895e-01
7.214127e-01
7.208405e-01
7.201653e-01
7.194099e-01
7.185516e-01
7.176018e-01
7.165527e-01
7.154198e-01
7.141914e-01
7.128716e-01
7.114677e-01
7.099686e-01
7.083855e-01
7.067108e-01
7.049484e-01
7.031021e-01
7.011795e-01
6.991577e-01
6.970673e-01
6.948891e-01
6.926422e-01
6.903076e-01
6.879120e-01
6.854324e-01
6.828842e-01
6.802750e-01
6.775932e-01
6.748466e-01
6.720352e-01
6.691704e-01
6.662445e-01
6.632652e-01
6.602287e-01
6.571465e-01
6.540222e-01
6.508408e-01
6.476212e-01
6.443672e-01
6.410751e-01
6.377411e-01
6.343803e-01
1.261971e+00
1.227631e+00
6.172943e-01
6.207619e-01
6.241989e-01
6.276169e-01
6.310081e-01
6.343651e-01
6.376915e-01
6.409836e-01
6.442375e-01
6.474495e-01
6.506195e-01
6.537476e-01
6.568260e-01
6.598511e-01
6.628304e-01
6.657410e-01
6.686020e-01
6.714020e-01
6.741371e-01
6.768074e-01
6.794052e-01
6.819305e-01
6.843910e-01
6.867714e-01
6.890678e-01
6.912994e-01
6.934395e-01
6.954918e-01
6.974678e-01
6.993561e-01
7.011566e-01
7.028618e-01
7.044830e-01
7.060127e-01
7.074471e-01
7.087936e-01
7.100449e-01
7.111969e-01
7.122536e-01
7.132187e-01
7.140884e-01
7.148552e-01
7.155304e-01
7.161102e-01
7.165909e-01
7.169800e-01
7.172699e-01
7.174644e-01
7.175636e-01
7.175713e-01
7.174759e-01
7.172890e-01
7.170029e-01
7.166328e-01
7.161598e-01
7.155952e-01
7.149353e-01
7.141876e-01
7.133408e-01
7.124062e-01
7.113800e-01
7.102699e-01
7.090607e-01
7.077637e-01
7.063751e-01
7.048988e-01
7.033424e-01
7.016907e-01
6.999588e-01
6.981506e-01
6.962547e-01
6.942749e-01
6.922150e-01
6.900787e-01
6.878586e-01
6.855774e-01
6.832085e-01
6.807785e-01
6.782722e-01
6.757050e-01
6.730652e-01
6.703682e-01
6.676102e-01
6.647911e-01
6.619148e-01
6.589890e-01
6.560020e-01
6.529770e-01
6.498947e-01
6.467781e-01
6.436119e-01
6.404114e-01
6.371689e-01
6.338959e-01
6.305885e-01
1.254509e+00
1.830849e+00
1.227425e+00
1.234230e+00
1.240990e+00
1.247711e+00
1.254372e+00
1.260963e+00
1.267509e+00
1.273979e+00
1.280365e+00
1.286682e+00
1.292915e+00
1.299049e+00
1.305099e+00
1.311050e+00
1.316887e+00
1.322624e+00
1.328239e+00
1.333733e+00
1.339111e+00
1.344353e+00
1.349457e+00
1.354424e+00
1.359253e+00
1.363930e+00
1.368462e+00
1.372810e+00
1.377022e+00
1.381081e+00
1.384964e+00
1.388664e+00
1.392204e+00
1.395576e+00
1.398758e+00
1.401772e+00
1.404602e+00
1.407242e+00
1.409698e+00
1.411964e+00
1.414070e+00
1.415970e+00
1.417679e+00
1.419205e+00
1.420532e+00
1.421669e+00
1.422623e+00
1.423409e+00
1.423973e+00
1.424377e+00
1.424553e+00
1.424568e+00
1.424393e+00
1.424026e+00
1.423477e+00
1.422737e+00
1.421822e+00
1.420708e+00
1.419411e+00
1.417938e+00
1.416283e+00
1.414444e+00
1.412430e+00
1.410233e+00
1.407845e+00
1.405296e+00
1.402573e+00
1.399681e+00
1.396599e+00
1.393364e+00
1.389954e+00
1.386391e+00
1.382660e+00
1.378777e+00
1.374725e+00
1.370522e+00
1.366165e+00
1.361671e+00
1.357018e+00
1.352242e+00
1.347321e+00
1.342278e+00
1.337082e+00
1.331787e+00
1.326363e+00
1.320816e+00
1.315170e+00
1.309418e+00
1.303551e+00
1.297592e+00
1.291557e+00
1.285416e+00
1.279198e+00
1.272903e+00
1.266541e+00
1.260094e+00
1.253593e+00
1.870552e+00
1.256859e+00
6.323891e-01
6.363449e-01
6.402893e-01
6.442261e-01
6.481457e-01
6.520519e-01
6.559372e-01
6.598072e-01
6.636524e-01
6.674690e-01
6.712532e-01
6.750031e-01
6.787224e-01
6.823997e-01
6.860390e-01
6.896248e-01
6.931686e-01
6.966553e-01
7.000885e-01
7.034607e-01
7.067719e-01
7.100143e-01
7.131882e-01
7.162857e-01
7.193108e-01
7.222443e-01
7.250977e-01
7.278671e-01
7.305412e-01
7.331161e-01
7.355919e-01
7.379761e-01
7.402458e-01
7.424011e-01
7.444534e-01
7.463913e-01
7.482033e-01
7.499046e-01
7.514839e-01
7.529259e-01
7.542419e-01
7.554359e-01
7.564926e-01
7.574158e-01
7.582092e-01
7.588615e-01
7.593765e-01
7.597580e-01
7.599945e-01
7.600937e-01
7.600555e-01
7.598763e-01
7.595596e-01
7.591057e-01
7.585182e-01
7.577858e-01
7.569199e-01
7.559242e-01
7.547913e-01
7.535286e-01
7.521362e-01
7.506256e-01
7.489815e-01
7.472229e-01
7.453423e-01
7.433434e-01
7.412300e-01
7.390099e-01
7.366867e-01
7.342529e-01
7.317200e-01
7.290955e-01
7.263718e-01
7.235603e-01
7.206650e-01
7.176819e-01
7.146225e-01
7.114868e-01
7.082825e-01
7.050018e-01
7.016640e-01
6.982651e-01
6.948051e-01
6.912918e-01
6.877289e-01
6.841202e-01
6.804619e-01
6.767693e-01
6.730385e-01
6.692696e-01
6.654739e-01
6.616516e-01
6.577988e-01
6.539211e-01
6.500282e-01
1.292244e+00
6.321449e-01
6.361738e-01
6.401984e-01
6.442152e-01
6.482216e-01
6.522147e-01
6.561925e-01
6.601515e-01
6.640908e-01
6.680053e-01
6.718932e-01
6.757501e-01
6.795726e-01
6.833603e-01
6.871082e-01
6.908129e-01
6.944706e-01
6.980779e-01
7.016308e-01
7.051277e-01
7.085629e-01
7.119336e-01
7.152359e-01
7.184675e-01
7.216207e-01
7.246954e-01
7.276865e-01
7.305905e-01
7.334050e-01
7.361249e-01
7.387465e-01
7.412668e-01
7.436848e-01
7.459928e-01
7.481886e-01
7.502720e-01
7.522365e-01
7.540817e-01
7.558047e-01
7.574029e-01
7.588712e-01
7.602103e-01
7.614182e-01
7.624916e-01
7.634298e-01
7.642323e-01
7.648954e-01
7.654182e-01
7.658020e-01
7.660450e-01
7.661463e-01
7.661078e-01
7.659268e-01
7.656054e-01
7.651448e-01
7.645442e-01
7.638041e-01
7.629266e-01
7.619132e-01
7.607658e-01
7.594847e-01
7.580734e-01
7.565343e-01
7.548674e-01
7.530775e-01
7.511661e-01
7.491369e-01
7.469899e-01
7.447326e-01
7.423656e-01
7.398922e-01
7.373167e-01
7.346420e-01
7.318709e-01
7.290089e-01
7.260578e-01
7.230212e-01
7.199054e-01
7.167116e-01
7.134444e-01
7.101064e-01
7.067034e-01
7.032382e-01
6.997139e-01
6.961348e-01
6.925026e-01
6.888248e-01
6.851022e-01
6.813388e-01
6.775379e-01
6.737016e-01
6.698350e-01
6.659406e-01
6.620198e-01
6.580766e-01
6.541140e-01
6.501350e-01
6.358414e-01
6.399409e-01
6.440362e-01
6.481236e-01
6.522018e-01
6.562669e-01
6.603177e-01
6.643494e-01
6.683604e-01
6.723467e-01
6.763064e-01
6.802360e-01
6.841308e-01
6.879890e-01
6.918063e-01
6.955799e-01
6.993068e-01
7.029812e-01
7.066005e-01
7.101617e-01
7.136601e-01
7.170925e-01
7.204559e-01
7.237448e-01
7.269546e-01
7.300843e-01
7.331287e-01
7.360852e-01
7.389481e-01
7.417145e-01
7.443813e-01
7.469441e-01
7.494010e-01
7.517468e-01
7.539798e-01
7.560970e-01
7.580928e-01
7.599658e-01
7.617161e-01
7.633390e-01
7.648301e-01
7.661888e-01
7.674143e-01
7.685034e-01
7.694559e-01
7.702696e-01
7.709422e-01
7.714729e-01
7.718611e-01
7.721078e-01
7.722113e-01
7.721713e-01
7.719873e-01
7.716619e-01
7.711944e-01
7.705843e-01
7.698339e-01
7.689430e-01
7.679141e-01
7.667500e-01
7.654496e-01
7.640163e-01
7.624524e-01
7.607589e-01
7.589397e-01
7.569978e-01
7.549341e-01
7.527527e-01
7.504567e-01
7.480482e-01
7.455324e-01
7.429113e-01
7.401894e-01
7.373690e-01
7.344548e-01
7.314493e-01
7.283567e-01
7.251822e-01
7.219302e-01
7.186007e-01
7.152004e-01
7.117340e-01
7.082031e-01
7.046131e-01
7.009661e-01
6.972672e-01
6.935199e-01
6.897281e-01
6.858948e-01
6.820239e-01
6.781173e-01
6.741810e-01
6.702164e-01
6.662264e-01
6.622148e-01
6.581846e-01
6.541405e-01
6.395168e-01
6.436877e-01
6.478544e-01
6.520135e-01
6.561630e-01
6.603012e-01
6.644243e-01
6.685293e-01
6.726133e-01
6.766731e-01
6.807053e-01
6.847067e-01
6.886737e-01
6.926038e-01
6.964926e-01
7.003364e-01
7.041318e-01
7.078742e-01
7.115616e-01
7.151884e-01
7.187505e-01
7.222452e-01
7.256690e-01
7.290169e-01
7.322850e-01
7.354708e-01
7.385689e-01
7.415766e-01
7.444890e-01
7.473038e-01
7.500153e-01
7.526217e-01
7.551194e-01
7.575032e-01
7.597731e-01
7.619234e-01
7.639521e-01
7.658550e-01
7.676315e-01
7.692790e-01
7.707919e-01
7.721723e-01
7.734159e-01
7.745212e-01
7.754866e-01
7.763128e-01
7.769946e-01
7.775328e-01
7.779271e-01
7.781768e-01
7.782809e-01
7.782401e-01
7.780535e-01
7.777225e-01
7.772478e-01
7.766284e-01
7.758662e-01
7.749631e-01
7.739186e-01
7.727362e-01
7.714159e-01
7.699601e-01
7.683718e-01
7.666501e-01
7.648019e-01
7.628269e-01
7.607288e-01
7.585109e-01
7.561753e-01
7.537253e-01
7.511660e-01
7.485002e-01
7.457297e-01
7.428588e-01
7.398912e-01
7.368314e-01
7.336817e-01
7.304494e-01
7.271363e-01
7.237457e-01
7.202830e-01
7.167507e-01
7.131536e-01
7.094962e-01
7.057826e-01
7.020149e-01
6.981987e-01
6.943365e-01
6.904331e-01
6.864916e-01
6.825153e-01
6.785082e-01
6.744739e-01
6.704139e-01
6.663322e-01
6.622330e-01
6.581211e-01
6.431713e-01
6.474129e-01
6.516510e-01
6.558819e-01
6.601049e-01
6.643165e-01
6.685123e-01
6.726913e-01
6.768488e-01
6.809821e-01
6.850876e-01
6.891623e-01
6.932022e-01
6.972047e-01
7.011653e-01
7.050802e-01
7.089446e-01
7.127568e-01
7.165111e-01
7.202039e-01
7.238313e-01
7.273887e-01
7.308747e-01
7.342832e-01
7.376091e-01
7.408513e-01
7.440040e-01
7.470634e-01
7.500266e-01
7.528893e-01
7.556459e-01
7.582964e-01
7.608351e-01
7.632577e-01
7.655647e-01
7.677495e-01
7.698096e-01
7.717427e-01
7.735471e-01
7.752189e-01
7.767558e-01
7.781562e-01
7.794177e-01
7.805399e-01
7.815186e-01
7.823565e-01
7.830480e-01
7.835928e-01
7.839922e-01
7.842449e-01
7.843504e-01
7.843086e-01
7.841200e-01
7.837827e-01
7.832999e-01
7.826721e-01
7.818973e-01
7.809796e-01
7.799188e-01
7.787167e-01
7.773767e-01
7.758982e-01
7.742836e-01
7.725350e-01
7.706558e-01
7.686486e-01
7.665153e-01
7.642597e-01
7.618846e-01
7.593924e-01
7.567884e-01
7.540754e-01
7.512556e-01
7.483335e-01
7.453130e-01
7.421979e-01
7.389917e-01
7.357006e-01
7.323255e-01
7.288728e-01
7.253463e-01
7.217492e-01
7.180859e-01
7.143612e-01
7.105789e-01
7.067422e-01
7.028570e-01
6.989251e-01
6.949509e-01
6.909393e-01
6.868927e-01
6.828150e-01
6.787090e-01
6.745795e-01
6.704275e-01
6.662594e-01
6.620789e-01
6.468010e-01
6.511133e-01
6.554233e-01
6.597269e-01
6.640236e-01
6.683085e-01
6.725788e-01
6.768312e-01
6.810633e-01
6.852705e-01
6.894503e-01
6.935980e-01
6.977116e-01
7.017869e-01
7.058195e-01
7.098054e-01
7.137409e-01
7.176222e-01
7.214450e-01
7.252033e-01
7.288970e-01
7.325196e-01
7.360674e-01
7.395367e-01
7.429220e-01
7.462203e-01
7.494282e-01
7.525401e-01
7.555537e-01
7.584656e-01
7.612691e-01
7.639632e-01
7.665436e-01
7.690055e-01
7.713491e-01
7.735689e-01
7.756612e-01
7.776235e-01
7.794558e-01
7.811531e-01
7.827123e-01
7.841327e-01
7.854133e-01
7.865515e-01
7.875440e-01
7.883932e-01
7.890937e-01
7.896456e-01
7.900506e-01
7.903061e-01
7.904110e-01
7.903675e-01
7.901751e-01
7.898319e-01
7.893420e-01
7.887037e-01
7.879171e-01
7.869842e-01
7.859072e-01
7.846859e-01
7.833236e-01
7.818212e-01
7.801807e-01
7.784030e-01
7.764940e-01
7.744538e-01
7.722840e-01
7.699899e-01
7.675743e-01
7.650400e-01
7.623903e-01
7.596304e-01
7.567610e-01
7.537874e-01
7.507133e-01
7.475421e-01
7.442784e-01
7.409279e-01
7.374924e-01
7.339765e-01
7.303852e-01
7.267221e-01
7.229931e-01
7.192008e-01
7.153501e-01
7.114441e-01
7.074892e-01
7.034861e-01
6.994419e-01
6.953603e-01
6.912429e-01
6.870940e-01
6.829178e-01
6.787178e-01
6.744975e-01
6.702598e-01
6.660080e-01
6.504021e-01
6.547865e-01
6.591689e-01
6.635462e-01
6.679159e-01
6.722750e-01
6.766192e-01
6.809466e-01
6.852525e-01
6.895348e-01
6.937892e-01
6.980125e-01
7.021990e-01
7.063474e-01
7.104532e-01
7.145113e-01
7.185173e-01
7.224681e-01
7.263594e-01
7.301866e-01
7.339460e-01
7.376341e-01
7.412447e-01
7.447749e-01
7.482196e-01
7.515746e-01
7.548370e-01
7.580032e-01
7.610666e-01
7.640273e-01
7.668783e-01
7.696165e-01
7.722384e-01
7.747414e-01
7.771211e-01
7.793748e-01
7.815000e-01
7.834920e-01
7.853503e-01
7.870743e-01
7.886562e-01
7.900966e-01
7.913946e-01
7.925481e-01
7.935541e-01
7.944147e-01
7.951249e-01
7.956833e-01
7.960929e-01
7.963501e-01
7.964559e-01
7.964113e-01
7.962131e-01
7.958636e-01
7.953648e-01
7.947159e-01
7.939159e-01
7.929690e-01
7.918748e-01
7.906342e-01
7.892481e-01
7.877215e-01
7.860545e-01
7.842486e-01
7.823085e-01
7.802336e-01
7.780277e-01
7.756965e-01
7.732406e-01
7.706622e-01
7.679664e-01
7.651584e-01
7.622387e-01
7.592136e-01
7.560844e-01
7.528580e-01
7.495359e-01
7.461257e-01
7.426283e-01
7.390491e-01
7.353942e-01
7.316660e-01
7.278697e-01
7.240099e-01
7.200910e-01
7.161157e-01
7.120919e-01
7.080191e-01
7.039040e-01
6.997506e-01
6.955625e-01
6.913437e-01
6.870981e-01
6.828276e-01
6.785384e-01
6.742318e-01
6.699142e-01
6.539726e-01
6.584284e-01
6.628830e-01
6.673340e-01
6.717777e-01
6.762103e-01
6.806304e-01
6.850327e-01
6.894138e-01
6.937716e-01
6.981012e-01
7.023985e-01
7.066604e-01
7.108831e-01
7.150613e-01
7.191911e-01
7.232689e-01
7.272902e-01
7.312512e-01
7.351452e-01
7.389718e-01
7.427242e-01
7.463987e-01
7.499900e-01
7.534949e-01
7.569075e-01
7.602248e-01
7.634451e-01
7.665606e-01
7.695696e-01
7.724668e-01
7.752482e-01
7.779137e-01
7.804551e-01
7.828729e-01
7.851605e-01
7.873177e-01
7.893402e-01
7.912259e-01
7.929728e-01
7.945780e-01
7.960393e-01
7.973554e-01
7.985237e-01
7.995416e-01
8.004123e-01
8.011310e-01
8.016957e-01
8.021089e-01
8.023679e-01
8.024739e-01
8.024253e-01
8.022237e-01
8.018672e-01
8.013601e-01
8.006995e-01
7.998859e-01
7.989221e-01
7.978104e-01
7.965495e-01
7.951412e-01
7.935894e-01
7.918960e-01
7.900600e-01
7.880880e-01
7.859786e-01
7.837374e-01
7.813665e-01
7.788699e-01
7.762475e-01
7.735063e-01
7.706497e-01
7.676795e-01
7.646008e-01
7.614185e-01
7.581353e-01
7.547563e-01
7.512851e-01
7.477263e-01
7.440848e-01
7.403647e-01
7.365719e-01
7.327091e-01
7.287813e-01
7.247933e-01
7.207507e-01
7.166563e-01
7.125136e-01
7.083284e-01
7.041053e-01
6.998470e-01
6.955577e-01
6.912423e-01
6.869034e-01
6.825444e-01
6.781693e-01
6.737823e-01
6.575089e-01
6.620356e-01
6.665634e-01
6.710876e-01
6.756059e-01
6.801142e-01
6.846095e-01
6.890867e-01
6.935437e-01
6.979775e-01
7.023816e-01
7.067549e-01
7.110919e-01
7.153887e-01
7.196403e-01
7.238438e-01
7.279935e-01
7.320858e-01
7.361149e-01
7.400782e-01
7.439710e-01
7.477889e-01
7.515262e-01
7.551800e-01
7.587441e-01
7.622144e-01
7.655885e-01
7.688613e-01
7.720283e-01
7.750862e-01
7.780303e-01
7.808568e-01
7.835630e-01
7.861443e-01
7.885985e-01
7.909214e-01
7.931092e-01
7.951603e-01
7.970740e-01
7.988456e-01
8.004723e-01
8.019530e-01
8.032865e-01
8.044695e-01
8.055004e-01
8.063807e-01
8.071062e-01
8.076772e-01
8.080944e-01
8.083541e-01
8.084587e-01
8.084073e-01
8.082001e-01
8.078370e-01
8.073193e-01
8.066475e-01
8.058194e-01
8.048393e-01
8.037083e-01
8.024272e-01
8.009958e-01
7.994192e-01
7.976970e-01
7.958317e-01
7.938265e-01
7.916839e-01
7.894049e-01
7.869946e-01
7.844558e-01
7.817897e-01
7.790024e-01
7.760965e-01
7.730761e-01
7.699460e-01
7.667086e-01
7.633690e-01
7.599317e-01
7.564008e-01
7.527810e-01
7.490773e-01
7.452937e-01
7.414347e-01
7.375058e-01
7.335104e-01
7.294549e-01
7.253426e-01
7.211788e-01
7.169684e-01
7.127136e-01
7.084208e-01
7.040924e-01
6.997342e-01
6.953491e-01
6.909416e-01
6.865134e-01
6.820707e-01
6.776161e-01
6.610069e-01
6.656072e-01
6.702086e-01
6.748058e-01
6.793989e-01
6.839828e-01
6.885533e-01
6.931062e-01
6.976403e-01
7.021494e-01
7.066300e-01
7.110779e-01
7.154908e-01
7.198619e-01
7.241881e-01
7.284640e-01
7.326865e-01
7.368498e-01
7.409489e-01
7.449805e-01
7.489407e-01
7.528235e-01
7.566246e-01
7.603401e-01
7.639639e-01
7.674927e-01
7.709216e-01
7.742471e-01
7.774660e-01
7.805727e-01
7.835634e-01
7.864341e-01
7.891819e-01
7.918005e-01
7.942916e-01
7.966482e-01
7.988678e-01
8.009483e-01
8.028884e-01
8.046834e-01
8.063316e-01
8.078303e-01
8.091799e-01
8.103771e-01
8.114196e-01
8.123093e-01
8.130426e-01
8.136183e-01
8.140377e-01
8.142978e-01
8.144014e-01
8.143465e-01
8.141326e-01
8.137607e-01
8.132329e-01
8.125481e-01
8.117063e-01
8.107094e-01
8.095590e-01
8.082564e-01
8.068024e-01
8.052001e-01
8.034498e-01
8.015538e-01
7.995159e-01
7.973375e-01
7.950215e-01
7.925712e-01
7.899909e-01
7.872802e-01
7.844471e-01
7.814931e-01
7.784227e-01
7.752385e-01
7.719483e-01
7.685523e-01
7.650565e-01
7.614674e-01
7.577874e-01
7.540203e-01
7.501723e-01
7.462494e-01
7.422541e-01
7.381922e-01
7.340693e-01
7.298890e-01
7.256567e-01
7.213768e-01
7.170539e-01
7.126915e-01
7.082946e-01
7.038678e-01
6.994147e-01
6.949388e-01
6.904434e-01
6.859345e-01
6.814156e-01
6.644630e-01
6.691377e-01
6.738130e-01
6.784849e-01
6.831521e-01
6.878111e-01
6.924572e-01
6.970875e-01
7.016973e-01
7.062837e-01
7.108402e-01
7.153642e-01
7.198521e-01
7.242986e-01
7.286984e-01
7.330469e-01
7.373428e-01
7.415773e-01
7.457463e-01
7.498472e-01
7.538752e-01
7.578228e-01
7.616870e-01
7.654650e-01
7.691478e-01
7.727351e-01
7.762194e-01
7.795984e-01
7.828679e-01
7.860234e-01
7.890598e-01
7.919743e-01
7.947623e-01
7.974205e-01
7.999462e-01
8.023366e-01
8.045869e-01
8.066957e-01
8.086609e-01
8.104789e-01
8.121469e-01
8.136637e-01
8.150279e-01
8.162384e-01
8.172915e-01
8.181896e-01
8.189290e-01
8.195092e-01
8.199300e-01
8.201899e-01
8.202909e-01
8.202322e-01
8.200123e-01
8.196315e-01
8.190920e-01
8.183932e-01
8.175365e-01
8.165232e-01
8.153529e-01
8.140284e-01
8.125505e-01
8.109216e-01
8.091441e-01
8.072166e-01
8.051454e-01
8.029319e-01
8.005797e-01
7.980896e-01
7.954663e-01
7.927126e-01
7.898341e-01
7.868314e-01
7.837102e-01
7.804745e-01
7.771294e-01
7.736782e-01
7.701248e-01
7.664766e-01
7.627355e-01
7.589058e-01
7.549946e-01
7.510080e-01
7.469473e-01
7.428204e-01
7.386307e-01
7.343831e-01
7.300831e-01
7.257349e-01
7.213427e-01
7.169136e-01
7.124479e-01
7.079531e-01
7.034325e-01
6.988899e-01
6.943285e-01
6.897528e-01
6.851654e-01
6.678848e-01
6.726269e-01
6.773745e-01
6.821208e-01
6.868627e-01
6.915971e-01
6.963195e-01
7.010258e-01
7.057127e-01
7.103746e-01
7.150084e-01
7.196088e-01
7.241720e-01
7.286929e-01
7.331676e-01
7.375907e-01
7.419590e-01
7.462646e-01
7.505037e-01
7.546729e-01
7.587672e-01
7.627798e-01
7.667083e-01
7.705466e-01
7.742900e-01
7.779359e-01
7.814759e-01
7.849073e-01
7.882271e-01
7.914299e-01
7.945122e-01
7.974695e-01
8.002971e-01
8.029932e-01
8.055541e-01
8.079768e-01
8.102564e-01
8.123919e-01
8.143811e-01
8.162216e-01
8.179097e-01
8.194429e-01
8.208218e-01
8.220444e-01
8.231084e-01
8.240125e-01
8.247568e-01
8.253397e-01
8.257613e-01
8.260206e-01
8.261196e-01
8.260550e-01
8.258271e-01
8.254368e-01
8.248863e-01
8.241739e-01
8.233024e-01
8.222703e-01
8.210802e-01
8.197333e-01
8.182311e-01
8.165748e-01
8.147690e-01
8.128104e-01
8.107067e-01
8.084580e-01
8.060679e-01
8.035385e-01
8.008736e-01
7.980765e-01
7.951517e-01
7.921016e-01
7.889303e-01
7.856430e-01
7.822441e-01
7.787370e-01
7.751274e-01
7.714199e-01
7.676182e-01
7.637274e-01
7.597551e-01
7.557048e-01
7.515801e-01
7.473873e-01
7.431321e-01
7.388183e-01
7.344510e-01
7.300355e-01
7.255771e-01
7.210801e-01
7.165483e-01
7.119869e-01
7.073998e-01
7.027911e-01
6.981651e-01
6.935238e-01
6.888733e-01
6.712494e-01
6.760677e-01
6.808894e-01
6.857109e-01
6.905276e-01
6.953378e-01
7.001361e-01
7.049186e-01
7.096820e-01
7.144203e-01
7.191298e-01
7.238075e-01
7.284462e-01
7.330424e-01
7.375924e-01
7.420885e-01
7.465284e-01
7.509052e-01
7.552153e-01
7.594527e-01
7.636132e-01
7.676922e-01
7.716839e-01
7.755834e-01
7.793865e-01
7.830884e-01
7.866831e-01
7.901685e-01
7.935368e-01
7.967874e-01
7.999135e-01
8.029131e-01
8.057801e-01
8.085133e-01
8.111081e-01
8.135611e-01
8.158709e-01
8.180323e-01
8.200445e-01
8.219053e-01
8.236108e-01
8.251613e-01
8.265537e-01
8.277869e-01
8.288589e-01
8.297691e-01
8.305175e-01
8.311023e-01
8.315234e-01
8.317811e-01
8.318750e-01
8.318040e-01
8.315678e-01
8.311672e-01
8.306045e-01
8.298778e-01
8.289892e-01
8.279392e-01
8.267287e-01
8.253602e-01
8.238329e-01
8.221514e-01
8.203155e-01
8.183278e-01
8.161900e-01
8.139056e-01
8.114786e-01
8.089101e-01
8.062037e-01
8.033624e-01
8.003912e-01
7.972953e-01
7.940754e-01
7.907356e-01
7.872838e-01
7.837240e-01
7.800576e-01
7.762910e-01
7.724304e-01
7.684812e-01
7.644467e-01
7.603332e-01
7.561456e-01
7.518896e-01
7.475685e-01
7.431889e-01
7.387566e-01
7.342760e-01
7.297515e-01
7.251883e-01
7.205902e-01
7.159635e-01
7.113115e-01
7.066378e-01
7.019471e-01
6.972436e-01
6.925316e-01
6.745682e-01
6.794590e-01
6.843549e-01
6.892516e-01
6.941435e-01
6.990281e-01
7.039032e-01
7.087619e-01
7.136011e-01
7.184167e-01
7.232026e-01
7.279564e-01
7.326703e-01
7.373425e-01
7.419654e-01
7.465359e-01
7.510484e-01
7.554959e-01
7.598760e-01
7.641823e-01
7.684094e-01
7.725525e-01
7.766080e-01
7.805683e-01
7.844302e-01
7.881874e-01
7.918365e-01
7.953736e-01
7.987916e-01
8.020878e-01
8.052579e-01
8.082973e-01
8.112046e-01
8.139731e-01
8.166020e-01
8.190842e-01
8.214206e-01
8.236068e-01
8.256425e-01
8.275220e-01
8.292435e-01
8.308071e-01
8.322117e-01
8.334551e-01
8.345351e-01
8.354499e-01
8.362007e-01
8.367858e-01
8.372056e-01
8.374602e-01
8.375484e-01
8.374690e-01
8.372249e-01
8.368131e-01
8.362374e-01
8.354964e-01
8.345904e-01
8.335218e-01
8.322906e-01
8.308990e-01
8.293476e-01
8.276381e-01
8.257737e-01
8.237554e-01
8.215855e-01
8.192662e-01
8.168017e-01
8.141938e-01
8.114465e-01
8.085632e-01
8.055481e-01
8.024041e-01
7.991360e-01
7.957463e-01
7.922422e-01
7.886277e-01
7.849065e-01
7.810843e-01
7.771660e-01
7.731563e-01
7.690626e-01
7.648863e-01
7.606377e-01
7.563186e-01
7.519344e-01
7.474909e-01
7.429945e-01
7.384492e-01
7.338616e-01
7.292335e-01
7.245712e-01
7.198795e-01
7.151626e-01
7.104258e-01
7.056729e-01
7.009076e-01
6.961365e-01
6.778336e-01
6.827976e-01
6.877671e-01
6.927381e-01
6.977066e-01
7.026662e-01
7.076163e-01
7.125522e-01
7.174682e-01
7.223603e-01
7.272232e-01
7.320518e-01
7.368412e-01
7.415885e-01
7.462860e-01
7.509298e-01
7.555134e-01
7.600328e-01
7.644821e-01
7.688564e-01
7.731490e-01
7.773570e-01
7.814744e-01
7.854955e-01
7.894157e-01
7.932295e-01
7.969321e-01
8.005182e-01
8.039840e-01
8.073270e-01
8.105386e-01
8.136176e-01
8.165614e-01
8.193653e-01
8.220247e-01
8.245367e-01
8.268988e-01
8.291086e-01
8.311639e-01
8.330612e-01
8.347986e-01
8.363750e-01
8.377897e-01
8.390408e-01
8.401256e-01
8.410443e-01
8.417962e-01
8.423814e-01
8.427982e-01
8.430476e-01
8.431295e-01
8.430418e-01
8.427873e-01
8.423647e-01
8.417751e-01
8.410184e-01
8.400948e-01
8.390071e-01
8.377554e-01
8.363406e-01
8.347644e-01
8.330292e-01
8.311360e-01
8.290864e-01
8.268837e-01
8.245306e-01
8.220301e-01
8.193840e-01
8.165957e-01
8.136704e-01
8.106099e-01
8.074214e-01
8.041043e-01
8.006665e-01
7.971113e-01
7.934437e-01
7.896686e-01
7.857907e-01
7.818164e-01
7.777491e-01
7.735965e-01
7.693613e-01
7.650509e-01
7.606698e-01
7.562237e-01
7.517189e-01
7.471598e-01
7.425517e-01
7.378994e-01
7.332095e-01
7.284839e-01
7.237302e-01
7.189514e-01
7.141528e-01
7.093383e-01
7.045119e-01
6.996803e-01
6.810417e-01
6.860797e-01
6.911227e-01
6.961677e-01
7.012105e-01
7.062466e-01
7.112732e-01
7.162849e-01
7.212771e-01
7.262456e-01
7.311844e-01
7.360877e-01
7.409537e-01
7.457747e-01
7.505463e-01
7.552631e-01
7.599186e-01
7.645082e-01
7.690268e-01
7.734689e-01
7.778286e-01
7.821000e-01
7.862787e-01
7.903594e-01
7.943363e-01
7.982047e-01
8.019593e-01
8.055946e-01
8.091089e-01
8.124951e-01
8.157496e-01
8.188669e-01
8.218465e-01
8.246826e-01
8.273711e-01
8.299102e-01
8.322972e-01
8.345284e-01
8.366019e-01
8.385143e-01
8.402654e-01
8.418533e-01
8.432762e-01
8.445330e-01
8.456221e-01
8.465432e-01
8.472952e-01
8.478776e-01
8.482909e-01
8.485342e-01
8.486086e-01
8.485116e-01
8.482453e-01
8.478092e-01
8.472058e-01
8.464328e-01
8.454915e-01
8.443848e-01
8.431123e-01
8.416740e-01
8.400740e-01
8.383113e-01
8.363898e-01
8.343103e-01
8.320763e-01
8.296887e-01
8.271522e-01
8.244688e-01
8.216416e-01
8.186742e-01
8.155714e-01
8.123381e-01
8.089747e-01
8.054879e-01
8.018829e-01
7.981645e-01
7.943364e-01
7.904056e-01
7.863764e-01
7.822535e-01
7.780436e-01
7.737501e-01
7.693807e-01
7.649395e-01
7.604333e-01
7.558671e-01
7.512469e-01
7.465772e-01
7.418640e-01
7.371115e-01
7.323258e-01
7.275103e-01
7.226715e-01
7.178130e-01
7.129391e-01
7.080535e-01
7.031670e-01
6.841927e-01
6.893021e-01
6.944177e-01
6.995358e-01
7.046539e-01
7.097664e-01
7.148682e-01
7.199563e-01
7.250243e-01
7.300676e-01
7.350826e-01
7.400624e-01
7.450027e-01
7.498983e-01
7.547436e-01
7.595326e-01
7.642598e-01
7.689203e-01
7.735070e-01
7.780151e-01
7.824398e-01
7.867745e-01
7.910143e-01
7.951533e-01
7.991867e-01
8.031089e-01
8.069131e-01
8.105981e-01
8.141567e-01
8.175869e-01
8.208811e-01
8.240368e-01
8.270501e-01
8.299162e-01
8.326340e-01
8.351981e-01
8.376073e-01
8.398580e-01
8.419474e-01
8.438740e-01
8.456363e-01
8.472337e-01
8.486635e-01
8.499237e-01
8.510141e-01
8.519351e-01
8.526858e-01
8.532650e-01
8.536716e-01
8.539087e-01
8.539735e-01
8.538665e-01
8.535879e-01
8.531389e-01
8.525186e-01
8.517305e-01
8.507717e-01
8.496449e-01
8.483509e-01
8.468909e-01
8.452650e-01
8.434767e-01
8.415277e-01
8.394189e-01
8.371527e-01
8.347322e-01
8.321605e-01
8.294408e-01
8.265759e-01
8.235691e-01
8.204238e-01
8.171463e-01
8.137378e-01
8.102053e-01
8.065536e-01
8.027849e-01
7.989053e-01
7.949224e-01
7.908394e-01
7.866617e-01
7.823957e-01
7.780465e-01
7.736206e-01
7.691216e-01
7.645566e-01
7.599317e-01
7.552513e-01
7.505214e-01
7.457487e-01
7.409371e-01
7.360920e-01
7.312164e-01
7.263187e-01
7.214014e-01
7.164699e-01
7.115261e-01
7.065773e-01
6.872787e-01
6.924598e-01
6.976482e-01
7.028403e-01
7.080332e-01
7.132202e-01
7.183980e-01
7.235610e-01
7.287049e-01
7.338244e-01
7.389144e-01
7.439702e-01
7.489848e-01
7.539543e-01
7.588729e-01
7.637336e-01
7.685313e-01
7.732605e-01
7.779152e-01
7.824892e-01
7.869780e-01
7.913743e-01
7.956744e-01
7.998719e-01
8.039600e-01
8.079342e-01
8.117889e-01
8.155211e-01
8.191246e-01
8.225952e-01
8.259276e-01
8.291187e-01
8.321642e-01
8.350598e-01
8.378034e-01
8.403907e-01
8.428199e-01
8.450877e-01
8.471924e-01
8.491315e-01
8.509030e-01
8.525066e-01
8.539405e-01
8.552029e-01
8.562937e-01
8.572125e-01
8.579592e-01
8.585321e-01
8.589319e-01
8.591589e-01
8.592139e-01
8.590951e-01
8.588041e-01
8.583404e-01
8.577046e-01
8.568988e-01
8.559217e-01
8.547754e-01
8.534606e-01
8.519777e-01
8.503277e-01
8.485141e-01
8.465377e-01
8.443999e-01
8.421041e-01
8.396510e-01
8.370458e-01
8.342913e-01
8.313898e-01
8.283440e-01
8.251588e-01
8.218389e-01
8.183881e-01
8.148112e-01
8.111123e-01
8.072953e-01
8.033674e-01
7.993339e-01
7.952000e-01
7.909688e-01
7.866493e-01
7.822461e-01
7.777636e-01
7.732092e-01
7.685878e-01
7.639049e-01
7.591681e-01
7.543813e-01
7.495500e-01
7.446800e-01
7.397768e-01
7.348441e-01
7.298895e-01
7.249150e-01
7.199267e-01
7.149274e-01
7.099228e-01
6.903000e-01
6.955518e-01
7.008123e-01
7.060777e-01
7.113436e-01
7.166048e-01
7.218570e-01
7.270961e-01
7.323152e-01
7.375101e-01
7.426750e-01
7.478061e-01
7.528941e-01
7.579376e-01
7.629274e-01
7.678597e-01
7.727277e-01
7.775258e-01
7.822467e-01
7.868871e-01
7.914388e-01
7.958958e-01
8.002550e-01
8.045090e-01
8.086511e-01
8.126768e-01
8.165798e-01
8.203577e-01
8.240039e-01
8.275133e-01
8.308818e-01
8.341069e-01
8.371822e-01
8.401049e-01
8.428717e-01
8.454803e-01
8.479275e-01
8.502111e-01
8.523272e-01
8.542758e-01
8.560542e-01
8.576626e-01
8.590989e-01
8.603613e-01
8.614495e-01
8.623639e-01
8.631039e-01
8.636696e-01
8.640603e-01
8.642777e-01
8.643209e-01
8.641886e-01
8.638830e-01
8.634045e-01
8.627524e-01
8.619289e-01
8.609329e-01
8.597671e-01
8.584309e-01
8.569258e-01
8.552531e-01
8.534149e-01
8.514112e-01
8.492460e-01
8.469207e-01
8.444376e-01
8.418002e-01
8.390110e-01
8.360738e-01
8.329916e-01
8.297690e-01
8.264097e-01
8.229176e-01
8.192971e-01
8.155541e-01
8.116915e-01
8.077161e-01
8.036353e-01
7.994515e-01
7.951707e-01
7.907988e-01
7.863432e-01
7.818077e-01
7.771989e-01
7.725220e-01
7.677843e-01
7.629919e-01
7.581498e-01
7.532625e-01
7.483377e-01
7.433774e-01
7.383897e-01
7.333795e-01
7.283505e-01
7.233068e-01
7.182555e-01
7.131996e-01
6.932526e-01
6.985722e-01
7.039045e-01
7.092426e-01
7.145820e-01
7.199168e-01
7.252439e-01
7.305574e-01
7.358510e-01
7.411200e-01
7.463607e-01
7.515653e-01
7.567281e-01
7.618434e-01
7.669040e-01
7.719059e-01
7.768442e-01
7.817093e-01
7.864970e-01
7.912011e-01
7.958151e-01
8.003318e-01
8.047487e-01
8.090567e-01
8.132523e-01
8.173274e-01
8.212780e-01
8.250988e-01
8.287855e-01
8.323327e-01
8.357367e-01
8.389920e-01
8.420953e-01
8.450431e-01
8.478319e-01
8.504602e-01
8.529233e-01
8.552182e-01
8.573441e-01
8.592993e-01
8.610825e-01
8.626915e-01
8.641276e-01
8.653867e-01
8.664714e-01
8.673784e-01
8.681110e-01
8.686664e-01
8.690462e-01
8.692513e-01
8.692814e-01
8.691350e-01
8.688148e-01
8.683188e-01
8.676506e-01
8.668086e-01
8.657939e-01
8.646086e-01
8.632518e-01
8.617245e-01
8.600297e-01
8.581663e-01
8.561379e-01
8.539462e-01
8.515934e-01
8.490810e-01
8.464142e-01
8.435926e-01
8.406219e-01
8.375052e-01
8.342466e-01
8.308498e-01
8.273182e-01
8.236572e-01
8.198728e-01
8.159671e-01
8.119478e-01
8.078210e-01
8.035890e-01
7.992595e-01
7.948391e-01
7.903327e-01
7.857460e-01
7.810854e-01
7.763557e-01
7.715663e-01
7.667195e-01
7.618234e-01
7.568821e-01
7.519025e-01
7.468890e-01
7.418472e-01
7.367831e-01
7.317010e-01
7.266054e-01
7.215015e-01
7.163925e-01
6.961212e-01
7.015159e-01
7.069213e-01
7.123320e-01
7.177438e-01
7.231520e-01
7.285521e-01
7.339401e-01
7.393082e-01
7.446511e-01
7.499648e-01
7.552420e-01
7.604784e-01
7.656650e-01
7.707969e-01
7.758688e-01
7.808747e-01
7.858059e-01
7.906596e-01
7.954268e-01
8.001012e-01
8.046774e-01
8.091499e-01
8.135116e-01
8.177564e-01
8.218807e-01
8.258765e-01
8.297396e-01
8.334646e-01
8.370472e-01
8.404832e-01
8.437679e-01
8.468969e-01
8.498675e-01
8.526763e-01
8.553196e-01
8.577957e-01
8.601003e-01
8.622338e-01
8.641929e-01
8.659772e-01
8.675854e-01
8.690183e-01
8.702728e-01
8.713490e-01
8.722475e-01
8.729681e-01
8.735121e-01
8.738794e-01
8.740703e-01
8.740851e-01
8.739228e-01
8.735864e-01
8.730744e-01
8.723882e-01
8.715283e-01
8.704944e-01
8.692889e-01
8.679113e-01
8.663639e-01
8.646466e-01
8.627613e-01
8.607087e-01
8.584925e-01
8.561131e-01
8.535742e-01
8.508788e-01
8.480283e-01
8.450267e-01
8.418771e-01
8.385847e-01
8.351525e-01
8.315835e-01
8.278854e-01
8.240613e-01
8.201159e-01
8.160550e-01
8.118836e-01
8.076074e-01
8.032329e-01
7.987647e-01
7.942107e-01
7.895749e-01
7.848647e-01
7.800858e-01
7.752450e-01
7.703468e-01
7.653973e-01
7.604043e-01
7.553726e-01
7.503067e-01
7.452137e-01
7.400978e-01
7.349636e-01
7.298174e-01
7.246635e-01
7.195091e-01
6.989174e-01
7.043835e-01
7.098591e-01
7.153417e-01
7.208263e-01
7.263062e-01
7.317795e-01
7.372393e-01
7.426815e-01
7.480974e-01
7.534835e-01
7.588328e-01
7.641401e-01
7.693983e-01
7.746013e-01
7.797422e-01
7.848148e-01
7.898126e-01
7.947290e-01
7.995586e-01
8.042926e-01
8.089256e-01
8.134521e-01
8.178663e-01
8.221599e-01
8.263302e-01
8.303697e-01
8.342726e-01
8.380342e-01
8.416502e-01
8.451163e-01
8.484282e-01
8.515798e-01
8.545703e-01
8.573958e-01
8.600525e-01
8.625385e-01
8.648510e-01
8.669884e-01
8.689485e-01
8.707310e-01
8.723354e-01
8.737622e-01
8.750076e-01
8.760741e-01
8.769614e-01
8.776691e-01
8.781986e-01
8.785512e-01
8.787252e-01
8.787238e-01
8.785443e-01
8.781904e-01
8.776588e-01
8.769552e-01
8.760767e-01
8.750242e-01
8.737990e-01
8.724031e-01
8.708350e-01
8.690967e-01
8.671893e-01
8.651160e-01
8.628764e-01
8.604731e-01
8.579094e-01
8.551876e-01
8.523102e-01
8.492810e-01
8.461012e-01
8.427777e-01
8.393123e-01
8.357111e-01
8.319776e-01
8.281168e-01
8.241341e-01
8.200340e-01
8.158215e-01
8.115032e-01
8.070869e-01
8.025736e-01
7.979743e-01
7.932917e-01
7.885343e-01
7.837075e-01
7.788174e-01
7.738694e-01
7.688701e-01
7.638265e-01
7.587441e-01
7.536289e-01
7.484850e-01
7.433201e-01
7.381358e-01
7.329401e-01
7.277371e-01
7.225304e-01
7.016373e-01
7.071705e-01
7.127153e-01
7.182677e-01
7.238235e-01
7.293760e-01
7.349210e-01
7.404525e-01
7.459666e-01
7.514554e-01
7.569138e-01
7.623343e-01
7.677116e-01
7.730402e-01
7.783121e-01
7.835207e-01
7.886588e-01
7.937211e-01
7.987002e-01
8.035899e-01
8.083825e-01
8.130710e-01
8.176506e-01
8.221151e-01
8.264564e-01
8.306704e-01
8.347501e-01
8.386914e-01
8.424878e-01
8.461351e-01
8.496293e-01
8.529649e-01
8.561373e-01
8.591449e-01
8.619841e-01
8.646514e-01
8.671440e-01
8.694610e-01
8.715996e-01
8.735594e-01
8.753364e-01
8.769342e-01
8.783504e-01
8.795857e-01
8.806386e-01
8.815109e-01
8.822038e-01
8.827168e-01
8.830506e-01
8.832064e-01
8.831865e-01
8.829876e-01
8.826143e-01
8.820652e-01
8.813418e-01
8.804454e-01
8.793749e-01
8.781301e-01
8.767149e-01
8.751282e-01
8.733703e-01
8.714444e-01
8.693504e-01
8.670899e-01
8.646657e-01
8.620794e-01
8.593349e-01
8.564329e-01
8.533772e-01
8.501715e-01
8.468199e-01
8.433262e-01
8.396938e-01
8.359286e-01
8.320342e-01
8.280162e-01
8.238800e-01
8.196300e-01
8.152723e-01
8.108137e-01
8.062606e-01
8.016169e-01
7.968916e-01
7.920890e-01
7.872156e-01
7.822791e-01
7.772844e-01
7.722375e-01
7.671461e-01
7.620150e-01
7.568504e-01
7.516574e-01
7.464448e-01
7.412130e-01
7.359703e-01
7.307212e-01
7.254715e-01
7.042694e-01
7.098707e-01
7.154845e-01
7.211071e-01
7.267324e-01
7.323553e-01
7.379721e-01
7.435753e-01
7.491612e-01
7.547214e-01
7.602496e-01
7.657400e-01
7.711881e-01
7.765846e-01
7.819244e-01
7.871982e-01
7.924023e-01
7.975281e-01
8.025683e-01
8.075172e-01
8.123662e-01
8.171086e-01
8.217398e-01
8.262517e-01
8.306393e-01
8.348950e-01
8.390137e-01
8.429904e-01
8.468193e-01
8.504959e-01
8.540148e-01
8.573713e-01
8.605630e-01
8.635850e-01
8.664341e-01
8.691088e-01
8.716061e-01
8.739232e-01
8.760606e-01
8.780148e-01
8.797843e-01
8.813716e-01
8.827758e-01
8.839967e-01
8.850335e-01
8.858876e-01
8.865620e-01
8.870551e-01
8.873691e-01
8.875050e-01
8.874636e-01
8.872455e-01
8.868517e-01
8.862824e-01
8.855404e-01
8.846240e-01
8.835343e-01
8.822724e-01
8.808393e-01
8.792345e-01
8.774596e-01
8.755150e-01
8.734044e-01
8.711249e-01
8.686820e-01
8.660764e-01
8.633115e-01
8.603890e-01
8.573110e-01
8.540828e-01
8.507067e-01
8.471865e-01
8.435282e-01
8.397334e-01
8.358102e-01
8.317596e-01
8.275893e-01
8.233047e-01
8.189111e-01
8.144147e-01
8.098222e-01
8.051394e-01
8.003716e-01
7.955260e-01
7.906089e-01
7.856275e-01
7.805878e-01
7.754958e-01
7.703577e-01
7.651793e-01
7.599674e-01
7.547282e-01
7.494683e-01
7.441913e-01
7.389024e-01
7.336072e-01
7.283134e-01
7.068176e-01
7.124826e-01
7.181644e-01
7.238566e-01
7.295505e-01
7.352434e-01
7.409305e-01
7.466034e-01
7.522589e-01
7.578890e-01
7.634861e-01
7.690468e-01
7.745628e-01
7.800271e-01
7.854320e-01
7.907716e-01
7.960395e-01
8.012270e-01
8.063270e-01
8.113329e-01
8.162367e-01
8.210320e-01
8.257136e-01
8.302723e-01
8.347026e-01
8.389995e-01
8.431553e-01
8.471656e-01
8.510246e-01
8.547263e-01
8.582677e-01
8.616437e-01
8.648502e-01
8.678836e-01
8.707417e-01
8.734205e-01
8.759179e-01
8.782326e-01
8.803642e-01
8.823102e-01
8.840687e-01
8.856422e-01
8.870302e-01
8.882331e-01
8.892499e-01
8.900840e-01
8.907368e-01
8.912069e-01
8.914984e-01
8.916121e-01
8.915480e-01
8.913082e-01
8.908924e-01
8.903029e-01
8.895407e-01
8.886057e-01
8.874969e-01
8.862178e-01
8.847675e-01
8.831468e-01
8.813560e-01
8.793967e-01
8.772702e-01
8.749764e-01
8.725171e-01
8.698955e-01
8.671139e-01
8.641738e-01
8.610780e-01
8.578306e-01
8.544334e-01
8.508918e-01
8.472090e-01
8.433892e-01
8.394393e-01
8.353608e-01
8.311607e-01
8.268442e-01
8.224177e-01
8.178864e-01
8.132572e-01
8.085357e-01
8.037290e-01
7.988424e-01
7.938845e-01
7.888607e-01
7.837768e-01
7.786407e-01
7.734586e-01
7.682358e-01
7.629799e-01
7.576951e-01
7.523894e-01
7.470663e-01
7.417333e-01
7.363936e-01
7.310524e-01
7.092667e-01
7.150022e-01
7.207518e-01
7.265104e-01
7.322724e-01
7.380344e-01
7.437897e-01
7.495314e-01
7.552559e-01
7.609546e-01
7.666203e-01
7.722484e-01
7.778314e-01
7.833626e-01
7.888321e-01
7.942352e-01
7.995654e-01
8.048118e-01
8.099715e-01
8.150334e-01
8.199909e-01
8.248370e-01
8.295648e-01
8.341690e-01
8.386415e-01
8.429763e-01
8.471679e-01
8.512090e-01
8.550957e-01
8.588214e-01
8.623822e-01
8.657741e-01
8.689932e-01
8.720352e-01
8.748981e-01
8.775785e-01
8.800744e-01
8.823832e-01
8.845048e-01
8.864375e-01
8.881825e-01
8.897390e-01
8.911080e-01
8.922886e-01
8.932833e-01
8.940927e-01
8.947208e-01
8.951656e-01
8.954322e-01
8.955203e-01
8.954322e-01
8.951678e-01
8.947297e-01
8.941183e-01
8.933351e-01
8.923804e-01
8.912545e-01
8.899584e-01
8.884930e-01
8.868582e-01
8.850538e-01
8.830812e-01
8.809423e-01
8.786368e-01
8.761657e-01
8.735325e-01
8.707376e-01
8.677841e-01
8.646746e-01
8.614106e-01
8.579975e-01
8.544376e-01
8.507351e-01
8.468951e-01
8.429215e-01
8.388180e-01
8.345915e-01
8.302468e-01
8.257895e-01
8.212261e-01
8.165626e-01
8.118064e-01
8.069622e-01
8.020381e-01
7.970406e-01
7.919747e-01
7.868502e-01
7.816721e-01
7.764468e-01
7.711805e-01
7.658819e-01
7.605529e-01
7.552034e-01
7.498363e-01
7.444592e-01
7.390756e-01
7.336922e-01
7.116280e-01
7.174268e-01
7.232415e-01
7.290672e-01
7.348962e-01
7.407246e-01
7.465474e-01
7.523575e-01
7.581486e-01
7.639145e-01
7.696474e-01
7.753408e-01
7.809905e-01
7.865855e-01
7.921185e-01
7.975839e-01
8.029751e-01
8.082802e-01
8.134949e-01
8.186117e-01
8.236217e-01
8.285178e-01
8.332922e-01
8.379399e-01
8.424515e-01
8.468224e-01
8.510461e-01
8.551164e-01
8.590283e-01
8.627750e-01
8.663530e-01
8.697585e-01
8.729870e-01
8.760350e-01
8.788989e-01
8.815775e-01
8.840674e-01
8.863677e-01
8.884773e-01
8.903950e-01
8.921214e-01
8.936574e-01
8.950022e-01
8.961580e-01
8.971273e-01
8.979093e-01
8.985083e-01
8.989252e-01
8.991623e-01
8.992233e-01
8.991084e-01
8.988180e-01
8.983557e-01
8.977214e-01
8.969166e-01
8.959433e-01
8.947996e-01
8.934881e-01
8.920087e-01
8.903615e-01
8.885463e-01
8.865630e-01
8.844150e-01
8.821013e-01
8.796229e-01
8.769816e-01
8.741776e-01
8.712153e-01
8.680955e-01
8.648208e-01
8.613955e-01
8.578222e-01
8.541033e-01
8.502461e-01
8.462534e-01
8.421296e-01
8.378798e-01
8.335093e-01
8.290247e-01
8.244327e-01
8.197371e-01
8.149476e-01
8.100687e-01
8.051085e-01
8.000726e-01
7.949700e-01
7.898052e-01
7.845874e-01
7.793195e-01
7.740121e-01
7.686700e-01
7.632992e-01
7.579058e-01
7.524976e-01
7.470772e-01
7.416529e-01
7.362289e-01
7.138901e-01
7.197534e-01
7.256314e-01
7.315211e-01
7.374167e-01
7.433109e-01
7.491984e-01
7.550746e-01
7.609321e-01
7.667627e-01
7.725621e-01
7.783206e-01
7.840337e-01
7.896916e-01
7.952880e-01
8.008131e-01
8.062636e-01
8.116263e-01
8.168958e-01
8.220657e-01
8.271261e-01
8.320691e-01
8.368885e-01
8.415762e-01
8.461260e-01
8.505311e-01
8.547852e-01
8.588817e-01
8.628163e-01
8.665820e-01
8.701751e-01
8.735909e-01
8.768265e-01
8.798768e-01
8.827399e-01
8.854129e-01
8.878943e-01
8.901825e-01
8.922765e-01
8.941753e-01
8.958795e-01
8.973899e-01
8.987088e-01
8.998358e-01
9.007756e-01
9.015263e-01
9.020934e-01
9.024782e-01
9.026837e-01
9.027139e-01
9.025690e-01
9.022512e-01
9.017631e-01
9.011053e-01
9.002790e-01
8.992853e-01
8.981256e-01
8.967994e-01
8.953084e-01
8.936514e-01
8.918281e-01
8.898383e-01
8.876843e-01
8.853661e-01
8.828844e-01
8.802389e-01
8.774315e-01
8.744650e-01
8.713402e-01
8.680598e-01
8.646266e-01
8.610432e-01
8.573135e-01
8.534436e-01
8.494353e-01
8.452938e-01
8.410242e-01
8.366323e-01
8.321235e-01
8.275043e-01
8.227805e-01
8.179603e-01
8.130490e-01
8.080554e-01
8.029838e-01
7.978433e-01
7.926401e-01
7.873822e-01
7.820749e-01
7.767272e-01
7.713439e-01
7.659312e-01
7.604973e-01
7.550468e-01
7.495853e-01
7.441186e-01
7.386551e-01
7.160530e-01
7.219783e-01
7.279191e-01
7.338718e-01
7.398299e-01
7.457878e-01
7.517400e-01
7.576803e-01
7.636015e-01
7.694969e-01
7.753600e-01
7.811832e-01
7.869577e-01
7.926775e-01
7.983336e-01
8.039199e-01
8.094258e-01
8.148460e-01
8.201700e-01
8.253910e-01
8.304986e-01
8.354878e-01
8.403494e-01
8.450766e-01
8.496614e-01
8.540995e-01
8.583812e-01
8.625016e-01
8.664563e-01
8.702391e-01
8.738437e-01
8.772675e-01
8.805069e-01
8.835578e-01
8.864178e-01
8.890827e-01
8.915512e-01
8.938243e-01
8.958988e-01
8.977751e-01
8.994538e-01
9.009355e-01
9.022230e-01
9.033183e-01
9.042227e-01
9.049394e-01
9.054703e-01
9.058204e-01
9.059913e-01
9.059879e-01
9.058113e-01
9.054641e-01
9.049472e-01
9.042649e-01
9.034166e-01
9.024040e-01
9.012284e-01
8.998901e-01
8.983887e-01
8.967230e-01
8.948948e-01
8.929033e-01
8.907479e-01
8.884293e-01
8.859482e-01
8.833036e-01
8.804981e-01
8.775327e-01
8.744076e-01
8.711257e-01
8.676897e-01
8.641024e-01
8.603660e-01
8.564873e-01
8.524668e-01
8.483121e-01
8.440256e-01
8.396147e-01
8.350843e-01
8.304417e-01
8.256923e-01
8.208437e-01
8.159024e-01
8.108749e-01
8.057704e-01
8.005940e-01
7.953534e-01
7.900571e-01
7.847111e-01
7.793223e-01
7.738985e-01
7.684468e-01
7.629718e-01
7.574803e-01
7.519778e-01
7.464711e-01
7.409668e-01
7.181091e-01
7.240967e-01
7.300994e-01
7.361135e-01
7.421329e-01
7.481529e-01
7.541673e-01
7.601699e-01
7.661544e-01
7.721118e-01
7.780370e-01
7.839216e-01
7.897583e-01
7.955381e-01
8.012544e-01
8.068985e-01
8.124602e-01
8.179345e-01
8.233104e-01
8.285798e-01
8.337359e-01
8.387688e-01
8.436713e-01
8.484350e-01
8.530542e-01
8.575215e-01
8.618293e-01
8.659728e-01
8.699455e-01
8.737418e-01
8.773572e-01
8.807868e-01
8.840277e-01
8.870752e-01
8.899277e-01
8.925813e-01
8.950356e-01
8.972898e-01
8.993424e-01
9.011919e-01
9.028414e-01
9.042909e-01
9.055445e-01
9.066021e-01
9.074683e-01
9.081458e-01
9.086387e-01
9.089502e-01
9.090830e-01
9.090421e-01
9.088317e-01
9.084519e-01
9.079065e-01
9.071975e-01
9.063279e-01
9.052960e-01
9.041049e-01
9.027557e-01
9.012465e-01
8.995765e-01
8.977468e-01
8.957557e-01
8.936027e-01
8.912887e-01
8.888129e-01
8.861753e-01
8.833771e-01
8.804177e-01
8.772990e-01
8.740208e-01
8.705883e-01
8.670005e-01
8.632621e-01
8.593781e-01
8.553509e-01
8.511855e-01
8.468862e-01
8.424586e-01
8.379102e-01
8.332461e-01
8.284730e-01
8.235973e-01
8.186266e-01
8.135687e-01
8.084306e-01
8.032198e-01
7.979436e-01
7.926097e-01
7.872267e-01
7.817993e-01
7.763352e-01
7.708437e-01
7.653286e-01
7.597961e-01
7.542527e-01
7.487056e-01
7.431602e-01
7.200661e-01
7.261081e-01
7.321700e-01
7.382432e-01
7.443224e-01
7.504034e-01
7.564782e-01
7.625417e-01
7.685868e-01
7.746059e-01
7.805910e-01
7.865366e-01
7.924320e-01
7.982696e-01
8.040444e-01
8.097446e-01
8.153614e-01
8.208877e-01
8.263142e-01
8.316309e-01
8.368316e-01
8.419076e-01
8.468496e-01
8.516504e-01
8.563014e-01
8.607970e-01
8.651279e-01
8.692923e-01
8.732803e-01
8.770883e-01
8.807118e-01
8.841454e-01
8.873844e-01
8.904273e-01
8.932695e-01
8.959091e-01
8.983455e-01
9.005773e-01
9.026031e-01
9.044246e-01
9.060415e-01
9.074556e-01
9.086706e-01
9.096880e-01
9.105124e-01
9.111471e-01
9.115963e-01
9.118647e-01
9.119565e-01
9.118754e-01
9.116275e-01
9.112145e-01
9.106385e-01
9.099027e-01
9.090103e-01
9.079604e-01
9.067543e-01
9.053954e-01
9.038801e-01
9.022092e-01
9.003824e-01
8.983965e-01
8.962502e-01
8.939464e-01
8.914816e-01
8.888566e-01
8.860704e-01
8.831235e-01
8.800148e-01
8.767473e-01
8.733214e-01
8.697390e-01
8.660035e-01
8.621193e-01
8.580883e-01
8.539165e-01
8.496069e-01
8.451673e-01
8.406024e-01
8.359184e-01
8.311225e-01
8.262218e-01
8.212236e-01
8.161360e-01
8.109652e-01
8.057212e-01
8.004094e-01
7.950404e-01
7.896182e-01
7.841523e-01
7.786497e-01
7.731184e-01
7.675633e-01
7.619903e-01
7.564069e-01
7.508196e-01
7.452316e-01
7.219124e-01
7.280085e-01
7.341279e-01
7.402584e-01
7.463956e-01
7.525345e-01
7.586686e-01
7.647910e-01
7.708944e-01
7.769715e-01
7.830166e-01
7.890193e-01
7.949739e-01
8.008693e-01
8.066980e-01
8.124516e-01
8.181237e-01
8.237013e-01
8.291764e-01
8.345400e-01
8.397848e-01
8.449017e-01
8.498818e-01
8.547163e-01
8.593980e-01
8.639197e-01
8.682747e-01
8.724563e-01
8.764592e-01
8.802764e-01
8.839051e-01
8.873392e-01
8.905761e-01
8.936105e-01
8.964400e-01
8.990637e-01
9.014796e-01
9.036868e-01
9.056842e-01
9.074728e-01
9.090528e-01
9.104289e-01
9.116017e-01
9.125747e-01
9.133541e-01
9.139416e-01
9.143440e-01
9.145646e-01
9.146124e-01
9.144884e-01
9.142007e-01
9.137503e-01
9.131416e-01
9.123776e-01
9.114628e-01
9.103943e-01
9.091768e-01
9.078094e-01
9.062926e-01
9.046229e-01
9.028014e-01
9.008244e-01
8.986931e-01
8.964040e-01
8.939559e-01
8.913494e-01
8.885814e-01
8.856517e-01
8.825611e-01
8.793081e-01
8.758949e-01
8.723223e-01
8.685936e-01
8.647127e-01
8.606826e-01
8.565068e-01
8.521904e-01
8.477396e-01
8.431600e-01
8.384581e-01
8.336417e-01
8.287179e-01
8.236932e-01
8.185761e-01
8.133751e-01
8.080975e-01
8.027520e-01
7.973461e-01
7.918868e-01
7.863829e-01
7.808413e-01
7.752694e-01
7.696740e-01
7.640606e-01
7.584375e-01
7.528101e-01
7.471809e-01
7.236404e-01
7.297950e-01
7.359690e-01
7.421551e-01
7.483487e-01
7.545427e-01
7.607335e-01
7.669132e-01
7.730741e-01
7.792082e-01
7.853092e-01
7.913693e-01
7.973799e-01
8.033299e-01
8.092128e-01
8.150203e-01
8.207435e-01
8.263718e-01
8.318948e-01
8.373036e-01
8.425916e-01
8.477477e-01
8.527634e-01
8.576314e-01
8.623420e-01
8.668891e-01
8.712652e-01
8.754642e-01
8.794796e-01
8.833045e-01
8.869369e-01
8.903705e-01
8.936011e-01
8.966255e-01
8.994411e-01
9.020472e-01
9.044394e-01
9.066191e-01
9.085852e-01
9.103383e-01
9.118793e-01
9.132118e-01
9.143403e-01
9.152650e-01
9.159943e-01
9.165324e-01
9.168836e-01
9.170545e-01
9.170518e-01
9.168836e-01
9.165525e-01
9.160628e-01
9.154195e-01
9.146279e-01
9.136883e-01
9.126031e-01
9.113741e-01
9.100015e-01
9.084849e-01
9.068217e-01
9.050089e-01
9.030473e-01
9.009334e-01
8.986663e-01
8.962416e-01
8.936586e-01
8.909141e-01
8.880088e-01
8.849406e-01
8.817078e-01
8.783120e-01
8.747549e-01
8.710369e-01
8.671638e-01
8.631369e-01
8.589613e-01
8.546399e-01
8.501805e-01
8.455883e-01
8.408704e-01
8.360332e-01
8.310872e-01
8.260366e-01
8.208911e-01
8.156596e-01
8.103490e-01
8.049687e-01
7.995276e-01
7.940309e-01
7.884893e-01
7.829084e-01
7.772976e-01
7.716610e-01
7.660078e-01
7.603444e-01
7.546760e-01
7.490158e-01
7.252579e-01
7.314651e-01
7.376919e-01
7.439321e-01
7.501788e-01
7.564277e-01
7.626742e-01
7.689070e-01
7.751226e-01
7.813104e-01
7.874663e-01
7.935805e-01
7.996446e-01
8.056492e-01
8.115863e-01
8.174454e-01
8.232189e-01
8.288945e-01
8.344652e-01
8.399189e-01
8.452477e-01
8.504423e-01
8.554930e-01
8.603923e-01
8.651316e-01
8.697016e-01
8.740985e-01
8.783122e-01
8.823394e-01
8.861710e-01
8.898052e-01
8.932356e-01
8.964591e-01
8.994720e-01
9.022726e-01
9.048583e-01
9.072260e-01
9.093754e-01
9.113068e-01
9.130213e-01
9.145212e-01
9.158092e-01
9.168888e-01
9.177618e-01
9.184374e-01
9.189205e-01
9.192181e-01
9.193358e-01
9.192812e-01
9.190630e-01
9.186867e-01
9.181561e-01
9.174773e-01
9.166542e-01
9.156914e-01
9.145902e-01
9.133510e-01
9.119757e-01
9.104623e-01
9.088081e-01
9.070116e-01
9.050695e-01
9.029803e-01
9.007401e-01
8.983452e-01
8.957916e-01
8.930776e-01
8.902006e-01
8.871607e-01
8.839533e-01
8.805799e-01
8.770419e-01
8.733401e-01
8.694773e-01
8.654566e-01
8.612822e-01
8.569590e-01
8.524927e-01
8.478882e-01
8.431555e-01
8.383002e-01
8.333313e-01
8.282552e-01
8.230815e-01
8.178191e-01
8.124756e-01
8.070614e-01
8.015832e-01
7.960494e-01
7.904684e-01
7.848486e-01
7.791964e-01
7.735212e-01
7.678276e-01
7.621220e-01
7.564120e-01
7.507057e-01
7.267570e-01
7.330151e-01
7.392923e-01
7.455837e-01
7.518820e-01
7.581844e-01
7.644809e-01
7.707670e-01
7.770348e-01
7.832769e-01
7.894853e-01
7.956524e-01
8.017685e-01
8.078263e-01
8.138141e-01
8.197236e-01
8.255457e-01
8.312683e-01
8.368844e-01
8.423817e-01
8.477510e-01
8.529825e-01
8.580679e-01
8.629980e-01
8.677640e-01
8.723575e-01
8.767726e-01
8.810005e-01
8.850369e-01
8.888754e-01
8.925098e-01
8.959362e-01
8.991505e-01
9.021509e-01
9.049343e-01
9.074979e-01
9.098386e-01
9.119575e-01
9.138533e-01
9.155294e-01
9.169841e-01
9.182245e-01
9.192513e-01
9.200703e-01
9.206886e-01
9.211137e-01
9.213530e-01
9.214136e-01
9.213035e-01
9.210326e-01
9.206079e-01
9.200346e-01
9.193193e-01
9.184662e-01
9.174795e-01
9.163624e-01
9.151151e-01
9.137387e-01
9.122323e-01
9.105918e-01
9.088154e-01
9.068989e-01
9.048395e-01
9.026329e-01
9.002720e-01
8.977560e-01
8.950785e-01
8.922371e-01
8.892292e-01
8.860519e-01
8.827057e-01
8.791909e-01
8.755081e-01
8.716595e-01
8.676463e-01
8.634760e-01
8.591520e-01
8.546802e-01
8.500654e-01
8.453181e-01
8.404438e-01
8.354523e-01
8.303499e-01
8.251478e-01
8.198547e-01
8.144789e-01
8.090283e-01
8.035136e-01
7.979416e-01
7.923225e-01
7.866623e-01
7.809690e-01
7.752532e-01
7.695169e-01
7.637693e-01
7.580175e-01
7.522659e-01
7.281342e-01
7.344439e-01
7.407708e-01
7.471102e-01
7.534574e-01
7.598078e-01
7.661548e-01
7.724905e-01
7.788088e-01
7.851014e-01
7.913619e-01
7.975795e-01
8.037467e-01
8.098537e-01
8.158920e-01
8.218513e-01
8.277204e-01
8.334903e-01
8.391499e-01
8.446898e-01
8.500988e-01
8.553675e-01
8.604859e-01
8.654455e-01
8.702376e-01
8.748536e-01
8.792865e-01
8.835282e-01
8.875736e-01
8.914157e-01
8.950502e-01
8.984715e-01
9.016768e-01
9.046630e-01
9.074283e-01
9.099681e-01
9.122823e-01
9.143683e-01
9.162285e-01
9.178621e-01
9.192711e-01
9.204605e-01
9.214329e-01
9.221952e-01
9.227542e-01
9.231176e-01
9.232956e-01
9.232961e-01
9.231274e-01
9.228007e-01
9.223253e-01
9.217056e-01
9.209520e-01
9.200690e-01
9.190604e-01
9.179286e-01
9.166750e-01
9.153010e-01
9.138054e-01
9.121833e-01
9.104327e-01
9.085467e-01
9.065234e-01
9.043552e-01
9.020354e-01
8.995613e-01
8.969268e-01
8.941261e-01
8.911559e-01
8.880135e-01
8.846986e-01
8.812095e-01
8.775481e-01
8.737152e-01
8.697128e-01
8.655474e-01
8.612230e-01
8.567452e-01
8.521212e-01
8.473587e-01
8.424649e-01
8.374509e-01
8.323234e-01
8.270916e-01
8.217661e-01
8.163559e-01
8.108696e-01
8.053173e-01
7.997075e-01
7.940471e-01
7.883460e-01
7.826115e-01
7.768540e-01
7.710750e-01
7.652854e-01
7.594909e-01
7.537003e-01
7.294006e-01
7.357519e-01
7.421231e-01
7.485088e-01
7.549031e-01
7.612989e-01
7.676923e-01
7.740772e-01
7.804432e-01
7.867854e-01
7.930930e-01
7.993603e-01
8.055766e-01
8.117322e-01
8.178181e-01
8.238240e-01
8.297402e-01
8.355562e-01
8.412592e-01
8.468400e-01
8.522884e-01
8.575940e-01
8.627448e-01
8.677340e-01
8.725513e-01
8.771886e-01
8.816382e-01
8.858929e-01
8.899466e-01
8.937919e-01
8.974254e-01
9.008423e-01
9.040378e-01
9.070100e-01
9.097563e-01
9.122739e-01
9.145597e-01
9.166138e-01
9.184352e-01
9.200273e-01
9.213891e-01
9.225264e-01
9.234434e-01
9.241472e-01
9.246442e-01
9.249439e-01
9.250566e-01
9.249930e-01
9.247624e-01
9.243788e-01
9.238488e-01
9.231829e-01
9.223899e-01
9.214753e-01
9.204447e-01
9.193007e-01
9.180436e-01
9.166754e-01
9.151946e-01
9.135961e-01
9.118760e-01
9.100269e-01
9.080448e-01
9.059216e-01
9.036495e-01
9.012234e-01
8.986357e-01
8.958809e-01
8.929529e-01
8.898494e-01
8.865690e-01
8.831086e-01
8.794693e-01
8.756537e-01
8.716633e-01
8.675033e-01
8.631788e-01
8.586955e-01
8.540606e-01
8.492831e-01
8.443694e-01
8.393304e-01
8.341753e-01
8.289138e-01
8.235554e-01
8.181099e-01
8.125852e-01
8.069940e-01
8.013443e-01
7.956433e-01
7.899002e-01
7.841235e-01
7.783224e-01
7.725021e-01
7.666684e-01
7.608294e-01
7.549934e-01
7.305374e-01
7.369339e-01
7.433478e-01
7.497756e-01
7.562141e-01
7.626545e-01
7.690927e-01
7.755210e-01
7.819337e-01
7.883210e-01
7.946751e-01
8.009886e-01
8.072524e-01
8.134553e-01
8.195879e-01
8.256403e-01
8.316025e-01
8.374624e-01
8.432085e-01
8.488306e-01
8.543181e-01
8.596584e-01
8.648424e-01
8.698599e-01
8.747020e-01
8.793609e-01
8.838274e-01
8.880949e-01
8.921554e-01
8.960032e-01
8.996369e-01
9.030480e-01
9.062343e-01
9.091918e-01
9.119198e-01
9.144143e-01
9.166721e-01
9.186940e-01
9.204785e-01
9.220285e-01
9.233438e-01
9.244301e-01
9.252905e-01
9.259330e-01
9.263669e-01
9.265994e-01
9.266455e-01
9.265155e-01
9.262213e-01
9.257766e-01
9.251933e-01
9.244780e-01
9.236445e-01
9.226989e-01
9.216472e-01
9.204922e-01
9.192348e-01
9.178767e-01
9.164165e-01
9.148461e-01
9.131610e-01
9.113557e-01
9.094214e-01
9.073486e-01
9.051294e-01
9.027551e-01
9.002203e-01
8.975152e-01
8.946340e-01
8.915721e-01
8.883268e-01
8.848972e-01
8.812825e-01
8.774848e-01
8.735055e-01
8.693503e-01
8.650252e-01
8.605345e-01
8.558876e-01
8.510922e-01
8.461575e-01
8.410929e-01
8.359081e-01
8.306147e-01
8.252217e-01
8.197387e-01
8.141755e-01
8.085439e-01
8.028526e-01
7.971093e-01
7.913238e-01
7.855036e-01
7.796581e-01
7.737926e-01
7.679139e-01
7.620305e-01
7.561493e-01
7.315598e-01
7.379894e-01
7.444422e-01
7.509108e-01
7.573887e-01
7.638701e-01
7.703495e-01
7.768211e-01
7.832764e-01
7.897063e-01
7.961049e-01
8.024633e-01
8.087714e-01
8.150207e-01
8.212000e-01
8.272969e-01
8.333029e-01
8.392064e-01
8.449949e-01
8.506578e-01
8.561830e-01
8.615593e-01
8.667752e-01
8.718220e-01
8.766896e-01
8.813688e-01
8.858508e-01
8.901310e-01
8.941984e-01
8.980498e-01
9.016815e-01
9.050881e-01
9.082648e-01
9.112099e-01
9.139182e-01
9.163911e-01
9.186225e-01
9.206132e-01
9.223627e-01
9.238722e-01
9.251411e-01
9.261765e-01
9.269809e-01
9.275627e-01
9.279317e-01
9.280971e-01
9.280733e-01
9.278753e-01
9.275155e-01
9.270086e-01
9.263686e-01
9.256048e-01
9.247310e-01
9.237555e-01
9.226836e-01
9.215207e-01
9.202678e-01
9.189245e-01
9.174875e-01
9.159508e-01
9.143085e-01
9.125513e-01
9.106702e-01
9.086540e-01
9.064924e-01
9.041771e-01
9.016981e-01
8.990452e-01
8.962115e-01
8.931925e-01
8.899857e-01
8.865874e-01
8.829965e-01
8.792149e-01
8.752465e-01
8.710954e-01
8.667655e-01
8.622662e-01
8.576040e-01
8.527898e-01
8.478307e-01
8.427391e-01
8.375238e-01
8.321954e-01
8.267654e-01
8.212436e-01
8.156402e-01
8.099663e-01
8.042316e-01
7.984463e-01
7.926161e-01
7.867524e-01
7.808596e-01
7.749478e-01
7.690235e-01
7.630936e-01
7.571640e-01
7.324486e-01
7.389148e-01
7.454051e-01
7.519103e-01
7.584258e-01
7.649451e-01
7.714626e-01
7.779741e-01
7.844692e-01
7.909404e-01
7.973816e-01
8.037810e-01
8.101333e-01
8.164264e-01
8.226488e-01
8.287894e-01
8.348402e-01
8.407859e-01
8.466157e-01
8.523183e-01
8.578812e-01
8.632921e-01
8.685412e-01
8.736168e-01
8.785086e-01
8.832087e-01
8.877069e-01
8.919973e-01
8.960730e-01
8.999275e-01
9.035581e-01
9.069585e-01
9.101272e-01
9.130590e-01
9.157519e-01
9.182047e-01
9.204125e-01
9.223740e-01
9.240906e-01
9.255611e-01
9.267857e-01
9.277710e-01
9.285220e-01
9.290435e-01
9.293475e-01
9.294453e-01
9.293544e-01
9.290868e-01
9.286600e-01
9.280899e-01
9.273932e-01
9.265804e-01
9.256673e-01
9.246625e-01
9.235735e-01
9.224054e-01
9.211600e-01
9.198354e-01
9.184293e-01
9.169319e-01
9.153382e-01
9.136347e-01
9.118116e-01
9.098573e-01
9.077588e-01
9.055042e-01
9.030834e-01
9.004853e-01
8.977029e-01
8.947272e-01
8.915571e-01
8.881876e-01
8.846194e-01
8.808534e-01
8.768930e-01
8.727422e-01
8.684077e-01
8.638961e-01
8.592176e-01
8.543801e-01
8.493938e-01
8.442716e-01
8.390223e-01
8.336567e-01
8.281878e-01
8.226246e-01
8.169794e-01
8.112617e-01
8.054824e-01
7.996508e-01
7.937755e-01
7.878637e-01
7.819251e-01
7.759663e-01
7.699947e-01
7.640179e-01
7.580414e-01
7.332115e-01
7.397115e-01
7.462349e-01
7.527739e-01
7.593228e-01
7.658774e-01
7.724308e-01
7.789768e-01
7.855091e-01
7.920191e-01
7.984988e-01
8.049400e-01
8.113334e-01
8.176672e-01
8.239315e-01
8.301159e-01
8.362093e-01
8.421966e-01
8.480668e-01
8.538085e-01
8.594090e-01
8.648557e-01
8.701364e-01
8.752403e-01
8.801569e-01
8.848781e-01
8.893919e-01
8.936936e-01
8.977761e-01
9.016351e-01
9.052636e-01
9.086601e-01
9.118192e-01
9.147394e-01
9.174193e-01
9.198533e-01
9.220405e-01
9.239769e-01
9.256634e-01
9.271001e-01
9.282850e-01
9.292238e-01
9.299223e-01
9.303872e-01
9.306288e-01
9.306613e-01
9.305007e-01
9.301651e-01
9.296699e-01
9.290379e-01
9.282845e-01
9.274241e-01
9.264728e-01
9.254419e-01
9.243385e-01
9.231706e-01
9.219359e-01
9.206365e-01
9.192657e-01
9.178143e-01
9.162738e-01
9.146299e-01
9.128703e-01
9.109828e-01
9.089505e-01
9.067599e-01
9.043984e-01
9.018561e-01
8.991219e-01
8.961897e-01
8.930544e-01
8.897129e-01
8.861636e-01
8.824102e-01
8.784537e-01
8.743005e-01
8.699564e-01
8.654288e-01
8.607290e-01
8.558654e-01
8.508489e-01
8.456925e-01
8.404059e-01
8.350005e-01
8.294889e-01
8.238830e-01
8.181922e-01
8.124292e-01
8.066028e-01
8.007240e-01
7.948008e-01
7.888414e-01
7.828548e-01
7.768480e-01
7.708275e-01
7.648007e-01
7.587776e-01
7.338448e-01
7.403771e-01
7.469308e-01
7.534994e-01
7.600791e-01
7.666647e-01
7.732506e-01
7.798290e-01
7.863964e-01
7.929401e-01
7.994573e-01
8.059363e-01
8.123681e-01
8.187410e-01
8.250462e-01
8.312716e-01
8.374054e-01
8.434342e-01
8.493450e-01
8.551268e-01
8.607637e-01
8.662443e-01
8.715572e-01
8.766891e-01
8.816305e-01
8.863707e-01
8.909003e-01
8.952130e-01
8.993032e-01
9.031643e-01
9.067929e-01
9.101844e-01
9.133370e-01
9.162478e-01
9.189147e-01
9.213341e-01
9.235034e-01
9.254197e-01
9.270818e-01
9.284892e-01
9.296399e-01
9.305388e-01
9.311916e-01
9.316018e-01
9.317847e-01
9.317533e-01
9.315268e-01
9.311242e-01
9.305641e-01
9.298701e-01
9.290614e-01
9.281544e-01
9.271699e-01
9.261150e-01
9.250035e-01
9.238389e-01
9.226224e-01
9.213530e-01
9.200243e-01
9.186239e-01
9.171424e-01
9.155636e-01
9.138727e-01
9.120536e-01
9.100892e-01
9.079632e-01
9.056620e-01
9.031738e-01
9.004885e-01
8.975949e-01
8.944927e-01
8.911738e-01
8.876395e-01
8.838932e-01
8.799368e-01
8.757748e-01
8.714167e-01
8.668690e-01
8.621432e-01
8.572483e-01
8.521978e-01
8.470034e-01
8.416747e-01
8.362266e-01
8.306701e-01
8.250173e-01
8.192794e-01
8.134682e-01
8.075938e-01
8.016648e-01
7.956924e-01
7.896828e-01
7.836468e-01
7.775907e-01
7.715198e-01
7.654418e-01
7.593689e-01
7.343521e-01
7.409101e-01
7.474899e-01
7.540850e-01
7.606920e-01
7.673064e-01
7.739204e-01
7.805289e-01
7.871256e-01
7.937028e-01
8.002518e-01
8.067656e-01
8.132338e-01
8.196451e-01
8.259882e-01
8.322531e-01
8.384272e-01
8.444952e-01
8.504454e-01
8.562657e-01
8.619392e-01
8.674540e-01
8.727977e-01
8.779582e-01
8.829226e-01
8.876822e-01
8.922265e-01
8.965490e-01
9.006456e-01
9.045082e-01
9.081360e-01
9.115243e-01
9.146703e-01
9.175748e-01
9.202321e-01
9.226403e-01
9.247971e-01
9.266984e-01
9.283425e-01
9.297279e-01
9.308519e-01
9.317187e-01
9.323310e-01
9.326960e-01
9.328253e-01
9.327351e-01
9.324469e-01
9.319798e-01
9.313564e-01
9.306046e-01
9.297441e-01
9.287946e-01
9.277790e-01
9.267055e-01
9.255900e-01
9.244366e-01
9.232435e-01
9.220113e-01
9.207305e-01
9.193887e-01
9.179714e-01
9.164624e-01
9.148425e-01
9.130950e-01
9.111981e-01
9.091374e-01
9.068959e-01
9.044594e-01
9.018174e-01
8.989599e-01
8.958826e-01
8.925824e-01
8.890573e-01
8.853112e-01
8.813473e-01
8.771726e-01
8.727931e-01
8.682197e-01
8.634622e-01
8.585324e-01
8.534405e-01
8.482029e-01
8.428301e-01
8.373344e-01
8.317289e-01
8.260270e-01
8.202386e-01
8.143780e-01
8.084521e-01
8.024728e-01
7.964480e-01
7.903889e-01
7.843012e-01
7.781934e-01
7.720706e-01
7.659405e-01
7.598076e-01
7.347260e-01
7.413098e-01
7.479126e-01
7.545301e-01
7.611613e-01
7.677976e-01
7.744357e-01
7.810706e-01
7.876946e-01
7.942998e-01
8.008797e-01
8.074256e-01
8.139280e-01
8.203740e-01
8.267545e-01
8.330562e-01
8.392679e-01
8.453743e-01
8.513640e-01
8.572199e-01
8.629286e-01
8.684771e-01
8.738506e-01
8.790373e-01
8.840237e-01
8.888018e-01
8.933599e-01
8.976924e-01
9.017939e-01
9.056576e-01
9.092845e-01
9.126688e-01
9.158101e-01
9.187069e-01
9.213589e-01
9.237597e-01
9.259109e-01
9.278035e-01
9.294388e-01
9.308113e-01
9.319183e-01
9.327619e-01
9.333442e-01
9.336725e-01
9.337571e-01
9.336159e-01
9.332718e-01
9.327468e-01
9.320664e-01
9.312598e-01
9.303527e-01
9.293666e-01
9.283242e-01
9.272394e-01
9.261267e-01
9.249899e-01
9.238290e-01
9.226397e-01
9.214153e-01
9.201365e-01
9.187897e-01
9.173536e-01
9.158086e-01
9.141330e-01
9.123054e-01
9.103069e-01
9.081204e-01
9.057307e-01
9.031261e-01
9.002976e-01
8.972390e-01
8.939489e-01
8.904245e-01
8.866721e-01
8.826938e-01
8.784968e-01
8.740906e-01
8.694829e-01
8.646877e-01
8.597159e-01
8.545794e-01
8.492939e-01
8.438717e-01
8.383250e-01
8.326671e-01
8.269126e-01
8.210716e-01
8.151565e-01
8.091775e-01
8.031453e-01
7.970685e-01
7.909563e-01
7.848162e-01
7.786555e-01
7.724816e-01
7.662985e-01
7.601166e-01
7.349739e-01
7.415769e-01
7.481982e-01
7.548341e-01
7.614830e-01
7.681385e-01
7.747964e-01
7.814537e-01
7.881017e-01
7.947320e-01
8.013380e-01
8.079121e-01
8.144439e-01
8.209235e-01
8.273374e-01
8.336753e-01
8.399221e-01
8.460657e-01
8.520896e-01
8.579814e-01
8.637246e-01
8.693049e-01
8.747064e-01
8.799171e-01
8.849244e-01
8.897192e-01
8.942899e-01
8.986300e-01
9.027343e-01
9.065982e-01
9.102218e-01
9.136025e-01
9.167384e-01
9.196318e-01
9.222790e-01
9.246794e-01
9.268293e-01
9.287240e-01
9.303595e-01
9.317304e-01
9.328331e-01
9.336664e-01
9.342327e-01
9.345349e-01
9.345870e-01
9.344060e-01
9.340152e-01
9.334409e-01
9.327098e-01
9.318575e-01
9.309093e-01
9.298922e-01
9.288308e-01
9.277427e-01
9.266396e-01
9.255282e-01
9.244063e-01
9.232709e-01
9.221076e-01
9.208989e-01
9.196260e-01
9.182667e-01
9.167964e-01
9.151925e-01
9.134309e-01
9.114909e-01
9.093543e-01
9.070048e-01
9.044302e-01
9.016213e-01
8.985735e-01
8.952849e-01
8.917519e-01
8.879826e-01
8.839805e-01
8.797531e-01
8.753108e-01
8.706624e-01
8.658213e-01
8.608014e-01
8.556139e-01
8.502759e-01
8.447980e-01
8.391963e-01
8.334833e-01
8.276721e-01
8.217757e-01
8.158047e-01
8.097712e-01
8.036834e-01
7.975512e-01
7.913851e-01
7.851918e-01
7.789776e-01
7.727493e-01
7.665122e-01
7.602730e-01
7.350960e-01
7.417117e-01
7.483460e-01
7.549962e-01
7.616582e-01
7.683290e-01
7.750038e-01
7.816772e-01
7.883429e-01
7.949942e-01
8.016238e-01
8.082228e-01
8.147814e-01
8.212895e-01
8.277341e-01
8.341025e-01
8.403831e-01
8.465606e-01
8.526198e-01
8.585441e-01
8.643190e-01
8.699278e-01
8.753552e-01
8.805888e-01
8.856145e-01
8.904218e-01
8.950012e-01
8.993459e-01
9.034506e-01
9.073116e-01
9.109299e-01
9.143052e-01
9.174370e-01
9.203267e-01
9.229751e-01
9.253785e-01
9.275360e-01
9.294412e-01
9.310896e-01
9.324741e-01
9.335876e-01
9.344265e-01
9.349923e-01
9.352855e-01
9.353208e-01
9.351125e-01
9.346875e-01
9.340734e-01
9.333035e-01
9.324132e-01
9.314346e-01
9.303955e-01
9.293256e-01
9.282420e-01
9.271593e-01
9.260830e-01
9.250100e-01
9.239329e-01
9.228398e-01
9.217056e-01
9.205109e-01
9.192290e-01
9.178342e-01
9.162998e-01
9.145994e-01
9.127122e-01
9.106180e-01
9.082987e-01
9.057444e-01
9.029446e-01
8.998966e-01
8.965974e-01
8.930464e-01
8.892490e-01
8.852116e-01
8.809447e-01
8.764569e-01
8.717583e-01
8.668660e-01
8.617894e-01
8.565449e-01
8.511476e-01
8.456106e-01
8.399488e-01
8.341765e-01
8.283057e-01
8.223502e-01
8.163211e-01
8.102289e-01
8.040848e-01
7.978973e-01
7.916764e-01
7.854287e-01
7.791588e-01
7.728765e-01
7.665841e-01
7.602921e-01
7.350845e-01
7.417108e-01
7.483548e-01
7.550136e-01
7.616858e-01
7.683667e-01
7.750529e-01
7.817392e-01
7.884192e-01
7.950869e-01
8.017341e-01
8.083538e-01
8.149344e-01
8.214673e-01
8.279378e-01
8.343355e-01
8.406450e-01
8.468530e-01
8.529412e-01
8.588960e-01
8.646997e-01
8.703343e-01
8.757848e-01
8.810369e-01
8.860781e-01
8.908941e-01
8.954784e-01
8.998231e-01
9.039232e-01
9.077777e-01
9.113872e-01
9.147544e-01
9.178808e-01
9.207680e-01
9.234192e-01
9.258330e-01
9.280069e-01
9.299347e-01
9.316101e-01
9.330243e-01
9.341677e-01
9.350340e-01
9.356185e-01
9.359235e-01
9.359580e-01
9.357408e-01
9.352986e-01
9.346608e-01
9.338641e-01
9.329486e-01
9.319505e-01
9.309020e-01
9.298329e-01
9.287657e-01
9.277136e-01
9.266826e-01
9.256679e-01
9.246600e-01
9.236416e-01
9.225869e-01
9.214728e-01
9.202701e-01
9.189477e-01
9.174768e-01
9.158313e-01
9.139882e-01
9.119260e-01
9.096265e-01
9.070812e-01
9.042788e-01
9.012161e-01
8.978931e-01
8.943110e-01
8.904752e-01
8.863925e-01
8.820738e-01
8.775301e-01
8.727743e-01
8.678195e-01
8.626804e-01
8.573711e-01
8.519090e-01
8.463070e-01
8.405807e-01
8.347434e-01
8.288108e-01
8.227927e-01
8.167037e-01
8.105531e-01
8.043508e-01
7.981059e-01
7.918288e-01
7.855253e-01
7.792001e-01
7.728609e-01
7.665130e-01
7.601662e-01
7.349510e-01
7.415764e-01
7.482245e-01
7.548872e-01
7.615644e-01
7.682509e-01
7.749443e-01
7.816374e-01
7.883272e-01
7.950057e-01
8.016663e-01
8.083007e-01
8.148996e-01
8.214512e-01
8.279440e-01
8.343651e-01
8.407003e-01
8.469332e-01
8.530478e-01
8.590276e-01
8.648553e-01
8.705121e-01
8.759813e-01
8.812473e-01
8.862972e-01
8.911169e-01
8.956999e-01
9.000389e-01
9.041303e-01
9.079714e-01
9.115685e-01
9.149231e-01
9.180408e-01
9.209270e-01
9.235845e-01
9.260144e-01
9.282138e-01
9.301765e-01
9.318967e-01
9.333600e-01
9.345559e-01
9.354715e-01
9.361001e-01
9.364397e-01
9.364994e-01
9.362954e-01
9.358556e-01
9.352117e-01
9.344066e-01
9.334821e-01
9.324794e-01
9.314349e-01
9.303821e-01
9.293432e-01
9.283347e-01
9.273582e-01
9.264117e-01
9.254800e-01
9.245431e-01
9.235725e-01
9.225401e-01
9.214131e-01
9.201595e-01
9.187460e-01
9.171462e-01
9.153355e-01
9.132924e-01
9.110003e-01
9.084483e-01
9.056296e-01
9.025394e-01
8.991787e-01
8.955506e-01
8.916623e-01
8.875223e-01
8.831408e-01
8.785309e-01
8.737063e-01
8.686814e-01
8.634714e-01
8.580917e-01
8.525577e-01
8.468850e-01
8.410897e-01
8.351850e-01
8.291852e-01
8.231041e-01
8.169516e-01
8.107402e-01
8.044783e-01
7.981759e-01
7.918408e-01
7.854806e-01
7.790996e-01
7.727040e-01
7.663009e-01
7.598991e-01
7.346802e-01
7.413082e-01
7.479553e-01
7.546182e-01
7.612938e-01
7.679796e-01
7.746737e-01
7.813700e-01
7.880644e-01
7.947480e-01
8.014164e-01
8.080604e-01
8.146714e-01
8.212371e-01
8.277461e-01
8.341855e-01
8.405409e-01
8.467950e-01
8.529295e-01
8.589287e-01
8.647735e-01
8.704458e-01
8.759269e-01
8.812014e-01
8.862529e-01
8.910708e-01
8.956454e-01
8.999714e-01
9.040445e-01
9.078668e-01
9.114449e-01
9.147829e-01
9.178883e-01
9.207723e-01
9.234373e-01
9.258895e-01
9.281250e-01
9.301392e-01
9.319210e-01
9.334556e-01
9.347278e-01
9.357221e-01
9.364243e-01
9.368289e-01
9.369408e-01
9.367771e-01
9.363634e-01
9.357389e-01
9.349448e-01
9.340305e-01
9.330418e-01
9.320185e-01
9.309977e-01
9.300030e-01
9.290511e-01
9.281439e-01
9.272746e-01
9.264258e-01
9.255748e-01
9.246901e-01
9.237376e-01
9.226830e-01
9.214901e-01
9.201264e-01
9.185605e-01
9.167688e-01
9.147300e-01
9.124310e-01
9.098576e-01
9.070036e-01
9.038691e-01
9.004564e-01
8.967679e-01
8.928126e-01
8.886024e-01
8.841459e-01
8.794593e-01
8.745551e-01
8.694510e-01
8.641617e-01
8.587026e-01
8.530920e-01
8.473439e-01
8.414757e-01
8.354992e-01
8.294303e-01
8.232818e-01
8.170645e-01
8.107895e-01
8.044668e-01
7.981055e-01
7.917129e-01
7.852958e-01
7.788588e-01
7.724082e-01
7.659482e-01
7.594833e-01
7.342873e-01
7.409083e-01
7.475483e-01
7.542047e-01
7.608745e-01
7.675554e-01
7.742442e-01
7.809377e-01
7.876287e-01
7.943116e-01
8.009812e-01
8.076286e-01
8.142455e-01
8.208200e-01
8.273391e-01
8.337898e-01
8.401582e-01
8.464247e-01
8.525733e-01
8.585854e-01
8.644414e-01
8.701212e-01
8.756070e-01
8.808804e-01
8.859262e-01
8.907325e-01
8.952897e-01
8.995919e-01
9.036390e-01
9.074336e-01
9.109832e-01
9.142982e-01
9.173884e-01
9.202678e-01
9.229435e-01
9.254212e-01
9.277036e-01
9.297830e-01
9.316477e-01
9.332801e-01
9.346589e-01
9.357626e-01
9.365723e-01
9.370751e-01
9.372739e-01
9.371814e-01
9.368256e-01
9.362462e-01
9.354900e-01
9.346098e-01
9.336575e-01
9.326763e-01
9.317055e-01
9.307725e-01
9.298925e-01
9.290654e-01
9.282827e-01
9.275257e-01
9.267647e-01
9.259653e-01
9.250903e-01
9.241013e-01
9.229607e-01
9.216337e-01
9.200873e-01
9.183007e-01
9.162499e-01
9.139233e-01
9.113098e-01
9.084042e-01
9.052090e-01
9.017256e-01
8.979610e-01
8.939255e-01
8.896291e-01
8.850858e-01
8.803098e-01
8.753173e-01
8.701243e-01
8.647476e-01
8.592032e-01
8.535087e-01
8.476815e-01
8.417344e-01
8.356831e-01
8.295420e-01
8.233242e-01
8.170404e-01
8.107007e-01
8.043169e-01
7.978958e-01
7.914454e-01
7.849702e-01
7.784775e-01
7.719711e-01
7.654556e-01
7.589340e-01
7.337608e-01
7.403743e-01
7.470036e-01
7.536468e-01
7.603055e-01
7.669751e-01
7.736518e-01
7.803349e-01
7.870175e-01
7.936943e-01
8.003589e-01
8.070034e-01
8.136182e-01
8.201935e-01
8.267154e-01
8.331696e-01
8.395425e-01
8.458157e-01
8.519685e-01
8.579855e-01
8.638439e-01
8.695225e-01
8.750027e-01
8.802652e-01
8.852950e-01
8.900787e-01
8.946068e-01
8.988746e-01
9.028842e-01
9.066403e-01
9.101523e-01
9.134347e-01
9.165027e-01
9.193735e-01
9.220586e-01
9.245702e-01
9.269081e-01
9.290689e-01
9.310390e-01
9.327962e-01
9.343135e-01
9.355626e-01
9.365174e-01
9.371585e-01
9.374814e-01
9.374975e-01
9.372346e-01
9.367320e-01
9.360449e-01
9.352287e-01
9.343386e-01
9.334247e-01
9.325272e-01
9.316745e-01
9.308820e-01
9.301493e-01
9.294650e-01
9.288046e-01
9.281363e-01
9.274207e-01
9.266165e-01
9.256839e-01
9.245834e-01
9.232773e-01
9.217355e-01
9.199337e-01
9.178511e-01
9.154789e-01
9.128062e-01
9.098295e-01
9.065546e-01
9.029840e-01
8.991272e-01
8.949951e-01
8.905997e-01
8.859565e-01
8.810810e-01
8.759889e-01
8.706984e-01
8.652262e-01
8.595903e-01
8.538072e-01
8.478928e-01
8.418636e-01
8.357342e-01
8.295178e-01
8.232288e-01
8.168769e-01
8.104727e-01
8.040265e-01
7.975456e-01
7.910358e-01
7.845048e-01
7.779573e-01
7.713951e-01
7.648243e-01
7.582512e-01
7.331161e-01
7.397105e-01
7.463211e-01
7.529466e-01
7.595860e-01
7.662376e-01
7.728983e-01
7.795637e-01
7.862304e-01
7.928936e-01
7.995452e-01
8.061789e-01
8.127844e-01
8.193517e-01
8.258682e-01
8.323181e-01
8.386868e-01
8.449554e-01
8.511052e-01
8.571156e-01
8.629652e-01
8.686323e-01
8.740946e-01
8.793354e-01
8.843369e-01
8.890849e-01
8.935706e-01
8.977918e-01
9.017507e-01
9.054548e-01
9.089170e-01
9.121572e-01
9.151952e-01
9.180521e-01
9.207473e-01
9.232923e-01
9.256963e-01
9.279537e-01
9.300504e-01
9.319608e-01
9.336507e-01
9.350841e-01
9.362261e-01
9.370472e-01
9.375388e-01
9.377042e-01
9.375743e-01
9.371905e-01
9.366080e-01
9.358887e-01
9.350943e-01
9.342756e-01
9.334785e-01
9.327282e-01
9.320431e-01
9.314187e-01
9.308414e-01
9.302826e-01
9.297068e-01
9.290700e-01
9.283308e-01
9.274426e-01
9.263667e-01
9.250641e-01
9.235063e-01
9.216692e-01
9.195360e-01
9.170953e-01
9.143435e-01
9.112762e-01
9.079012e-01
9.042260e-01
9.002599e-01
8.960155e-01
8.915068e-01
8.867515e-01
8.817648e-01
8.765640e-01
8.711684e-01
8.655931e-01
8.598573e-01
8.539797e-01
8.479756e-01
8.418600e-01
8.356494e-01
8.293564e-01
8.229937e-01
8.165726e-01
8.101033e-01
8.035948e-01
7.970535e-01
7.904868e-01
7.839000e-01
7.772965e-01
7.706799e-01
7.640545e-01
7.574234e-01
7.323456e-01
7.389175e-01
7.455027e-01
7.521040e-01
7.587192e-01
7.653458e-01
7.719815e-01
7.786235e-01
7.852677e-01
7.919090e-01
7.985400e-01
8.051547e-01
8.117427e-01
8.182935e-01
8.247937e-01
8.312294e-01
8.375831e-01
8.438377e-01
8.499710e-01
8.559639e-01
8.617927e-01
8.674351e-01
8.728673e-01
8.780715e-01
8.830294e-01
8.877285e-01
8.921582e-01
8.963186e-01
9.002122e-01
9.038491e-01
9.072490e-01
9.104344e-01
9.134299e-01
9.162651e-01
9.189662e-01
9.215493e-01
9.240252e-01
9.263937e-01
9.286372e-01
9.307286e-01
9.326265e-01
9.342828e-01
9.356539e-01
9.367022e-01
9.374077e-01
9.377724e-01
9.378211e-01
9.375999e-01
9.371662e-01
9.365858e-01
9.359221e-01
9.352352e-01
9.345673e-01
9.339477e-01
9.333901e-01
9.328922e-01
9.324309e-01
9.319775e-01
9.314925e-01
9.309289e-01
9.302413e-01
9.293820e-01
9.283118e-01
9.269942e-01
9.253992e-01
9.235041e-01
9.212960e-01
9.187664e-01
9.159122e-01
9.127342e-01
9.092416e-01
9.054438e-01
9.013504e-01
8.969803e-01
8.923450e-01
8.874646e-01
8.823552e-01
8.770356e-01
8.715255e-01
8.658406e-01
8.600001e-01
8.540232e-01
8.479249e-01
8.417208e-01
8.354261e-01
8.290536e-01
8.226172e-01
8.161261e-01
8.095920e-01
8.030210e-01
7.964205e-01
7.897972e-01
7.831548e-01
7.764978e-01
7.698301e-01
7.631518e-01
7.564659e-01
7.314529e-01
7.379954e-01
7.445507e-01
7.511213e-01
7.577040e-01
7.642995e-01
7.709036e-01
7.775145e-01
7.841282e-01
7.907399e-01
7.973423e-01
8.039290e-01
8.104896e-01
8.170130e-01
8.234873e-01
8.298974e-01
8.362249e-01
8.424519e-01
8.485568e-01
8.545184e-01
8.603134e-01
8.659159e-01
8.713036e-01
8.764569e-01
8.813568e-01
8.859903e-01
8.903474e-01
8.944296e-01
8.982415e-01
9.017967e-01
9.051186e-01
9.082345e-01
9.111766e-01
9.139816e-01
9.166813e-01
9.192997e-01
9.218523e-01
9.243417e-01
9.267530e-01
9.290506e-01
9.311873e-01
9.331056e-01
9.347496e-01
9.360702e-01
9.370408e-01
9.376549e-01
9.379352e-01
9.379259e-01
9.376899e-01
9.372947e-01
9.368090e-01
9.362922e-01
9.357909e-01
9.353310e-01
9.349262e-01
9.345695e-01
9.342365e-01
9.338927e-01
9.334959e-01
9.329960e-01
9.323470e-01
9.315004e-01
9.304158e-01
9.290597e-01
9.274024e-01
9.254262e-01
9.231207e-01
9.204774e-01
9.174988e-01
9.141891e-01
9.105603e-01
9.066212e-01
9.023883e-01
8.978757e-01
8.931010e-01
8.880842e-01
8.828432e-01
8.773960e-01
8.717641e-01
8.659630e-01
8.600129e-01
8.539310e-01
8.477349e-01
8.414387e-01
8.350592e-01
8.286071e-01
8.220962e-01
8.155359e-01
8.089360e-01
8.023035e-01
7.956457e-01
7.889666e-01
7.822709e-01
7.755625e-01
7.688438e-01
7.621157e-01
7.553787e-01
7.304382e-01
7.369460e-01
7.434649e-01
7.499969e-01
7.565424e-01
7.630991e-01
7.696652e-01
7.762372e-01
7.828130e-01
7.893858e-01
7.959499e-01
8.024991e-01
8.090222e-01
8.155088e-01
8.219458e-01
8.283170e-01
8.346051e-01
8.407921e-01
8.468535e-01
8.527696e-01
8.585145e-01
8.640623e-01
8.693897e-01
8.744761e-01
8.793014e-01
8.838526e-01
8.881208e-01
8.921072e-01
8.958204e-01
8.992769e-01
9.025033e-01
9.055343e-01
9.084092e-01
9.111711e-01
9.138609e-01
9.165101e-01
9.191411e-01
9.217584e-01
9.243478e-01
9.268719e-01
9.292747e-01
9.314897e-01
9.334488e-01
9.350891e-01
9.363739e-01
9.372913e-01
9.378582e-01
9.381182e-01
9.381348e-01
9.379798e-01
9.377223e-01
9.374236e-01
9.371284e-01
9.368646e-01
9.366393e-01
9.364443e-01
9.362494e-01
9.360201e-01
9.357082e-01
9.352629e-01
9.346379e-01
9.337847e-01
9.326634e-01
9.312436e-01
9.295001e-01
9.274172e-01
9.249884e-01
9.222107e-01
9.190863e-01
9.156255e-01
9.118396e-01
9.077437e-01
9.033539e-01
8.986861e-01
8.937612e-01
8.885983e-01
8.832159e-01
8.776349e-01
8.718728e-01
8.659501e-01
8.598861e-01
8.536979e-01
8.474011e-01
8.410124e-01
8.345458e-01
8.280139e-01
8.214281e-01
8.147991e-01
8.081345e-01
8.014421e-01
7.947273e-01
7.879948e-01
7.812488e-01
7.744905e-01
7.677221e-01
7.609464e-01
7.541618e-01
7.293091e-01
7.357718e-01
7.422463e-01
7.487342e-01
7.552351e-01
7.617472e-01
7.682670e-01
7.747935e-01
7.813220e-01
7.878482e-01
7.943654e-01
8.008659e-01
8.073410e-01
8.137781e-01
8.201653e-01
8.264852e-01
8.327219e-01
8.388531e-01
8.448571e-01
8.507109e-01
8.563904e-01
8.618659e-01
8.671157e-01
8.721175e-01
8.768506e-01
8.813021e-01
8.854632e-01
8.893365e-01
8.929338e-01
8.962737e-01
8.993883e-01
9.023182e-01
9.051107e-01
9.078157e-01
9.104843e-01
9.131566e-01
9.158617e-01
9.186072e-01
9.213827e-01
9.241451e-01
9.268359e-01
9.293755e-01
9.316829e-01
9.336861e-01
9.353350e-01
9.366083e-01
9.375192e-01
9.381093e-01
9.384405e-01
9.385842e-01
9.386119e-01
9.385843e-01
9.385434e-01
9.385146e-01
9.385027e-01
9.384906e-01
9.384493e-01
9.383379e-01
9.381078e-01
9.377081e-01
9.370894e-01
9.362094e-01
9.350293e-01
9.335215e-01
9.316658e-01
9.294515e-01
9.268746e-01
9.239385e-01
9.206483e-01
9.170176e-01
9.130592e-01
9.087903e-01
9.042302e-01
8.993963e-01
8.943106e-01
8.889916e-01
8.834609e-01
8.777379e-01
8.718426e-01
8.657947e-01
8.596126e-01
8.533151e-01
8.469173e-01
8.404340e-01
8.338807e-01
8.272685e-01
8.206096e-01
8.139121e-01
8.071854e-01
8.004345e-01
7.936655e-01
7.868822e-01
7.800871e-01
7.732820e-01
7.664682e-01
7.596458e-01
7.528152e-01
7.280617e-01
7.344739e-01
7.409002e-01
7.473387e-01
7.537874e-01
7.602453e-01
7.667125e-01
7.731851e-01
7.796574e-01
7.861276e-01
7.925882e-01
7.990305e-01
8.054464e-01
8.118228e-01
8.181473e-01
8.244023e-01
8.305714e-01
8.366337e-01
8.425636e-01
8.483400e-01
8.539352e-01
8.593218e-01
8.644770e-01
8.693759e-01
8.739988e-01
8.783326e-01
8.823709e-01
8.861145e-01
8.895777e-01
8.927846e-01
8.957714e-01
8.985845e-01
9.012785e-01
9.039121e-01
9.065451e-01
9.092284e-01
9.119973e-01
9.148668e-01
9.178247e-01
9.208313e-01
9.238198e-01
9.267027e-01
9.293877e-01
9.317884e-01
9.338445e-01
9.355251e-01
9.368367e-01
9.378187e-01
9.385272e-01
9.390351e-01
9.394122e-01
9.397135e-01
9.399797e-01
9.402304e-01
9.404663e-01
9.406644e-01
9.407915e-01
9.408054e-01
9.406559e-01
9.402904e-01
9.396650e-01
9.387371e-01
9.374754e-01
9.358563e-01
9.338640e-01
9.314942e-01
9.287464e-01
9.256314e-01
9.221563e-01
9.183363e-01
9.141898e-01
9.097349e-01
9.049930e-01
8.999839e-01
8.947290e-01
8.892469e-01
8.835615e-01
8.776929e-01
8.716606e-01
8.654840e-01
8.591833e-01
8.527741e-01
8.462740e-01
8.396980e-01
8.330585e-01
8.263679e-01
8.196371e-01
8.128740e-01
8.060862e-01
7.992800e-01
7.924595e-01
7.856281e-01
7.787878e-01
7.719387e-01
7.650825e-01
7.582179e-01
7.513428e-01
7.266960e-01
7.330555e-01
7.394271e-01
7.458080e-01
7.521984e-01
7.585977e-01
7.650044e-01
7.714140e-01
7.778234e-01
7.842280e-01
7.906214e-01
7.969959e-01
8.033410e-01
8.096437e-01
8.158921e-01
8.220691e-01
8.281576e-01
8.341328e-01
8.399734e-01
8.456542e-01
8.511487e-01
8.564284e-01
8.614706e-01
8.662491e-01
8.707446e-01
8.749437e-01
8.788394e-01
8.824375e-01
8.857516e-01
8.888099e-01
8.916547e-01
8.943371e-01
8.969183e-01
8.994674e-01
9.020507e-01
9.047296e-01
9.075496e-01
9.105285e-01
9.136617e-01
9.169071e-01
9.201921e-01
9.234262e-01
9.265034e-01
9.293265e-01
9.318236e-01
9.339573e-01
9.357251e-01
9.371573e-01
9.383096e-01
9.392483e-01
9.400386e-01
9.407303e-01
9.413605e-01
9.419386e-01
9.424610e-01
9.428990e-01
9.432150e-01
9.433627e-01
9.432932e-01
9.429559e-01
9.423094e-01
9.413160e-01
9.399517e-01
9.381969e-01
9.360470e-01
9.334999e-01
9.305624e-01
9.272478e-01
9.235705e-01
9.195473e-01
9.152001e-01
9.105493e-01
9.056160e-01
9.004232e-01
8.949920e-01
8.893442e-01
8.835007e-01
8.774835e-01
8.713123e-01
8.650069e-01
8.585862e-01
8.520662e-01
8.454659e-01
8.387971e-01
8.320734e-01
8.253066e-01
8.185065e-01
8.116800e-01
8.048355e-01
7.979786e-01
7.911100e-01
7.842340e-01
7.773526e-01
7.704641e-01
7.635693e-01
7.566656e-01
7.497559e-01
7.252235e-01
7.315208e-01
7.378297e-01
7.441477e-01
7.504725e-01
7.568051e-01
7.631438e-01
7.694835e-01
7.758216e-01
7.821523e-01
7.884688e-01
7.947636e-01
8.010268e-01
8.072447e-01
8.134050e-01
8.194896e-01
8.254800e-01
8.313534e-01
8.370876e-01
8.426570e-01
8.480334e-01
8.531893e-01
8.580992e-01
8.627407e-01
8.670914e-01
8.711385e-01
8.748786e-01
8.783159e-01
8.814672e-01
8.843652e-01
8.870544e-01
8.895937e-01
8.920487e-01
8.944991e-01
8.970201e-01
8.996811e-01
9.025334e-01
9.056074e-01
9.088964e-01
9.123657e-01
9.159373e-01
9.195141e-01
9.229853e-01
9.262442e-01
9.292083e-01
9.318287e-01
9.340958e-01
9.360346e-01
9.376906e-01
9.391252e-01
9.403948e-01
9.415419e-01
9.425926e-01
9.435505e-01
9.444007e-01
9.451098e-01
9.456350e-01
9.459291e-01
9.459423e-01
9.456277e-01
9.449489e-01
9.438750e-01
9.423900e-01
9.404831e-01
9.381546e-01
9.354115e-01
9.322673e-01
9.287395e-01
9.248461e-01
9.206090e-01
9.160525e-01
9.111988e-01
9.060686e-01
9.006873e-01
8.950774e-01
8.892605e-01
8.832588e-01
8.770924e-01
8.707825e-01
8.643483e-01
8.578091e-01
8.511822e-01
8.444811e-01
8.377232e-01
8.309190e-01
8.240793e-01
8.172138e-01
8.103289e-01
8.034317e-01
7.965257e-01
7.896152e-01
7.826983e-01
7.757801e-01
7.688568e-01
7.619281e-01
7.549906e-01
7.480431e-01
7.236366e-01
7.298691e-01
7.361104e-01
7.423579e-01
7.486128e-01
7.548728e-01
7.611348e-01
7.673974e-01
7.736568e-01
7.799043e-01
7.861348e-01
7.923398e-01
7.985096e-01
8.046306e-01
8.106903e-01
8.166685e-01
8.225464e-01
8.283026e-01
8.339149e-01
8.393548e-01
8.445954e-01
8.496107e-01
8.543724e-01
8.588580e-01
8.630475e-01
8.669302e-01
8.704990e-01
8.737647e-01
8.767433e-01
8.794699e-01
8.819942e-01
8.843810e-01
8.867025e-01
8.890452e-01
8.914907e-01
8.941170e-01
8.969859e-01
9.001314e-01
9.035563e-01
9.072236e-01
9.110601e-01
9.149629e-01
9.188177e-01
9.225091e-01
9.259489e-01
9.290781e-01
9.318786e-01
9.343666e-01
9.365796e-01
9.385684e-01
9.403786e-01
9.420398e-01
9.435686e-01
9.449558e-01
9.461774e-01
9.471918e-01
9.479503e-01
9.484040e-01
9.485062e-01
9.482121e-01
9.474945e-01
9.463302e-01
9.447103e-01
9.426358e-01
9.401152e-01
9.371640e-01
9.338014e-01
9.300494e-01
9.259324e-01
9.214753e-01
9.167037e-01
9.116423e-01
9.063147e-01
9.007438e-01
8.949543e-01
8.889700e-01
8.828110e-01
8.764975e-01
8.700523e-01
8.634926e-01
8.568392e-01
8.501074e-01
8.433130e-01
8.364693e-01
8.295889e-01
8.226813e-01
8.157547e-01
8.088158e-01
8.018708e-01
7.949220e-01
7.879722e-01
7.810221e-01
7.740721e-01
7.671191e-01
7.601611e-01
7.531959e-01
7.462196e-01
7.219467e-01
7.281048e-01
7.342719e-01
7.404453e-01
7.466224e-01
7.528028e-01
7.589835e-01
7.651620e-01
7.713335e-01
7.774905e-01
7.836256e-01
7.897317e-01
7.957973e-01
8.018097e-01
8.077550e-01
8.136133e-01
8.193657e-01
8.249905e-01
8.304638e-01
8.357577e-01
8.408469e-01
8.457038e-01
8.503010e-01
8.546165e-01
8.586308e-01
8.623343e-01
8.657227e-01
8.688044e-01
8.716025e-01
8.741518e-01
8.765072e-01
8.787372e-01
8.809194e-01
8.831471e-01
8.855087e-01
8.880895e-01
8.909575e-01
8.941544e-01
8.976878e-01
9.015251e-01
9.055936e-01
9.097939e-01
9.140062e-01
9.181149e-01
9.220229e-01
9.256675e-01
9.290203e-01
9.320876e-01
9.348962e-01
9.374871e-01
9.398879e-01
9.421179e-01
9.441762e-01
9.460394e-01
9.476718e-01
9.490243e-01
9.500415e-01
9.506721e-01
9.508700e-01
9.506010e-01
9.498413e-01
9.485814e-01
9.468209e-01
9.445708e-01
9.418506e-01
9.386839e-01
9.350955e-01
9.311165e-01
9.267737e-01
9.220951e-01
9.171081e-01
9.118413e-01
9.063174e-01
9.005606e-01
8.945969e-01
8.884478e-01
8.821356e-01
8.756803e-01
8.691043e-01
8.624262e-01
8.556637e-01
8.488336e-01
8.419499e-01
8.350274e-01
8.280767e-01
8.211069e-01
8.141252e-01
8.071381e-01
8.001522e-01
7.931671e-01
7.861843e-01
7.792047e-01
7.722287e-01
7.652513e-01
7.582707e-01
7.512831e-01
7.442856e-01
7.201500e-01
7.262315e-01
7.323202e-01
7.384121e-01
7.445070e-01
7.506019e-01
7.566957e-01
7.627821e-01
7.688581e-01
7.749149e-01
7.809477e-01
7.869459e-01
7.928974e-01
7.987903e-01
8.046089e-01
8.103346e-01
8.159479e-01
8.214264e-01
8.267460e-01
8.318793e-01
8.368000e-01
8.414831e-01
8.459011e-01
8.500323e-01
8.538592e-01
8.573716e-01
8.605685e-01
8.634612e-01
8.660738e-01
8.684441e-01
8.706294e-01
8.727019e-01
8.747458e-01
8.768577e-01
8.791320e-01
8.816580e-01
8.845119e-01
8.877389e-01
8.913540e-01
8.953277e-01
8.995925e-01
9.040510e-01
9.085867e-01
9.130809e-01
9.174368e-01
9.215845e-01
9.254898e-01
9.291501e-01
9.325789e-01
9.358010e-01
9.388334e-01
9.416732e-01
9.443027e-01
9.466819e-01
9.487612e-01
9.504799e-01
9.517784e-01
9.526019e-01
9.529103e-01
9.526701e-01
9.518732e-01
9.505178e-01
9.486172e-01
9.461904e-01
9.432704e-01
9.398866e-01
9.360762e-01
9.318722e-01
9.273072e-01
9.224120e-01
9.172165e-01
9.117491e-01
9.060359e-01
9.001009e-01
8.939695e-01
8.876641e-01
8.812084e-01
8.746189e-01
8.679208e-01
8.611310e-01
8.542680e-01
8.473470e-01
8.403841e-01
8.333897e-01
8.263754e-01
8.193510e-01
8.123218e-01
8.052944e-01
7.982726e-01
7.912578e-01
7.842495e-01
7.772474e-01
7.702510e-01
7.632563e-01
7.562596e-01
7.492545e-01
7.422371e-01
7.182503e-01
7.242507e-01
7.302567e-01
7.362641e-01
7.422705e-01
7.482754e-01
7.542756e-01
7.602639e-01
7.662386e-01
7.721894e-01
7.781113e-01
7.839920e-01
7.898206e-01
7.955834e-01
8.012649e-01
8.068463e-01
8.123075e-01
8.176262e-01
8.227774e-01
8.277366e-01
8.324749e-01
8.369699e-01
8.411946e-01
8.451280e-01
8.487548e-01
8.520681e-01
8.550670e-01
8.577649e-01
8.601891e-01
8.623807e-01
8.643997e-01
8.663210e-01
8.682319e-01
8.702319e-01
8.724185e-01
8.748879e-01
8.777182e-01
8.809587e-01
8.846306e-01
8.887083e-01
8.931310e-01
8.978052e-01
9.026179e-01
9.074559e-01
9.122231e-01
9.168467e-01
9.212879e-01
9.255337e-01
9.295877e-01
9.334575e-01
9.371402e-01
9.406142e-01
9.438423e-01
9.467667e-01
9.493188e-01
9.514270e-01
9.530244e-01
9.540583e-01
9.544878e-01
9.542902e-01
9.534650e-01
9.520206e-01
9.499860e-01
9.473919e-01
9.442785e-01
9.406890e-01
9.366643e-01
9.322449e-01
9.274687e-01
9.223679e-01
9.169748e-01
9.113206e-01
9.054289e-01
8.993286e-01
8.930426e-01
8.865919e-01
8.800022e-01
8.732916e-01
8.664808e-01
8.595912e-01
8.526368e-01
8.456368e-01
8.386015e-01
8.315463e-01
8.244779e-01
8.174083e-01
8.103398e-01
8.032798e-01
7.962307e-01
7.891929e-01
7.821664e-01
7.751492e-01
7.681401e-01
7.611344e-01
7.541282e-01
7.471157e-01
7.400932e-01
7.162514e-01
7.221677e-01
7.280856e-01
7.340029e-01
7.399177e-01
7.458268e-01
7.517289e-01
7.576151e-01
7.634815e-01
7.693197e-01
7.751229e-01
7.808793e-01
7.865763e-01
7.922009e-01
7.977355e-01
8.031614e-01
8.084606e-01
8.136067e-01
8.185772e-01
8.233482e-01
8.278927e-01
8.321846e-01
8.362039e-01
8.399291e-01
8.433452e-01
8.464496e-01
8.492445e-01
8.517449e-01
8.539824e-01
8.559989e-01
8.578584e-01
8.596364e-01
8.614243e-01
8.633212e-01
8.654293e-01
8.678446e-01
8.706462e-01
8.738896e-01
8.775973e-01
8.817505e-01
8.862917e-01
8.911366e-01
8.961791e-01
9.013113e-01
9.064418e-01
9.115005e-01
9.164435e-01
9.212505e-01
9.259132e-01
9.304222e-01
9.347556e-01
9.388701e-01
9.427071e-01
9.461876e-01
9.492259e-01
9.517370e-01
9.536490e-01
9.549061e-01
9.554718e-01
9.553286e-01
9.544878e-01
9.529693e-01
9.508149e-01
9.480673e-01
9.447777e-01
9.409992e-01
9.367789e-01
9.321625e-01
9.271930e-01
9.219043e-01
9.163333e-01
9.105077e-01
9.044558e-01
8.982062e-01
8.917812e-01
8.852019e-01
8.784932e-01
8.716755e-01
8.647680e-01
8.577906e-01
8.507589e-01
8.436896e-01
8.365953e-01
8.294882e-01
8.223774e-01
8.152710e-01
8.081747e-01
8.010909e-01
7.940232e-01
7.869716e-01
7.799348e-01
7.729113e-01
7.658979e-01
7.588890e-01
7.518803e-01
7.448663e-01
7.378426e-01
7.141609e-01
7.199856e-01
7.258128e-01
7.316362e-01
7.374543e-01
7.432644e-01
7.490625e-01
7.548422e-01
7.605956e-01
7.663147e-01
7.719945e-01
7.776192e-01
7.831784e-01
7.886564e-01
7.940357e-01
7.992985e-01
8.044240e-01
8.093877e-01
8.141667e-01
8.187383e-01
8.230750e-01
8.271555e-01
8.309572e-01
8.344631e-01
8.376607e-01
8.405501e-01
8.431362e-01
8.454382e-01
8.474888e-01
8.493361e-01
8.510448e-01
8.526922e-01
8.543700e-01
8.561780e-01
8.582181e-01
8.605874e-01
8.633644e-01
8.666056e-01
8.703349e-01
8.745384e-01
8.791641e-01
8.841370e-01
8.893611e-01
8.947377e-01
9.001779e-01
9.056188e-01
9.110148e-01
9.163417e-01
9.215766e-01
9.266963e-01
9.316589e-01
9.363987e-01
9.408330e-01
9.448631e-01
9.483845e-01
9.513024e-01
9.535329e-01
9.550214e-01
9.557326e-01
9.556588e-01
9.548191e-01
9.532471e-01
9.509953e-01
9.481193e-01
9.446775e-01
9.407348e-01
9.363433e-01
9.315564e-01
9.264177e-01
9.209673e-01
9.152397e-01
9.092671e-01
9.030775e-01
8.966987e-01
8.901538e-01
8.834664e-01
8.766581e-01
8.697507e-01
8.627631e-01
8.557138e-01
8.486195e-01
8.414963e-01
8.343557e-01
8.272107e-01
8.200690e-01
8.129384e-01
8.058233e-01
7.987272e-01
7.916505e-01
7.845945e-01
7.775573e-01
7.705357e-01
7.635256e-01
7.565218e-01
7.495192e-01
7.425117e-01
7.354965e-01
7.119751e-01
7.177076e-01
7.234396e-01
7.291672e-01
7.348863e-01
7.405931e-01
7.462851e-01
7.519528e-01
7.575890e-01
7.631866e-01
7.687361e-01
7.742257e-01
7.796406e-01
7.849647e-01
7.901825e-01
7.952732e-01
8.002173e-01
8.049906e-01
8.095698e-01
8.139312e-01
8.180524e-01
8.219092e-01
8.254848e-01
8.287619e-01
8.317350e-01
8.344027e-01
8.367766e-01
8.388790e-01
8.407471e-01
8.424303e-01
8.439970e-01
8.455259e-01
8.471090e-01
8.488452e-01
8.508336e-01
8.531703e-01
8.559296e-01
8.591689e-01
8.629126e-01
8.671491e-01
8.718349e-01
8.769008e-01
8.822626e-01
8.878305e-01
8.935283e-01
8.992933e-01
9.050866e-01
9.108741e-01
9.166281e-01
9.223093e-01
9.278561e-01
9.331813e-01
9.381806e-01
9.427323e-01
9.467183e-01
9.500276e-01
9.525720e-01
9.542918e-01
9.551576e-01
9.551674e-01
9.543497e-01
9.527490e-01
9.504282e-01
9.474533e-01
9.438932e-01
9.398178e-01
9.352888e-01
9.303639e-01
9.250879e-01
9.195037e-01
9.136509e-01
9.075593e-01
9.012592e-01
8.947765e-01
8.881363e-01
8.813620e-01
8.744754e-01
8.674971e-01
8.604490e-01
8.533466e-01
8.462070e-01
8.390457e-01
8.318748e-01
8.247060e-01
8.175470e-01
8.104045e-01
8.032834e-01
7.961856e-01
7.891116e-01
7.820619e-01
7.750334e-01
7.680227e-01
7.610251e-01
7.540347e-01
7.470462e-01
7.400527e-01
7.330475e-01
7.096977e-01
7.153375e-01
7.209725e-01
7.266009e-01
7.322176e-01
7.378196e-01
7.434011e-01
7.489550e-01
7.544717e-01
7.599434e-01
7.653605e-01
7.707083e-01
7.759743e-01
7.811413e-01
7.861919e-01
7.911060e-01
7.958621e-01
8.004379e-01
8.048097e-01
8.089551e-01
8.128511e-01
8.164777e-01
8.198192e-01
8.228619e-01
8.256027e-01
8.280450e-01
8.302045e-01
8.321067e-01
8.337941e-01
8.353208e-01
8.367550e-01
8.381783e-01
8.396827e-01
8.413640e-01
8.433182e-01
8.456375e-01
8.483931e-01
8.516371e-01
8.553944e-01
8.596560e-01
8.643834e-01
8.695161e-01
8.749795e-01
8.806941e-01
8.865957e-01
8.926276e-01
8.987536e-01
9.049381e-01
9.111437e-01
9.173192e-01
9.233839e-01
9.292328e-01
9.347407e-01
9.397686e-01
9.441797e-01
9.478523e-01
9.506906e-01
9.526359e-01
9.536597e-01
9.537663e-01
9.529912e-01
9.513890e-01
9.490314e-01
9.459926e-01
9.423519e-01
9.381849e-01
9.335570e-01
9.285307e-01
9.231545e-01
9.174740e-01
9.115287e-01
9.053507e-01
8.989689e-01
8.924122e-01
8.857040e-01
8.788682e-01
8.719272e-01
8.649031e-01
8.578138e-01
8.506780e-01
8.435124e-01
8.363323e-01
8.291472e-01
8.219705e-01
8.148081e-01
8.076673e-01
8.005528e-01
7.934658e-01
7.864060e-01
7.793727e-01
7.723632e-01
7.653724e-01
7.583976e-01
7.514307e-01
7.444651e-01
7.374940e-01
7.305107e-01
7.073364e-01
7.128776e-01
7.184143e-01
7.239420e-01
7.294552e-01
7.349501e-01
7.404200e-01
7.458572e-01
7.512524e-01
7.565962e-01
7.618768e-01
7.670817e-01
7.721960e-01
7.772022e-01
7.820822e-01
7.868152e-01
7.913804e-01
7.957538e-01
7.999143e-01
8.038381e-01
8.075045e-01
8.108959e-01
8.139973e-01
8.167998e-01
8.193035e-01
8.215169e-01
8.234595e-01
8.251636e-01
8.266737e-01
8.280487e-01
8.293605e-01
8.306912e-01
8.321309e-01
8.337734e-01
8.357123e-01
8.380296e-01
8.407956e-01
8.440565e-01
8.478349e-01
8.521210e-01
8.568820e-01
8.620629e-01
8.676020e-01
8.734287e-01
8.794880e-01
8.857312e-01
8.921256e-01
8.986360e-01
9.052164e-01
9.118040e-01
9.183059e-01
9.245988e-01
9.305398e-01
9.359741e-01
9.407527e-01
9.447438e-01
9.478475e-01
9.500016e-01
9.511806e-01
9.513925e-01
9.506793e-01
9.491038e-01
9.467438e-01
9.436821e-01
9.400029e-01
9.357867e-01
9.311039e-01
9.260174e-01
9.205813e-01
9.148430e-01
9.088426e-01
9.026122e-01
8.961831e-01
8.895823e-01
8.828357e-01
8.759677e-01
8.689992e-01
8.619527e-01
8.548474e-01
8.477011e-01
8.405299e-01
8.333475e-01
8.261681e-01
8.189990e-01
8.118508e-01
8.047265e-01
7.976317e-01
7.905673e-01
7.835333e-01
7.765273e-01
7.695470e-01
7.625871e-01
7.556450e-01
7.487103e-01
7.417773e-01
7.348398e-01
7.278862e-01
7.048912e-01
7.103347e-01
7.157714e-01
7.211973e-01
7.266059e-01
7.319918e-01
7.373492e-01
7.426685e-01
7.479399e-01
7.531554e-01
7.582990e-01
7.633599e-01
7.683212e-01
7.731646e-01
7.778721e-01
7.824239e-01
7.867953e-01
7.909660e-01
7.949123e-01
7.986128e-01
8.020476e-01
8.052003e-01
8.080589e-01
8.106193e-01
8.128839e-01
8.148674e-01
8.165933e-01
8.180991e-01
8.194352e-01
8.206641e-01
8.218610e-01
8.231090e-01
8.244969e-01
8.261165e-01
8.280560e-01
8.303909e-01
8.331832e-01
8.364757e-01
8.402849e-01
8.446031e-01
8.493960e-01
8.546184e-01
8.602156e-01
8.661275e-01
8.723072e-01
8.787143e-01
8.853175e-01
8.920797e-01
8.989519e-01
9.058622e-01
9.127060e-01
9.193465e-01
9.256289e-01
9.313862e-01
9.364599e-01
9.407110e-01
9.440362e-01
9.463735e-01
9.476971e-01
9.480190e-01
9.473865e-01
9.458649e-01
9.435377e-01
9.404924e-01
9.368167e-01
9.325957e-01
9.279017e-01
9.228004e-01
9.173476e-01
9.115930e-01
9.055744e-01
8.993295e-01
8.928878e-01
8.862780e-01
8.795244e-01
8.726524e-01
8.656846e-01
8.586419e-01
8.515449e-01
8.444110e-01
8.372552e-01
8.300921e-01
8.229353e-01
8.157925e-01
8.086731e-01
8.015813e-01
7.945203e-01
7.874916e-01
7.804952e-01
7.735288e-01
7.665889e-01
7.596722e-01
7.527709e-01
7.458786e-01
7.389886e-01
7.320932e-01
7.251854e-01
7.023621e-01
7.077095e-01
7.130477e-01
7.183704e-01
7.236737e-01
7.289504e-01
7.341952e-01
7.393968e-01
7.445447e-01
7.496301e-01
7.546386e-01
7.595564e-01
7.643648e-01
7.690461e-01
7.735822e-01
7.779521e-01
7.821317e-01
7.860990e-01
7.898335e-01
7.933104e-01
7.965149e-01
7.994299e-01
8.020477e-01
8.043663e-01
8.063937e-01
8.081481e-01
8.096585e-01
8.109692e-01
8.121349e-01
8.132226e-01
8.143114e-01
8.154852e-01
8.168336e-01
8.184428e-01
8.203974e-01
8.227638e-01
8.255990e-01
8.289384e-01
8.327935e-01
8.371524e-01
8.419844e-01
8.472490e-01
8.528967e-01
8.588762e-01
8.651482e-01
8.716760e-01
8.784312e-01
8.853742e-01
8.924548e-01
8.995928e-01
9.066772e-01
9.135601e-01
9.200809e-01
9.260654e-01
9.313501e-01
9.357926e-01
9.392881e-01
9.417738e-01
9.432256e-01
9.436568e-01
9.431152e-01
9.416720e-01
9.394097e-01
9.364203e-01
9.327907e-01
9.286076e-01
9.239461e-01
9.188735e-01
9.134473e-01
9.077153e-01
9.017202e-01
8.954976e-01
8.890790e-01
8.824918e-01
8.757637e-01
8.689182e-01
8.619800e-01
8.549682e-01
8.479043e-01
8.408053e-01
8.336870e-01
8.265647e-01
8.194498e-01
8.123507e-01
8.052779e-01
7.982323e-01
7.912199e-01
7.842412e-01
7.772957e-01
7.703809e-01
7.634927e-01
7.566266e-01
7.497766e-01
7.429377e-01
7.360994e-01
7.292556e-01
7.224007e-01
6.997643e-01
7.050093e-01
7.102463e-01
7.154672e-01
7.206654e-01
7.258334e-01
7.309656e-01
7.360503e-01
7.410769e-01
7.460345e-01
7.509069e-01
7.556825e-01
7.603402e-01
7.648631e-01
7.692312e-01
7.734224e-01
7.774126e-01
7.811818e-01
7.847065e-01
7.879657e-01
7.909433e-01
7.936267e-01
7.960078e-01
7.980903e-01
7.998837e-01
8.014146e-01
8.027152e-01
8.038350e-01
8.048357e-01
8.057888e-01
8.067755e-01
8.078834e-01
8.091988e-01
8.108085e-01
8.127880e-01
8.151998e-01
8.180926e-01
8.214924e-01
8.254053e-01
8.298186e-01
8.347005e-01
8.400124e-01
8.457081e-01
8.517454e-01
8.580863e-01
8.646997e-01
8.715539e-01
8.786130e-01
8.858199e-01
8.930916e-01
9.003112e-01
9.073300e-01
9.139825e-01
9.200940e-01
9.254990e-01
9.300588e-01
9.336666e-01
9.362595e-01
9.378163e-01
9.383490e-01
9.379071e-01
9.365590e-01
9.343888e-01
9.314858e-01
9.279405e-01
9.238364e-01
9.192492e-01
9.142482e-01
9.088889e-01
9.032202e-01
8.972856e-01
8.911213e-01
8.847589e-01
8.782303e-01
8.715582e-01
8.647704e-01
8.578892e-01
8.509353e-01
8.439288e-01
8.368887e-01
8.298301e-01
8.227681e-01
8.157136e-01
8.086774e-01
8.016667e-01
7.946848e-01
7.877350e-01
7.808203e-01
7.739377e-01
7.670861e-01
7.602606e-01
7.534580e-01
7.466698e-01
7.398912e-01
7.331148e-01
7.263312e-01
7.195358e-01
6.970825e-01
7.022337e-01
7.073721e-01
7.124913e-01
7.175869e-01
7.226478e-01
7.276678e-01
7.326373e-01
7.375438e-01
7.423744e-01
7.471169e-01
7.517525e-01
7.562632e-01
7.606322e-01
7.648362e-01
7.688535e-01
7.726629e-01
7.762393e-01
7.795628e-01
7.826120e-01
7.853720e-01
7.878321e-01
7.899866e-01
7.918420e-01
7.934124e-01
7.947282e-01
7.958264e-01
7.967643e-01
7.976083e-01
7.984330e-01
7.993263e-01
8.003750e-01
8.016655e-01
8.032821e-01
8.052948e-01
8.077618e-01
8.107209e-01
8.141908e-01
8.181738e-01
8.226514e-01
8.275914e-01
8.329558e-01
8.387019e-01
8.447886e-01
8.511804e-01
8.578460e-01
8.647551e-01
8.718669e-01
8.791226e-01
8.864384e-01
8.936952e-01
9.007449e-01
9.074240e-01
9.135625e-01
9.189991e-01
9.235986e-01
9.272577e-01
9.299141e-01
9.315473e-01
9.321694e-01
9.318278e-01
9.305854e-01
9.285287e-01
9.257404e-01
9.223104e-01
9.183199e-01
9.138448e-01
9.089507e-01
9.036946e-01
8.981258e-01
8.922876e-01
8.862159e-01
8.799452e-01
8.735038e-01
8.669190e-01
8.602163e-01
8.534195e-01
8.465487e-01
8.396251e-01
8.326672e-01
8.256900e-01
8.187088e-01
8.117353e-01
8.047786e-01
7.978458e-01
7.909427e-01
7.840710e-01
7.772322e-01
7.704252e-01
7.636486e-01
7.568971e-01
7.501667e-01
7.434512e-01
7.367449e-01
7.300382e-01
7.233250e-01
7.165947e-01
6.943436e-01
6.993911e-01
7.044297e-01
7.094495e-01
7.144419e-01
7.193980e-01
7.243094e-01
7.291667e-01
7.339558e-01
7.386650e-01
7.432787e-01
7.477787e-01
7.521487e-01
7.563682e-01
7.604160e-01
7.642680e-01
7.679037e-01
7.712990e-01
7.744317e-01
7.772836e-01
7.798392e-01
7.820889e-01
7.840313e-01
7.856733e-01
7.870352e-01
7.881503e-01
7.890624e-01
7.898318e-01
7.905287e-01
7.912371e-01
7.920452e-01
7.930419e-01
7.943145e-01
7.959430e-01
7.979940e-01
8.005194e-01
8.035479e-01
8.070943e-01
8.111522e-01
8.157009e-01
8.207039e-01
8.261245e-01
8.319173e-01
8.380439e-01
8.444678e-01
8.511572e-01
8.580774e-01
8.651856e-01
8.724198e-01
8.796967e-01
8.868988e-01
8.938833e-01
9.004929e-01
9.065673e-01
9.119508e-01
9.165170e-01
9.201669e-01
9.228415e-01
9.245200e-01
9.252149e-01
9.249657e-01
9.238361e-01
9.219046e-01
9.192528e-01
9.159625e-01
9.121143e-01
9.077805e-01
9.030260e-01
8.979046e-01
8.924682e-01
8.867573e-01
8.808098e-01
8.746595e-01
8.683357e-01
8.618661e-01
8.552755e-01
8.485879e-01
8.418254e-01
8.350070e-01
8.281526e-01
8.212776e-01
8.143972e-01
8.075215e-01
8.006624e-01
7.938240e-01
7.870134e-01
7.802321e-01
7.734830e-01
7.667631e-01
7.600721e-01
7.534059e-01
7.467587e-01
7.401249e-01
7.334999e-01
7.268728e-01
7.202382e-01
7.135887e-01
6.915245e-01
6.964812e-01
7.014236e-01
7.063455e-01
7.112375e-01
7.160910e-01
7.208969e-01
7.256439e-01
7.303194e-01
7.349097e-01
7.393996e-01
7.437713e-01
7.480078e-01
7.520859e-01
7.559855e-01
7.596834e-01
7.631575e-01
7.663826e-01
7.693398e-01
7.720090e-01
7.743781e-01
7.764360e-01
7.781843e-01
7.796350e-01
7.808093e-01
7.817442e-01
7.824885e-01
7.831074e-01
7.836765e-01
7.842819e-01
7.850161e-01
7.859692e-01
7.872293e-01
7.888737e-01
7.909640e-01
7.935459e-01
7.966431e-01
8.002634e-01
8.043960e-01
8.090136e-01
8.140771e-01
8.195478e-01
8.253813e-01
8.315346e-01
8.379692e-01
8.446495e-01
8.515400e-01
8.585924e-01
8.657421e-01
8.729064e-01
8.799738e-01
8.868093e-01
8.932657e-01
8.991935e-01
9.044508e-01
9.089181e-01
9.125034e-01
9.151540e-01
9.168469e-01
9.175920e-01
9.174272e-01
9.164093e-01
9.146098e-01
9.121048e-01
9.089719e-01
9.052871e-01
9.011182e-01
8.965275e-01
8.915685e-01
8.862906e-01
8.807340e-01
8.749380e-01
8.689343e-01
8.627542e-01
8.564230e-01
8.499682e-01
8.434140e-01
8.367808e-01
8.300900e-01
8.233595e-01
8.166053e-01
8.098439e-01
8.030839e-01
7.963361e-01
7.896082e-01
7.829045e-01
7.762269e-01
7.695791e-01
7.629595e-01
7.563659e-01
7.497941e-01
7.432393e-01
7.366969e-01
7.301610e-01
7.236228e-01
7.170758e-01
7.105103e-01
6.886482e-01
6.935090e-01
6.983571e-01
7.031835e-01
7.079782e-01
7.127318e-01
7.174337e-01
7.220755e-01
7.266423e-01
7.311195e-01
7.354920e-01
7.397429e-01
7.438529e-01
7.477990e-01
7.515606e-01
7.551162e-01
7.584411e-01
7.615129e-01
7.643110e-01
7.668180e-01
7.690195e-01
7.709088e-01
7.724888e-01
7.737728e-01
7.747859e-01
7.755672e-01
7.761685e-01
7.766606e-01
7.771225e-01
7.776432e-01
7.783184e-01
7.792394e-01
7.804917e-01
7.821532e-01
7.842807e-01
7.869147e-01
7.900739e-01
7.937597e-01
7.979560e-01
8.026320e-01
8.077459e-01
8.132539e-01
8.191096e-01
8.252678e-01
8.316857e-01
8.383247e-01
8.451436e-01
8.520908e-01
8.590998e-01
8.660889e-01
8.729551e-01
8.795723e-01
8.858072e-01
8.915228e-01
8.965919e-01
9.009056e-01
9.043803e-01
9.069670e-01
9.086431e-01
9.094170e-01
9.093222e-01
9.084088e-01
9.067410e-01
9.043888e-01
9.014239e-01
8.979153e-01
8.939271e-01
8.895189e-01
8.847429e-01
8.796440e-01
8.742651e-01
8.686408e-01
8.628057e-01
8.567899e-01
8.506211e-01
8.443231e-01
8.379225e-01
8.314390e-01
8.248944e-01
8.183057e-01
8.116903e-01
8.050632e-01
7.984347e-01
7.918140e-01
7.852094e-01
7.786252e-01
7.720641e-01
7.655301e-01
7.590200e-01
7.525336e-01
7.460660e-01
7.396139e-01
7.331725e-01
7.267351e-01
7.202944e-01
7.138426e-01
7.073746e-01
6.856995e-01
6.904756e-01
6.952335e-01
6.999657e-01
7.046663e-01
7.093234e-01
7.139277e-01
7.184674e-01
7.229301e-01
7.272996e-01
7.315616e-01
7.356986e-01
7.396908e-01
7.435149e-01
7.471532e-01
7.505791e-01
7.537720e-01
7.567072e-01
7.593668e-01
7.617323e-01
7.637917e-01
7.655386e-01
7.669778e-01
7.681251e-01
7.690062e-01
7.696643e-01
7.701541e-01
7.705494e-01
7.709305e-01
7.713901e-01
7.720227e-01
7.729222e-01
7.741740e-01
7.758532e-01
7.780131e-01
7.806889e-01
7.838968e-01
7.876319e-01
7.918742e-01
7.965881e-01
8.017306e-01
8.072531e-01
8.131059e-01
8.192407e-01
8.256099e-01
8.321707e-01
8.388755e-01
8.456706e-01
8.524897e-01
8.592519e-01
8.658630e-01
8.722087e-01
8.781695e-01
8.836225e-01
8.884560e-01
8.925722e-01
8.958977e-01
8.983865e-01
9.000195e-01
9.008008e-01
9.007601e-01
8.999408e-01
8.984005e-01
8.961992e-01
8.934051e-01
8.900797e-01
8.862826e-01
8.820683e-01
8.774877e-01
8.725833e-01
8.673975e-01
8.619632e-01
8.563149e-01
8.504812e-01
8.444905e-01
8.383700e-01
8.321393e-01
8.258232e-01
8.194410e-01
8.130112e-01
8.065502e-01
8.000714e-01
7.935880e-01
7.871069e-01
7.806386e-01
7.741853e-01
7.677526e-01
7.613416e-01
7.549517e-01
7.485818e-01
7.422279e-01
7.358878e-01
7.295547e-01
7.232234e-01
7.168880e-01
7.105407e-01
7.041740e-01
6.827049e-01
6.873878e-01
6.920577e-01
6.967000e-01
7.013093e-01
7.058748e-01
7.103839e-01
7.148265e-01
7.191906e-01
7.234604e-01
7.276187e-01
7.316505e-01
7.355342e-01
7.392489e-01
7.427729e-01
7.460853e-01
7.491616e-01
7.519805e-01
7.545218e-01
7.567707e-01
7.587143e-01
7.603492e-01
7.616782e-01
7.627220e-01
7.635059e-01
7.640764e-01
7.644902e-01
7.648212e-01
7.651510e-01
7.655742e-01
7.661854e-01
7.670785e-01
7.683356e-01
7.700311e-01
7.722167e-01
7.749214e-01
7.781595e-01
7.819225e-01
7.861850e-01
7.909106e-01
7.960494e-01
8.015532e-01
8.073701e-01
8.134448e-01
8.197278e-01
8.261687e-01
8.327181e-01
8.393185e-01
8.459039e-01
8.523988e-01
8.587145e-01
8.647491e-01
8.703968e-01
8.755519e-01
8.801159e-01
8.840043e-01
8.871515e-01
8.895171e-01
8.910831e-01
8.918515e-01
8.918475e-01
8.911095e-01
8.896865e-01
8.876318e-01
8.850052e-01
8.818633e-01
8.782605e-01
8.742470e-01
8.698695e-01
8.651709e-01
8.601882e-01
8.549570e-01
8.495083e-01
8.438715e-01
8.380733e-01
8.321418e-01
8.260967e-01
8.199617e-01
8.137560e-01
8.074982e-01
8.012043e-01
7.948881e-01
7.885606e-01
7.822313e-01
7.759099e-01
7.695991e-01
7.633041e-01
7.570255e-01
7.507650e-01
7.445205e-01
7.382885e-01
7.320682e-01
7.258513e-01
7.196342e-01
7.134115e-01
7.071756e-01
7.009239e-01
6.796494e-01
6.842487e-01
6.888329e-01
6.933896e-01
6.979107e-01
7.023860e-01
7.068056e-01
7.111573e-01
7.154287e-01
7.196040e-01
7.236671e-01
7.276008e-01
7.313876e-01
7.350037e-01
7.384284e-01
7.416424e-01
7.446200e-01
7.473410e-01
7.497883e-01
7.519448e-01
7.538009e-01
7.553524e-01
7.566072e-01
7.575812e-01
7.583062e-01
7.588258e-01
7.591991e-01
7.595006e-01
7.598116e-01
7.602254e-01
7.608379e-01
7.617385e-01
7.630090e-01
7.647206e-01
7.669215e-01
7.696409e-01
7.728872e-01
7.766490e-01
7.809017e-01
7.856035e-01
7.907041e-01
7.961518e-01
8.018906e-01
8.078635e-01
8.140170e-01
8.202972e-01
8.266496e-01
8.330166e-01
8.393326e-01
8.455257e-01
8.515171e-01
8.572137e-01
8.625261e-01
8.673605e-01
8.716342e-01
8.752739e-01
8.782226e-01
8.804449e-01
8.819245e-01
8.826625e-01
8.826808e-01
8.820085e-01
8.806909e-01
8.787729e-01
8.763074e-01
8.733443e-01
8.699344e-01
8.661227e-01
8.619520e-01
8.574623e-01
8.526906e-01
8.476704e-01
8.424298e-01
8.369988e-01
8.314056e-01
8.256735e-01
8.198258e-01
8.138828e-01
8.078644e-01
8.017892e-01
7.956735e-01
7.895297e-01
7.833695e-01
7.772017e-01
7.710366e-01
7.648762e-01
7.587276e-01
7.525911e-01
7.464679e-01
7.403557e-01
7.342531e-01
7.281588e-01
7.220659e-01
7.159697e-01
7.098657e-01
7.037483e-01
6.976128e-01
6.765404e-01
6.810595e-01
6.855614e-01
6.900358e-01
6.944729e-01
6.988642e-01
7.031980e-01
7.074641e-01
7.116481e-01
7.157369e-01
7.197124e-01
7.235572e-01
7.272557e-01
7.307860e-01
7.341249e-01
7.372552e-01
7.401522e-01
7.427968e-01
7.451708e-01
7.472610e-01
7.490577e-01
7.505581e-01
7.517695e-01
7.527110e-01
7.534124e-01
7.539195e-01
7.542894e-01
7.545971e-01
7.549220e-01
7.553558e-01
7.559901e-01
7.569129e-01
7.582036e-01
7.599306e-01
7.621388e-01
7.648556e-01
7.680861e-01
7.718194e-01
7.760265e-01
7.806665e-01
7.856874e-01
7.910351e-01
7.966523e-01
8.024788e-01
8.084592e-01
8.145372e-01
8.206539e-01
8.267524e-01
8.327696e-01
8.386366e-01
8.442821e-01
8.496263e-01
8.545894e-01
8.590924e-01
8.630645e-01
8.664442e-01
8.691821e-01
8.712484e-01
8.726274e-01
8.733205e-01
8.733434e-01
8.727233e-01
8.714968e-01
8.697051e-01
8.673894e-01
8.645991e-01
8.613758e-01
8.577615e-01
8.537976e-01
8.495182e-01
8.449594e-01
8.401519e-01
8.351256e-01
8.299081e-01
8.245252e-01
8.190006e-01
8.133569e-01
8.076145e-01
8.017918e-01
7.959086e-01
7.899785e-01
7.840151e-01
7.780297e-01
7.720331e-01
7.660312e-01
7.600304e-01
7.540364e-01
7.480491e-01
7.420686e-01
7.360967e-01
7.301301e-01
7.241678e-01
7.182046e-01
7.122371e-01
7.062584e-01
7.002634e-01
6.942482e-01
6.733780e-01
6.778225e-01
6.822464e-01
6.866407e-01
6.909988e-01
6.953105e-01
6.995642e-01
7.037487e-01
7.078514e-01
7.118576e-01
7.157546e-01
7.195204e-01
7.231417e-01
7.265963e-01
7.298638e-01
7.329249e-01
7.357599e-01
7.383471e-01
7.406709e-01
7.427188e-01
7.444831e-01
7.459614e-01
7.471625e-01
7.481041e-01
7.488176e-01
7.493482e-01
7.497506e-01
7.500975e-01
7.504678e-01
7.509472e-01
7.516247e-01
7.525854e-01
7.539042e-01
7.556443e-01
7.578492e-01
7.605464e-01
7.637385e-01
7.674119e-01
7.715398e-01
7.760786e-01
7.809777e-01
7.861819e-01
7.916342e-01
7.972711e-01
8.030366e-01
8.088717e-01
8.147179e-01
8.205180e-01
8.262119e-01
8.317354e-01
8.370230e-01
8.420054e-01
8.466148e-01
8.507831e-01
8.544509e-01
8.575658e-01
8.600875e-01
8.619887e-01
8.632584e-01
8.638937e-01
8.639097e-01
8.633270e-01
8.621769e-01
8.604957e-01
8.583201e-01
8.556902e-01
8.526449e-01
8.492230e-01
8.454599e-01
8.413885e-01
8.370418e-01
8.324491e-01
8.276381e-01
8.226366e-01
8.174683e-01
8.121549e-01
8.067210e-01
8.011853e-01
7.955649e-01
7.898781e-01
7.841403e-01
7.783641e-01
7.725611e-01
7.667400e-01
7.609092e-01
7.550738e-01
7.492380e-01
7.434051e-01
7.375773e-01
7.317500e-01
7.259263e-01
7.201023e-01
7.142745e-01
7.084400e-01
7.025907e-01
6.967262e-01
6.908417e-01
6.701813e-01
6.745459e-01
6.788921e-01
6.832104e-01
6.874931e-01
6.917276e-01
6.959051e-01
7.000145e-01
7.040418e-01
7.079741e-01
7.117968e-01
7.154934e-01
7.190458e-01
7.224371e-01
7.256449e-01
7.286528e-01
7.314408e-01
7.339889e-01
7.362849e-01
7.383137e-01
7.400702e-01
7.415543e-01
7.427728e-01
7.437462e-01
7.445040e-01
7.450902e-01
7.455572e-01
7.459742e-01
7.464159e-01
7.469646e-01
7.477039e-01
7.487153e-01
7.500671e-01
7.518203e-01
7.540151e-01
7.566767e-01
7.598063e-01
7.633931e-01
7.674077e-01
7.718096e-01
7.765479e-01
7.815683e-01
7.868120e-01
7.922190e-01
7.977306e-01
8.032884e-01
8.088341e-01
8.143126e-01
8.196639e-01
8.248321e-01
8.297554e-01
8.343738e-01
8.386306e-01
8.424670e-01
8.458332e-01
8.486842e-01
8.509878e-01
8.527211e-01
8.538725e-01
8.544410e-01
8.544371e-01
8.538792e-01
8.527932e-01
8.512086e-01
8.491595e-01
8.466787e-01
8.438014e-01
8.405620e-01
8.369929e-01
8.331233e-01
8.289844e-01
8.246042e-01
8.200083e-01
8.152215e-01
8.102679e-01
8.051703e-01
7.999470e-01
7.946205e-01
7.892051e-01
7.837213e-01
7.781801e-01
7.725951e-01
7.669785e-01
7.613391e-01
7.556840e-01
7.500185e-01
7.443482e-01
7.386746e-01
7.330016e-01
7.273263e-01
7.216483e-01
7.159675e-01
7.102801e-01
7.045824e-01
6.988703e-01
6.931394e-01
6.873894e-01
6.669273e-01
6.712251e-01
6.755005e-01
6.797475e-01
6.839564e-01
6.881194e-01
6.922254e-01
6.962634e-01
7.002215e-01
7.040863e-01
7.078432e-01
7.114762e-01
7.149706e-01
7.183079e-01
7.214682e-01
7.244353e-01
7.271909e-01
7.297179e-01
7.320025e-01
7.340336e-01
7.358053e-01
7.373175e-01
7.385807e-01
7.396122e-01
7.404420e-01
7.411098e-01
7.416696e-01
7.421819e-01
7.427183e-01
7.433562e-01
7.441728e-01
7.452444e-01
7.466345e-01
7.483987e-01
7.505752e-01
7.531869e-01
7.562364e-01
7.597109e-01
7.635839e-01
7.678156e-01
7.723588e-01
7.771584e-01
7.821591e-01
7.873008e-01
7.925255e-01
7.977767e-01
8.029978e-01
8.081356e-01
8.131323e-01
8.179368e-01
8.224945e-01
8.267523e-01
8.306612e-01
8.341711e-01
8.372419e-01
8.398337e-01
8.419209e-01
8.434842e-01
8.445136e-01
8.450077e-01
8.449749e-01
8.444301e-01
8.433946e-01
8.418947e-01
8.399570e-01
8.376125e-01
8.348922e-01
8.318249e-01
8.284399e-01
8.247648e-01
8.208284e-01
8.166549e-01
8.122702e-01
8.076968e-01
8.029584e-01
7.980735e-01
7.930630e-01
7.879456e-01
7.827382e-01
7.774582e-01
7.721162e-01
7.667271e-01
7.613000e-01
7.558441e-01
7.503685e-01
7.448764e-01
7.393749e-01
7.338657e-01
7.283506e-01
7.228295e-01
7.173030e-01
7.117695e-01
7.062258e-01
7.006697e-01
6.950990e-01
6.895069e-01
6.838913e-01
6.636391e-01
6.678671e-01
6.720738e-01
6.762516e-01
6.803922e-01
6.844866e-01
6.885258e-01
6.924987e-01
6.963912e-01
7.001933e-01
7.038915e-01
7.074710e-01
7.109146e-01
7.142075e-01
7.173305e-01
7.202678e-01
7.230048e-01
7.255242e-01
7.278139e-01
7.298639e-01
7.316688e-01
7.332315e-01
7.345594e-01
7.356710e-01
7.365943e-01
7.373668e-01
7.380384e-01
7.386665e-01
7.393152e-01
7.400579e-01
7.409648e-01
7.421033e-01
7.435337e-01
7.453071e-01
7.474598e-01
7.500097e-01
7.529625e-01
7.563050e-01
7.600130e-01
7.640489e-01
7.683670e-01
7.729170e-01
7.776448e-01
7.824926e-01
7.874050e-01
7.923285e-01
7.972058e-01
8.019897e-01
8.066236e-01
8.110625e-01
8.152565e-01
8.191590e-01
8.227276e-01
8.259214e-01
8.287029e-01
8.310434e-01
8.329179e-01
8.343124e-01
8.352175e-01
8.356308e-01
8.355603e-01
8.350180e-01
8.340220e-01
8.325932e-01
8.307550e-01
8.285339e-01
8.259579e-01
8.230512e-01
8.198404e-01
8.163518e-01
8.126089e-01
8.086361e-01
8.044567e-01
8.000932e-01
7.955649e-01
7.908919e-01
7.860923e-01
7.811849e-01
7.761853e-01
7.711086e-01
7.659667e-01
7.607737e-01
7.555373e-01
7.502686e-01
7.449744e-01
7.396590e-01
7.343284e-01
7.289861e-01
7.236337e-01
7.182716e-01
7.128983e-01
7.075154e-01
7.021193e-01
6.967088e-01
6.912805e-01
6.858327e-01
6.803627e-01
6.603127e-01
6.644742e-01
6.686153e-01
6.727278e-01
6.768021e-01
6.808321e-01
6.848078e-01
6.887183e-01
6.925522e-01
6.962973e-01
6.999432e-01
7.034736e-01
7.068756e-01
7.101309e-01
7.132272e-01
7.161466e-01
7.188749e-01
7.213984e-01
7.237052e-01
7.257881e-01
7.276418e-01
7.292699e-01
7.306795e-01
7.318879e-01
7.329205e-01
7.338138e-01
7.346131e-01
7.353700e-01
7.361448e-01
7.370009e-01
7.380033e-01
7.392141e-01
7.406874e-01
7.424685e-01
7.445911e-01
7.470713e-01
7.499146e-01
7.531105e-01
7.566351e-01
7.604550e-01
7.645275e-01
7.688061e-01
7.732393e-01
7.777725e-01
7.823551e-01
7.869331e-01
7.914567e-01
7.958773e-01
8.001466e-01
8.042197e-01
8.080554e-01
8.116107e-01
8.148486e-01
8.177342e-01
8.202378e-01
8.223343e-01
8.240022e-01
8.252289e-01
8.260080e-01
8.263373e-01
8.262228e-01
8.256731e-01
8.247053e-01
8.233356e-01
8.215849e-01
8.194751e-01
8.170303e-01
8.142728e-01
8.112263e-01
8.079127e-01
8.043556e-01
8.005771e-01
7.965960e-01
7.924351e-01
7.881131e-01
7.836475e-01
7.790570e-01
7.743573e-01
7.695636e-01
7.646891e-01
7.597479e-01
7.547507e-01
7.497061e-01
7.446249e-01
7.395139e-01
7.343769e-01
7.292201e-01
7.240462e-01
7.188570e-01
7.136554e-01
7.084395e-01
7.032095e-01
6.979639e-01
6.927032e-01
6.874205e-01
6.821173e-01
6.767921e-01
6.569481e-01
6.610486e-01
6.651270e-01
6.691759e-01
6.731886e-01
6.771575e-01
6.810730e-01
6.849257e-01
6.887042e-01
6.923981e-01
6.959964e-01
6.994838e-01
7.028490e-01
7.060764e-01
7.091510e-01
7.120605e-01
7.147890e-01
7.173268e-01
7.196633e-01
7.217905e-01
7.237033e-01
7.254068e-01
7.269095e-01
7.282261e-01
7.293801e-01
7.304050e-01
7.313402e-01
7.322339e-01
7.331400e-01
7.341154e-01
7.352175e-01
7.365023e-01
7.380175e-01
7.398036e-01
7.418919e-01
7.442963e-01
7.470219e-01
7.500597e-01
7.533894e-01
7.569799e-01
7.607926e-01
7.647860e-01
7.689101e-01
7.731162e-01
7.773573e-01
7.815826e-01
7.857451e-01
7.898012e-01
7.937054e-01
7.974186e-01
8.009018e-01
8.041186e-01
8.070361e-01
8.096258e-01
8.118604e-01
8.137212e-01
8.151873e-01
8.162503e-01
8.169037e-01
8.171453e-01
8.169813e-01
8.164175e-01
8.154668e-01
8.141454e-01
8.124690e-01
8.104591e-01
8.081348e-01
8.055155e-01
8.026208e-01
7.994732e-01
7.960936e-01
7.924992e-01
7.887106e-01
7.847465e-01
7.806245e-01
7.763631e-01
7.719767e-01
7.674804e-01
7.628896e-01
7.582173e-01
7.534742e-01
7.486714e-01
7.438199e-01
7.389253e-01
7.339960e-01
7.290384e-01
7.240566e-01
7.190531e-01
7.140300e-01
7.089895e-01
7.039313e-01
6.988577e-01
6.937655e-01
6.886549e-01
6.835220e-01
6.783665e-01
6.731873e-01
6.535492e-01
6.575904e-01
6.616095e-01
6.655995e-01
6.695524e-01
6.734635e-01
6.773226e-01
6.811217e-01
6.848490e-01
6.884949e-01
6.920499e-01
6.954997e-01
6.988341e-01
7.020380e-01
7.050990e-01
7.080040e-01
7.107427e-01
7.133015e-01
7.156734e-01
7.178515e-01
7.198328e-01
7.216196e-01
7.232217e-01
7.246527e-01
7.259338e-01
7.270948e-01
7.281706e-01
7.292042e-01
7.302436e-01
7.313374e-01
7.325398e-01
7.338971e-01
7.354522e-01
7.372408e-01
7.392906e-01
7.416160e-01
7.442192e-01
7.470936e-01
7.502216e-01
7.535759e-01
7.571216e-01
7.608207e-01
7.646301e-01
7.685037e-01
7.723974e-01
7.762663e-01
7.800680e-01
7.837614e-01
7.873051e-01
7.906634e-01
7.938036e-01
7.966924e-01
7.993013e-01
8.016049e-01
8.035821e-01
8.052136e-01
8.064842e-01
8.073869e-01
8.079152e-01
8.080678e-01
8.078482e-01
8.072633e-01
8.063230e-01
8.050399e-01
8.034281e-01
8.015063e-01
7.992901e-01
7.967976e-01
7.940459e-01
7.910538e-01
7.878416e-01
7.844232e-01
7.808196e-01
7.770445e-01
7.731175e-01
7.690535e-01
7.648667e-01
7.605698e-01
7.561787e-01
7.517040e-01
7.471582e-01
7.425497e-01
7.378867e-01
7.331803e-01
7.284340e-01
7.236547e-01
7.188473e-01
7.140139e-01
7.091583e-01
7.042805e-01
6.993837e-01
6.944662e-01
6.895288e-01
6.845700e-01
6.795884e-01
6.745830e-01
6.695518e-01
6.501236e-01
6.541058e-01
6.580669e-01
6.620007e-01
6.658972e-01
6.697528e-01
6.735585e-01
6.773055e-01
6.809849e-01
6.845879e-01
6.881039e-01
6.915206e-01
6.948279e-01
6.980128e-01
7.010645e-01
7.039713e-01
7.067226e-01
7.093072e-01
7.117200e-01
7.139548e-01
7.160075e-01
7.178828e-01
7.195875e-01
7.211356e-01
7.225448e-01
7.238418e-01
7.250574e-01
7.262299e-01
7.274011e-01
7.286119e-01
7.299088e-01
7.313353e-01
7.329278e-01
7.347163e-01
7.367250e-01
7.389677e-01
7.414469e-01
7.441561e-01
7.470812e-01
7.501981e-01
7.534746e-01
7.568798e-01
7.603730e-01
7.639129e-01
7.674605e-01
7.709759e-01
7.744200e-01
7.777556e-01
7.809452e-01
7.839597e-01
7.867671e-01
7.893375e-01
7.916483e-01
7.936771e-01
7.954049e-01
7.968155e-01
7.978971e-01
7.986423e-01
7.990476e-01
7.991095e-01
7.988306e-01
7.982184e-01
7.972813e-01
7.960279e-01
7.944715e-01
7.926279e-01
7.905096e-01
7.881333e-01
7.855140e-01
7.826684e-01
7.796135e-01
7.763642e-01
7.729362e-01
7.693444e-01
7.656053e-01
7.617328e-01
7.577399e-01
7.536392e-01
7.494430e-01
7.451630e-01
7.408101e-01
7.363924e-01
7.319190e-01
7.273974e-01
7.228329e-01
7.182330e-01
7.135984e-01
7.089362e-01
7.042477e-01
6.995351e-01
6.947985e-01
6.900388e-01
6.852574e-01
6.804526e-01
6.756238e-01
6.707685e-01
6.658859e-01
6.466675e-01
6.505957e-01
6.545011e-01
6.583792e-01
6.622233e-01
6.660255e-01
6.697809e-01
6.734802e-01
6.771152e-01
6.806764e-01
6.841564e-01
6.875429e-01
6.908271e-01
6.939971e-01
6.970426e-01
6.999546e-01
7.027229e-01
7.053369e-01
7.077943e-01
7.100863e-01
7.122133e-01
7.141768e-01
7.159847e-01
7.176476e-01
7.191845e-01
7.206137e-01
7.219660e-01
7.232711e-01
7.245678e-01
7.258905e-01
7.272786e-01
7.287686e-01
7.303940e-01
7.321791e-01
7.341444e-01
7.363044e-01
7.386600e-01
7.412042e-01
7.439278e-01
7.468089e-01
7.498204e-01
7.529336e-01
7.561147e-01
7.593263e-01
7.625344e-01
7.657026e-01
7.687961e-01
7.717820e-01
7.746286e-01
7.773067e-01
7.797917e-01
7.820557e-01
7.840798e-01
7.858431e-01
7.873304e-01
7.885289e-01
7.894269e-01
7.900193e-01
7.903025e-01
7.902731e-01
7.899336e-01
7.892880e-01
7.883465e-01
7.871162e-01
7.856071e-01
7.838317e-01
7.818024e-01
7.795327e-01
7.770376e-01
7.743284e-01
7.714226e-01
7.683333e-01
7.650735e-01
7.616580e-01
7.580999e-01
7.544123e-01
7.506076e-01
7.466983e-01
7.426934e-01
7.386043e-01
7.344419e-01
7.302119e-01
7.259240e-01
7.215859e-01
7.172021e-01
7.127787e-01
7.083187e-01
7.038279e-01
6.993055e-01
6.947573e-01
6.901820e-01
6.855813e-01
6.809568e-01
6.763061e-01
6.716298e-01
6.669278e-01
6.622009e-01
6.431923e-01
6.470625e-01
6.509142e-01
6.547391e-01
6.585319e-01
6.622846e-01
6.659911e-01
6.696441e-01
6.732367e-01
6.767609e-01
6.802065e-01
6.835660e-01
6.868291e-01
6.899873e-01
6.930307e-01
6.959491e-01
6.987358e-01
7.013819e-01
7.038841e-01
7.062348e-01
7.084345e-01
7.104844e-01
7.123924e-01
7.141685e-01
7.158256e-01
7.173833e-01
7.188649e-01
7.202961e-01
7.217106e-01
7.231376e-01
7.246103e-01
7.261589e-01
7.278113e-01
7.295898e-01
7.315111e-01
7.335873e-01
7.358190e-01
7.382032e-01
7.407290e-01
7.433798e-01
7.461326e-01
7.489619e-01
7.518377e-01
7.547296e-01
7.576064e-01
7.604359e-01
7.631884e-01
7.658361e-01
7.683501e-01
7.707045e-01
7.728767e-01
7.748458e-01
7.765924e-01
7.781011e-01
7.793567e-01
7.803490e-01
7.810690e-01
7.815125e-01
7.816745e-01
7.815530e-01
7.811502e-01
7.804693e-01
7.795182e-01
7.783046e-01
7.768344e-01
7.751195e-01
7.731711e-01
7.710004e-01
7.686192e-01
7.660396e-01
7.632744e-01
7.603373e-01
7.572381e-01
7.539910e-01
7.506080e-01
7.470998e-01
7.434770e-01
7.397532e-01
7.359359e-01
7.320344e-01
7.280588e-01
7.240138e-01
7.199093e-01
7.157530e-01
7.115476e-01
7.073003e-01
7.030138e-01
6.986920e-01
6.943374e-01
6.899525e-01
6.855380e-01
6.810964e-01
6.766292e-01
6.721334e-01
6.676108e-01
6.630613e-01
6.584854e-01
6.396866e-01
6.435056e-01
6.473072e-01
6.510811e-01
6.548243e-01
6.585283e-01
6.621885e-01
6.657989e-01
6.693510e-01
6.728386e-01
6.762540e-01
6.795875e-01
6.828331e-01
6.859804e-01
6.890210e-01
6.919484e-01
6.947557e-01
6.974343e-01
6.999800e-01
7.023892e-01
7.046606e-01
7.067946e-01
7.087991e-01
7.106819e-01
7.124532e-01
7.141301e-01
7.157331e-01
7.172819e-01
7.188059e-01
7.203283e-01
7.218766e-01
7.234771e-01
7.251520e-01
7.269203e-01
7.287967e-01
7.307901e-01
7.329025e-01
7.351307e-01
7.374659e-01
7.398939e-01
7.423956e-01
7.449486e-01
7.475302e-01
7.501115e-01
7.526683e-01
7.551703e-01
7.575936e-01
7.599127e-01
7.621044e-01
7.641468e-01
7.660190e-01
7.677025e-01
7.691833e-01
7.704455e-01
7.714779e-01
7.722714e-01
7.728187e-01
7.731149e-01
7.731575e-01
7.729440e-01
7.724766e-01
7.717571e-01
7.707922e-01
7.695887e-01
7.681515e-01
7.664906e-01
7.646158e-01
7.625365e-01
7.602612e-01
7.578027e-01
7.551713e-01
7.523785e-01
7.494332e-01
7.463487e-01
7.431344e-01
7.397997e-01
7.363560e-01
7.328122e-01
7.291771e-01
7.254592e-01
7.216658e-01
7.178038e-01
7.138805e-01
7.099025e-01
7.058749e-01
7.018020e-01
6.976869e-01
6.935335e-01
6.893463e-01
6.851255e-01
6.808721e-01
6.765897e-01
6.722789e-01
6.679389e-01
6.635703e-01
6.591738e-01
6.547508e-01
6.361580e-01
6.399294e-01
6.436810e-01
6.474069e-01
6.511017e-01
6.547597e-01
6.583767e-01
6.619457e-01
6.654588e-01
6.689124e-01
6.722977e-01
6.756074e-01
6.788356e-01
6.819741e-01
6.850149e-01
6.879525e-01
6.907793e-01
6.934895e-01
6.960782e-01
6.985425e-01
7.008821e-01
7.030975e-01
7.051920e-01
7.071748e-01
7.090532e-01
7.108421e-01
7.125560e-01
7.142138e-01
7.158368e-01
7.174470e-01
7.190632e-01
7.207096e-01
7.224016e-01
7.241575e-01
7.259876e-01
7.278988e-01
7.298950e-01
7.319726e-01
7.341237e-01
7.363368e-01
7.385973e-01
7.408855e-01
7.431831e-01
7.454659e-01
7.477124e-01
7.498990e-01
7.520045e-01
7.540083e-01
7.558894e-01
7.576301e-01
7.592122e-01
7.606215e-01
7.618448e-01
7.628696e-01
7.636857e-01
7.642863e-01
7.646648e-01
7.648171e-01
7.647421e-01
7.644367e-01
7.639033e-01
7.631422e-01
7.621607e-01
7.609627e-01
7.595533e-01
7.579408e-01
7.561333e-01
7.541379e-01
7.519636e-01
7.496195e-01
7.471151e-01
7.444605e-01
7.416635e-01
7.387348e-01
7.356834e-01
7.325172e-01
7.292461e-01
7.258782e-01
7.224202e-01
7.188818e-01
7.152686e-01
7.115867e-01
7.078418e-01
7.040407e-01
7.001882e-01
6.962878e-01
6.923431e-01
6.883585e-01
6.843354e-01
6.802773e-01
6.761860e-01
6.720620e-01
6.679079e-01
6.637239e-01
6.595103e-01
6.552684e-01
6.510010e-01
6.326103e-01
6.363367e-01
6.400412e-01
6.437187e-01
6.473670e-01
6.509811e-01
6.545544e-01
6.580822e-01
6.615595e-01
6.649795e-01
6.683369e-01
6.716256e-01
6.748374e-01
6.779674e-01
6.810095e-01
6.839566e-01
6.868020e-01
6.895419e-01
6.921728e-01
6.946902e-01
6.970947e-01
6.993855e-01
7.015660e-01
7.036414e-01
7.056212e-01
7.075135e-01
7.093296e-01
7.110870e-01
7.128006e-01
7.144887e-01
7.161658e-01
7.178506e-01
7.195556e-01
7.212954e-01
7.230789e-01
7.249111e-01
7.267944e-01
7.287247e-01
7.306986e-01
7.327060e-01
7.347349e-01
7.367689e-01
7.387927e-01
7.407877e-01
7.427367e-01
7.446193e-01
7.464191e-01
7.481174e-01
7.496996e-01
7.511489e-01
7.524521e-01
7.535958e-01
7.545692e-01
7.553639e-01
7.559711e-01
7.563836e-01
7.565973e-01
7.566087e-01
7.564176e-01
7.560205e-01
7.554197e-01
7.546161e-01
7.536144e-01
7.524182e-01
7.510327e-01
7.494634e-01
7.477176e-01
7.458004e-01
7.437216e-01
7.414860e-01
7.391031e-01
7.365813e-01
7.339268e-01
7.311490e-01
7.282559e-01
7.252537e-01
7.221512e-01
7.189547e-01
7.156724e-01
7.123085e-01
7.088723e-01
7.053670e-01
7.017982e-01
6.981716e-01
6.944920e-01
6.907622e-01
6.869880e-01
6.831692e-01
6.793114e-01
6.754154e-01
6.714846e-01
6.675191e-01
6.635216e-01
6.594922e-01
6.554323e-01
6.513438e-01
6.472244e-01
6.290512e-01
6.327282e-01
6.363858e-01
6.400182e-01
6.436207e-01
6.471907e-01
6.507230e-01
6.542115e-01
6.576530e-01
6.610422e-01
6.643733e-01
6.676409e-01
6.708376e-01
6.739596e-01
6.770028e-01
6.799580e-01
6.828222e-01
6.855925e-01
6.882631e-01
6.908307e-01
6.932960e-01
6.956578e-01
6.979178e-01
7.000811e-01
7.021534e-01
7.041419e-01
7.060533e-01
7.079018e-01
7.096981e-01
7.114564e-01
7.131865e-01
7.149040e-01
7.166191e-01
7.183402e-01
7.200766e-01
7.218303e-01
7.236028e-01
7.253925e-01
7.271959e-01
7.290049e-01
7.308100e-01
7.325996e-01
7.343606e-01
7.360789e-01
7.377403e-01
7.393298e-01
7.408339e-01
7.422394e-01
7.435312e-01
7.446985e-01
7.457302e-01
7.466163e-01
7.473480e-01
7.479194e-01
7.483215e-01
7.485515e-01
7.486042e-01
7.484777e-01
7.481722e-01
7.476842e-01
7.470150e-01
7.461671e-01
7.451423e-01
7.439455e-01
7.425794e-01
7.410495e-01
7.393607e-01
7.375187e-01
7.355291e-01
7.333984e-01
7.311324e-01
7.287385e-01
7.262222e-01
7.235896e-01
7.208502e-01
7.180089e-01
7.150695e-01
7.120423e-01
7.089300e-01
7.057402e-01
7.024767e-01
6.991464e-01
6.957515e-01
6.922972e-01
6.887884e-01
6.852282e-01
6.816222e-01
6.779694e-01
6.742751e-01
6.705407e-01
6.667692e-01
6.629618e-01
6.591207e-01
6.552465e-01
6.513420e-01
6.474077e-01
6.434479e-01
6.254730e-01
6.291055e-01
6.327176e-01
6.363057e-01
6.398647e-01
6.433920e-01
6.468834e-01
6.503349e-01
6.537426e-01
6.571012e-01
6.604051e-01
6.636522e-01
6.668355e-01
6.699502e-01
6.729938e-01
6.759582e-01
6.788409e-01
6.816391e-01
6.843477e-01
6.869635e-01
6.894869e-01
6.919167e-01
6.942520e-01
6.964976e-01
6.986556e-01
7.007327e-01
7.027332e-01
7.046655e-01
7.065381e-01
7.083588e-01
7.101375e-01
7.118831e-01
7.136040e-01
7.153045e-01
7.169921e-01
7.186679e-01
7.203327e-01
7.219860e-01
7.236241e-01
7.252421e-01
7.268317e-01
7.283854e-01
7.298930e-01
7.313434e-01
7.327269e-01
7.340323e-01
7.352497e-01
7.363690e-01
7.373793e-01
7.382724e-01
7.390407e-01
7.396755e-01
7.401729e-01
7.405240e-01
7.407281e-01
7.407788e-01
7.406733e-01
7.404107e-01
7.399916e-01
7.394125e-01
7.386761e-01
7.377810e-01
7.367331e-01
7.355337e-01
7.341850e-01
7.326912e-01
7.310557e-01
7.292844e-01
7.273808e-01
7.253504e-01
7.231973e-01
7.209268e-01
7.185451e-01
7.160550e-01
7.134653e-01
7.107801e-01
7.080017e-01
7.051394e-01
7.021958e-01
6.991758e-01
6.960844e-01
6.929252e-01
6.897019e-01
6.864194e-01
6.830802e-01
6.796894e-01
6.762483e-01
6.727608e-01
6.692290e-01
6.656571e-01
6.620445e-01
6.583946e-01
6.547091e-01
6.509893e-01
6.472390e-01
6.434586e-01
6.396523e-01
6.218872e-01
6.254730e-01
6.290405e-01
6.325837e-01
6.361002e-01
6.395866e-01
6.430380e-01
6.464527e-01
6.498265e-01
6.531551e-01
6.564344e-01
6.596620e-01
6.628326e-01
6.659408e-01
6.689835e-01
6.719584e-01
6.748599e-01
6.776838e-01
6.804277e-01
6.830896e-01
6.856689e-01
6.881628e-01
6.905705e-01
6.928947e-01
6.951351e-01
6.972951e-01
6.993784e-01
7.013891e-01
7.033305e-01
7.052107e-01
7.070331e-01
7.088032e-01
7.105257e-01
7.122051e-01
7.138436e-01
7.154425e-01
7.170023e-01
7.185225e-01
7.200001e-01
7.214319e-01
7.228124e-01
7.241364e-01
7.253968e-01
7.265867e-01
7.276997e-01
7.287278e-01
7.296659e-01
7.305054e-01
7.312409e-01
7.318666e-01
7.323775e-01
7.327667e-01
7.330323e-01
7.331691e-01
7.331769e-01
7.330517e-01
7.327909e-01
7.323937e-01
7.318622e-01
7.311928e-01
7.303874e-01
7.294464e-01
7.283735e-01
7.271687e-01
7.258347e-01
7.243752e-01
7.227914e-01
7.210884e-01
7.192675e-01
7.173334e-01
7.152904e-01
7.131424e-01
7.108902e-01
7.085414e-01
7.060983e-01
7.035668e-01
7.009478e-01
6.982490e-01
6.954708e-01
6.926186e-01
6.896970e-01
6.867080e-01
6.836547e-01
6.805412e-01
6.773712e-01
6.741468e-01
6.708717e-01
6.675471e-01
6.641777e-01
6.607656e-01
6.573106e-01
6.538173e-01
6.502881e-01
6.467242e-01
6.431264e-01
6.394989e-01
6.358452e-01
6.182861e-01
6.218289e-01
6.253538e-01
6.288534e-01
6.323283e-01
6.357744e-01
6.391868e-01
6.425666e-01
6.459082e-01
6.492078e-01
6.524627e-01
6.556709e-01
6.588287e-01
6.619306e-01
6.649741e-01
6.679582e-01
6.708759e-01
6.737272e-01
6.765069e-01
6.792142e-01
6.818470e-01
6.844026e-01
6.868806e-01
6.892794e-01
6.915988e-01
6.938381e-01
6.960012e-01
6.980855e-01
7.000942e-01
7.020294e-01
7.038921e-01
7.056850e-01
7.074082e-01
7.090644e-01
7.106541e-01
7.121767e-01
7.136335e-01
7.150235e-01
7.163433e-01
7.175919e-01
7.187673e-01
7.198656e-01
7.208830e-01
7.218168e-01
7.226641e-01
7.234204e-01
7.240835e-01
7.246489e-01
7.251143e-01
7.254757e-01
7.257338e-01
7.258808e-01
7.259182e-01
7.258438e-01
7.256588e-01
7.253582e-01
7.249427e-01
7.244128e-01
7.237689e-01
7.230086e-01
7.221348e-01
7.211484e-01
7.200500e-01
7.188392e-01
7.175188e-01
7.160904e-01
7.145565e-01
7.129194e-01
7.111793e-01
7.093401e-01
7.074068e-01
7.053768e-01
7.032558e-01
7.010446e-01
6.987478e-01
6.963674e-01
6.939065e-01
6.913674e-01
6.887547e-01
6.860690e-01
6.833140e-01
6.804935e-01
6.776090e-01
6.746647e-01
6.716616e-01
6.686022e-01
6.654927e-01
6.623303e-01
6.591223e-01
6.558682e-01
6.525717e-01
6.492350e-01
6.458600e-01
6.424496e-01
6.390053e-01
6.355288e-01
6.320229e-01
1.229355e+00
6.181755e-01
6.216621e-01
6.251183e-01
6.285515e-01
6.319580e-01
6.353264e-01
6.386757e-01
6.419868e-01
6.452560e-01
6.484871e-01
6.516800e-01
6.548271e-01
6.579208e-01
6.609650e-01
6.639595e-01
6.668968e-01
6.697769e-01
6.725883e-01
6.753387e-01
6.780243e-01
6.806412e-01
6.831932e-01
6.856613e-01
6.880569e-01
6.903763e-01
6.926155e-01
6.947708e-01
6.968498e-01
6.988373e-01
7.007370e-01
7.025528e-01
7.042770e-01
7.059097e-01
7.074509e-01
7.088966e-01
7.102470e-01
7.115097e-01
7.126732e-01
7.137413e-01
7.147141e-01
7.155876e-01
7.163658e-01
7.170448e-01
7.176285e-01
7.181168e-01
7.185059e-01
7.187996e-01
7.189980e-01
7.190933e-01
7.191048e-01
7.190094e-01
7.188187e-01
7.185364e-01
7.181587e-01
7.176857e-01
7.171135e-01
7.164536e-01
7.156982e-01
7.148476e-01
7.139053e-01
7.128754e-01
7.117462e-01
7.105293e-01
7.092209e-01
7.078247e-01
7.063408e-01
7.047691e-01
7.031097e-01
7.013626e-01
6.995392e-01
6.976204e-01
6.956329e-01
6.935577e-01
6.914062e-01
6.891823e-01
6.868706e-01
6.844940e-01
6.820450e-01
6.795273e-01
6.769333e-01
6.742859e-01
6.715660e-01
6.687927e-01
6.659546e-01
6.630554e-01
6.601143e-01
6.571121e-01
6.540642e-01
6.509705e-01
6.478271e-01
6.446495e-01
6.414261e-01
6.381721e-01
6.348801e-01
6.315536e-01
1.256409e+00
1.266052e+00
6.370735e-01
6.411228e-01
6.451588e-01
6.491833e-01
6.532001e-01
6.571980e-01
6.611767e-01
6.651421e-01
6.690826e-01
6.729889e-01
6.768723e-01
6.807251e-01
6.845360e-01
6.883125e-01
6.920433e-01
6.957359e-01
6.993713e-01
7.029572e-01
7.064819e-01
7.099533e-01
7.133522e-01
7.166901e-01
7.199554e-01
7.231445e-01
7.262497e-01
7.292786e-01
7.322235e-01
7.350693e-01
7.378235e-01
7.404823e-01
7.430420e-01
7.454910e-01
7.478333e-01
7.500610e-01
7.521782e-01
7.541733e-01
7.560539e-01
7.578011e-01
7.594261e-01
7.609177e-01
7.622833e-01
7.635117e-01
7.646027e-01
7.655602e-01
7.663803e-01
7.670555e-01
7.675858e-01
7.679787e-01
7.682266e-01
7.683296e-01
7.682915e-01
7.681084e-01
7.677765e-01
7.673111e-01
7.666969e-01
7.659492e-01
7.650566e-01
7.640266e-01
7.628555e-01
7.615509e-01
7.601166e-01
7.585526e-01
7.568588e-01
7.550430e-01
7.531013e-01
7.510414e-01
7.488670e-01
7.465744e-01
7.441711e-01
7.416687e-01
7.390594e-01
7.363510e-01
7.335472e-01
7.306519e-01
7.276649e-01
7.246017e-01
7.214470e-01
7.182236e-01
7.149239e-01
7.115555e-01
7.081223e-01
7.046242e-01
7.010727e-01
6.974602e-01
6.938019e-01
6.900940e-01
6.863480e-01
6.825523e-01
6.787224e-01
6.748619e-01
6.709709e-01
6.670456e-01
6.630974e-01
6.591339e-01
6.551418e-01
1.302294e+00
6.368237e-01
6.409457e-01
6.450632e-01
6.491723e-01
6.532716e-01
6.573594e-01
6.614313e-01
6.654852e-01
6.695194e-01
6.735296e-01
6.775113e-01
6.814637e-01
6.853826e-01
6.892642e-01
6.931059e-01
6.969036e-01
7.006543e-01
7.043525e-01
7.079961e-01
7.115807e-01
7.151035e-01
7.185590e-01
7.219454e-01
7.252580e-01
7.284920e-01
7.316438e-01
7.347111e-01
7.376894e-01
7.405733e-01
7.433611e-01
7.460488e-01
7.486333e-01
7.511095e-01
7.534746e-01
7.557251e-01
7.578592e-01
7.598724e-01
7.617635e-01
7.635273e-01
7.651634e-01
7.666675e-01
7.680396e-01
7.692761e-01
7.703755e-01
7.713369e-01
7.721589e-01
7.728384e-01
7.733746e-01
7.737683e-01
7.740180e-01
7.741231e-01
7.740845e-01
7.739011e-01
7.735728e-01
7.731026e-01
7.724886e-01
7.717337e-01
7.708374e-01
7.698015e-01
7.686272e-01
7.673167e-01
7.658727e-01
7.642969e-01
7.625914e-01
7.607591e-01
7.588016e-01
7.567227e-01
7.545249e-01
7.522109e-01
7.497842e-01
7.472498e-01
7.446095e-01
7.418672e-01
7.390262e-01
7.360905e-01
7.330636e-01
7.299504e-01
7.267529e-01
7.234768e-01
7.201250e-01
7.167014e-01
7.132106e-01
7.096559e-01
7.060416e-01
7.023703e-01
6.986475e-01
6.948763e-01
6.910610e-01
6.872029e-01
6.833073e-01
6.793780e-01
6.754178e-01
6.714287e-01
6.674148e-01
6.633803e-01
6.593263e-01
6.552601e-01
6.406078e-01
6.448006e-01
6.489898e-01
6.531719e-01
6.573448e-01
6.615057e-01
6.656515e-01
6.697792e-01
6.738858e-01
6.779679e-01
6.820220e-01
6.860453e-01
6.900338e-01
6.939842e-01
6.978928e-01
7.017560e-01
7.055702e-01
7.093307e-01
7.130343e-01
7.166772e-01
7.202555e-01
7.237650e-01
7.272024e-01
7.305632e-01
7.338433e-01
7.370393e-01
7.401475e-01
7.431640e-01
7.460845e-01
7.489058e-01
7.516242e-01
7.542362e-01
7.567385e-01
7.591273e-01
7.614000e-01
7.635534e-01
7.655840e-01
7.674896e-01
7.692678e-01
7.709159e-01
7.724311e-01
7.738119e-01
7.750564e-01
7.761626e-01
7.771296e-01
7.779557e-01
7.786390e-01
7.791788e-01
7.795746e-01
7.798259e-01
7.799324e-01
7.798939e-01
7.797101e-01
7.793816e-01
7.789093e-01
7.782930e-01
7.775339e-01
7.766330e-01
7.755914e-01
7.744109e-01
7.730926e-01
7.716388e-01
7.700514e-01
7.683324e-01
7.664842e-01
7.645094e-01
7.624106e-01
7.601906e-01
7.578523e-01
7.553989e-01
7.528343e-01
7.501615e-01
7.473840e-01
7.445049e-01
7.415285e-01
7.384581e-01
7.352981e-01
7.320525e-01
7.287254e-01
7.253201e-01
7.218411e-01
7.182927e-01
7.146786e-01
7.110032e-01
7.072698e-01
7.034831e-01
6.996469e-01
6.957651e-01
6.918409e-01
6.878783e-01
6.838810e-01
6.798527e-01
6.757963e-01
6.717151e-01
6.676127e-01
6.634914e-01
6.593533e-01
6.443691e-01
6.486362e-01
6.528985e-01
6.571542e-01
6.614010e-01
6.656361e-01
6.698561e-01
6.740578e-01
6.782381e-01
6.823933e-01
6.865202e-01
6.906149e-01
6.946740e-01
6.986939e-01
7.026708e-01
7.066004e-01
7.104791e-01
7.143028e-01
7.180676e-01
7.217695e-01
7.254044e-01
7.289683e-01
7.324575e-01
7.358677e-01
7.391950e-01
7.424356e-01
7.455856e-01
7.486412e-01
7.515985e-01
7.544540e-01
7.572038e-01
7.598448e-01
7.623736e-01
7.647865e-01
7.670813e-01
7.692543e-01
7.713029e-01
7.732242e-01
7.750163e-01
7.766767e-01
7.782025e-01
7.795927e-01
7.808452e-01
7.819582e-01
7.829306e-01
7.837612e-01
7.844483e-01
7.849910e-01
7.853891e-01
7.856418e-01
7.857489e-01
7.857102e-01
7.855259e-01
7.851960e-01
7.847214e-01
7.841020e-01
7.833388e-01
7.824328e-01
7.813851e-01
7.801970e-01
7.788700e-01
7.774057e-01
7.758061e-01
7.740726e-01
7.722082e-01
7.702149e-01
7.680954e-01
7.658524e-01
7.634887e-01
7.610073e-01
7.584121e-01
7.557061e-01
7.528924e-01
7.499745e-01
7.469565e-01
7.438420e-01
7.406351e-01
7.373403e-01
7.339613e-01
7.305022e-01
7.269673e-01
7.233605e-01
7.196865e-01
7.159494e-01
7.121534e-01
7.083024e-01
7.044008e-01
7.004524e-01
6.964613e-01
6.924314e-01
6.883663e-01
6.842698e-01
6.801454e-01
6.759965e-01
6.718265e-01
6.676382e-01
6.634331e-01
6.481133e-01
6.524510e-01
6.567866e-01
6.611165e-01
6.654381e-01
6.697481e-01
6.740429e-01
6.783196e-01
6.825742e-01
6.868035e-01
6.910035e-01
6.951708e-01
6.993014e-01
7.033916e-01
7.074373e-01
7.114344e-01
7.153786e-01
7.192663e-01
7.230930e-01
7.268544e-01
7.305468e-01
7.341658e-01
7.377080e-01
7.411686e-01
7.445436e-01
7.478293e-01
7.510217e-01
7.541170e-01
7.571117e-01
7.600018e-01
7.627834e-01
7.654538e-01
7.680094e-01
7.704468e-01
7.727637e-01
7.749568e-01
7.770233e-01
7.789605e-01
7.807666e-01
7.824391e-01
7.839758e-01
7.853750e-01
7.866352e-01
7.877549e-01
7.887324e-01
7.895674e-01
7.902578e-01
7.908028e-01
7.912025e-01
7.914563e-01
7.915637e-01
7.915245e-01
7.913392e-01
7.910072e-01
7.905296e-01
7.899067e-01
7.891387e-01
7.882268e-01
7.871721e-01
7.859756e-01
7.846390e-01
7.831634e-01
7.815506e-01
7.798023e-01
7.779208e-01
7.759085e-01
7.737675e-01
7.715007e-01
7.691109e-01
7.666008e-01
7.639741e-01
7.612339e-01
7.583833e-01
7.554261e-01
7.523659e-01
7.492069e-01
7.459528e-01
7.426082e-01
7.391769e-01
7.356634e-01
7.320721e-01
7.284069e-01
7.246727e-01
7.208738e-01
7.170145e-01
7.130990e-01
7.091321e-01
7.051174e-01
7.010593e-01
6.969619e-01
6.928290e-01
6.886646e-01
6.844721e-01
6.802556e-01
6.760181e-01
6.717636e-01
6.674957e-01
6.518307e-01
6.562415e-01
6.606513e-01
6.650561e-01
6.694531e-01
6.738388e-01
6.782093e-01
6.825614e-01
6.868913e-01
6.911954e-01
6.954695e-01
6.997100e-01
7.039129e-01
7.080741e-01
7.121896e-01
7.162547e-01
7.202654e-01
7.242177e-01
7.281069e-01
7.319287e-01
7.356794e-01
7.393546e-01
7.429501e-01
7.464616e-01
7.498850e-01
7.532162e-01
7.564515e-01
7.595870e-01
7.626192e-01
7.655444e-01
7.683582e-01
7.710583e-01
7.736410e-01
7.761029e-01
7.784419e-01
7.806549e-01
7.827390e-01
7.846918e-01
7.865118e-01
7.881963e-01
7.897431e-01
7.911510e-01
7.924187e-01
7.935445e-01
7.945268e-01
7.953655e-01
7.960586e-01
7.966058e-01
7.970066e-01
7.972606e-01
7.973673e-01
7.973270e-01
7.971396e-01
7.968048e-01
7.963238e-01
7.956964e-01
7.949231e-01
7.940046e-01
7.929422e-01
7.917366e-01
7.903892e-01
7.889017e-01
7.872750e-01
7.855109e-01
7.836120e-01
7.815799e-01
7.794167e-01
7.771254e-01
7.747087e-01
7.721692e-01
7.695104e-01
7.667357e-01
7.638478e-01
7.608508e-01
7.577481e-01
7.545439e-01
7.512423e-01
7.478477e-01
7.443641e-01
7.407960e-01
7.371478e-01
7.334241e-01
7.296298e-01
7.257692e-01
7.218468e-01
7.178670e-01
7.138346e-01
7.097537e-01
7.056288e-01
7.014643e-01
6.972639e-01
6.930318e-01
6.887718e-01
6.844880e-01
6.801838e-01
6.758628e-01
6.715279e-01
6.555195e-01
6.600049e-01
6.644897e-01
6.689703e-01
6.734433e-01
6.779053e-01
6.823522e-01
6.867805e-01
6.911864e-01
6.955659e-01
6.999152e-01
7.042298e-01
7.085056e-01
7.127387e-01
7.169245e-01
7.210585e-01
7.251365e-01
7.291538e-01
7.331063e-01
7.369894e-01
7.407991e-01
7.445309e-01
7.481803e-01
7.517432e-01
7.552152e-01
7.585923e-01
7.618708e-01
7.650468e-01
7.681165e-01
7.710766e-01
7.739230e-01
7.766526e-01
7.792622e-01
7.817488e-01
7.841097e-01
7.863421e-01
7.884437e-01
7.904117e-01
7.922447e-01
7.939409e-01
7.954974e-01
7.969133e-01
7.981875e-01
7.993184e-01
8.003049e-01
8.011466e-01
8.018419e-01
8.023900e-01
8.027911e-01
8.030446e-01
8.031501e-01
8.031077e-01
8.029172e-01
8.025789e-01
8.020934e-01
8.014607e-01
8.006811e-01
7.997555e-01
7.986845e-01
7.974691e-01
7.961103e-01
7.946097e-01
7.929686e-01
7.911882e-01
7.892711e-01
7.872183e-01
7.850325e-01
7.827165e-01
7.802726e-01
7.777032e-01
7.750118e-01
7.722020e-01
7.692764e-01
7.662392e-01
7.630937e-01
7.598444e-01
7.564950e-01
7.530503e-01
7.495143e-01
7.458917e-01
7.421870e-01
7.384052e-01
7.345508e-01
7.306287e-01
7.266435e-01
7.225999e-01
7.185028e-01
7.143561e-01
7.101649e-01
7.059335e-01
7.016662e-01
6.973671e-01
6.930405e-01
6.886901e-01
6.843199e-01
6.799335e-01
6.755371e-01
6.591797e-01
6.637384e-01
6.682985e-01
6.728554e-01
6.774051e-01
6.819439e-01
6.864682e-01
6.909736e-01
6.954562e-01
6.999123e-01
7.043371e-01
7.087265e-01
7.130762e-01
7.173820e-01
7.216388e-01
7.258422e-01
7.299880e-01
7.340713e-01
7.380876e-01
7.420322e-01
7.459013e-01
7.496899e-01
7.533938e-01
7.570083e-01
7.605294e-01
7.639526e-01
7.672744e-01
7.704911e-01
7.735986e-01
7.765934e-01
7.794718e-01
7.822306e-01
7.848670e-01
7.873775e-01
7.897601e-01
7.920115e-01
7.941297e-01
7.961125e-01
7.979580e-01
7.996644e-01
8.012301e-01
8.026533e-01
8.039333e-01
8.050684e-01
8.060576e-01
8.069012e-01
8.075975e-01
8.081456e-01
8.085460e-01
8.087978e-01
8.089011e-01
8.088557e-01
8.086615e-01
8.083187e-01
8.078279e-01
8.071890e-01
8.064020e-01
8.054680e-01
8.043878e-01
8.031618e-01
8.017909e-01
8.002767e-01
7.986204e-01
7.968230e-01
7.948868e-01
7.928131e-01
7.906043e-01
7.882628e-01
7.857912e-01
7.831916e-01
7.804674e-01
7.776222e-01
7.746588e-01
7.715811e-01
7.683930e-01
7.650986e-01
7.617018e-01
7.582070e-01
7.546190e-01
7.509422e-01
7.471815e-01
7.433419e-01
7.394280e-01
7.354449e-01
7.313974e-01
7.272906e-01
7.231292e-01
7.189177e-01
7.146611e-01
7.103639e-01
7.060305e-01
7.016655e-01
6.972731e-01
6.928571e-01
6.884216e-01
6.839701e-01
6.795044e-01
6.627998e-01
6.674377e-01
6.720747e-01
6.767084e-01
6.813356e-01
6.859523e-01
6.905545e-01
6.951376e-01
6.996979e-01
7.042310e-01
7.087321e-01
7.131971e-01
7.176214e-01
7.220003e-01
7.263290e-01
7.306027e-01
7.348169e-01
7.389666e-01
7.430471e-01
7.470539e-01
7.509825e-01
7.548284e-01
7.585868e-01
7.622533e-01
7.658234e-01
7.692928e-01
7.726580e-01
7.759149e-01
7.790600e-01
7.820894e-01
7.849995e-01
7.877871e-01
7.904496e-01
7.929835e-01
7.953868e-01
7.976565e-01
7.997904e-01
8.017867e-01
8.036439e-01
8.053600e-01
8.069332e-01
8.083625e-01
8.096470e-01
8.107851e-01
8.117763e-01
8.126205e-01
8.133163e-01
8.138635e-01
8.142619e-01
8.145109e-01
8.146107e-01
8.145611e-01
8.143622e-01
8.140137e-01
8.135166e-01
8.128705e-01
8.120753e-01
8.111321e-01
8.100415e-01
8.088042e-01
8.074205e-01
8.058922e-01
8.042198e-01
8.024048e-01
8.004490e-01
7.983540e-01
7.961215e-01
7.937543e-01
7.912545e-01
7.886243e-01
7.858674e-01
7.829868e-01
7.799856e-01
7.768679e-01
7.736372e-01
7.702978e-01
7.668537e-01
7.633097e-01
7.596701e-01
7.559399e-01
7.521238e-01
7.482270e-01
7.442544e-01
7.402110e-01
7.361023e-01
7.319331e-01
7.277085e-01
7.234333e-01
7.191124e-01
7.147505e-01
7.103524e-01
7.059225e-01
7.014654e-01
6.969852e-01
6.924856e-01
6.879711e-01
6.834450e-01
6.663933e-01
6.711025e-01
6.758155e-01
6.805266e-01
6.852319e-01
6.899271e-01
6.946079e-01
6.992695e-01
7.039082e-01
7.085191e-01
7.130973e-01
7.176384e-01
7.221379e-01
7.265908e-01
7.309918e-01
7.353362e-01
7.396194e-01
7.438361e-01
7.479813e-01
7.520506e-01
7.560393e-01
7.599424e-01
7.637553e-01
7.674738e-01
7.710928e-01
7.746085e-01
7.780166e-01
7.813135e-01
7.844956e-01
7.875590e-01
7.905003e-01
7.933162e-01
7.960038e-01
7.985600e-01
8.009830e-01
8.032699e-01
8.054185e-01
8.074273e-01
8.092948e-01
8.110189e-01
8.125984e-01
8.140321e-01
8.153195e-01
8.164594e-01
8.174509e-01
8.182944e-01
8.189885e-01
8.195331e-01
8.199279e-01
8.201730e-01
8.202681e-01
8.202132e-01
8.200080e-01
8.196527e-01
8.191479e-01
8.184936e-01
8.176894e-01
8.167363e-01
8.156346e-01
8.143849e-01
8.129880e-01
8.114448e-01
8.097559e-01
8.079227e-01
8.059468e-01
8.038298e-01
8.015736e-01
7.991802e-01
7.966522e-01
7.939915e-01
7.912019e-01
7.882862e-01
7.852477e-01
7.820899e-01
7.788173e-01
7.754334e-01
7.719426e-01
7.683501e-01
7.646598e-01
7.608768e-01
7.570061e-01
7.530532e-01
7.490229e-01
7.449206e-01
7.407517e-01
7.365214e-01
7.322347e-01
7.278969e-01
7.235131e-01
7.190880e-01
7.146263e-01
7.101332e-01
7.056129e-01
7.010698e-01
6.965080e-01
6.919322e-01
6.873474e-01
6.699371e-01
6.747264e-01
6.795174e-01
6.843067e-01
6.890906e-01
6.938648e-01
6.986248e-01
7.033659e-01
7.080835e-01
7.127730e-01
7.174290e-01
7.220470e-01
7.266221e-01
7.311493e-01
7.356232e-01
7.400388e-01
7.443916e-01
7.486755e-01
7.528858e-01
7.570178e-01
7.610668e-01
7.650272e-01
7.688947e-01
7.726650e-01
7.763328e-01
7.798944e-01
7.833452e-01
7.866817e-01
7.899002e-01
7.929969e-01
7.959683e-01
7.988113e-01
8.015229e-01
8.041006e-01
8.065419e-01
8.088446e-01
8.110067e-01
8.130263e-01
8.149022e-01
8.166329e-01
8.182169e-01
8.196534e-01
8.209419e-01
8.220817e-01
8.230720e-01
8.239128e-01
8.246034e-01
8.251438e-01
8.255336e-01
8.257729e-01
8.258619e-01
8.258004e-01
8.255879e-01
8.252246e-01
8.247110e-01
8.240471e-01
8.232331e-01
8.222691e-01
8.211555e-01
8.198928e-01
8.184816e-01
8.169228e-01
8.152172e-01
8.133652e-01
8.113691e-01
8.092300e-01
8.069500e-01
8.045305e-01
8.019742e-01
7.992834e-01
7.964613e-01
7.935109e-01
7.904353e-01
7.872383e-01
7.839241e-01
7.804965e-01
7.769600e-01
7.733196e-01
7.695795e-01
7.657446e-01
7.618206e-01
7.578129e-01
7.537262e-01
7.495665e-01
7.453389e-01
7.410488e-01
7.367017e-01
7.323028e-01
7.278574e-01
7.233707e-01
7.188472e-01
7.142924e-01
7.097107e-01
7.051066e-01
7.004842e-01
6.958482e-01
6.912041e-01
6.734467e-01
6.783088e-01
6.831772e-01
6.880453e-01
6.929085e-01
6.977624e-01
7.026021e-01
7.074231e-01
7.122204e-01
7.169887e-01
7.217233e-01
7.264187e-01
7.310702e-01
7.356721e-01
7.402195e-01
7.447070e-01
7.491294e-01
7.534809e-01
7.577564e-01
7.619511e-01
7.660601e-01
7.700778e-01
7.739999e-01
7.778215e-01
7.815380e-01
7.851452e-01
7.886381e-01
7.920135e-01
7.952675e-01
7.983963e-01
8.013968e-01
8.042659e-01
8.070002e-01
8.095977e-01
8.120559e-01
8.143729e-01
8.165463e-01
8.185750e-01
8.204576e-01
8.221930e-01
8.237796e-01
8.252169e-01
8.265048e-01
8.276424e-01
8.286295e-01
8.294656e-01
8.301508e-01
8.306848e-01
8.310678e-01
8.313000e-01
8.313813e-01
8.313113e-01
8.310900e-01
8.307173e-01
8.301941e-01
8.295197e-01
8.286947e-01
8.277189e-01
8.265924e-01
8.253161e-01
8.238900e-01
8.223150e-01
8.205921e-01
8.187213e-01
8.167048e-01
8.145435e-01
8.122394e-01
8.097941e-01
8.072098e-01
8.044893e-01
8.016353e-01
7.986507e-01
7.955387e-01
7.923033e-01
7.889484e-01
7.854782e-01
7.818971e-01
7.782098e-01
7.744209e-01
7.705357e-01
7.665600e-01
7.624990e-01
7.583576e-01
7.541418e-01
7.498571e-01
7.455090e-01
7.411031e-01
7.366449e-01
7.321398e-01
7.275933e-01
7.230102e-01
7.183955e-01
7.137541e-01
7.090909e-01
7.044100e-01
6.997155e-01
6.950111e-01
6.769028e-01
6.818438e-01
6.867912e-01
6.917391e-01
6.966822e-01
7.016164e-01
7.065367e-01
7.114378e-01
7.163152e-01
7.211630e-01
7.259763e-01
7.307500e-01
7.354781e-01
7.401555e-01
7.447767e-01
7.493361e-01
7.538283e-01
7.582476e-01
7.625886e-01
7.668461e-01
7.710150e-01
7.750902e-01
7.790666e-01
7.829392e-01
7.867037e-01
7.903553e-01
7.938897e-01
7.973032e-01
8.005916e-01
8.037515e-01
8.067797e-01
8.096732e-01
8.124288e-01
8.150446e-01
8.175180e-01
8.198470e-01
8.220303e-01
8.240659e-01
8.259531e-01
8.276907e-01
8.292777e-01
8.307137e-01
8.319987e-01
8.331319e-01
8.341133e-01
8.349425e-01
8.356203e-01
8.361461e-01
8.365203e-01
8.367431e-01
8.368146e-01
8.367345e-01
8.365028e-01
8.361194e-01
8.355851e-01
8.348991e-01
8.340618e-01
8.330733e-01
8.319334e-01
8.306429e-01
8.292015e-01
8.276102e-01
8.258696e-01
8.239800e-01
8.219428e-01
8.197594e-01
8.174316e-01
8.149607e-01
8.123491e-01
8.095990e-01
8.067136e-01
8.036959e-01
8.005488e-01
7.972757e-01
7.938815e-01
7.903702e-01
7.867455e-01
7.830128e-01
7.791769e-01
7.752433e-01
7.712173e-01
7.671044e-01
7.629101e-01
7.586403e-01
7.543002e-01
7.498959e-01
7.454333e-01
7.409180e-01
7.363554e-01
7.317510e-01
7.271099e-01
7.224375e-01
7.177387e-01
7.130183e-01
7.082808e-01
7.035308e-01
6.987724e-01
6.803055e-01
6.853287e-01
6.903563e-01
6.953844e-01
7.004082e-01
7.054231e-01
7.104244e-01
7.154064e-01
7.203643e-01
7.252924e-01
7.301850e-01
7.350370e-01
7.398421e-01
7.445954e-01
7.492906e-01
7.539222e-01
7.584845e-01
7.629716e-01
7.673780e-01
7.716985e-01
7.759272e-01
7.800592e-01
7.840895e-01
7.880129e-01
7.918245e-01
7.955198e-01
7.990946e-01
8.025448e-01
8.058664e-01
8.090562e-01
8.121104e-01
8.150266e-01
8.178021e-01
8.204342e-01
8.229210e-01
8.252600e-01
8.274505e-01
8.294907e-01
8.313802e-01
8.331176e-01
8.347023e-01
8.361342e-01
8.374135e-01
8.385400e-01
8.395133e-01
8.403334e-01
8.410010e-01
8.415163e-01
8.418795e-01
8.420910e-01
8.421508e-01
8.420586e-01
8.418149e-01
8.414194e-01
8.408725e-01
8.401739e-01
8.393234e-01
8.383212e-01
8.371673e-01
8.358618e-01
8.344047e-01
8.327967e-01
8.310382e-01
8.291298e-01
8.270724e-01
8.248672e-01
8.225159e-01
8.200201e-01
8.173817e-01
8.146033e-01
8.116876e-01
8.086376e-01
8.054563e-01
8.021473e-01
7.987149e-01
7.951635e-01
7.914972e-01
7.877210e-01
7.838401e-01
7.798597e-01
7.757854e-01
7.716224e-01
7.673774e-01
7.630553e-01
7.586622e-01
7.542040e-01
7.496870e-01
7.451166e-01
7.404988e-01
7.358388e-01
7.311420e-01
7.264140e-01
7.216597e-01
7.168845e-01
7.120928e-01
7.072891e-01
7.024765e-01
6.836624e-01
6.887618e-01
6.938690e-01
6.989777e-01
7.040828e-01
7.091790e-01
7.142617e-01
7.193252e-01
7.243642e-01
7.293729e-01
7.343453e-01
7.392758e-01
7.441584e-01
7.489877e-01
7.537572e-01
7.584612e-01
7.630937e-01
7.676486e-01
7.721205e-01
7.765035e-01
7.807918e-01
7.849803e-01
7.890638e-01
7.930371e-01
7.968952e-01
8.006334e-01
8.042474e-01
8.077328e-01
8.110864e-01
8.143043e-01
8.173832e-01
8.203201e-01
8.231130e-01
8.257593e-01
8.282568e-01
8.306036e-01
8.327988e-01
8.348413e-01
8.367301e-01
8.384645e-01
8.400442e-01
8.414694e-01
8.427403e-01
8.438568e-01
8.448191e-01
8.456275e-01
8.462825e-01
8.467848e-01
8.471346e-01
8.473324e-01
8.473784e-01
8.472723e-01
8.470148e-01
8.466057e-01
8.460450e-01
8.453323e-01
8.444676e-01
8.434511e-01
8.422825e-01
8.409616e-01
8.394887e-01
8.378639e-01
8.360877e-01
8.341603e-01
8.320832e-01
8.298568e-01
8.274829e-01
8.249629e-01
8.222985e-01
8.194928e-01
8.165478e-01
8.134670e-01
8.102528e-01
8.069093e-01
8.034407e-01
7.998511e-01
7.961450e-01
7.923273e-01
7.884034e-01
7.843782e-01
7.802579e-01
7.760475e-01
7.717535e-01
7.673814e-01
7.629375e-01
7.584281e-01
7.538588e-01
7.492357e-01
7.445647e-01
7.398516e-01
7.351015e-01
7.303203e-01
7.255133e-01
7.206857e-01
7.158419e-01
7.109866e-01
7.061234e-01
6.869583e-01
6.921381e-01
6.973256e-01
7.025152e-01
7.077019e-01
7.128801e-01
7.180449e-01
7.231903e-01
7.283107e-01
7.334002e-01
7.384526e-01
7.434620e-01
7.484226e-01
7.533280e-01
7.581720e-01
7.629485e-01
7.676511e-01
7.722740e-01
7.768109e-01
7.812562e-01
7.856039e-01
7.898484e-01
7.939844e-01
7.980068e-01
8.019101e-01
8.056901e-01
8.093418e-01
8.128613e-01
8.162452e-01
8.194896e-01
8.225912e-01
8.255469e-01
8.283551e-01
8.310129e-01
8.335185e-01
8.358705e-01
8.380677e-01
8.401093e-01
8.419945e-01
8.437227e-01
8.452944e-01
8.467098e-01
8.479692e-01
8.490726e-01
8.500209e-01
8.508147e-01
8.514544e-01
8.519408e-01
8.522746e-01
8.524563e-01
8.524863e-01
8.523645e-01
8.520912e-01
8.516665e-01
8.510906e-01
8.503628e-01
8.494830e-01
8.484515e-01
8.472676e-01
8.459311e-01
8.444421e-01
8.428006e-01
8.410069e-01
8.390614e-01
8.369647e-01
8.347178e-01
8.323221e-01
8.297790e-01
8.270904e-01
8.242583e-01
8.212859e-01
8.181758e-01
8.149304e-01
8.115544e-01
8.080513e-01
8.044257e-01
8.006818e-01
7.968251e-01
7.928604e-01
7.887930e-01
7.846289e-01
7.803735e-01
7.760332e-01
7.716137e-01
7.671216e-01
7.625629e-01
7.579438e-01
7.532704e-01
7.485489e-01
7.437848e-01
7.389840e-01
7.341520e-01
7.292947e-01
7.244170e-01
7.195238e-01
7.146198e-01
7.097092e-01
6.901932e-01
6.954541e-01
7.007223e-01
7.059933e-01
7.112619e-01
7.165227e-01
7.217698e-01
7.269975e-01
7.321997e-01
7.373702e-01
7.425032e-01
7.475920e-01
7.526304e-01
7.576122e-01
7.625309e-01
7.673799e-01
7.721527e-01
7.768432e-01
7.814450e-01
7.859520e-01
7.903585e-01
7.946583e-01
7.988461e-01
8.029164e-01
8.068642e-01
8.106844e-01
8.143724e-01
8.179244e-01
8.213367e-01
8.246057e-01
8.277278e-01
8.307005e-01
8.335213e-01
8.361880e-01
8.386991e-01
8.410531e-01
8.432494e-01
8.452868e-01
8.471651e-01
8.488841e-01
8.504444e-01
8.518466e-01
8.530909e-01
8.541781e-01
8.551089e-01
8.558845e-01
8.565059e-01
8.569736e-01
8.572884e-01
8.574516e-01
8.574632e-01
8.573233e-01
8.570323e-01
8.565905e-01
8.559977e-01
8.552539e-01
8.543584e-01
8.533109e-01
8.521113e-01
8.507592e-01
8.492541e-01
8.475961e-01
8.457856e-01
8.438224e-01
8.417072e-01
8.394408e-01
8.370246e-01
8.344599e-01
8.317484e-01
8.288921e-01
8.258936e-01
8.227561e-01
8.194820e-01
8.160756e-01
8.125408e-01
8.088813e-01
8.051021e-01
8.012085e-01
7.972054e-01
7.930982e-01
7.888927e-01
7.845950e-01
7.802112e-01
7.757471e-01
7.712091e-01
7.666039e-01
7.619376e-01
7.572163e-01
7.524467e-01
7.476344e-01
7.427854e-01
7.379050e-01
7.329997e-01
7.280743e-01
7.231342e-01
7.181839e-01
7.132301e-01
6.933670e-01
6.987066e-01
7.040555e-01
7.094083e-01
7.147593e-01
7.201027e-01
7.254324e-01
7.307426e-01
7.360269e-01
7.412791e-01
7.464927e-01
7.516612e-01
7.567778e-01
7.618361e-01
7.668293e-01
7.717507e-01
7.765936e-01
7.813514e-01
7.860176e-01
7.905859e-01
7.950503e-01
7.994046e-01
8.036434e-01
8.077611e-01
8.117518e-01
8.156109e-01
8.193338e-01
8.229167e-01
8.263555e-01
8.296467e-01
8.327869e-01
8.357737e-01
8.386045e-01
8.412775e-01
8.437910e-01
8.461441e-01
8.483359e-01
8.503658e-01
8.522339e-01
8.539402e-01
8.554854e-01
8.568706e-01
8.580962e-01
8.591635e-01
8.600733e-01
8.608274e-01
8.614268e-01
8.618726e-01
8.621655e-01
8.623070e-01
8.622977e-01
8.621376e-01
8.618273e-01
8.613665e-01
8.607554e-01
8.599943e-01
8.590819e-01
8.580182e-01
8.568026e-01
8.554348e-01
8.539137e-01
8.522400e-01
8.504130e-01
8.484334e-01
8.463008e-01
8.440164e-01
8.415812e-01
8.389966e-01
8.362643e-01
8.333856e-01
8.303636e-01
8.272009e-01
8.239006e-01
8.204665e-01
8.169019e-01
8.132113e-01
8.093995e-01
8.054719e-01
8.014333e-01
7.972888e-01
7.930450e-01
7.887077e-01
7.842826e-01
7.797765e-01
7.751956e-01
7.705464e-01
7.658357e-01
7.610695e-01
7.562543e-01
7.513962e-01
7.465011e-01
7.415752e-01
7.366242e-01
7.316536e-01
7.266686e-01
7.216742e-01
7.166748e-01
6.964722e-01
7.018919e-01
7.073220e-01
7.127566e-01
7.181901e-01
7.236160e-01
7.290287e-01
7.344218e-01
7.397887e-01
7.451226e-01
7.504170e-01
7.556653e-01
7.608601e-01
7.659949e-01
7.710626e-01
7.760561e-01
7.809688e-01
7.857937e-01
7.905239e-01
7.951533e-01
7.996750e-01
8.040829e-01
8.083717e-01
8.125352e-01
8.165677e-01
8.204644e-01
8.242206e-01
8.278322e-01
8.312955e-01
8.346065e-01
8.377624e-01
8.407606e-01
8.435985e-01
8.462746e-01
8.487873e-01
8.511361e-01
8.533200e-01
8.553389e-01
8.571929e-01
8.588826e-01
8.604090e-01
8.617732e-01
8.629764e-01
8.640198e-01
8.649049e-01
8.656336e-01
8.662073e-01
8.666275e-01
8.668956e-01
8.670127e-01
8.669798e-01
8.667969e-01
8.664647e-01
8.659835e-01
8.653530e-01
8.645732e-01
8.636432e-01
8.625628e-01
8.613311e-01
8.599474e-01
8.584114e-01
8.567225e-01
8.548803e-01
8.528852e-01
8.507370e-01
8.484362e-01
8.459842e-01
8.433816e-01
8.406302e-01
8.377320e-01
8.346890e-01
8.315041e-01
8.281802e-01
8.247207e-01
8.211297e-01
8.174109e-01
8.135695e-01
8.096108e-01
8.055395e-01
8.013610e-01
7.970815e-01
7.927073e-01
7.882442e-01
7.836987e-01
7.790774e-01
7.743871e-01
7.696344e-01
7.648258e-01
7.599677e-01
7.550664e-01
7.501280e-01
7.451586e-01
7.401645e-01
7.351512e-01
7.301237e-01
7.250883e-01
7.200508e-01
6.995049e-01
7.050054e-01
7.105172e-01
7.160341e-01
7.215501e-01
7.270591e-01
7.325549e-01
7.380311e-01
7.434803e-01
7.488961e-01
7.542717e-01
7.595998e-01
7.648730e-01
7.700841e-01
7.752260e-01
7.802915e-01
7.852739e-01
7.901654e-01
7.949594e-01
7.996489e-01
8.042272e-01
8.086879e-01
8.130252e-01
8.172333e-01
8.213062e-01
8.252389e-01
8.290266e-01
8.326650e-01
8.361503e-01
8.394790e-01
8.426480e-01
8.456547e-01
8.484968e-01
8.511729e-01
8.536817e-01
8.560227e-01
8.581951e-01
8.601990e-01
8.620349e-01
8.637039e-01
8.652072e-01
8.665460e-01
8.677225e-01
8.687379e-01
8.695943e-01
8.702935e-01
8.708378e-01
8.712289e-01
8.714684e-01
8.715581e-01
8.714985e-01
8.712904e-01
8.709344e-01
8.704306e-01
8.697793e-01
8.689798e-01
8.680314e-01
8.669341e-01
8.656863e-01
8.642875e-01
8.627369e-01
8.610339e-01
8.591779e-01
8.571690e-01
8.550069e-01
8.526921e-01
8.502256e-01
8.476077e-01
8.448402e-01
8.419248e-01
8.388638e-01
8.356597e-01
8.323152e-01
8.288338e-01
8.252196e-01
8.214761e-01
8.176083e-01
8.136216e-01
8.095205e-01
8.053110e-01
8.009990e-01
7.965907e-01
7.920923e-01
7.875106e-01
7.828517e-01
7.781231e-01
7.733309e-01
7.684822e-01
7.635834e-01
7.586412e-01
7.536618e-01
7.486514e-01
7.436163e-01
7.385625e-01
7.334949e-01
7.284198e-01
7.233429e-01
7.024612e-01
7.080435e-01
7.136374e-01
7.192368e-01
7.248358e-01
7.304279e-01
7.360067e-01
7.415659e-01
7.470979e-01
7.525955e-01
7.580521e-01
7.634596e-01
7.688113e-01
7.740988e-01
7.793150e-01
7.844526e-01
7.895041e-01
7.944617e-01
7.993189e-01
8.040680e-01
8.087020e-01
8.132145e-01
8.175997e-01
8.218507e-01
8.259624e-01
8.299294e-01
8.337466e-01
8.374099e-01
8.409151e-01
8.442587e-01
8.474381e-01
8.504505e-01
8.532938e-01
8.559665e-01
8.584679e-01
8.607971e-01
8.629541e-01
8.649390e-01
8.667530e-01
8.683969e-01
8.698726e-01
8.711818e-01
8.723272e-01
8.733100e-01
8.741331e-01
8.747987e-01
8.753094e-01
8.756675e-01
8.758750e-01
8.759336e-01
8.758444e-01
8.756082e-01
8.752262e-01
8.746981e-01
8.740244e-01
8.732042e-01
8.722371e-01
8.711222e-01
8.698587e-01
8.684454e-01
8.668814e-01
8.651657e-01
8.632978e-01
8.612771e-01
8.591036e-01
8.567772e-01
8.542988e-01
8.516688e-01
8.488883e-01
8.459591e-01
8.428833e-01
8.396634e-01
8.363017e-01
8.328018e-01
8.291678e-01
8.254031e-01
8.215126e-01
8.175010e-01
8.133737e-01
8.091364e-01
8.047950e-01
8.003558e-01
7.958251e-01
7.912096e-01
7.865161e-01
7.817516e-01
7.769224e-01
7.720358e-01
7.670988e-01
7.621180e-01
7.570997e-01
7.520505e-01
7.469766e-01
7.418839e-01
7.367784e-01
7.316656e-01
7.265511e-01
7.053452e-01
7.110043e-01
7.166791e-01
7.223610e-01
7.280430e-01
7.337181e-01
7.393801e-01
7.450222e-01
7.506368e-01
7.562165e-01
7.617537e-01
7.672409e-01
7.726704e-01
7.780344e-01
7.833251e-01
7.885343e-01
7.936546e-01
7.986783e-01
8.035978e-01
8.084059e-01
8.130948e-01
8.176582e-01
8.220894e-01
8.263826e-01
8.305315e-01
8.345308e-01
8.383757e-01
8.420616e-01
8.455842e-01
8.489406e-01
8.521276e-01
8.551428e-01
8.579838e-01
8.606498e-01
8.631400e-01
8.654538e-01
8.675913e-01
8.695533e-01
8.713407e-01
8.729552e-01
8.743986e-01
8.756737e-01
8.767830e-01
8.777287e-01
8.785138e-01
8.791415e-01
8.796144e-01
8.799354e-01
8.801069e-01
8.801308e-01
8.800087e-01
8.797418e-01
8.793311e-01
8.787766e-01
8.780789e-01
8.772373e-01
8.762507e-01
8.751186e-01
8.738400e-01
8.724130e-01
8.708369e-01
8.691103e-01
8.672326e-01
8.652028e-01
8.630204e-01
8.606857e-01
8.581988e-01
8.555598e-01
8.527702e-01
8.498308e-01
8.467441e-01
8.435118e-01
8.401372e-01
8.366229e-01
8.329726e-01
8.291904e-01
8.252806e-01
8.212479e-01
8.170977e-01
8.128361e-01
8.084682e-01
8.040012e-01
7.994410e-01
7.947946e-01
7.900688e-01
7.852707e-01
7.804070e-01
7.754849e-01
7.705117e-01
7.654942e-01
7.604391e-01
7.553527e-01
7.502421e-01
7.451125e-01
7.399706e-01
7.348225e-01
7.296753e-01
7.081375e-01
7.138814e-01
7.196383e-01
7.254027e-01
7.311675e-01
7.369258e-01
7.426711e-01
7.483959e-01
7.540931e-01
7.597546e-01
7.653727e-01
7.709393e-01
7.764468e-01
7.818868e-01
7.872515e-01
7.925321e-01
7.977209e-01
8.028099e-01
8.077914e-01
8.126575e-01
8.174009e-01
8.220140e-01
8.264906e-01
8.308243e-01
8.350089e-01
8.390388e-01
8.429093e-01
8.466155e-01
8.501536e-01
8.535199e-01
8.567118e-01
8.597265e-01
8.625623e-01
8.652180e-01
8.676934e-01
8.699877e-01
8.721017e-01
8.740363e-01
8.757929e-01
8.773735e-01
8.787800e-01
8.800160e-01
8.810842e-01
8.819880e-01
8.827304e-01
8.833151e-01
8.837457e-01
8.840251e-01
8.841562e-01
8.841416e-01
8.839835e-01
8.836826e-01
8.832407e-01
8.826580e-01
8.819350e-01
8.810708e-01
8.800647e-01
8.789154e-01
8.776221e-01
8.761829e-01
8.745963e-01
8.728611e-01
8.709762e-01
8.689401e-01
8.667525e-01
8.644127e-01
8.619210e-01
8.592772e-01
8.564822e-01
8.535370e-01
8.504436e-01
8.472037e-01
8.438200e-01
8.402953e-01
8.366331e-01
8.328370e-01
8.289117e-01
8.248614e-01
8.206918e-01
8.164086e-01
8.120179e-01
8.075256e-01
8.029389e-01
7.982641e-01
7.935084e-01
7.886791e-01
7.837831e-01
7.788278e-01
7.738204e-01
7.687680e-01
7.636775e-01
7.585556e-01
7.534095e-01
7.482446e-01
7.430679e-01
7.378852e-01
7.327042e-01
7.108498e-01
7.166731e-01
7.225115e-01
7.283580e-01
7.342054e-01
7.400469e-01
7.458752e-01
7.516829e-01
7.574625e-01
7.632057e-01
7.689042e-01
7.745501e-01
7.801355e-01
7.856514e-01
7.910895e-01
7.964411e-01
8.016982e-01
8.068523e-01
8.118951e-01
8.168189e-01
8.216154e-01
8.262774e-01
8.307983e-01
8.351713e-01
8.393902e-01
8.434493e-01
8.473433e-01
8.510680e-01
8.546188e-01
8.579926e-01
8.611865e-01
8.641979e-01
8.670253e-01
8.696673e-01
8.721237e-01
8.743948e-01
8.764811e-01
8.783838e-01
8.801050e-01
8.816468e-01
8.830115e-01
8.842033e-01
8.852257e-01
8.860824e-01
8.867768e-01
8.873136e-01
8.876969e-01
8.879301e-01
8.880166e-01
8.879596e-01
8.877614e-01
8.874238e-01
8.869481e-01
8.863351e-01
8.855851e-01
8.846976e-01
8.836713e-01
8.825054e-01
8.811983e-01
8.797483e-01
8.781535e-01
8.764123e-01
8.745231e-01
8.724842e-01
8.702949e-01
8.679544e-01
8.654622e-01
8.628181e-01
8.600224e-01
8.570763e-01
8.539809e-01
8.507379e-01
8.473498e-01
8.438191e-01
8.401493e-01
8.363435e-01
8.324062e-01
8.283422e-01
8.241567e-01
8.198554e-01
8.154444e-01
8.109303e-01
8.063191e-01
8.016183e-01
7.968349e-01
7.919763e-01
7.870499e-01
7.820631e-01
7.770230e-01
7.719371e-01
7.668127e-01
7.616566e-01
7.564761e-01
7.512773e-01
7.460663e-01
7.408497e-01
7.356339e-01
7.134705e-01
7.193747e-01
7.252947e-01
7.312235e-01
7.371533e-01
7.430774e-01
7.489887e-01
7.548789e-01
7.607405e-01
7.665650e-01
7.723439e-01
7.780690e-01
7.837319e-01
7.893234e-01
7.948347e-01
8.002571e-01
8.055822e-01
8.108007e-01
8.159045e-01
8.208851e-01
8.257341e-01
8.304443e-01
8.350086e-01
8.394197e-01
8.436714e-01
8.477582e-01
8.516743e-01
8.554153e-01
8.589768e-01
8.623554e-01
8.655486e-01
8.685536e-01
8.713692e-01
8.739942e-01
8.764285e-01
8.786722e-01
8.807265e-01
8.825929e-01
8.842737e-01
8.857717e-01
8.870897e-01
8.882324e-01
8.892035e-01
8.900076e-01
8.906488e-01
8.911325e-01
8.914634e-01
8.916452e-01
8.916826e-01
8.915791e-01
8.913373e-01
8.909594e-01
8.904473e-01
8.898017e-01
8.890234e-01
8.881115e-01
8.870651e-01
8.858829e-01
8.845634e-01
8.831044e-01
8.815038e-01
8.797595e-01
8.778697e-01
8.758322e-01
8.736457e-01
8.713087e-01
8.688211e-01
8.661818e-01
8.633909e-01
8.604488e-01
8.573565e-01
8.541155e-01
8.507278e-01
8.471958e-01
8.435227e-01
8.397114e-01
8.357664e-01
8.316923e-01
8.274944e-01
8.231781e-01
8.187497e-01
8.142158e-01
8.095827e-01
8.048579e-01
8.000488e-01
7.951626e-01
7.902071e-01
7.851900e-01
7.801187e-01
7.750007e-01
7.698435e-01
7.646540e-01
7.594399e-01
7.542073e-01
7.489630e-01
7.437133e-01
7.384644e-01
7.159958e-01
7.219824e-01
7.279841e-01
7.339947e-01
7.400066e-01
7.460133e-01
7.520069e-01
7.579793e-01
7.639227e-01
7.698283e-01
7.756873e-01
7.814913e-01
7.872314e-01
7.928984e-01
7.984826e-01
8.039755e-01
8.093681e-01
8.146507e-01
8.198150e-01
8.248521e-01
8.297533e-01
8.345108e-01
8.391172e-01
8.435656e-01
8.478490e-01
8.519619e-01
8.558983e-01
8.596538e-01
8.632240e-01
8.666053e-01
8.697948e-01
8.727908e-01
8.755915e-01
8.781961e-01
8.806044e-01
8.828172e-01
8.848355e-01
8.866612e-01
8.882970e-01
8.897462e-01
8.910125e-01
8.921008e-01
8.930153e-01
8.937612e-01
8.943439e-01
8.947690e-01
8.950419e-01
8.951675e-01
8.951509e-01
8.949962e-01
8.947067e-01
8.942851e-01
8.937334e-01
8.930532e-01
8.922448e-01
8.913078e-01
8.902411e-01
8.890435e-01
8.877131e-01
8.862474e-01
8.846437e-01
8.828999e-01
8.810135e-01
8.789820e-01
8.768032e-01
8.744757e-01
8.719980e-01
8.693690e-01
8.665885e-01
8.636560e-01
8.605725e-01
8.573390e-01
8.539568e-01
8.504285e-01
8.467566e-01
8.429443e-01
8.389955e-01
8.349150e-01
8.307077e-01
8.263793e-01
8.219360e-01
8.173846e-01
8.127317e-01
8.079848e-01
8.031513e-01
7.982388e-01
7.932554e-01
7.882090e-01
7.831072e-01
7.779574e-01
7.727681e-01
7.675456e-01
7.622982e-01
7.570323e-01
7.517545e-01
7.464713e-01
7.411880e-01
7.184258e-01
7.244937e-01
7.305765e-01
7.366683e-01
7.427621e-01
7.488505e-01
7.549261e-01
7.609804e-01
7.670051e-01
7.729914e-01
7.789302e-01
7.848126e-01
7.906298e-01
7.963717e-01
8.020289e-01
8.075919e-01
8.130519e-01
8.183984e-01
8.236226e-01
8.287157e-01
8.336687e-01
8.384731e-01
8.431212e-01
8.476059e-01
8.519200e-01
8.560575e-01
8.600129e-01
8.637812e-01
8.673581e-01
8.707398e-01
8.739237e-01
8.769078e-01
8.796908e-01
8.822717e-01
8.846507e-01
8.868286e-01
8.888069e-01
8.905877e-01
8.921744e-01
8.935701e-01
8.947796e-01
8.958077e-01
8.966602e-01
8.973423e-01
8.978609e-01
8.982217e-01
8.984312e-01
8.984949e-01
8.984190e-01
8.982083e-01
8.978669e-01
8.973978e-01
8.968038e-01
8.960863e-01
8.952462e-01
8.942835e-01
8.931968e-01
8.919846e-01
8.906450e-01
8.891751e-01
8.875720e-01
8.858324e-01
8.839540e-01
8.819336e-01
8.797683e-01
8.774559e-01
8.749942e-01
8.723819e-01
8.696179e-01
8.667014e-01
8.636327e-01
8.604122e-01
8.570410e-01
8.535213e-01
8.498555e-01
8.460464e-01
8.420979e-01
8.380142e-01
8.338007e-01
8.294629e-01
8.250070e-01
8.204399e-01
8.157688e-01
8.110010e-01
8.061442e-01
8.012065e-01
7.961959e-01
7.911205e-01
7.859882e-01
7.808073e-01
7.755853e-01
7.703300e-01
7.650491e-01
7.597498e-01
7.544384e-01
7.491219e-01
7.438049e-01
7.207603e-01
7.269060e-01
7.330682e-01
7.392405e-01
7.454154e-01
7.515852e-01
7.577419e-01
7.638774e-01
7.699831e-01
7.760495e-01
7.820679e-01
7.880286e-01
7.939224e-01
7.997393e-01
8.054693e-01
8.111025e-01
8.166296e-01
8.220398e-01
8.273240e-01
8.324730e-01
8.374773e-01
8.423281e-01
8.470173e-01
8.515374e-01
8.558813e-01
8.600428e-01
8.640157e-01
8.677953e-01
8.713771e-01
8.747575e-01
8.779337e-01
8.809037e-01
8.836663e-01
8.862207e-01
8.885672e-01
8.907069e-01
8.926413e-01
8.943734e-01
8.959062e-01
8.972437e-01
8.983911e-01
8.993540e-01
9.001387e-01
9.007516e-01
9.011999e-01
9.014906e-01
9.016305e-01
9.016270e-01
9.014863e-01
9.012147e-01
9.008167e-01
9.002963e-01
8.996565e-01
8.988997e-01
8.980263e-01
8.970370e-01
8.959304e-01
8.947050e-01
8.933583e-01
8.918874e-01
8.902884e-01
8.885579e-01
8.866926e-01
8.846890e-01
8.825433e-01
8.802525e-01
8.778138e-01
8.752250e-01
8.724842e-01
8.695903e-01
8.665425e-01
8.633410e-01
8.599865e-01
8.564808e-01
8.528256e-01
8.490240e-01
8.450791e-01
8.409957e-01
8.367786e-01
8.324339e-01
8.279673e-01
8.233864e-01
8.186980e-01
8.139104e-01
8.090307e-01
8.040678e-01
7.990297e-01
7.939252e-01
7.887623e-01
7.835495e-01
7.782947e-01
7.730058e-01
7.676911e-01
7.623574e-01
7.570118e-01
7.516612e-01
7.463112e-01
7.229919e-01
7.292148e-01
7.354559e-01
7.417080e-01
7.479629e-01
7.542130e-01
7.604505e-01
7.666665e-01
7.728524e-01
7.789986e-01
7.850962e-01
7.911351e-01
7.971053e-01
8.029970e-01
8.087996e-01
8.145031e-01
8.200971e-01
8.255715e-01
8.309159e-01
8.361206e-01
8.411760e-01
8.460729e-01
8.508030e-01
8.553581e-01
8.597313e-01
8.639157e-01
8.679055e-01
8.716950e-01
8.752806e-01
8.786582e-01
8.818247e-01
8.847786e-01
8.875186e-01
8.900441e-01
8.923556e-01
8.944536e-01
8.963407e-01
8.980200e-01
8.994949e-01
9.007697e-01
9.018502e-01
9.027424e-01
9.034538e-01
9.039915e-01
9.043635e-01
9.045777e-01
9.046423e-01
9.045655e-01
9.043546e-01
9.040167e-01
9.035575e-01
9.029817e-01
9.022928e-01
9.014940e-01
9.005861e-01
8.995694e-01
8.984434e-01
8.972062e-01
8.958549e-01
8.943860e-01
8.927957e-01
8.910795e-01
8.892333e-01
8.872526e-01
8.851334e-01
8.828712e-01
8.804628e-01
8.779048e-01
8.751945e-01
8.723299e-01
8.693099e-01
8.661337e-01
8.628016e-01
8.593149e-01
8.556749e-01
8.518845e-01
8.479469e-01
8.438663e-01
8.396482e-01
8.352982e-01
8.308226e-01
8.262286e-01
8.215237e-01
8.167159e-01
8.118135e-01
8.068251e-01
8.017591e-01
7.966247e-01
7.914302e-01
7.861843e-01
7.808955e-01
7.755722e-01
7.702221e-01
7.648528e-01
7.594716e-01
7.540860e-01
7.487030e-01
7.251167e-01
7.314166e-01
7.377357e-01
7.440667e-01
7.504007e-01
7.567305e-01
7.630476e-01
7.693436e-01
7.756092e-01
7.818348e-01
7.880110e-01
7.941276e-01
8.001744e-01
8.061408e-01
8.120162e-01
8.177902e-01
8.234514e-01
8.289899e-01
8.343945e-01
8.396550e-01
8.447618e-01
8.497052e-01
8.544760e-01
8.590662e-01
8.634683e-01
8.676755e-01
8.716812e-01
8.754805e-01
8.790687e-01
8.824424e-01
8.855981e-01
8.885345e-01
8.912499e-01
8.937441e-01
8.960177e-01
8.980716e-01
8.999085e-01
9.015316e-01
9.029446e-01
9.041524e-01
9.051611e-01
9.059779e-01
9.066105e-01
9.070670e-01
9.073565e-01
9.074881e-01
9.074714e-01
9.073153e-01
9.070281e-01
9.066184e-01
9.060931e-01
9.054575e-01
9.047162e-01
9.038726e-01
9.029286e-01
9.018843e-01
9.007394e-01
8.994921e-01
8.981390e-01
8.966762e-01
8.950991e-01
8.934028e-01
8.915817e-01
8.896312e-01
8.875455e-01
8.853198e-01
8.829495e-01
8.804301e-01
8.777580e-01
8.749301e-01
8.719446e-01
8.687999e-01
8.654957e-01
8.620331e-01
8.584127e-01
8.546375e-01
8.507100e-01
8.466350e-01
8.424174e-01
8.380634e-01
8.335792e-01
8.289723e-01
8.242506e-01
8.194224e-01
8.144962e-01
8.094811e-01
8.043861e-01
7.992206e-01
7.939932e-01
7.887129e-01
7.833883e-01
7.780285e-01
7.726412e-01
7.672342e-01
7.618151e-01
7.563915e-01
7.509689e-01
7.271309e-01
7.335075e-01
7.399043e-01
7.463130e-01
7.527254e-01
7.591339e-01
7.655300e-01
7.719051e-01
7.782497e-01
7.845541e-01
7.908084e-01
7.970026e-01
8.031256e-01
8.091666e-01
8.151152e-01
8.209597e-01
8.266888e-01
8.322915e-01
8.377568e-01
8.430737e-01
8.482322e-01
8.532225e-01
8.580348e-01
8.626608e-01
8.670921e-01
8.713219e-01
8.753436e-01
8.791522e-01
8.827428e-01
8.861114e-01
8.892557e-01
8.921732e-01
8.948628e-01
8.973243e-01
8.995581e-01
9.015656e-01
9.033496e-01
9.049133e-01
9.062610e-01
9.073979e-01
9.083309e-01
9.090672e-01
9.096158e-01
9.099854e-01
9.101866e-01
9.102294e-01
9.101247e-01
9.098827e-01
9.095135e-01
9.090263e-01
9.084296e-01
9.077299e-01
9.069327e-01
9.060418e-01
9.050601e-01
9.039878e-01
9.028246e-01
9.015691e-01
9.002173e-01
8.987648e-01
8.972065e-01
8.955361e-01
8.937473e-01
8.918344e-01
8.897905e-01
8.876095e-01
8.852855e-01
8.828127e-01
8.801864e-01
8.774027e-01
8.744584e-01
8.713514e-01
8.680808e-01
8.646469e-01
8.610501e-01
8.572931e-01
8.533783e-01
8.493105e-01
8.450948e-01
8.407370e-01
8.362441e-01
8.316239e-01
8.268844e-01
8.220345e-01
8.170832e-01
8.120399e-01
8.069140e-01
8.017151e-01
7.964524e-01
7.911351e-01
7.857726e-01
7.803738e-01
7.749467e-01
7.694995e-01
7.640400e-01
7.585759e-01
7.531128e-01
7.290306e-01
7.354851e-01
7.419586e-01
7.484438e-01
7.549333e-01
7.614195e-01
7.678936e-01
7.743468e-01
7.807695e-01
7.871520e-01
7.934843e-01
7.997555e-01
8.059549e-01
8.120710e-01
8.180922e-01
8.240075e-01
8.298051e-01
8.354732e-01
8.410000e-01
8.463743e-01
8.515856e-01
8.566236e-01
8.614782e-01
8.661404e-01
8.706016e-01
8.748548e-01
8.788931e-01
8.827112e-01
8.863041e-01
8.896679e-01
8.928000e-01
8.956982e-01
8.983613e-01
9.007889e-01
9.029815e-01
9.049413e-01
9.066703e-01
9.081725e-01
9.094520e-01
9.105147e-01
9.113677e-01
9.120193e-01
9.124786e-01
9.127561e-01
9.128630e-01
9.128110e-01
9.126117e-01
9.122774e-01
9.118199e-01
9.112496e-01
9.105763e-01
9.098077e-01
9.089506e-01
9.080099e-01
9.069890e-01
9.058884e-01
9.047084e-01
9.034470e-01
9.021002e-01
9.006627e-01
8.991286e-01
8.974909e-01
8.957423e-01
8.938752e-01
8.918814e-01
8.897537e-01
8.874843e-01
8.850664e-01
8.824939e-01
8.797615e-01
8.768650e-01
8.738017e-01
8.705696e-01
8.671688e-01
8.635992e-01
8.598629e-01
8.559626e-01
8.519029e-01
8.476890e-01
8.433272e-01
8.388249e-01
8.341901e-01
8.294313e-01
8.245578e-01
8.195791e-01
8.145049e-01
8.093454e-01
8.041105e-01
7.988095e-01
7.934526e-01
7.880489e-01
7.826078e-01
7.771378e-01
7.716472e-01
7.661444e-01
7.606373e-01
7.551346e-01
7.308197e-01
7.373471e-01
7.438951e-01
7.504556e-01
7.570211e-01
7.635834e-01
7.701344e-01
7.766649e-01
7.831652e-01
7.896249e-01
7.960345e-01
8.023827e-01
8.086584e-01
8.148494e-01
8.209442e-01
8.269310e-01
8.327980e-01
8.385322e-01
8.441219e-01
8.495547e-01
8.548204e-01
8.599072e-01
8.648051e-01
8.695048e-01
8.739972e-01
8.782748e-01
8.823308e-01
8.861593e-01
8.897554e-01
8.931147e-01
8.962352e-01
8.991140e-01
9.017504e-01
9.041438e-01
9.062952e-01
9.082062e-01
9.098792e-01
9.113178e-01
9.125271e-01
9.135127e-01
9.142824e-01
9.148452e-01
9.152111e-01
9.153910e-01
9.153979e-01
9.152448e-01
9.149451e-01
9.145122e-01
9.139597e-01
9.133005e-01
9.125452e-01
9.117032e-01
9.107826e-01
9.097896e-01
9.087279e-01
9.075992e-01
9.064035e-01
9.051389e-01
9.038010e-01
9.023838e-01
9.008803e-01
8.992826e-01
8.975819e-01
8.957693e-01
8.938347e-01
8.917688e-01
8.895626e-01
8.872079e-01
8.846971e-01
8.820230e-01
8.791808e-01
8.761668e-01
8.729777e-01
8.696133e-01
8.660735e-01
8.623597e-01
8.584749e-01
8.544233e-01
8.502108e-01
8.458439e-01
8.413302e-01
8.366786e-01
8.318977e-01
8.269976e-01
8.219885e-01
8.168802e-01
8.116836e-01
8.064091e-01
8.010664e-01
7.956661e-01
7.902178e-01
7.847308e-01
7.792143e-01
7.736768e-01
7.681265e-01
7.625715e-01
7.570190e-01
7.324867e-01
7.390893e-01
7.457110e-01
7.523456e-01
7.589855e-01
7.656230e-01
7.722497e-01
7.788560e-01
7.854327e-01
7.919691e-01
7.984554e-01
8.048801e-01
8.112319e-01
8.174986e-01
8.236677e-01
8.297271e-01
8.356642e-01
8.414658e-01
8.471197e-01
8.526132e-01
8.579344e-01
8.630720e-01
8.680152e-01
8.727541e-01
8.772795e-01
8.815831e-01
8.856583e-01
8.894986e-01
8.930991e-01
8.964553e-01
8.995649e-01
9.024254e-01
9.050355e-01
9.073955e-01
9.095060e-01
9.113683e-01
9.129848e-01
9.143593e-01
9.154967e-01
9.164035e-01
9.170875e-01
9.175583e-01
9.178266e-01
9.179043e-01
9.178057e-01
9.175457e-01
9.171392e-01
9.166017e-01
9.159483e-01
9.151940e-01
9.143515e-01
9.134316e-01
9.124439e-01
9.113959e-01
9.102923e-01
9.091358e-01
9.079260e-01
9.066614e-01
9.053367e-01
9.039456e-01
9.024798e-01
9.009300e-01
8.992858e-01
8.975365e-01
8.956699e-01
8.936750e-01
8.915408e-01
8.892571e-01
8.868151e-01
8.842062e-01
8.814239e-01
8.784636e-01
8.753217e-01
8.719966e-01
8.684878e-01
8.647973e-01
8.609276e-01
8.568835e-01
8.526704e-01
8.482961e-01
8.437685e-01
8.390967e-01
8.342904e-01
8.293598e-01
8.243160e-01
8.191695e-01
8.139317e-01
8.086132e-01
8.032246e-01
7.977765e-01
7.922791e-01
7.867420e-01
7.811748e-01
7.755861e-01
7.699842e-01
7.643775e-01
7.587738e-01
7.340355e-01
7.407098e-01
7.474033e-01
7.541101e-01
7.608228e-01
7.675340e-01
7.742347e-01
7.809159e-01
7.875680e-01
7.941806e-01
8.007435e-01
8.072447e-01
8.136727e-01
8.200153e-01
8.262595e-01
8.323924e-01
8.384010e-01
8.442715e-01
8.499915e-01
8.555474e-01
8.609266e-01
8.661172e-01
8.711082e-01
8.758886e-01
8.804493e-01
8.847813e-01
8.888776e-01
8.927316e-01
8.963385e-01
8.996935e-01
9.027941e-01
9.056376e-01
9.082233e-01
9.105511e-01
9.126217e-01
9.144362e-01
9.159970e-01
9.173077e-01
9.183735e-01
9.192007e-01
9.197974e-01
9.201736e-01
9.203409e-01
9.203123e-01
9.201037e-01
9.197313e-01
9.192122e-01
9.185638e-01
9.178035e-01
9.169483e-01
9.160132e-01
9.150110e-01
9.139532e-01
9.128482e-01
9.117022e-01
9.105182e-01
9.092965e-01
9.080352e-01
9.067289e-01
9.053701e-01
9.039494e-01
9.024555e-01
9.008767e-01
8.991995e-01
8.974099e-01
8.954951e-01
8.934414e-01
8.912367e-01
8.888702e-01
8.863320e-01
8.836147e-01
8.807119e-01
8.776194e-01
8.743352e-01
8.708581e-01
8.671901e-01
8.633343e-01
8.592953e-01
8.550791e-01
8.506941e-01
8.461484e-01
8.414522e-01
8.366156e-01
8.316499e-01
8.265666e-01
8.213772e-01
8.160927e-01
8.107254e-01
8.052858e-01
7.997851e-01
7.942337e-01
7.886416e-01
7.830191e-01
7.773742e-01
7.717158e-01
7.660522e-01
7.603912e-01
7.354698e-01
7.422079e-01
7.489700e-01
7.557470e-01
7.625305e-01
7.693133e-01
7.760866e-01
7.828413e-01
7.895678e-01
7.962558e-01
8.028945e-01
8.094722e-01
8.159767e-01
8.223957e-01
8.287157e-01
8.349236e-01
8.410053e-01
8.469471e-01
8.527352e-01
8.583559e-01
8.637959e-01
8.690424e-01
8.740835e-01
8.789085e-01
8.835071e-01
8.878703e-01
8.919905e-01
8.958611e-01
8.994767e-01
9.028330e-01
9.059268e-01
9.087561e-01
9.113199e-01
9.136178e-01
9.156507e-01
9.174196e-01
9.189265e-01
9.201750e-01
9.211700e-01
9.219180e-01
9.224269e-01
9.227073e-01
9.227712e-01
9.226336e-01
9.223109e-01
9.218214e-01
9.211842e-01
9.204195e-01
9.195464e-01
9.185849e-01
9.175522e-01
9.164636e-01
9.153323e-01
9.141688e-01
9.129801e-01
9.117700e-01
9.105391e-01
9.092853e-01
9.080031e-01
9.066834e-01
9.053155e-01
9.038863e-01
9.023815e-01
9.007854e-01
8.990818e-01
8.972553e-01
8.952900e-01
8.931715e-01
8.908865e-01
8.884242e-01
8.857753e-01
8.829323e-01
8.798906e-01
8.766469e-01
8.732006e-01
8.695533e-01
8.657085e-01
8.616710e-01
8.574476e-01
8.530469e-01
8.484781e-01
8.437521e-01
8.388799e-01
8.338734e-01
8.287446e-01
8.235060e-01
8.181694e-01
8.127474e-01
8.072513e-01
8.016922e-01
7.960815e-01
7.904293e-01
7.847459e-01
7.790396e-01
7.733197e-01
7.675948e-01
7.618752e-01
7.367706e-01
7.435784e-01
7.504083e-01
7.572533e-01
7.641058e-01
7.709581e-01
7.778022e-01
7.846290e-01
7.914287e-01
7.981912e-01
8.049051e-01
8.115589e-01
8.181404e-01
8.246362e-01
8.310331e-01
8.373172e-01
8.434741e-01
8.494893e-01
8.553481e-01
8.610363e-01
8.665402e-01
8.718459e-01
8.769407e-01
8.818135e-01
8.864534e-01
8.908510e-01
8.949984e-01
8.988887e-01
9.025164e-01
9.058768e-01
9.089673e-01
9.117856e-01
9.143307e-01
9.166023e-01
9.186009e-01
9.203274e-01
9.217839e-01
9.229730e-01
9.238998e-01
9.245703e-01
9.249927e-01
9.251775e-01
9.251377e-01
9.248890e-01
9.244494e-01
9.238386e-01
9.230789e-01
9.221923e-01
9.212016e-01
9.201288e-01
9.189939e-01
9.178151e-01
9.166080e-01
9.153845e-01
9.141533e-01
9.129190e-01
9.116825e-01
9.104415e-01
9.091896e-01
9.079165e-01
9.066097e-01
9.052536e-01
9.038321e-01
9.023260e-01
9.007170e-01
8.989866e-01
8.971167e-01
8.950900e-01
8.928914e-01
8.905083e-01
8.879299e-01
8.851475e-01
8.821558e-01
8.789513e-01
8.755331e-01
8.719029e-01
8.680645e-01
8.640234e-01
8.597871e-01
8.553648e-01
8.507665e-01
8.460039e-01
8.410892e-01
8.360351e-01
8.308543e-01
8.255599e-01
8.201643e-01
8.146812e-01
8.091222e-01
8.034990e-01
7.978230e-01
7.921047e-01
7.863547e-01
7.805817e-01
7.747943e-01
7.690008e-01
7.632065e-01
7.379494e-01
7.448211e-01
7.517157e-01
7.586262e-01
7.655452e-01
7.724653e-01
7.793783e-01
7.862753e-01
7.931468e-01
7.999824e-01
8.067707e-01
8.135006e-01
8.201590e-01
8.267326e-01
8.332076e-01
8.395696e-01
8.458037e-01
8.518949e-01
8.578274e-01
8.635866e-01
8.691576e-01
8.745259e-01
8.796784e-01
8.846027e-01
8.892877e-01
8.937237e-01
8.979020e-01
9.018157e-01
9.054588e-01
9.088272e-01
9.119182e-01
9.147296e-01
9.172602e-01
9.195096e-01
9.214785e-01
9.231675e-01
9.245777e-01
9.257122e-01
9.265749e-01
9.271721e-01
9.275107e-01
9.276022e-01
9.274594e-01
9.270992e-01
9.265410e-01
9.258065e-01
9.249205e-01
9.239084e-01
9.227953e-01
9.216070e-01
9.203666e-01
9.190946e-01
9.178097e-01
9.165260e-01
9.152533e-01
9.139975e-01
9.127597e-01
9.115373e-01
9.103228e-01
9.091043e-01
9.078669e-01
9.065934e-01
9.052638e-01
9.038565e-01
9.023499e-01
9.007224e-01
8.989533e-01
8.970231e-01
8.949141e-01
8.926117e-01
8.901037e-01
8.873810e-01
8.844368e-01
8.812679e-01
8.778731e-01
8.742545e-01
8.704163e-01
8.663647e-01
8.621080e-01
8.576564e-01
8.530210e-01
8.482141e-01
8.432490e-01
8.381395e-01
8.328990e-01
8.275412e-01
8.220798e-01
8.165283e-01
8.108997e-01
8.052058e-01
7.994582e-01
7.936677e-01
7.878448e-01
7.819986e-01
7.761380e-01
7.702712e-01
7.644043e-01
7.389984e-01
7.459330e-01
7.528898e-01
7.598633e-01
7.668461e-01
7.738313e-01
7.808110e-01
7.877765e-01
7.947183e-01
8.016256e-01
8.084878e-01
8.152931e-01
8.220288e-01
8.286811e-01
8.352356e-01
8.416771e-01
8.479905e-01
8.541601e-01
8.601695e-01
8.660030e-01
8.716450e-01
8.770800e-01
8.822941e-01
8.872744e-01
8.920088e-01
8.964871e-01
9.007003e-01
9.046413e-01
9.083042e-01
9.116847e-01
9.147805e-01
9.175894e-01
9.201104e-01
9.223432e-01
9.242878e-01
9.259452e-01
9.273157e-01
9.284017e-01
9.292068e-01
9.297360e-01
9.299962e-01
9.299983e-01
9.297556e-01
9.292855e-01
9.286090e-01
9.277498e-01
9.267355e-01
9.255947e-01
9.243564e-01
9.230494e-01
9.217006e-01
9.203336e-01
9.189703e-01
9.176269e-01
9.163151e-01
9.150416e-01
9.138082e-01
9.126112e-01
9.114417e-01
9.102862e-01
9.091278e-01
9.079454e-01
9.067165e-01
9.054157e-01
9.040183e-01
9.024996e-01
9.008356e-01
8.990039e-01
8.969853e-01
8.947628e-01
8.923235e-01
8.896567e-01
8.867554e-01
8.836160e-01
8.802378e-01
8.766233e-01
8.727769e-01
8.687061e-01
8.644201e-01
8.599303e-01
8.552485e-01
8.503886e-01
8.453643e-01
8.401905e-01
8.348818e-01
8.294526e-01
8.239173e-01
8.182902e-01
8.125846e-01
8.068131e-01
8.009871e-01
7.951180e-01
7.892157e-01
7.832901e-01
7.773501e-01
7.714043e-01
7.654610e-01
7.399254e-01
7.469133e-01
7.539285e-01
7.609619e-01
7.680060e-01
7.750535e-01
7.820973e-01
7.891291e-01
7.961391e-01
8.031172e-01
8.100524e-01
8.169327e-01
8.237456e-01
8.304770e-01
8.371118e-01
8.436348e-01
8.500301e-01
8.562809e-01
8.623702e-01
8.682817e-01
8.739983e-01
8.795043e-01
8.847844e-01
8.898250e-01
8.946130e-01
8.991380e-01
9.033903e-01
9.073629e-01
9.110497e-01
9.144469e-01
9.175521e-01
9.203634e-01
9.228804e-01
9.251025e-01
9.270298e-01
9.286631e-01
9.300020e-01
9.310479e-01
9.318036e-01
9.322730e-01
9.324621e-01
9.323813e-01
9.320443e-01
9.314684e-01
9.306757e-01
9.296932e-01
9.285509e-01
9.272805e-01
9.259151e-01
9.244876e-01
9.230291e-01
9.215670e-01
9.201258e-01
9.187249e-01
9.173775e-01
9.160916e-01
9.148690e-01
9.137050e-01
9.125894e-01
9.115064e-01
9.104359e-01
9.093536e-01
9.082330e-01
9.070461e-01
9.057636e-01
9.043571e-01
9.028000e-01
9.010674e-01
8.991376e-01
8.969919e-01
8.946161e-01
8.919989e-01
8.891331e-01
8.860149e-01
8.826442e-01
8.790238e-01
8.751593e-01
8.710589e-01
8.667333e-01
8.621944e-01
8.574557e-01
8.525324e-01
8.474390e-01
8.421912e-01
8.368050e-01
8.312957e-01
8.256783e-01
8.199675e-01
8.141772e-01
8.083205e-01
8.024089e-01
7.964539e-01
7.904660e-01
7.844548e-01
7.784293e-01
7.723980e-01
7.663689e-01
7.407074e-01
7.477572e-01
7.548298e-01
7.619199e-01
7.690219e-01
7.761291e-01
7.832345e-01
7.903296e-01
7.974057e-01
8.044526e-01
8.114597e-01
8.184146e-01
8.253046e-01
8.321152e-01
8.388314e-01
8.454375e-01
8.519170e-01
8.582516e-01
8.644242e-01
8.704170e-01
8.762125e-01
8.817935e-01
8.871440e-01
8.922490e-01
8.970952e-01
9.016711e-01
9.059669e-01
9.099749e-01
9.136901e-01
9.171085e-01
9.202277e-01
9.230468e-01
9.255654e-01
9.277836e-01
9.297018e-01
9.313194e-01
9.326364e-01
9.336526e-01
9.343698e-01
9.347903e-01
9.349191e-01
9.347650e-01
9.343418e-01
9.336671e-01
9.327642e-01
9.316621e-01
9.303937e-01
9.289948e-01
9.275028e-01
9.259553e-01
9.243876e-01
9.228315e-01
9.213152e-01
9.198605e-01
9.184830e-01
9.171917e-01
9.159877e-01
9.148657e-01
9.138138e-01
9.128127e-01
9.118394e-01
9.108657e-01
9.098610e-01
9.087932e-01
9.076292e-01
9.063367e-01
9.048860e-01
9.032499e-01
9.014043e-01
8.993292e-01
8.970093e-01
8.944325e-01
8.915917e-01
8.884839e-01
8.851088e-01
8.814704e-01
8.775755e-01
8.734331e-01
8.690554e-01
8.644554e-01
8.596482e-01
8.546499e-01
8.494763e-01
8.441443e-01
8.386707e-01
8.330719e-01
8.273633e-01
8.215604e-01
8.156773e-01
8.097276e-01
8.037232e-01
7.976755e-01
7.915953e-01
7.854921e-01
7.793741e-01
7.732501e-01
7.671280e-01
7.413635e-01
7.484668e-01
7.555920e-01
7.627354e-01
7.698917e-01
7.770552e-01
7.842187e-01
7.913746e-01
7.985145e-01
8.056282e-01
8.127052e-01
8.197337e-01
8.267002e-01
8.335902e-01
8.403887e-01
8.470792e-01
8.536443e-01
8.600656e-01
8.663244e-01
8.724025e-01
8.782804e-01
8.839403e-01
8.893651e-01
8.945388e-01
8.994470e-01
9.040775e-01
9.084203e-01
9.124681e-01
9.162154e-01
9.196588e-01
9.227968e-01
9.256288e-01
9.281554e-01
9.303772e-01
9.322944e-01
9.339067e-01
9.352130e-01
9.362123e-01
9.369042e-01
9.372899e-01
9.373721e-01
9.371586e-01
9.366616e-01
9.358984e-01
9.348941e-01
9.336792e-01
9.322901e-01
9.307669e-01
9.291512e-01
9.274863e-01
9.258122e-01
9.241658e-01
9.225793e-01
9.210769e-01
9.196768e-01
9.183885e-01
9.172129e-01
9.161435e-01
9.151655e-01
9.142567e-01
9.133897e-01
9.125325e-01
9.116496e-01
9.107047e-01
9.096603e-01
9.084810e-01
9.071333e-01
9.055880e-01
9.038190e-01
9.018048e-01
8.995296e-01
8.969809e-01
8.941519e-01
8.910402e-01
8.876466e-01
8.839757e-01
8.800356e-01
8.758370e-01
8.713932e-01
8.667186e-01
8.618299e-01
8.567442e-01
8.514785e-01
8.460510e-01
8.404795e-01
8.347811e-01
8.289720e-01
8.230681e-01
8.170843e-01
8.110337e-01
8.049291e-01
7.987818e-01
7.926024e-01
7.864003e-01
7.801836e-01
7.739601e-01
7.677345e-01
7.418900e-01
7.490403e-01
7.562137e-01
7.634062e-01
7.706130e-01
7.778288e-01
7.850471e-01
7.922605e-01
7.994611e-01
8.066391e-01
8.137839e-01
8.208840e-01
8.279262e-01
8.348956e-01
8.417766e-01
8.485522e-01
8.552048e-01
8.617145e-01
8.680624e-01
8.742284e-01
8.801920e-01
8.859344e-01
8.914370e-01
8.966827e-01
9.016563e-01
9.063448e-01
9.107379e-01
9.148279e-01
9.186105e-01
9.220821e-01
9.252428e-01
9.280927e-01
9.306334e-01
9.328665e-01
9.347920e-01
9.364099e-01
9.377189e-01
9.387161e-01
9.393994e-01
9.397676e-01
9.398212e-01
9.395656e-01
9.390112e-01
9.381750e-01
9.370822e-01
9.357654e-01
9.342648e-01
9.326243e-01
9.308914e-01
9.291147e-01
9.273404e-01
9.256098e-01
9.239601e-01
9.224185e-01
9.210055e-01
9.197311e-01
9.185956e-01
9.175905e-01
9.166979e-01
9.158918e-01
9.151402e-01
9.144062e-01
9.136497e-01
9.128293e-01
9.119034e-01
9.108331e-01
9.095821e-01
9.081184e-01
9.064144e-01
9.044480e-01
9.022025e-01
8.996665e-01
8.968328e-01
8.937002e-01
8.902707e-01
8.865504e-01
8.825487e-01
8.782777e-01
8.737521e-01
8.689882e-01
8.640031e-01
8.588165e-01
8.534464e-01
8.479115e-01
8.422309e-01
8.364226e-01
8.305034e-01
8.244898e-01
8.183966e-01
8.122376e-01
8.060252e-01
7.997715e-01
7.934862e-01
7.871789e-01
7.808571e-01
7.745287e-01
7.681999e-01
7.422829e-01
7.494761e-01
7.566932e-01
7.639302e-01
7.711831e-01
7.784467e-01
7.857153e-01
7.929827e-01
8.002405e-01
8.074796e-01
8.146898e-01
8.218597e-01
8.289760e-01
8.360237e-01
8.429869e-01
8.498480e-01
8.565885e-01
8.631883e-01
8.696269e-01
8.758828e-01
8.819348e-01
8.877622e-01
8.933451e-01
8.986653e-01
9.037063e-01
9.084551e-01
9.129004e-01
9.170350e-01
9.208546e-01
9.243568e-01
9.275429e-01
9.304147e-01
9.329747e-01
9.352260e-01
9.371699e-01
9.388059e-01
9.401323e-01
9.411447e-01
9.418392e-01
9.422113e-01
9.422584e-01
9.419830e-01
9.413928e-01
9.405038e-01
9.393407e-01
9.379382e-01
9.363396e-01
9.345938e-01
9.327537e-01
9.308746e-01
9.290088e-01
9.272039e-01
9.255010e-01
9.239318e-01
9.225183e-01
9.212710e-01
9.201888e-01
9.192611e-01
9.184663e-01
9.177734e-01
9.171455e-01
9.165405e-01
9.159127e-01
9.152161e-01
9.144048e-01
9.134362e-01
9.122712e-01
9.108759e-01
9.092216e-01
9.072860e-01
9.050521e-01
9.025092e-01
8.996511e-01
8.964778e-01
8.929927e-01
8.892037e-01
8.851215e-01
8.807598e-01
8.761353e-01
8.712656e-01
8.661696e-01
8.608676e-01
8.553795e-01
8.497251e-01
8.439239e-01
8.379952e-01
8.319561e-01
8.258235e-01
8.196126e-01
8.133373e-01
8.070102e-01
8.006429e-01
7.942454e-01
7.878265e-01
7.813939e-01
7.749545e-01
7.685127e-01
7.425423e-01
7.497739e-01
7.570295e-01
7.643058e-01
7.715995e-01
7.789060e-01
7.862207e-01
7.935373e-01
8.008484e-01
8.081448e-01
8.154172e-01
8.226538e-01
8.298417e-01
8.369660e-01
8.440101e-01
8.509561e-01
8.577845e-01
8.644747e-01
8.710043e-01
8.773514e-01
8.834929e-01
8.894066e-01
8.950710e-01
9.004668e-01
9.055764e-01
9.103860e-01
9.148840e-01
9.190632e-01
9.229198e-01
9.264531e-01
9.296660e-01
9.325621e-01
9.351460e-01
9.374225e-01
9.393942e-01
9.410614e-01
9.424218e-01
9.434698e-01
9.441985e-01
9.446000e-01
9.446682e-01
9.444010e-01
9.438031e-01
9.428872e-01
9.416783e-01
9.402119e-01
9.385343e-01
9.366995e-01
9.347670e-01
9.327993e-01
9.308553e-01
9.289889e-01
9.272470e-01
9.256646e-01
9.242656e-01
9.230607e-01
9.220474e-01
9.212114e-01
9.205269e-01
9.199575e-01
9.194607e-01
9.189884e-01
9.184895e-01
9.179128e-01
9.172084e-01
9.163302e-01
9.152369e-01
9.138929e-01
9.122692e-01
9.103431e-01
9.080991e-01
9.055268e-01
9.026213e-01
8.993844e-01
8.958215e-01
8.919418e-01
8.877584e-01
8.832867e-01
8.785444e-01
8.735515e-01
8.683282e-01
8.628962e-01
8.572761e-01
8.514894e-01
8.455564e-01
8.394963e-01
8.333277e-01
8.270670e-01
8.207301e-01
8.143309e-01
8.078818e-01
8.013946e-01
7.948786e-01
7.883424e-01
7.817931e-01
7.752373e-01
7.686806e-01
7.426682e-01
7.499328e-01
7.572214e-01
7.645316e-01
7.718605e-01
7.792048e-01
7.865600e-01
7.939207e-01
8.012797e-01
8.086292e-01
8.159593e-01
8.232591e-01
8.305153e-01
8.377131e-01
8.448356e-01
8.518643e-01
8.587792e-01
8.655586e-01
8.721792e-01
8.786170e-01
8.848476e-01
8.908473e-01
8.965927e-01
9.020634e-01
9.072405e-01
9.121091e-01
9.166576e-01
9.208793e-01
9.247710e-01
9.283337e-01
9.315724e-01
9.344935e-01
9.371045e-01
9.394121e-01
9.414213e-01
9.431334e-01
9.445459e-01
9.456522e-01
9.464421e-01
9.469041e-01
9.470265e-01
9.468021e-01
9.462308e-01
9.453217e-01
9.440981e-01
9.425959e-01
9.408644e-01
9.389632e-01
9.369587e-01
9.349208e-01
9.329163e-01
9.310063e-01
9.292430e-01
9.276654e-01
9.262990e-01
9.251546e-01
9.242269e-01
9.234979e-01
9.229363e-01
9.225000e-01
9.221401e-01
9.218020e-01
9.214292e-01
9.209651e-01
9.203558e-01
9.195527e-01
9.185126e-01
9.171985e-01
9.155819e-01
9.136409e-01
9.113607e-01
9.087328e-01
9.057543e-01
9.024283e-01
8.987626e-01
8.947688e-01
8.904619e-01
8.858587e-01
8.809795e-01
8.758451e-01
8.704774e-01
8.648998e-01
8.591337e-01
8.532017e-01
8.471248e-01
8.409228e-01
8.346147e-01
8.282173e-01
8.217463e-01
8.152160e-01
8.086385e-01
8.020251e-01
7.953849e-01
7.887256e-01
7.820543e-01
7.753765e-01
7.686958e-01
7.426605e-01
7.499520e-01
7.572674e-01
7.646053e-01
7.719637e-01
7.793397e-01
7.867297e-01
7.941287e-01
8.015304e-01
8.089272e-01
8.163100e-01
8.236679e-01
8.309877e-01
8.382548e-01
8.454517e-01
8.525599e-01
8.595583e-01
8.664240e-01
8.731324e-01
8.796585e-01
8.859763e-01
8.920593e-01
8.978835e-01
9.034259e-01
9.086670e-01
9.135904e-01
9.181850e-01
9.224440e-01
9.263657e-01
9.299533e-01
9.332144e-01
9.361589e-01
9.387977e-01
9.411409e-01
9.431967e-01
9.449677e-01
9.464526e-01
9.476426e-01
9.485251e-01
9.490832e-01
9.492998e-01
9.491603e-01
9.486579e-01
9.477970e-01
9.465975e-01
9.450953e-01
9.433428e-01
9.414043e-01
9.393542e-01
9.372704e-01
9.352287e-01
9.332973e-01
9.315342e-01
9.299830e-01
9.286705e-01
9.276063e-01
9.267827e-01
9.261762e-01
9.257500e-01
9.254550e-01
9.252356e-01
9.250306e-01
9.247773e-01
9.244142e-01
9.238843e-01
9.231367e-01
9.221265e-01
9.208169e-01
9.191803e-01
9.171953e-01
9.148498e-01
9.121370e-01
9.090566e-01
9.056141e-01
9.018192e-01
8.976858e-01
8.932312e-01
8.884746e-01
8.834375e-01
8.781426e-01
8.726135e-01
8.668742e-01
8.609478e-01
8.548574e-01
8.486247e-01
8.422705e-01
8.358132e-01
8.292708e-01
8.226585e-01
8.159901e-01
8.092778e-01
8.025324e-01
7.957625e-01
7.889752e-01
7.821769e-01
7.753727e-01
7.685661e-01
7.425194e-01
7.498311e-01
7.571670e-01
7.645259e-01
7.719070e-01
7.793082e-01
7.867264e-01
7.941570e-01
8.015949e-01
8.090327e-01
8.164617e-01
8.238715e-01
8.312491e-01
8.385795e-01
8.458456e-01
8.530280e-01
8.601047e-01
8.670520e-01
8.738436e-01
8.804533e-01
8.868530e-01
8.930148e-01
8.989120e-01
9.045203e-01
9.098185e-01
9.147896e-01
9.194223e-01
9.237105e-01
9.276540e-01
9.312587e-01
9.345357e-01
9.374987e-01
9.401636e-01
9.425455e-01
9.446556e-01
9.465003e-01
9.480783e-01
9.493806e-01
9.503911e-01
9.510874e-01
9.514445e-01
9.514397e-01
9.510573e-01
9.502950e-01
9.491678e-01
9.477105e-01
9.459774e-01
9.440387e-01
9.419765e-01
9.398779e-01
9.378277e-01
9.359025e-01
9.341666e-01
9.326671e-01
9.314324e-01
9.304702e-01
9.297697e-01
9.293014e-01
9.290216e-01
9.288744e-01
9.287961e-01
9.287188e-01
9.285744e-01
9.282969e-01
9.278260e-01
9.271091e-01
9.261011e-01
9.247664e-01
9.230780e-01
9.210174e-01
9.185742e-01
9.157445e-01
9.125311e-01
9.089420e-01
9.049896e-01
9.006901e-01
8.960630e-01
8.911297e-01
8.859135e-01
8.804389e-01
8.747306e-01
8.688137e-01
8.627126e-01
8.564510e-01
8.500511e-01
8.435341e-01
8.369191e-01
8.302233e-01
8.234622e-01
8.166494e-01
8.097968e-01
8.029140e-01
7.960097e-01
7.890899e-01
7.821606e-01
7.752266e-01
7.682915e-01
7.422447e-01
7.495704e-01
7.569196e-01
7.642926e-01
7.716889e-01
7.791075e-01
7.865463e-01
7.940015e-01
8.014681e-01
8.089392e-01
8.164071e-01
8.238611e-01
8.312891e-01
8.386756e-01
8.460035e-01
8.532526e-01
8.604008e-01
8.674223e-01
8.742900e-01
8.809755e-01
8.874492e-01
8.936812e-01
8.996428e-01
9.053077e-01
9.106531e-01
9.156615e-01
9.203207e-01
9.246261e-01
9.285795e-01
9.321896e-01
9.354724e-01
9.384462e-01
9.411330e-01
9.435536e-01
9.457246e-01
9.476564e-01
9.493500e-01
9.507957e-01
9.519738e-01
9.528555e-01
9.534072e-01
9.535955e-01
9.533938e-01
9.527902e-01
9.517932e-01
9.504349e-01
9.487709e-01
9.468775e-01
9.448447e-01
9.427696e-01
9.407469e-01
9.388615e-01
9.371843e-01
9.357662e-01
9.346361e-01
9.337999e-01
9.332418e-01
9.329263e-01
9.328021e-01
9.328057e-01
9.328653e-01
9.329066e-01
9.328558e-01
9.326433e-01
9.322062e-01
9.314908e-01
9.304532e-01
9.290594e-01
9.272844e-01
9.251122e-01
9.225361e-01
9.195556e-01
9.161760e-01
9.124088e-01
9.082693e-01
9.037760e-01
8.989508e-01
8.938169e-01
8.884003e-01
8.827262e-01
8.768209e-01
8.707108e-01
8.644211e-01
8.579759e-01
8.513979e-01
8.447084e-01
8.379270e-01
8.310702e-01
8.241538e-01
8.171906e-01
8.101925e-01
8.031680e-01
7.961251e-01
7.890692e-01
7.820055e-01
7.749375e-01
7.678680e-01
7.418404e-01
7.491707e-01
7.565250e-01
7.639041e-01
7.713079e-01
7.787361e-01
7.861872e-01
7.936583e-01
8.011447e-01
8.086405e-01
8.161381e-01
8.236277e-01
8.310968e-01
8.385305e-01
8.459108e-01
8.532172e-01
8.604267e-01
8.675122e-01
8.744458e-01
8.811969e-01
8.877337e-01
8.940243e-01
9.000380e-01
9.057465e-01
9.111253e-01
9.161560e-01
9.208266e-01
9.251330e-01
9.290799e-01
9.326802e-01
9.359540e-01
9.389272e-01
9.416280e-01
9.440850e-01
9.463214e-01
9.483531e-01
9.501846e-01
9.518065e-01
9.531957e-01
9.543161e-01
9.551237e-01
9.555720e-01
9.556209e-01
9.552462e-01
9.544473e-01
9.532522e-01
9.517173e-01
9.499241e-01
9.479716e-01
9.459669e-01
9.440150e-01
9.422101e-01
9.406289e-01
9.393260e-01
9.383303e-01
9.376448e-01
9.372487e-01
9.370996e-01
9.371378e-01
9.372915e-01
9.374814e-01
9.376270e-01
9.376494e-01
9.374759e-01
9.370419e-01
9.362947e-01
9.351913e-01
9.337003e-01
9.317998e-01
9.294780e-01
9.267316e-01
9.235639e-01
9.199838e-01
9.160061e-01
9.116488e-01
9.069335e-01
9.018841e-01
8.965265e-01
8.908877e-01
8.849949e-01
8.788755e-01
8.725568e-01
8.660648e-01
8.594240e-01
8.526575e-01
8.457866e-01
8.388306e-01
8.318064e-01
8.247285e-01
8.176103e-01
8.104619e-01
8.032919e-01
7.961068e-01
7.889119e-01
7.817109e-01
7.745063e-01
7.672997e-01
7.413025e-01
7.486315e-01
7.559832e-01
7.633597e-01
7.707624e-01
7.781913e-01
7.856455e-01
7.931230e-01
8.006198e-01
8.081304e-01
8.156480e-01
8.231625e-01
8.306620e-01
8.381313e-01
8.455523e-01
8.529038e-01
8.601622e-01
8.672993e-01
8.742852e-01
8.810878e-01
8.876733e-01
8.940072e-01
9.000570e-01
9.057918e-01
9.111862e-01
9.162204e-01
9.208824e-01
9.251697e-01
9.290902e-01
9.326605e-01
9.359073e-01
9.388635e-01
9.415666e-01
9.440536e-01
9.463571e-01
9.484999e-01
9.504911e-01
9.523231e-01
9.539695e-01
9.553863e-01
9.565170e-01
9.572997e-01
9.576780e-01
9.576120e-01
9.570895e-01
9.561324e-01
9.547972e-01
9.531698e-01
9.513587e-01
9.494812e-01
9.476529e-01
9.459767e-01
9.445356e-01
9.433865e-01
9.425582e-01
9.420501e-01
9.418354e-01
9.418640e-01
9.420680e-01
9.423670e-01
9.426748e-01
9.429045e-01
9.429739e-01
9.428076e-01
9.423415e-01
9.415237e-01
9.403138e-01
9.386843e-01
9.366174e-01
9.341054e-01
9.311496e-01
9.277572e-01
9.239413e-01
9.197199e-01
9.151143e-01
9.101489e-01
9.048500e-01
8.992453e-01
8.933635e-01
8.872332e-01
8.808831e-01
8.743411e-01
8.676337e-01
8.607861e-01
8.538214e-01
8.467607e-01
8.396233e-01
8.324255e-01
8.251816e-01
8.179038e-01
8.106017e-01
8.032830e-01
7.959536e-01
7.886176e-01
7.812769e-01
7.739335e-01
7.665863e-01
7.406387e-01
7.479552e-01
7.552945e-01
7.626593e-01
7.700514e-01
7.774713e-01
7.849190e-01
7.923926e-01
7.998890e-01
8.074037e-01
8.149291e-01
8.224565e-01
8.299734e-01
8.374650e-01
8.449131e-01
8.522956e-01
8.595874e-01
8.667600e-01
8.737817e-01
8.806185e-01
8.872341e-01
8.935925e-01
8.996577e-01
9.053983e-01
9.107862e-01
9.158008e-01
9.204304e-01
9.246745e-01
9.285437e-01
9.320599e-01
9.352566e-01
9.381760e-01
9.408653e-01
9.433726e-01
9.457409e-01
9.480023e-01
9.501733e-01
9.522483e-01
9.541981e-01
9.559710e-01
9.574959e-01
9.586934e-01
9.594869e-01
9.598180e-01
9.596603e-01
9.590268e-01
9.579728e-01
9.565892e-01
9.549922e-01
9.533098e-01
9.516682e-01
9.501786e-01
9.489293e-01
9.479789e-01
9.473549e-01
9.470525e-01
9.470381e-01
9.472534e-01
9.476227e-01
9.480572e-01
9.484648e-01
9.487531e-01
9.488373e-01
9.486414e-01
9.481024e-01
9.471707e-01
9.458105e-01
9.439983e-01
9.417217e-01
9.389774e-01
9.357716e-01
9.321166e-01
9.280294e-01
9.235315e-01
9.186472e-01
9.134042e-01
9.078309e-01
9.019566e-01
8.958119e-01
8.894264e-01
8.828298e-01
8.760509e-01
8.691165e-01
8.620519e-01
8.548803e-01
8.476226e-01
8.402977e-01
8.329213e-01
8.255072e-01
8.180667e-01
8.106083e-01
8.031390e-01
7.956635e-01
7.881846e-01
7.807037e-01
7.732207e-01
7.657318e-01
7.398491e-01
7.471422e-01
7.544596e-01
7.618032e-01
7.691747e-01
7.765754e-01
7.840056e-01
7.914644e-01
7.989490e-01
8.064551e-01
8.139758e-01
8.215023e-01
8.290224e-01
8.365210e-01
8.439796e-01
8.513757e-01
8.586830e-01
8.658721e-01
8.729095e-01
8.797593e-01
8.863835e-01
8.927430e-01
8.988003e-01
9.045212e-01
9.098765e-01
9.148449e-01
9.194148e-01
9.235875e-01
9.273771e-01
9.308110e-01
9.339311e-01
9.367889e-01
9.394435e-01
9.419560e-01
9.443826e-01
9.467664e-01
9.491324e-01
9.514798e-01
9.537774e-01
9.559647e-01
9.579558e-01
9.596502e-01
9.609491e-01
9.617721e-01
9.620754e-01
9.618615e-01
9.611823e-01
9.601321e-01
9.588352e-01
9.574291e-01
9.560493e-01
9.548150e-01
9.538183e-01
9.531187e-01
9.527408e-01
9.526751e-01
9.528798e-01
9.532894e-01
9.538198e-01
9.543756e-01
9.548590e-01
9.551742e-01
9.552352e-01
9.549674e-01
9.543102e-01
9.532180e-01
9.516603e-01
9.496189e-01
9.470872e-01
9.440679e-01
9.405721e-01
9.366168e-01
9.322232e-01
9.274168e-01
9.222250e-01
9.166779e-01
9.108061e-01
9.046410e-01
8.982146e-01
8.915575e-01
8.847002e-01
8.776721e-01
8.705002e-01
8.632098e-01
8.558239e-01
8.483629e-01
8.408455e-01
8.332868e-01
8.256996e-01
8.180941e-01
8.104780e-01
8.028571e-01
7.952349e-01
7.876132e-01
7.799922e-01
7.723703e-01
7.647438e-01
7.389336e-01
7.461933e-01
7.534792e-01
7.607915e-01
7.681321e-01
7.755029e-01
7.829045e-01
7.903365e-01
7.977967e-01
8.052809e-01
8.127826e-01
8.202933e-01
8.278002e-01
8.352885e-01
8.427391e-01
8.501291e-01
8.574313e-01
8.646147e-01
8.716445e-01
8.784832e-01
8.850903e-01
8.914247e-01
8.974465e-01
9.031196e-01
9.084131e-01
9.133050e-01
9.177841e-01
9.218538e-01
9.255319e-01
9.288523e-01
9.318652e-01
9.346331e-01
9.372282e-01
9.397264e-01
9.421985e-01
9.447019e-01
9.472722e-01
9.499147e-01
9.525981e-01
9.552531e-01
9.577777e-01
9.600493e-01
9.619436e-01
9.633561e-01
9.642228e-01
9.645329e-01
9.643329e-01
9.637188e-01
9.628214e-01
9.617864e-01
9.607576e-01
9.598595e-01
9.591872e-01
9.587986e-01
9.587149e-01
9.589195e-01
9.593638e-01
9.599740e-01
9.606587e-01
9.613171e-01
9.618475e-01
9.621532e-01
9.621484e-01
9.617616e-01
9.609367e-01
9.596342e-01
9.578297e-01
9.555113e-01
9.526789e-01
9.493417e-01
9.455160e-01
9.412239e-01
9.364908e-01
9.313453e-01
9.258184e-01
9.199426e-01
9.137506e-01
9.072756e-01
9.005504e-01
8.936070e-01
8.864765e-01
8.791882e-01
8.717698e-01
8.642460e-01
8.566400e-01
8.489715e-01
8.412580e-01
8.335144e-01
8.257522e-01
8.179807e-01
8.102066e-01
8.024341e-01
7.946658e-01
7.869022e-01
7.791421e-01
7.713828e-01
7.636185e-01
7.378845e-01
7.451086e-01
7.523540e-01
7.596247e-01
7.669238e-01
7.742536e-01
7.816151e-01
7.890078e-01
7.964303e-01
8.038783e-01
8.113456e-01
8.188235e-01
8.262998e-01
8.337588e-01
8.411812e-01
8.485429e-01
8.558165e-01
8.629698e-01
8.699660e-01
8.767661e-01
8.833276e-01
8.896071e-01
8.955629e-01
9.011569e-01
9.063565e-01
9.111391e-01
9.154943e-01
9.194270e-01
9.229598e-01
9.261329e-01
9.290053e-01
9.316518e-01
9.341587e-01
9.366179e-01
9.391173e-01
9.417302e-01
9.445055e-01
9.474562e-01
9.505524e-01
9.537172e-01
9.568328e-01
9.597537e-01
9.623289e-01
9.644268e-01
9.659609e-01
9.669049e-01
9.672977e-01
9.672343e-01
9.668493e-01
9.662952e-01
9.657207e-01
9.652535e-01
9.649888e-01
9.649817e-01
9.652470e-01
9.657612e-01
9.664671e-01
9.672844e-01
9.681152e-01
9.688548e-01
9.694004e-01
9.696558e-01
9.695386e-01
9.689826e-01
9.679383e-01
9.663736e-01
9.642718e-01
9.616288e-01
9.584510e-01
9.547542e-01
9.505605e-01
9.458966e-01
9.407926e-01
9.352800e-01
9.293932e-01
9.231668e-01
9.166352e-01
9.098333e-01
9.027946e-01
8.955524e-01
8.881382e-01
8.805814e-01
8.729092e-01
8.651468e-01
8.573163e-01
8.494370e-01
8.415257e-01
8.335959e-01
8.256583e-01
8.177211e-01
8.097895e-01
8.018669e-01
7.939543e-01
7.860507e-01
7.781534e-01
7.702588e-01
7.623596e-01
7.367172e-01
7.438917e-01
7.510858e-01
7.583045e-01
7.655513e-01
7.728285e-01
7.801375e-01
7.874783e-01
7.948489e-01
8.022457e-01
8.096625e-01
8.170902e-01
8.245165e-01
8.319254e-01
8.392972e-01
8.466074e-01
8.538272e-01
8.609232e-01
8.678575e-01
8.745890e-01
8.810739e-01
8.872665e-01
8.931233e-01
8.986043e-01
9.036759e-01
9.083147e-01
9.125111e-01
9.162723e-01
9.196248e-01
9.226159e-01
9.253138e-01
9.278056e-01
9.301929e-01
9.325846e-01
9.350871e-01
9.377916e-01
9.407620e-01
9.440216e-01
9.475433e-01
9.512448e-01
9.549935e-01
9.586217e-01
9.619508e-01
9.648220e-01
9.671242e-01
9.688134e-01
9.699177e-01
9.705288e-01
9.707816e-01
9.708309e-01
9.708279e-01
9.709001e-01
9.711390e-01
9.715940e-01
9.722723e-01
9.731408e-01
9.741352e-01
9.751677e-01
9.761364e-01
9.769350e-01
9.774613e-01
9.776239e-01
9.773461e-01
9.765693e-01
9.752530e-01
9.733744e-01
9.709256e-01
9.679110e-01
9.643450e-01
9.602497e-01
9.556527e-01
9.505855e-01
9.450824e-01
9.391783e-01
9.329100e-01
9.263138e-01
9.194263e-01
9.122834e-01
9.049198e-01
8.973690e-01
8.896629e-01
8.818312e-01
8.739007e-01
8.658959e-01
8.578386e-01
8.497472e-01
8.416376e-01
8.335221e-01
8.254104e-01
8.173091e-01
8.092226e-01
8.011523e-01
7.930982e-01
7.850575e-01
7.770267e-01
7.690001e-01
7.609711e-01
7.354317e-01
7.425444e-01
7.496772e-01
7.568336e-01
7.640167e-01
7.712294e-01
7.784736e-01
7.857488e-01
7.930531e-01
8.003831e-01
8.077323e-01
8.150914e-01
8.224479e-01
8.297851e-01
8.370831e-01
8.443162e-01
8.514553e-01
8.584654e-01
8.653075e-01
8.719388e-01
8.783140e-01
8.843858e-01
8.901092e-01
8.954422e-01
9.003506e-01
9.048107e-01
9.088137e-01
9.123689e-01
9.155072e-01
9.182823e-01
9.207724e-01
9.230768e-01
9.253123e-01
9.276054e-01
9.300820e-01
9.328524e-01
9.359977e-01
9.395525e-01
9.434955e-01
9.477410e-01
9.521443e-01
9.565172e-01
9.606557e-01
9.643732e-01
9.675342e-01
9.700746e-01
9.720095e-01
9.734230e-01
9.744463e-01
9.752326e-01
9.759306e-01
9.766622e-01
9.775122e-01
9.785206e-01
9.796842e-01
9.809596e-01
9.822738e-01
9.835336e-01
9.846343e-01
9.854707e-01
9.859447e-01
9.859721e-01
9.854858e-01
9.844378e-01
9.827988e-01
9.805566e-01
9.777136e-01
9.742844e-01
9.702907e-01
9.657612e-01
9.607296e-01
9.552319e-01
9.493059e-01
9.429898e-01
9.363224e-01
9.293416e-01
9.220858e-01
9.145917e-01
9.068947e-01
8.990287e-01
8.910258e-01
8.829153e-01
8.747240e-01
8.664760e-01
8.581917e-01
8.498892e-01
8.415828e-01
8.332838e-01
8.250007e-01
8.167388e-01
8.085007e-01
8.002869e-01
7.920955e-01
7.839223e-01
7.757622e-01
7.676082e-01
7.594528e-01
7.340202e-01
7.410681e-01
7.481302e-01
7.552134e-01
7.623221e-01
7.694589e-01
7.766258e-01
7.838218e-01
7.910454e-01
7.982928e-01
8.055570e-01
8.128285e-01
8.200945e-01
8.273376e-01
8.345373e-01
8.416674e-01
8.486977e-01
8.555919e-01
8.623103e-01
8.688086e-01
8.750399e-01
8.809561e-01
8.865107e-01
8.916606e-01
8.963708e-01
9.006178e-01
9.043936e-01
9.077103e-01
9.106025e-01
9.131309e-01
9.153829e-01
9.174696e-01
9.195227e-01
9.216868e-01
9.241061e-01
9.269115e-01
9.302013e-01
9.340243e-01
9.383667e-01
9.431424e-01
9.481977e-01
9.533281e-01
9.583067e-01
9.629221e-01
9.670146e-01
9.705000e-01
9.733772e-01
9.757189e-01
9.776477e-01
9.793094e-01
9.808443e-01
9.823644e-01
9.839423e-01
9.856042e-01
9.873335e-01
9.890751e-01
9.907471e-01
9.922510e-01
9.934823e-01
9.943389e-01
9.947311e-01
9.945846e-01
9.938456e-01
9.924793e-01
9.904708e-01
9.878201e-01
9.845415e-01
9.806591e-01
9.762034e-01
9.712102e-01
9.657185e-01
9.597687e-01
9.534013e-01
9.466577e-01
9.395785e-01
9.322032e-01
9.245710e-01
9.167196e-01
9.086847e-01
9.005005e-01
8.921992e-01
8.838094e-01
8.753580e-01
8.668681e-01
8.583593e-01
8.498486e-01
8.413491e-01
8.328709e-01
8.244211e-01
8.160037e-01
8.076195e-01
7.992675e-01
7.909445e-01
7.826447e-01
7.743611e-01
7.660848e-01
7.578049e-01
7.325020e-01
7.394683e-01
7.464482e-01
7.534478e-01
7.604707e-01
7.675201e-01
7.745970e-01
7.817007e-01
7.888292e-01
7.959778e-01
8.031396e-01
8.103044e-01
8.174591e-01
8.245856e-01
8.316626e-01
8.386630e-01
8.455557e-01
8.523036e-01
8.588662e-01
8.651983e-01
8.712518e-01
8.769774e-01
8.823279e-01
8.872600e-01
8.917381e-01
8.957393e-01
8.992571e-01
9.023060e-01
9.049249e-01
9.071805e-01
9.091686e-01
9.110121e-01
9.128566e-01
9.148632e-01
9.171953e-01
9.200021e-01
9.234000e-01
9.274530e-01
9.321562e-01
9.374274e-01
9.431074e-01
9.489799e-01
9.548012e-01
9.603391e-01
9.654118e-01
9.699150e-01
9.738299e-01
9.772137e-01
9.801762e-01
9.828493e-01
9.853584e-01
9.877992e-01
9.902263e-01
9.926475e-01
9.950292e-01
9.973023e-01
9.993757e-01
1.001147e+00
1.002513e+00
1.003378e+00
1.003664e+00
1.003312e+00
1.002283e+00
1.000559e+00
9.981407e-01
9.950438e-01
9.912951e-01
9.869291e-01
9.819853e-01
9.765061e-01
9.705359e-01
9.641189e-01
9.572986e-01
9.501185e-01
9.426209e-01
9.348466e-01
9.268352e-01
9.186249e-01
9.102521e-01
9.017509e-01
8.931531e-01
8.844876e-01
8.757796e-01
8.670523e-01
8.583242e-01
8.496108e-01
8.409241e-01
8.322731e-01
8.236631e-01
8.150966e-01
8.065734e-01
7.980902e-01
7.896428e-01
7.812235e-01
7.728236e-01
7.644324e-01
7.560349e-01
7.308769e-01
7.377469e-01
7.446340e-01
7.515396e-01
7.584666e-01
7.654172e-01
7.723920e-01
7.793903e-01
7.864096e-01
7.934440e-01
8.004863e-01
8.075258e-01
8.145484e-01
8.215358e-01
8.284656e-01
8.353099e-01
8.420364e-01
8.486080e-01
8.549832e-01
8.611156e-01
8.669571e-01
8.724580e-01
8.775703e-01
8.822510e-01
8.864652e-01
8.901910e-01
8.934234e-01
8.961799e-01
8.985032e-01
9.004660e-01
9.021718e-01
9.037539e-01
9.053707e-01
9.071984e-01
9.094167e-01
9.121925e-01
9.156595e-01
9.198965e-01
9.249102e-01
9.306235e-01
9.368779e-01
9.434509e-01
9.500877e-01
9.565411e-01
9.626123e-01
9.681777e-01
9.732007e-01
9.777204e-01
9.818281e-01
9.856364e-01
9.892486e-01
9.927375e-01
9.961332e-01
9.994200e-01
1.002543e+00
1.005417e+00
1.007941e+00
1.010008e+00
1.011520e+00
1.012390e+00
1.012555e+00
1.011973e+00
1.010625e+00
1.008514e+00
1.005657e+00
1.002087e+00
9.978437e-01
9.929735e-01
9.875249e-01
9.815466e-01
9.750883e-01
9.681976e-01
9.609206e-01
9.533023e-01
9.453861e-01
9.372144e-01
9.288269e-01
9.202619e-01
9.115564e-01
9.027438e-01
8.938560e-01
8.849214e-01
8.759648e-01
8.670076e-01
8.580681e-01
8.491602e-01
8.402948e-01
8.314793e-01
8.227177e-01
8.140109e-01
8.053570e-01
7.967515e-01
7.881882e-01
7.796580e-01
7.711509e-01
7.626557e-01
7.541618e-01
7.291298e-01
7.359044e-01
7.426910e-01
7.494935e-01
7.563145e-01
7.631555e-01
7.700171e-01
7.768975e-01
7.837936e-01
7.906989e-01
7.976052e-01
8.045012e-01
8.113720e-01
8.181984e-01
8.249571e-01
8.316194e-01
8.381524e-01
8.445183e-01
8.506748e-01
8.565756e-01
8.621721e-01
8.674151e-01
8.722569e-01
8.766550e-01
8.805760e-01
8.839997e-01
8.869236e-01
8.893677e-01
8.913796e-01
8.930367e-01
8.944502e-01
8.957619e-01
8.971410e-01
8.987767e-01
9.008624e-01
9.035807e-01
9.070801e-01
9.114536e-01
9.167194e-01
9.228091e-01
9.295688e-01
9.367763e-01
9.441727e-01
9.515032e-01
9.585566e-01
9.651954e-01
9.713649e-01
9.770843e-01
9.824226e-01
9.874675e-01
9.922940e-01
9.969444e-01
1.001418e+00
1.005670e+00
1.009620e+00
1.013164e+00
1.016189e+00
1.018586e+00
1.020261e+00
1.021141e+00
1.021180e+00
1.020357e+00
1.018676e+00
1.016160e+00
1.012848e+00
1.008790e+00
1.004040e+00
9.986579e-01
9.926991e-01
9.862201e-01
9.792742e-01
9.719127e-01
9.641838e-01
9.561337e-01
9.478072e-01
9.392464e-01
9.304921e-01
9.215825e-01
9.125544e-01
9.034416e-01
8.942751e-01
8.850825e-01
8.758880e-01
8.667125e-01
8.575726e-01
8.484814e-01
8.394481e-01
8.304788e-01
8.215765e-01
8.127400e-01
8.039656e-01
7.952478e-01
7.865788e-01
7.779478e-01
7.693431e-01
7.607524e-01
7.521629e-01
7.272797e-01
7.339470e-01
7.406241e-01
7.473143e-01
7.540199e-01
7.607417e-01
7.674793e-01
7.742299e-01
7.809898e-01
7.877517e-01
7.945068e-01
8.012424e-01
8.079424e-01
8.145870e-01
8.211517e-01
8.276076e-01
8.339207e-01
8.400528e-01
8.459612e-01
8.515996e-01
8.569198e-01
8.618736e-01
8.664144e-01
8.705012e-01
8.741026e-01
8.772011e-01
8.797970e-01
8.819146e-01
8.836054e-01
8.849520e-01
8.860717e-01
8.871137e-01
8.882560e-01
8.896973e-01
8.916426e-01
8.942854e-01
8.977871e-01
9.022526e-01
9.077114e-01
9.141054e-01
9.212890e-01
9.290466e-01
9.371228e-01
9.452617e-01
9.532482e-01
9.609346e-01
9.682512e-01
9.751980e-01
9.818180e-01
9.881692e-01
9.942932e-01
1.000195e+00
1.005837e+00
1.011139e+00
1.015991e+00
1.020267e+00
1.023842e+00
1.026605e+00
1.028467e+00
1.029371e+00
1.029291e+00
1.028228e+00
1.026213e+00
1.023290e+00
1.019523e+00
1.014977e+00
1.009726e+00
1.003837e+00
9.973761e-01
9.904063e-01
9.829850e-01
9.751663e-01
9.670000e-01
9.585336e-01
9.498126e-01
9.408792e-01
9.317747e-01
9.225368e-01
9.132026e-01
9.038054e-01
8.943757e-01
8.849408e-01
8.755240e-01
8.661447e-01
8.568187e-01
8.475581e-01
8.383707e-01
8.292611e-01
8.202304e-01
8.112766e-01
8.023942e-01
7.935759e-01
7.848125e-01
7.760920e-01
7.674012e-01
7.587253e-01
7.500496e-01
7.253265e-01
7.318774e-01
7.384371e-01
7.450074e-01
7.515891e-01
7.581825e-01
7.647864e-01
7.713966e-01
7.780087e-01
7.846143e-01
7.912039e-01
7.977630e-01
8.042749e-01
8.107185e-01
8.170688e-01
8.232953e-01
8.293639e-01
8.352358e-01
8.408684e-01
8.462161e-01
8.512310e-01
8.558667e-01
8.600782e-01
8.638272e-01
8.670855e-01
8.698389e-01
8.720919e-01
8.738729e-01
8.752384e-01
8.762764e-01
8.771092e-01
8.778920e-01
8.788089e-01
8.800656e-01
8.818735e-01
8.844349e-01
8.879191e-01
8.924401e-01
8.980380e-01
9.046647e-01
9.121864e-01
9.203990e-01
9.290568e-01
9.379120e-01
9.467521e-01
9.554254e-01
9.638519e-01
9.720125e-01
9.799248e-01
9.876134e-01
9.950811e-01
1.002291e+00
1.009163e+00
1.015576e+00
1.021387e+00
1.026446e+00
1.030613e+00
1.033776e+00
1.035854e+00
1.036804e+00
1.036622e+00
1.035335e+00
1.033000e+00
1.029687e+00
1.025480e+00
1.020466e+00
1.014731e+00
1.008357e+00
1.001417e+00
9.939804e-01
9.861083e-01
9.778571e-01
9.692785e-01
9.604212e-01
9.513301e-01
9.420483e-01
9.326169e-01
9.230739e-01
9.134558e-01
9.037959e-01
8.941239e-01
8.844666e-01
8.748463e-01
8.652818e-01
8.557876e-01
8.463748e-01
8.370494e-01
8.278149e-01
8.186711e-01
8.096141e-01
8.006374e-01
7.917322e-01
7.828876e-01
7.740904e-01
7.653259e-01
7.565781e-01
7.478294e-01
7.232742e-01
7.297003e-01
7.361352e-01
7.425781e-01
7.490286e-01
7.554855e-01
7.619470e-01
7.684077e-01
7.748615e-01
7.812994e-01
7.877104e-01
7.940792e-01
8.003874e-01
8.066131e-01
8.127298e-01
8.187065e-01
8.245088e-01
8.300968e-01
8.354286e-01
8.404593e-01
8.451427e-01
8.494335e-01
8.532903e-01
8.566779e-01
8.595717e-01
8.619628e-01
8.638608e-01
8.652992e-01
8.663401e-01
8.670768e-01
8.676363e-01
8.681782e-01
8.688908e-01
8.699827e-01
8.716693e-01
8.741556e-01
8.776149e-01
8.821670e-01
8.878593e-01
8.946545e-01
9.024314e-01
9.110013e-01
9.201350e-01
9.295985e-01
9.391896e-01
9.487596e-01
9.582226e-01
9.675435e-01
9.767151e-01
9.857274e-01
9.945416e-01
1.003075e+00
1.011201e+00
1.018754e+00
1.025556e+00
1.031429e+00
1.036219e+00
1.039811e+00
1.042132e+00
1.043156e+00
1.042901e+00
1.041421e+00
1.038797e+00
1.035126e+00
1.030514e+00
1.025067e+00
1.018887e+00
1.012064e+00
1.004684e+00
9.968175e-01
9.885319e-01
9.798848e-01
9.709295e-01
9.617152e-01
9.522878e-01
9.426898e-01
9.329623e-01
9.231440e-01
9.132704e-01
9.033747e-01
8.934861e-01
8.836308e-01
8.738304e-01
8.641027e-01
8.544614e-01
8.449159e-01
8.354716e-01
8.261303e-01
8.168902e-01
8.077464e-01
7.986912e-01
7.897142e-01
7.808031e-01
7.719433e-01
7.631190e-01
7.543128e-01
7.455063e-01
7.211189e-01
7.274181e-01
7.337234e-01
7.400330e-01
7.463458e-01
7.526596e-01
7.589711e-01
7.652740e-01
7.715607e-01
7.778209e-01
7.840427e-01
7.902090e-01
7.963004e-01
8.022934e-01
8.081602e-01
8.138697e-01
8.193859e-01
8.246696e-01
8.296787e-01
8.343695e-01
8.386974e-01
8.426201e-01
8.460993e-01
8.491041e-01
8.516152e-01
8.536293e-01
8.551626e-01
8.562548e-01
8.569745e-01
8.574204e-01
8.577248e-01
8.580500e-01
8.585862e-01
8.595421e-01
8.611327e-01
8.635620e-01
8.670022e-01
8.715746e-01
8.773308e-01
8.842423e-01
8.922014e-01
9.010378e-01
9.105424e-01
9.205014e-01
9.307278e-01
9.410827e-01
9.514791e-01
9.618708e-01
9.722266e-01
9.825031e-01
9.926198e-01
1.002446e+00
1.011805e+00
1.020489e+00
1.028279e+00
1.034972e+00
1.040399e+00
1.044439e+00
1.047029e+00
1.048158e+00
1.047868e+00
1.046236e+00
1.043370e+00
1.039392e+00
1.034427e+00
1.028601e+00
1.022028e+00
1.014812e+00
1.007042e+00
9.987979e-01
9.901479e-01
9.811528e-01
9.718665e-01
9.623392e-01
9.526167e-01
9.427423e-01
9.327571e-01
9.226993e-01
9.126046e-01
9.025053e-01
8.924308e-01
8.824065e-01
8.724531e-01
8.625879e-01
8.528235e-01
8.431682e-01
8.336263e-01
8.241984e-01
8.148811e-01
8.056688e-01
7.965524e-01
7.875199e-01
7.785581e-01
7.696511e-01
7.607820e-01
7.519321e-01
7.430801e-01
7.188683e-01
7.250361e-01
7.312069e-01
7.373785e-01
7.435484e-01
7.497134e-01
7.558691e-01
7.620077e-01
7.681201e-01
7.741951e-01
7.802185e-01
7.861728e-01
7.920363e-01
7.977843e-01
8.033882e-01
8.088155e-01
8.140299e-01
8.189920e-01
8.236601e-01
8.279915e-01
8.319442e-01
8.354783e-01
8.385601e-01
8.411636e-01
8.432760e-01
8.449005e-01
8.460609e-01
8.468047e-01
8.472077e-01
8.473751e-01
8.474437e-01
8.475787e-01
8.479702e-01
8.488247e-01
8.503525e-01
8.527522e-01
8.561906e-01
8.607860e-01
8.665909e-01
8.735828e-01
8.816680e-01
8.906940e-01
9.004750e-01
9.108207e-01
9.215650e-01
9.325819e-01
9.437892e-01
9.551318e-01
9.665596e-01
9.779977e-01
9.893243e-01
1.000363e+00
1.010889e+00
1.020649e+00
1.029389e+00
1.036877e+00
1.042929e+00
1.047423e+00
1.050301e+00
1.051568e+00
1.051286e+00
1.049556e+00
1.046509e+00
1.042287e+00
1.037038e+00
1.030902e+00
1.024006e+00
1.016464e+00
1.008371e+00
9.998119e-01
9.908587e-01
9.815733e-01
9.720113e-01
9.622231e-01
9.522552e-01
9.421513e-01
9.319524e-01
9.216968e-01
9.114203e-01
9.011550e-01
8.909295e-01
8.807688e-01
8.706934e-01
8.607197e-01
8.508591e-01
8.411192e-01
8.315034e-01
8.220109e-01
8.126377e-01
8.033767e-01
7.942175e-01
7.851475e-01
7.761520e-01
7.672143e-01
7.583165e-01
7.494392e-01
7.405624e-01
7.165298e-01
7.225594e-01
7.285914e-01
7.346210e-01
7.406442e-01
7.466564e-01
7.526516e-01
7.586210e-01
7.645540e-01
7.704377e-01
7.762566e-01
7.819909e-01
7.876185e-01
7.931127e-01
7.984437e-01
8.035778e-01
8.084783e-01
8.131055e-01
8.174182e-01
8.213751e-01
8.249363e-01
8.280658e-01
8.307339e-01
8.329209e-01
8.346208e-01
8.358449e-01
8.366257e-01
8.370193e-01
8.371104e-01
8.370111e-01
8.368633e-01
8.368344e-01
8.371137e-01
8.379027e-01
8.394043e-01
8.418080e-01
8.452711e-01
8.499045e-01
8.557580e-01
8.628132e-01
8.709871e-01
8.801459e-01
8.901269e-01
9.007647e-01
9.119163e-01
9.234719e-01
9.353568e-01
9.475116e-01
9.598694e-01
9.723281e-01
9.847285e-01
9.968519e-01
1.008430e+00
1.019168e+00
1.028777e+00
1.037002e+00
1.043644e+00
1.048579e+00
1.051755e+00
1.053190e+00
1.052963e+00
1.051194e+00
1.048035e+00
1.043648e+00
1.038196e+00
1.031832e+00
1.024694e+00
1.016905e+00
1.008566e+00
9.997665e-01
9.905800e-01
9.810709e-01
9.712960e-01
9.613065e-01
9.511495e-01
9.408690e-01
9.305062e-01
9.201001e-01
9.096857e-01
8.992955e-01
8.889580e-01
8.786978e-01
8.685343e-01
8.584834e-01
8.485562e-01
8.387591e-01
8.290949e-01
8.195621e-01
8.101552e-01
8.008664e-01
7.916845e-01
7.825958e-01
7.735848e-01
7.646341e-01
7.557243e-01
7.468355e-01
7.379456e-01
7.140961e-01
7.199904e-01
7.258821e-01
7.317674e-01
7.376413e-01
7.434981e-01
7.493300e-01
7.551271e-01
7.608771e-01
7.665659e-01
7.721757e-01
7.776859e-01
7.830724e-01
7.883069e-01
7.933585e-01
7.981924e-01
8.027710e-01
8.070545e-01
8.110023e-01
8.145744e-01
8.177332e-01
8.204461e-01
8.226888e-01
8.244476e-01
8.257246e-01
8.265400e-01
8.269355e-01
8.269781e-01
8.267614e-01
8.264058e-01
8.260586e-01
8.258899e-01
8.260867e-01
8.268447e-01
8.283573e-01
8.308009e-01
8.343207e-01
8.390168e-01
8.449329e-01
8.520513e-01
8.602976e-01
8.695542e-01
8.796810e-01
8.905367e-01
9.020003e-01
9.139800e-01
9.264090e-01
9.392267e-01
9.523528e-01
9.656615e-01
9.789635e-01
9.920027e-01
1.004474e+00
1.016048e+00
1.026408e+00
1.035278e+00
1.042449e+00
1.047793e+00
1.051264e+00
1.052889e+00
1.052761e+00
1.051017e+00
1.047822e+00
1.043353e+00
1.037786e+00
1.031285e+00
1.023997e+00
1.016049e+00
1.007549e+00
9.985894e-01
9.892466e-01
9.795866e-01
9.696678e-01
9.595417e-01
9.492568e-01
9.388574e-01
9.283854e-01
9.178796e-01
9.073756e-01
8.969056e-01
8.864980e-01
8.761768e-01
8.659618e-01
8.558678e-01
8.459057e-01
8.360807e-01
8.263953e-01
8.168472e-01
8.074303e-01
7.981359e-01
7.889521e-01
7.798645e-01
7.708572e-01
7.619114e-01
7.530079e-01
7.441260e-01
7.352448e-01
7.115822e-01
7.173355e-01
7.230853e-01
7.288252e-01
7.345486e-01
7.402484e-01
7.459158e-01
7.515390e-01
7.571046e-01
7.625970e-01
7.679963e-01
7.732805e-01
7.784237e-01
7.833962e-01
7.881659e-01
7.926968e-01
7.969502e-01
8.008864e-01
8.044651e-01
8.076473e-01
8.103982e-01
8.126886e-01
8.144994e-01
8.158239e-01
8.166721e-01
8.170739e-01
8.170816e-01
8.167729e-01
8.162522e-01
8.156488e-01
8.151166e-01
8.148279e-01
8.149679e-01
8.157255e-01
8.172829e-01
8.198020e-01
8.234129e-01
8.282022e-01
8.342048e-01
8.414009e-01
8.497216e-01
8.590630e-01
8.693042e-01
8.803253e-01
8.920261e-01
9.043297e-01
9.171774e-01
9.305071e-01
9.442288e-01
9.581984e-01
9.722018e-01
9.859554e-01
9.991264e-01
1.011360e+00
1.022319e+00
1.031713e+00
1.039325e+00
1.045027e+00
1.048775e+00
1.050603e+00
1.050614e+00
1.048954e+00
1.045798e+00
1.041334e+00
1.035744e+00
1.029201e+00
1.021856e+00
1.013841e+00
1.005269e+00
9.962348e-01
9.868163e-01
9.770822e-01
9.670916e-01
9.568979e-01
9.465496e-01
9.360921e-01
9.255681e-01
9.150164e-01
9.044732e-01
8.939706e-01
8.835368e-01
8.731959e-01
8.629674e-01
8.528659e-01
8.429015e-01
8.330795e-01
8.234014e-01
8.138644e-01
8.044620e-01
7.951851e-01
7.860211e-01
7.769555e-01
7.679710e-01
7.590493e-01
7.501701e-01
7.413127e-01
7.324562e-01
7.089844e-01
7.145984e-01
7.202064e-01
7.258008e-01
7.313738e-01
7.369170e-01
7.424201e-01
7.478700e-01
7.532517e-01
7.585481e-01
7.637379e-01
7.687974e-01
7.736987e-01
7.784108e-01
7.829000e-01
7.871294e-01
7.910594e-01
7.946498e-01
7.978610e-01
8.006548e-01
8.029990e-01
8.048679e-01
8.062472e-01
8.071377e-01
8.075573e-01
8.075458e-01
8.071668e-01
8.065097e-01
8.056899e-01
8.048468e-01
8.041412e-01
8.037485e-01
8.038525e-01
8.046346e-01
8.062653e-01
8.088912e-01
8.126258e-01
8.175408e-01
8.236595e-01
8.309573e-01
8.393685e-01
8.487992e-01
8.591433e-01
8.702985e-01
8.821805e-01
8.947241e-01
9.078762e-01
9.215729e-01
9.357163e-01
9.501485e-01
9.646389e-01
9.788857e-01
9.925393e-01
1.005231e+00
1.016612e+00
1.026386e+00
1.034333e+00
1.040324e+00
1.044316e+00
1.046349e+00
1.046528e+00
1.045004e+00
1.041957e+00
1.037579e+00
1.032055e+00
1.025561e+00
1.018253e+00
1.010263e+00
1.001709e+00
9.926845e-01
9.832722e-01
9.735413e-01
9.635526e-01
9.533603e-01
9.430146e-01
9.325613e-01
9.220437e-01
9.115013e-01
9.009705e-01
8.904834e-01
8.800687e-01
8.697504e-01
8.595477e-01
8.494749e-01
8.395423e-01
8.297545e-01
8.201126e-01
8.106138e-01
8.012514e-01
7.920156e-01
7.828935e-01
7.738702e-01
7.649285e-01
7.560498e-01
7.472135e-01
7.383980e-01
7.295799e-01
7.063065e-01
7.117833e-01
7.172508e-01
7.227010e-01
7.281251e-01
7.335132e-01
7.388539e-01
7.441328e-01
7.493334e-01
7.544367e-01
7.594203e-01
7.642588e-01
7.689226e-01
7.733795e-01
7.775943e-01
7.815286e-01
7.851421e-01
7.883943e-01
7.912459e-01
7.936598e-01
7.956057e-01
7.970619e-01
7.980187e-01
7.984834e-01
7.984822e-01
7.980652e-01
7.973070e-01
7.963091e-01
7.951984e-01
7.941250e-01
7.932568e-01
7.927734e-01
7.928566e-01
7.936821e-01
7.954080e-01
7.981657e-01
8.020520e-01
8.071217e-01
8.133858e-01
8.208134e-01
8.293385e-01
8.388733e-01
8.493217e-01
8.605944e-01
8.726170e-01
8.853319e-01
8.986865e-01
9.126149e-01
9.270116e-01
9.417098e-01
9.564697e-01
9.709824e-01
9.848928e-01
9.978301e-01
1.009445e+00
1.019442e+00
1.027603e+00
1.033799e+00
1.037990e+00
1.040215e+00
1.040579e+00
1.039233e+00
1.036355e+00
1.032134e+00
1.026757e+00
1.020398e+00
1.013212e+00
1.005335e+00
9.968821e-01
9.879503e-01
9.786229e-01
9.689705e-01
9.590553e-01
9.489333e-01
9.386548e-01
9.282674e-01
9.178145e-01
9.073362e-01
8.968691e-01
8.864461e-01
8.760957e-01
8.658420e-01
8.557043e-01
8.456971e-01
8.358302e-01
8.261081e-01
8.165318e-01
8.070986e-01
7.978014e-01
7.886302e-01
7.795722e-01
7.706124e-01
7.617335e-01
7.529169e-01
7.441421e-01
7.353871e-01
7.266273e-01
7.035561e-01
7.088951e-01
7.142240e-01
7.195325e-01
7.248106e-01
7.300467e-01
7.352282e-01
7.403398e-01
7.453637e-01
7.502789e-01
7.550625e-01
7.596866e-01
7.641206e-01
7.683312e-01
7.722812e-01
7.759315e-01
7.792411e-01
7.821690e-01
7.846758e-01
7.867259e-01
7.882905e-01
7.893516e-01
7.899038e-01
7.899606e-01
7.895566e-01
7.887512e-01
7.876300e-01
7.863061e-01
7.849187e-01
7.836274e-01
7.826089e-01
7.820466e-01
7.821214e-01
7.830031e-01
7.848387e-01
7.877452e-01
7.918022e-01
7.970483e-01
8.034819e-01
8.110635e-01
8.197247e-01
8.293799e-01
8.399391e-01
8.513188e-01
8.634502e-01
8.762762e-01
8.897428e-01
9.037781e-01
9.182703e-01
9.330480e-01
9.478694e-01
9.624280e-01
9.763748e-01
9.893482e-01
1.001008e+00
1.011068e+00
1.019316e+00
1.025627e+00
1.029960e+00
1.032354e+00
1.032907e+00
1.031765e+00
1.029100e+00
1.025095e+00
1.019933e+00
1.013782e+00
1.006796e+00
9.991089e-01
9.908346e-01
9.820709e-01
9.729017e-01
9.633986e-01
9.536251e-01
9.436381e-01
9.334893e-01
9.232266e-01
9.128945e-01
9.025333e-01
8.921803e-01
8.818686e-01
8.716269e-01
8.614794e-01
8.514456e-01
8.415398e-01
8.317717e-01
8.221465e-01
8.126649e-01
8.033237e-01
7.941166e-01
7.850335e-01
7.760617e-01
7.671860e-01
7.583899e-01
7.496547e-01
7.409599e-01
7.322850e-01
7.236099e-01
7.007294e-01
7.059374e-01
7.111315e-01
7.163018e-01
7.214374e-01
7.265258e-01
7.315531e-01
7.365030e-01
7.413561e-01
7.460909e-01
7.506821e-01
7.551010e-01
7.593163e-01
7.632926e-01
7.669920e-01
7.703742e-01
7.733976e-01
7.760209e-01
7.782049e-01
7.799150e-01
7.811241e-01
7.818168e-01
7.819927e-01
7.816705e-01
7.808926e-01
7.797271e-01
7.782699e-01
7.766454e-01
7.750029e-01
7.735132e-01
7.723603e-01
7.717316e-01
7.718080e-01
7.727538e-01
7.747062e-01
7.777686e-01
7.820045e-01
7.874379e-01
7.940537e-01
8.018035e-01
8.106140e-01
8.203992e-01
8.310696e-01
8.425435e-01
8.547510e-01
8.676322e-01
8.811262e-01
8.951539e-01
9.095976e-01
9.242847e-01
9.389777e-01
9.533815e-01
9.671628e-01
9.799789e-01
9.915079e-01
1.001479e+00
1.009690e+00
1.016022e+00
1.020436e+00
1.022963e+00
1.023696e+00
1.022770e+00
1.020348e+00
1.016603e+00
1.011708e+00
1.005825e+00
9.991021e-01
9.916700e-01
9.836407e-01
9.751115e-01
9.661657e-01
9.568757e-01
9.473059e-01
9.375138e-01
9.275521e-01
9.174694e-01
9.073104e-01
8.971166e-01
8.869251e-01
8.767695e-01
8.666787e-01
8.566772e-01
8.467841e-01
8.370144e-01
8.273777e-01
8.178790e-01
8.085195e-01
7.992969e-01
7.902040e-01
7.812316e-01
7.723675e-01
7.635965e-01
7.549025e-01
7.462673e-01
7.376703e-01
7.290915e-01
7.205086e-01
6.978340e-01
7.029148e-01
7.079781e-01
7.130147e-01
7.180128e-01
7.229589e-01
7.278380e-01
7.326328e-01
7.373230e-01
7.418857e-01
7.462949e-01
7.505207e-01
7.545308e-01
7.582884e-01
7.617549e-01
7.648894e-01
7.676496e-01
7.699939e-01
7.718836e-01
7.732848e-01
7.741727e-01
7.745339e-01
7.743720e-01
7.737114e-01
7.726006e-01
7.711157e-01
7.693615e-01
7.674724e-01
7.656077e-01
7.639469e-01
7.626810e-01
7.620013e-01
7.620887e-01
7.631027e-01
7.651717e-01
7.683868e-01
7.727977e-01
7.784145e-01
7.852101e-01
7.931266e-01
8.020842e-01
8.119935e-01
8.227627e-01
8.343069e-01
8.465511e-01
8.594276e-01
8.728670e-01
8.867812e-01
9.010472e-01
9.154940e-01
9.298939e-01
9.439696e-01
9.574114e-01
9.699027e-01
9.811467e-01
9.908932e-01
9.989551e-01
1.005220e+00
1.009649e+00
1.012269e+00
1.013161e+00
1.012451e+00
1.010286e+00
1.006826e+00
1.002234e+00
9.966627e-01
9.902520e-01
9.831273e-01
9.753976e-01
9.671581e-01
9.584911e-01
9.494695e-01
9.401574e-01
9.306134e-01
9.208900e-01
9.110369e-01
9.010994e-01
8.911185e-01
8.811325e-01
8.711745e-01
8.612739e-01
8.514554e-01
8.417380e-01
8.321366e-01
8.226616e-01
8.133183e-01
8.041077e-01
7.950280e-01
7.860729e-01
7.772334e-01
7.684973e-01
7.598505e-01
7.512773e-01
7.427597e-01
7.342784e-01
7.258133e-01
7.173424e-01
6.948814e-01
6.998323e-01
7.047688e-01
7.096769e-01
7.145430e-01
7.193531e-01
7.240908e-01
7.287385e-01
7.332751e-01
7.376764e-01
7.419156e-01
7.459624e-01
7.497832e-01
7.533404e-01
7.565951e-01
7.595059e-01
7.620301e-01
7.641263e-01
7.657563e-01
7.668873e-01
7.674959e-01
7.675712e-01
7.671207e-01
7.661729e-01
7.647820e-01
7.630304e-01
7.610306e-01
7.589252e-01
7.568816e-01
7.550863e-01
7.537360e-01
7.530248e-01
7.531328e-01
7.542161e-01
7.563950e-01
7.597500e-01
7.643192e-01
7.701004e-01
7.770554e-01
7.851175e-01
7.942001e-01
8.042080e-01
8.150446e-01
8.266186e-01
8.388471e-01
8.516526e-01
8.649546e-01
8.786560e-01
8.926300e-01
9.067090e-01
9.206797e-01
9.342865e-01
9.472485e-01
9.592797e-01
9.701132e-01
9.795226e-01
9.873383e-01
9.934567e-01
9.978389e-01
1.000506e+00
1.001531e+00
1.001023e+00
9.991142e-01
9.959520e-01
9.916837e-01
9.864515e-01
9.803866e-01
9.736072e-01
9.662186e-01
9.583122e-01
9.499692e-01
9.412608e-01
9.322521e-01
9.230009e-01
9.135608e-01
9.039809e-01
8.943068e-01
8.845801e-01
8.748386e-01
8.651158e-01
8.554410e-01
8.458390e-01
8.363292e-01
8.269262e-01
8.176410e-01
8.084792e-01
7.994425e-01
7.905293e-01
7.817337e-01
7.730474e-01
7.644591e-01
7.559552e-01
7.475208e-01
7.391385e-01
7.307897e-01
7.224556e-01
7.141190e-01
6.918526e-01
6.966904e-01
7.015076e-01
7.062930e-01
7.110339e-01
7.157149e-01
7.203197e-01
7.248292e-01
7.292222e-01
7.334737e-01
7.375564e-01
7.414396e-01
7.450889e-01
7.484666e-01
7.515336e-01
7.542478e-01
7.565672e-01
7.584507e-01
7.598606e-01
7.607656e-01
7.611438e-01
7.609868e-01
7.603049e-01
7.591307e-01
7.575223e-01
7.555676e-01
7.533850e-01
7.511228e-01
7.489540e-01
7.470700e-01
7.456706e-01
7.449516e-01
7.450920e-01
7.462437e-01
7.485203e-01
7.519934e-01
7.566915e-01
7.626023e-01
7.696785e-01
7.778450e-01
7.870089e-01
7.970684e-01
8.079205e-01
8.194661e-01
8.316128e-01
8.442718e-01
8.573515e-01
8.707470e-01
8.843288e-01
8.979356e-01
9.113693e-01
9.243996e-01
9.367762e-01
9.482459e-01
9.585737e-01
9.675591e-01
9.750512e-01
9.809556e-01
9.852357e-01
9.879071e-01
9.890313e-01
9.887031e-01
9.870406e-01
9.841733e-01
9.802353e-01
9.753560e-01
9.696562e-01
9.632468e-01
9.562273e-01
9.486853e-01
9.406999e-01
9.323407e-01
9.236717e-01
9.147501e-01
9.056298e-01
8.963601e-01
8.869855e-01
8.775479e-01
8.680851e-01
8.586303e-01
8.492129e-01
8.398572e-01
8.305832e-01
8.214056e-01
8.123359e-01
8.033795e-01
7.945394e-01
7.858138e-01
7.771982e-01
7.686844e-01
7.602621e-01
7.519189e-01
7.436398e-01
7.354087e-01
7.272080e-01
7.190188e-01
7.108192e-01
6.887741e-01
6.934965e-01
6.981995e-01
7.028689e-01
7.074913e-01
7.120512e-01
7.165313e-01
7.209124e-01
7.251728e-01
7.292875e-01
7.332283e-01
7.369646e-01
7.404618e-01
7.436824e-01
7.465868e-01
7.491341e-01
7.512824e-01
7.529914e-01
7.542245e-01
7.549521e-01
7.551538e-01
7.548238e-01
7.539744e-01
7.526414e-01
7.508863e-01
7.488009e-01
7.465069e-01
7.441558e-01
7.419235e-01
7.400037e-01
7.385969e-01
7.378981e-01
7.380838e-01
7.393018e-01
7.416596e-01
7.452218e-01
7.500092e-01
7.560018e-01
7.631447e-01
7.713568e-01
7.805386e-01
7.905829e-01
8.013799e-01
8.128223e-01
8.248078e-01
8.372371e-01
8.500089e-01
8.630117e-01
8.761154e-01
8.891661e-01
9.019827e-01
9.143596e-01
9.260772e-01
9.369165e-01
9.466728e-01
9.551727e-01
9.622835e-01
9.679217e-01
9.720525e-01
9.746870e-01
9.758763e-01
9.757013e-01
9.742646e-01
9.716803e-01
9.680668e-01
9.635412e-01
9.582137e-01
9.521865e-01
9.455525e-01
9.383955e-01
9.307907e-01
9.228062e-01
9.145039e-01
9.059407e-01
8.971693e-01
8.882388e-01
8.791931e-01
8.700738e-01
8.609180e-01
8.517591e-01
8.426258e-01
8.335425e-01
8.245291e-01
8.156006e-01
8.067686e-01
7.980394e-01
7.894161e-01
7.808976e-01
7.724801e-01
7.641565e-01
7.559170e-01
7.477503e-01
7.396421e-01
7.315775e-01
7.235400e-01
7.155117e-01
7.074738e-01
6.856346e-01
6.902525e-01
6.948481e-01
6.994085e-01
7.039198e-01
7.083663e-01
7.127309e-01
7.169940e-01
7.211335e-01
7.251244e-01
7.289386e-01
7.325453e-01
7.359107e-01
7.389973e-01
7.417663e-01
7.441775e-01
7.461898e-01
7.477643e-01
7.488663e-01
7.494673e-01
7.495492e-01
7.491082e-01
7.481589e-01
7.467391e-01
7.449129e-01
7.427732e-01
7.404439e-01
7.380769e-01
7.358478e-01
7.339495e-01
7.325808e-01
7.319329e-01
7.321784e-01
7.334601e-01
7.358801e-01
7.394975e-01
7.443271e-01
7.503433e-01
7.574868e-01
7.656715e-01
7.747938e-01
7.847413e-01
7.953981e-01
8.066500e-01
8.183863e-01
8.304988e-01
8.428782e-01
8.554088e-01
8.679616e-01
8.803913e-01
8.925335e-01
9.042068e-01
9.152212e-01
9.253882e-01
9.345338e-01
9.425092e-01
9.492001e-01
9.545333e-01
9.584770e-01
9.610386e-01
9.622597e-01
9.622082e-01
9.609721e-01
9.586503e-01
9.553471e-01
9.511662e-01
9.462072e-01
9.405637e-01
9.343216e-01
9.275593e-01
9.203488e-01
9.127550e-01
9.048381e-01
8.966534e-01
8.882526e-01
8.796834e-01
8.709896e-01
8.622114e-01
8.533856e-01
8.445448e-01
8.357179e-01
8.269286e-01
8.181968e-01
8.095376e-01
8.009629e-01
7.924793e-01
7.840905e-01
7.757964e-01
7.675936e-01
7.594756e-01
7.514340e-01
7.434583e-01
7.355355e-01
7.276512e-01
7.197902e-01
7.119362e-01
7.040710e-01
6.824493e-01
6.869630e-01
6.914569e-01
6.959152e-01
7.003230e-01
7.046649e-01
7.089232e-01
7.130787e-01
7.171090e-01
7.209897e-01
7.246928e-01
7.281877e-01
7.314415e-01
7.344179e-01
7.370785e-01
7.393846e-01
7.412966e-01
7.427773e-01
7.437934e-01
7.443190e-01
7.443380e-01
7.438487e-01
7.428674e-01
7.414333e-01
7.396114e-01
7.374952e-01
7.352073e-01
7.328980e-01
7.307401e-01
7.289220e-01
7.276370e-01
7.270713e-01
7.273914e-01
7.287342e-01
7.311965e-01
7.348328e-01
7.396537e-01
7.456309e-01
7.527020e-01
7.607789e-01
7.697552e-01
7.795154e-01
7.899396e-01
8.009080e-01
8.123039e-01
8.240129e-01
8.359199e-01
8.479074e-01
8.598495e-01
8.716096e-01
8.830397e-01
8.939805e-01
9.042691e-01
9.137451e-01
9.222614e-01
9.296923e-01
9.359406e-01
9.409432e-01
9.446713e-01
9.471294e-01
9.483509e-01
9.483927e-01
9.473290e-01
9.452450e-01
9.422307e-01
9.383782e-01
9.337761e-01
9.285092e-01
9.226563e-01
9.162902e-01
9.094785e-01
9.022834e-01
8.947624e-01
8.869690e-01
8.789530e-01
8.707606e-01
8.624349e-01
8.540149e-01
8.455364e-01
8.370316e-01
8.285283e-01
8.200502e-01
8.116171e-01
8.032441e-01
7.949429e-01
7.867209e-01
7.785822e-01
7.705271e-01
7.625530e-01
7.546546e-01
7.468245e-01
7.390530e-01
7.313280e-01
7.236370e-01
7.159649e-01
7.082967e-01
7.006149e-01
6.792068e-01
6.836287e-01
6.880287e-01
6.923920e-01
6.967043e-01
7.009501e-01
7.051116e-01
7.091696e-01
7.131025e-01
7.168859e-01
7.204933e-01
7.238941e-01
7.270566e-01
7.299457e-01
7.325246e-01
7.347559e-01
7.366023e-01
7.380284e-01
7.390031e-01
7.395028e-01
7.395138e-01
7.390361e-01
7.380878e-01
7.367085e-01
7.349634e-01
7.329445e-01
7.307712e-01
7.285898e-01
7.265673e-01
7.248847e-01
7.237276e-01
7.232742e-01
7.236831e-01
7.250841e-01
7.275688e-01
7.311881e-01
7.359502e-01
7.418249e-01
7.487502e-01
7.566372e-01
7.653798e-01
7.748611e-01
7.849600e-01
7.955531e-01
8.065205e-01
8.177438e-01
8.291060e-01
8.404895e-01
8.517729e-01
8.628291e-01
8.735245e-01
8.837205e-01
8.932774e-01
9.020597e-01
9.099442e-01
9.168249e-01
9.226207e-01
9.272773e-01
9.307698e-01
9.330997e-01
9.342943e-01
9.344001e-01
9.334795e-01
9.316053e-01
9.288553e-01
9.253091e-01
9.210460e-01
9.161419e-01
9.106684e-01
9.046928e-01
8.982779e-01
8.914824e-01
8.843608e-01
8.769645e-01
8.693411e-01
8.615350e-01
8.535880e-01
8.455378e-01
8.374189e-01
8.292627e-01
8.210962e-01
8.129427e-01
8.048215e-01
7.967479e-01
7.887334e-01
7.807857e-01
7.729095e-01
7.651059e-01
7.573733e-01
7.497066e-01
7.420998e-01
7.345438e-01
7.270283e-01
7.195413e-01
7.120694e-01
7.045991e-01
6.971169e-01
6.759186e-01
6.802546e-01
6.845669e-01
6.888424e-01
6.930668e-01
6.972244e-01
7.012982e-01
7.052691e-01
7.091160e-01
7.128155e-01
7.163414e-01
7.196650e-01
7.227554e-01
7.255793e-01
7.281014e-01
7.302868e-01
7.321001e-01
7.335083e-01
7.344832e-01
7.350031e-01
7.350566e-01
7.346457e-01
7.337896e-01
7.325282e-01
7.309253e-01
7.290699e-01
7.270770e-01
7.250861e-01
7.232559e-01
7.217581e-01
7.207679e-01
7.204534e-01
7.209632e-01
7.224197e-01
7.249089e-01
7.284781e-01
7.331340e-01
7.388476e-01
7.455578e-01
7.531781e-01
7.616043e-01
7.707211e-01
7.804074e-01
7.905403e-01
8.009989e-01
8.116643e-01
8.224194e-01
8.331494e-01
8.437378e-01
8.540673e-01
8.640178e-01
8.734682e-01
8.822993e-01
8.903967e-01
8.976573e-01
9.039926e-01
9.093348e-01
9.136385e-01
9.168814e-01
9.190640e-01
9.202074e-01
9.203503e-01
9.195446e-01
9.178516e-01
9.153384e-01
9.120740e-01
9.081281e-01
9.035683e-01
8.984594e-01
8.928627e-01
8.868365e-01
8.804356e-01
8.737113e-01
8.667120e-01
8.594832e-01
8.520676e-01
8.445045e-01
8.368306e-01
8.290789e-01
8.212799e-01
8.134593e-01
8.056397e-01
7.978402e-01
7.900760e-01
7.823585e-01
7.746956e-01
7.670924e-01
7.595506e-01
7.520694e-01
7.446446e-01
7.372708e-01
7.299405e-01
7.226442e-01
7.153711e-01
7.081093e-01
7.008462e-01
6.935692e-01
6.725845e-01
6.768419e-01
6.810740e-01
6.852689e-01
6.894125e-01
6.934900e-01
6.974849e-01
7.013785e-01
7.051504e-01
7.087781e-01
7.122366e-01
7.154988e-01
7.185351e-01
7.213141e-01
7.238027e-01
7.259681e-01
7.277777e-01
7.292013e-01
7.302131e-01
7.307941e-01
7.309348e-01
7.306391e-01
7.299269e-01
7.288375e-01
7.274325e-01
7.257968e-01
7.240395e-01
7.222912e-01
7.207009e-01
7.194285e-01
7.186369e-01
7.184822e-01
7.191026e-01
7.206116e-01
7.230892e-01
7.265794e-01
7.310889e-01
7.365900e-01
7.430248e-01
7.503109e-01
7.583482e-01
7.670251e-01
7.762238e-01
7.858237e-01
7.957055e-01
8.057526e-01
8.158509e-01
8.258891e-01
8.357572e-01
8.453473e-01
8.545517e-01
8.632642e-01
8.713828e-01
8.788111e-01
8.854627e-01
8.912638e-01
8.961582e-01
9.001075e-01
9.030925e-01
9.051127e-01
9.061848e-01
9.063405e-01
9.056226e-01
9.040832e-01
9.017789e-01
8.987698e-01
8.951170e-01
8.908800e-01
8.861170e-01
8.808837e-01
8.752338e-01
8.692178e-01
8.628837e-01
8.562769e-01
8.494405e-01
8.424144e-01
8.352361e-01
8.279407e-01
8.205599e-01
8.131224e-01
8.056529e-01
7.981735e-01
7.907025e-01
7.832546e-01
7.758416e-01
7.684711e-01
7.611489e-01
7.538771e-01
7.466553e-01
7.394807e-01
7.323486e-01
7.252524e-01
7.181837e-01
7.111331e-01
7.040899e-01
6.970422e-01
6.899757e-01
6.692123e-01
6.733946e-01
6.775524e-01
6.816730e-01
6.857432e-01
6.897482e-01
6.936724e-01
6.974980e-01
7.012050e-01
7.047722e-01
7.081766e-01
7.113919e-01
7.143904e-01
7.171429e-01
7.196185e-01
7.217870e-01
7.236187e-01
7.250862e-01
7.261666e-01
7.268431e-01
7.271085e-01
7.269682e-01
7.264422e-01
7.255687e-01
7.244059e-01
7.230343e-01
7.215552e-01
7.200899e-01
7.187752e-01
7.177587e-01
7.171893e-01
7.172096e-01
7.179466e-01
7.195043e-01
7.219569e-01
7.253447e-01
7.296749e-01
7.349221e-01
7.410328e-01
7.479302e-01
7.555199e-01
7.636962e-01
7.723464e-01
7.813551e-01
7.906071e-01
7.999901e-01
8.093944e-01
8.187145e-01
8.278472e-01
8.366939e-01
8.451578e-01
8.531458e-01
8.605702e-01
8.673494e-01
8.734106e-01
8.786928e-01
8.831486e-01
8.867461e-01
8.894688e-01
8.913152e-01
8.922989e-01
8.924457e-01
8.917912e-01
8.903787e-01
8.882563e-01
8.854760e-01
8.820910e-01
8.781536e-01
8.737158e-01
8.688279e-01
8.635385e-01
8.578943e-01
8.519396e-01
8.457170e-01
8.392664e-01
8.326253e-01
8.258293e-01
8.189113e-01
8.119012e-01
8.048262e-01
7.977099e-01
7.905737e-01
7.834347e-01
7.763078e-01
7.692043e-01
7.621319e-01
7.550964e-01
7.481009e-01
7.411454e-01
7.342278e-01
7.273440e-01
7.204890e-01
7.136550e-01
7.068342e-01
7.000167e-01
6.931929e-01
6.863518e-01
6.657982e-01
6.699144e-01
6.740043e-01
6.780571e-01
6.820602e-01
6.859999e-01
6.898612e-01
6.936269e-01
6.972786e-01
7.007960e-01
7.041575e-01
7.073387e-01
7.103139e-01
7.130557e-01
7.155365e-01
7.177280e-01
7.196037e-01
7.211388e-01
7.223133e-01
7.231132e-01
7.235330e-01
7.235793e-01
7.232717e-01
7.226468e-01
7.217593e-01
7.206835e-01
7.195126e-01
7.183577e-01
7.173427e-01
7.166013e-01
7.162683e-01
7.164726e-01
7.173288e-01
7.189313e-01
7.213477e-01
7.246153e-01
7.287416e-01
7.337044e-01
7.394549e-01
7.459232e-01
7.530220e-01
7.606530e-01
7.687107e-01
7.770860e-01
7.856708e-01
7.943580e-01
8.030447e-01
8.116316e-01
8.200235e-01
8.281298e-01
8.358643e-01
8.431451e-01
8.498962e-01
8.560480e-01
8.615395e-01
8.663198e-01
8.703485e-01
8.735991e-01
8.760576e-01
8.777222e-01
8.786036e-01
8.787225e-01
8.781087e-01
8.767983e-01
8.748323e-01
8.722551e-01
8.691127e-01
8.654513e-01
8.613169e-01
8.567543e-01
8.518080e-01
8.465203e-01
8.409318e-01
8.350819e-01
8.290078e-01
8.227445e-01
8.163251e-01
8.097801e-01
8.031379e-01
7.964236e-01
7.896602e-01
7.828676e-01
7.760620e-01
7.692581e-01
7.624669e-01
7.556961e-01
7.489517e-01
7.422367e-01
7.355520e-01
7.288966e-01
7.222669e-01
7.156585e-01
7.090654e-01
7.024805e-01
6.958950e-01
6.893007e-01
6.826897e-01
6.623573e-01
6.664053e-01
6.704318e-01
6.744224e-01
6.783646e-01
6.822456e-01
6.860508e-01
6.897645e-01
6.933692e-01
6.968460e-01
7.001750e-01
7.033331e-01
7.062973e-01
7.090422e-01
7.115425e-01
7.137734e-01
7.157103e-01
7.173322e-01
7.186213e-01
7.195657e-01
7.201616e-01
7.204165e-01
7.203499e-01
7.199957e-01
7.194046e-01
7.186443e-01
7.177994e-01
7.169698e-01
7.162670e-01
7.158102e-01
7.157197e-01
7.161105e-01
7.170849e-01
7.187273e-01
7.210988e-01
7.242339e-01
7.281398e-01
7.327976e-01
7.381644e-01
7.441773e-01
7.507572e-01
7.578145e-01
7.652515e-01
7.729677e-01
7.808627e-01
7.888369e-01
7.967944e-01
8.046436e-01
8.122970e-01
8.196725e-01
8.266931e-01
8.332863e-01
8.393863e-01
8.449337e-01
8.498766e-01
8.541719e-01
8.577861e-01
8.606963e-01
8.628909e-01
8.643677e-01
8.651352e-01
8.652101e-01
8.646170e-01
8.633863e-01
8.615525e-01
8.591539e-01
8.562302e-01
8.528214e-01
8.489679e-01
8.447105e-01
8.400888e-01
8.351409e-01
8.299038e-01
8.244137e-01
8.187050e-01
8.128098e-01
8.067588e-01
8.005801e-01
7.943005e-01
7.879434e-01
7.815300e-01
7.750791e-01
7.686067e-01
7.621259e-01
7.556478e-01
7.491803e-01
7.427293e-01
7.362980e-01
7.298877e-01
7.234979e-01
7.171264e-01
7.107695e-01
7.044219e-01
6.980778e-01
6.917292e-01
6.853685e-01
6.789856e-01
6.588745e-01
6.628667e-01
6.668360e-01
6.707700e-01
6.746572e-01
6.784854e-01
6.822411e-01
6.859097e-01
6.894748e-01
6.929190e-01
6.962239e-01
6.993686e-01
7.023320e-01
7.050911e-01
7.076232e-01
7.099058e-01
7.119180e-01
7.136404e-01
7.150582e-01
7.161617e-01
7.169486e-01
7.174262e-01
7.176136e-01
7.175422e-01
7.172579e-01
7.168219e-01
7.163097e-01
7.158100e-01
7.154219e-01
7.152497e-01
7.154003e-01
7.159747e-01
7.170628e-01
7.187396e-01
7.210596e-01
7.240541e-01
7.277304e-01
7.320725e-01
7.370436e-01
7.425880e-01
7.486351e-01
7.551043e-01
7.619078e-01
7.689537e-01
7.761500e-01
7.834060e-01
7.906340e-01
7.977500e-01
8.046746e-01
8.113337e-01
8.176588e-01
8.235860e-01
8.290579e-01
8.340234e-01
8.384384e-01
8.422660e-01
8.454778e-01
8.480551e-01
8.499870e-01
8.512718e-01
8.519158e-01
8.519330e-01
8.513433e-01
8.501723e-01
8.484492e-01
8.462065e-01
8.434782e-01
8.402996e-01
8.367059e-01
8.327333e-01
8.284172e-01
8.237915e-01
8.188903e-01
8.137459e-01
8.083898e-01
8.028519e-01
7.971596e-01
7.913393e-01
7.854152e-01
7.794093e-01
7.733418e-01
7.672296e-01
7.610876e-01
7.549290e-01
7.487637e-01
7.425998e-01
7.364430e-01
7.302970e-01
7.241634e-01
7.180421e-01
7.119321e-01
7.058297e-01
6.997315e-01
6.936318e-01
6.875245e-01
6.814029e-01
6.752586e-01
6.553612e-01
6.593021e-01
6.632192e-01
6.671019e-01
6.709391e-01
6.747198e-01
6.784316e-01
6.820608e-01
6.855927e-01
6.890113e-01
6.922996e-01
6.954387e-01
6.984094e-01
7.011914e-01
7.037643e-01
7.061083e-01
7.082049e-01
7.100374e-01
7.115933e-01
7.128648e-01
7.138504e-01
7.145578e-01
7.150046e-01
7.152194e-01
7.152435e-01
7.151312e-01
7.149490e-01
7.147748e-01
7.146953e-01
7.148012e-01
7.151850e-01
7.159354e-01
7.171306e-01
7.188358e-01
7.210990e-01
7.239487e-01
7.273919e-01
7.314157e-01
7.359885e-01
7.410619e-01
7.465742e-01
7.524543e-01
7.586235e-01
7.649999e-01
7.715008e-01
7.780443e-01
7.845513e-01
7.909459e-01
7.971568e-01
8.031182e-01
8.087689e-01
8.140525e-01
8.189191e-01
8.233247e-01
8.272313e-01
8.306076e-01
8.334297e-01
8.356811e-01
8.373531e-01
8.384430e-01
8.389561e-01
8.389036e-01
8.383025e-01
8.371735e-01
8.355414e-01
8.334340e-01
8.308802e-01
8.279107e-01
8.245565e-01
8.208489e-01
8.168198e-01
8.124995e-01
8.079180e-01
8.031048e-01
7.980883e-01
7.928953e-01
7.875513e-01
7.820801e-01
7.765036e-01
7.708424e-01
7.651148e-01
7.593367e-01
7.535220e-01
7.476828e-01
7.418289e-01
7.359678e-01
7.301051e-01
7.242450e-01
7.183892e-01
7.125384e-01
7.066914e-01
7.008463e-01
6.949999e-01
6.891479e-01
6.832852e-01
6.774060e-01
6.715050e-01
6.518211e-01
6.557142e-01
6.595830e-01
6.634184e-01
6.672105e-01
6.709484e-01
6.746215e-01
6.782167e-01
6.817209e-01
6.851194e-01
6.883970e-01
6.915367e-01
6.945213e-01
6.973327e-01
6.999531e-01
7.023651e-01
7.045524e-01
7.065007e-01
7.081997e-01
7.096428e-01
7.108297e-01
7.117674e-01
7.124724e-01
7.129700e-01
7.132972e-01
7.135007e-01
7.136388e-01
7.137787e-01
7.139954e-01
7.143668e-01
7.149723e-01
7.158877e-01
7.171810e-01
7.189080e-01
7.211106e-01
7.238142e-01
7.270255e-01
7.307338e-01
7.349131e-01
7.395220e-01
7.445068e-01
7.498059e-01
7.553505e-01
7.610682e-01
7.668859e-01
7.727308e-01
7.785324e-01
7.842235e-01
7.897407e-01
7.950253e-01
8.000238e-01
8.046867e-01
8.089706e-01
8.128373e-01
8.162543e-01
8.191950e-01
8.216389e-01
8.235722e-01
8.249867e-01
8.258802e-01
8.262565e-01
8.261244e-01
8.254988e-01
8.243966e-01
8.228384e-01
8.208477e-01
8.184494e-01
8.156699e-01
8.125362e-01
8.090753e-01
8.053154e-01
8.012835e-01
7.970061e-01
7.925096e-01
7.878193e-01
7.829591e-01
7.779523e-01
7.728205e-01
7.675833e-01
7.622592e-01
7.568654e-01
7.514157e-01
7.459239e-01
7.404008e-01
7.348556e-01
7.292957e-01
7.237263e-01
7.181517e-01
7.125739e-01
7.069942e-01
7.014119e-01
6.958257e-01
6.902332e-01
6.846309e-01
6.790148e-01
6.733806e-01
6.677246e-01
6.482544e-01
6.521045e-01
6.559290e-01
6.597211e-01
6.634719e-01
6.671715e-01
6.708097e-01
6.743754e-01
6.778564e-01
6.812398e-01
6.845114e-01
6.876566e-01
6.906599e-01
6.935057e-01
6.961781e-01
6.986620e-01
7.009434e-01
7.030102e-01
7.048538e-01
7.064685e-01
7.078546e-01
7.090188e-01
7.099757e-01
7.107479e-01
7.113669e-01
7.118733e-01
7.123169e-01
7.127548e-01
7.132511e-01
7.138716e-01
7.146837e-01
7.157515e-01
7.171327e-01
7.188749e-01
7.210140e-01
7.235720e-01
7.265553e-01
7.299560e-01
7.337518e-01
7.379083e-01
7.423800e-01
7.471136e-01
7.520502e-01
7.571268e-01
7.622800e-01
7.674459e-01
7.725629e-01
7.775720e-01
7.824180e-01
7.870489e-01
7.914181e-01
7.954830e-01
7.992058e-01
8.025538e-01
8.054988e-01
8.080184e-01
8.100952e-01
8.117173e-01
8.128774e-01
8.135735e-01
8.138083e-01
8.135893e-01
8.129281e-01
8.118395e-01
8.103400e-01
8.084497e-01
8.061901e-01
8.035833e-01
8.006525e-01
7.974215e-01
7.939144e-01
7.901551e-01
7.861668e-01
7.819728e-01
7.775955e-01
7.730564e-01
7.683758e-01
7.635734e-01
7.586667e-01
7.536723e-01
7.486054e-01
7.434787e-01
7.383049e-01
7.330942e-01
7.278545e-01
7.225934e-01
7.173159e-01
7.120258e-01
7.067258e-01
7.014172e-01
6.960999e-01
6.907735e-01
6.854362e-01
6.800851e-01
6.747171e-01
6.693285e-01
6.639137e-01
6.446686e-01
6.484752e-01
6.522586e-01
6.560107e-01
6.597238e-01
6.633884e-01
6.669958e-01
6.705357e-01
6.739973e-01
6.773691e-01
6.806388e-01
6.837931e-01
6.868188e-01
6.897020e-01
6.924289e-01
6.949868e-01
6.973637e-01
6.995492e-01
7.015358e-01
7.033193e-01
7.048998e-01
7.062835e-01
7.074830e-01
7.085177e-01
7.094142e-01
7.102071e-01
7.109382e-01
7.116553e-01
7.124120e-01
7.132634e-01
7.142653e-01
7.154716e-01
7.169299e-01
7.186807e-01
7.207540e-01
7.231686e-01
7.259306e-01
7.290336e-01
7.324595e-01
7.361798e-01
7.401564e-01
7.443444e-01
7.486941e-01
7.531517e-01
7.576630e-01
7.621731e-01
7.666290e-01
7.709798e-01
7.751779e-01
7.791788e-01
7.829419e-01
7.864308e-01
7.896132e-01
7.924609e-01
7.949504e-01
7.970624e-01
7.987823e-01
8.000998e-01
8.010088e-01
8.015072e-01
8.015972e-01
8.012845e-01
8.005788e-01
7.994923e-01
7.980389e-01
7.962351e-01
7.940992e-01
7.916497e-01
7.889063e-01
7.858896e-01
7.826204e-01
7.791192e-01
7.754061e-01
7.715018e-01
7.674254e-01
7.631959e-01
7.588312e-01
7.543485e-01
7.497635e-01
7.450909e-01
7.403440e-01
7.355348e-01
7.306740e-01
7.257711e-01
7.208340e-01
7.158689e-01
7.108810e-01
7.058741e-01
7.008512e-01
6.958135e-01
6.907615e-01
6.856953e-01
6.806138e-01
6.755149e-01
6.703963e-01
6.652552e-01
6.600876e-01
6.410599e-01
6.448280e-01
6.485732e-01
6.522885e-01
6.559665e-01
6.595995e-01
6.631793e-01
6.666967e-01
6.701419e-01
6.735052e-01
6.767756e-01
6.799418e-01
6.829922e-01
6.859149e-01
6.886981e-01
6.913308e-01
6.938027e-01
6.961050e-01
6.982315e-01
7.001785e-01
7.019466e-01
7.035407e-01
7.049713e-01
7.062547e-01
7.074130e-01
7.084746e-01
7.094738e-01
7.104504e-01
7.114476e-01
7.125111e-01
7.136860e-01
7.150165e-01
7.165416e-01
7.182946e-01
7.203004e-01
7.225744e-01
7.251222e-01
7.279388e-01
7.310097e-01
7.343116e-01
7.378134e-01
7.414778e-01
7.452638e-01
7.491264e-01
7.530202e-01
7.568991e-01
7.607183e-01
7.644354e-01
7.680095e-01
7.714033e-01
7.745823e-01
7.775158e-01
7.801770e-01
7.825418e-01
7.845905e-01
7.863071e-01
7.876792e-01
7.886984e-01
7.893593e-01
7.896603e-01
7.896028e-01
7.891912e-01
7.884339e-01
7.873402e-01
7.859220e-01
7.841927e-01
7.821676e-01
7.798620e-01
7.772927e-01
7.744769e-01
7.714323e-01
7.681762e-01
7.647260e-01
7.610992e-01
7.573125e-01
7.533819e-01
7.493233e-01
7.451514e-01
7.408797e-01
7.365215e-01
7.320883e-01
7.275907e-01
7.230381e-01
7.184390e-01
7.138006e-01
7.091289e-01
7.044284e-01
6.997032e-01
6.949558e-01
6.901882e-01
6.854012e-01
6.805952e-01
6.757698e-01
6.709239e-01
6.660557e-01
6.611636e-01
6.562462e-01
6.374359e-01
6.411654e-01
6.448748e-01
6.485556e-01
6.522014e-01
6.558053e-01
6.593597e-01
6.628568e-01
6.662884e-01
6.696455e-01
6.729192e-01
6.760993e-01
6.791760e-01
6.821393e-01
6.849792e-01
6.876862e-01
6.902515e-01
6.926678e-01
6.949301e-01
6.970350e-01
6.989827e-01
7.007774e-01
7.024271e-01
7.039450e-01
7.053491e-01
7.066619e-01
7.079104e-01
7.091268e-01
7.103454e-01
7.116028e-01
7.129345e-01
7.143759e-01
7.159578e-01
7.177072e-01
7.196440e-01
7.217807e-01
7.241215e-01
7.266628e-01
7.293936e-01
7.322950e-01
7.353424e-01
7.385054e-01
7.417507e-01
7.450423e-01
7.483430e-01
7.516150e-01
7.548218e-01
7.579281e-01
7.609010e-01
7.637091e-01
7.663245e-01
7.687218e-01
7.708786e-01
7.727758e-01
7.743969e-01
7.757289e-01
7.767615e-01
7.774879e-01
7.779042e-01
7.780081e-01
7.778012e-01
7.772870e-01
7.764717e-01
7.753633e-01
7.739713e-01
7.723066e-01
7.703813e-01
7.682084e-01
7.658018e-01
7.631752e-01
7.603436e-01
7.573215e-01
7.541232e-01
7.507634e-01
7.472563e-01
7.436155e-01
7.398540e-01
7.359847e-01
7.320193e-01
7.279686e-01
7.238430e-01
7.196516e-01
7.154023e-01
7.111030e-01
7.067599e-01
7.023785e-01
6.979634e-01
6.935179e-01
6.890449e-01
6.845465e-01
6.800239e-01
6.754779e-01
6.709086e-01
6.663154e-01
6.616976e-01
6.570542e-01
6.523819e-01
6.337891e-01
6.374878e-01
6.411642e-01
6.448131e-01
6.484287e-01
6.520054e-01
6.555368e-01
6.590158e-01
6.624357e-01
6.657888e-01
6.690673e-01
6.722628e-01
6.753670e-01
6.783713e-01
6.812679e-01
6.840479e-01
6.867048e-01
6.892325e-01
6.916258e-01
6.938823e-01
6.960020e-01
6.979874e-01
6.998447e-01
7.015838e-01
7.032186e-01
7.047660e-01
7.062467e-01
7.076852e-01
7.091081e-01
7.105427e-01
7.120166e-01
7.135566e-01
7.151870e-01
7.169275e-01
7.187941e-01
7.207960e-01
7.229366e-01
7.252135e-01
7.276180e-01
7.301356e-01
7.327472e-01
7.354294e-01
7.381560e-01
7.408988e-01
7.436287e-01
7.463161e-01
7.489324e-01
7.514496e-01
7.538413e-01
7.560830e-01
7.581527e-01
7.600302e-01
7.616977e-01
7.631406e-01
7.643453e-01
7.653021e-01
7.660024e-01
7.664413e-01
7.666156e-01
7.665233e-01
7.661657e-01
7.655455e-01
7.646677e-01
7.635385e-01
7.621654e-01
7.605569e-01
7.587228e-01
7.566735e-01
7.544196e-01
7.519729e-01
7.493446e-01
7.465467e-01
7.435912e-01
7.404892e-01
7.372532e-01
7.338941e-01
7.304221e-01
7.268485e-01
7.231824e-01
7.194335e-01
7.156100e-01
7.117200e-01
7.077700e-01
7.037666e-01
6.997157e-01
6.956220e-01
6.914899e-01
6.873223e-01
6.831223e-01
6.788920e-01
6.746330e-01
6.703464e-01
6.660330e-01
6.616928e-01
6.573259e-01
6.529319e-01
6.485100e-01
6.301308e-01
6.337982e-01
6.374432e-01
6.410618e-01
6.446493e-01
6.482008e-01
6.517107e-01
6.551735e-01
6.585834e-01
6.619339e-01
6.652184e-01
6.684303e-01
6.715627e-01
6.746084e-01
6.775609e-01
6.804132e-01
6.831598e-01
6.857955e-01
6.883159e-01
6.907186e-01
6.930031e-01
6.951710e-01
6.972257e-01
6.991744e-01
7.010267e-01
7.027945e-01
7.044927e-01
7.061384e-01
7.077504e-01
7.093484e-01
7.109522e-01
7.125810e-01
7.142520e-01
7.159793e-01
7.177746e-01
7.196441e-01
7.215905e-01
7.236120e-01
7.257020e-01
7.278503e-01
7.300425e-01
7.322615e-01
7.344882e-01
7.367014e-01
7.388799e-01
7.410020e-01
7.430462e-01
7.449922e-01
7.468201e-01
7.485116e-01
7.500507e-01
7.514221e-01
7.526132e-01
7.536122e-01
7.544102e-01
7.549993e-01
7.553735e-01
7.555289e-01
7.554635e-01
7.551758e-01
7.546668e-01
7.539383e-01
7.529945e-01
7.518401e-01
7.504804e-01
7.489218e-01
7.471718e-01
7.452383e-01
7.431298e-01
7.408547e-01
7.384222e-01
7.358410e-01
7.331204e-01
7.302691e-01
7.272971e-01
7.242126e-01
7.210240e-01
7.177401e-01
7.143683e-01
7.109159e-01
7.073902e-01
7.037972e-01
7.001427e-01
6.964322e-01
6.926708e-01
6.888625e-01
6.850111e-01
6.811199e-01
6.771915e-01
6.732284e-01
6.692322e-01
6.652045e-01
6.611464e-01
6.570588e-01
6.529424e-01
6.487969e-01
6.446190e-01
6.264648e-01
6.300993e-01
6.337136e-01
6.373031e-01
6.408640e-01
6.443917e-01
6.478817e-01
6.513298e-01
6.547308e-01
6.580799e-01
6.613714e-01
6.646007e-01
6.677619e-01
6.708493e-01
6.738572e-01
6.767811e-01
6.796157e-01
6.823567e-01
6.850005e-01
6.875448e-01
6.899886e-01
6.923320e-01
6.945764e-01
6.967257e-01
6.987853e-01
7.007624e-01
7.026660e-01
7.045068e-01
7.062964e-01
7.080473e-01
7.097713e-01
7.114810e-01
7.131869e-01
7.148978e-01
7.166206e-01
7.183599e-01
7.201169e-01
7.218901e-01
7.236752e-01
7.254654e-01
7.272508e-01
7.290205e-01
7.307619e-01
7.324607e-01
7.341031e-01
7.356747e-01
7.371619e-01
7.385505e-01
7.398280e-01
7.409822e-01
7.420027e-01
7.428788e-01
7.436025e-01
7.441664e-01
7.445647e-01
7.447920e-01
7.448446e-01
7.447199e-01
7.444170e-01
7.439344e-01
7.432733e-01
7.424352e-01
7.414229e-01
7.402396e-01
7.388889e-01
7.373757e-01
7.357049e-01
7.338820e-01
7.319128e-01
7.298035e-01
7.275607e-01
7.251906e-01
7.226991e-01
7.200932e-01
7.173797e-01
7.145650e-01
7.116551e-01
7.086564e-01
7.055745e-01
7.024147e-01
6.991829e-01
6.958838e-01
6.925217e-01
6.891013e-01
6.856272e-01
6.821022e-01
6.785301e-01
6.749134e-01
6.712555e-01
6.675583e-01
6.638240e-01
6.600543e-01
6.562511e-01
6.524162e-01
6.485500e-01
6.446541e-01
6.407280e-01
6.227875e-01
6.263908e-01
6.299762e-01
6.335375e-01
6.370733e-01
6.405790e-01
6.440501e-01
6.474847e-01
6.508783e-01
6.542270e-01
6.575263e-01
6.607728e-01
6.639637e-01
6.670932e-01
6.701562e-01
6.731511e-01
6.760721e-01
6.789179e-01
6.816823e-01
6.843656e-01
6.869645e-01
6.894789e-01
6.919073e-01
6.942508e-01
6.965111e-01
6.986897e-01
7.007906e-01
7.028183e-01
7.047780e-01
7.066746e-01
7.085118e-01
7.102975e-01
7.120351e-01
7.137264e-01
7.153763e-01
7.169867e-01
7.185577e-01
7.200874e-01
7.215737e-01
7.230141e-01
7.244012e-01
7.257311e-01
7.269977e-01
7.281923e-01
7.293086e-01
7.303395e-01
7.312799e-01
7.321211e-01
7.328576e-01
7.334828e-01
7.339928e-01
7.343811e-01
7.346439e-01
7.347783e-01
7.347817e-01
7.346514e-01
7.343853e-01
7.339828e-01
7.334435e-01
7.327668e-01
7.319528e-01
7.310042e-01
7.299222e-01
7.287083e-01
7.273641e-01
7.258923e-01
7.242980e-01
7.225813e-01
7.207478e-01
7.188002e-01
7.167436e-01
7.145810e-01
7.123148e-01
7.099500e-01
7.074914e-01
7.049429e-01
7.023088e-01
6.995921e-01
6.967975e-01
6.939273e-01
6.909862e-01
6.879791e-01
6.849066e-01
6.817740e-01
6.785857e-01
6.753423e-01
6.720487e-01
6.687053e-01
6.653166e-01
6.618841e-01
6.584111e-01
6.548997e-01
6.513495e-01
6.477672e-01
6.441507e-01
6.405038e-01
6.368294e-01
1.238197e+00
6.226730e-01
6.262321e-01
6.297646e-01
6.332779e-01
6.367645e-01
6.402168e-01
6.436386e-01
6.470261e-01
6.503754e-01
6.536827e-01
6.569443e-01
6.601677e-01
6.633415e-01
6.664581e-01
6.695251e-01
6.725311e-01
6.754837e-01
6.783638e-01
6.811867e-01
6.839371e-01
6.866226e-01
6.892319e-01
6.917648e-01
6.942253e-01
6.966019e-01
6.988945e-01
7.011032e-01
7.032318e-01
7.052727e-01
7.072144e-01
7.090759e-01
7.108459e-01
7.125130e-01
7.140884e-01
7.155724e-01
7.169609e-01
7.182465e-01
7.194366e-01
7.205353e-01
7.215271e-01
7.224197e-01
7.232208e-01
7.239151e-01
7.245102e-01
7.250023e-01
7.254028e-01
7.257004e-01
7.259026e-01
7.260017e-01
7.260056e-01
7.259102e-01
7.257156e-01
7.254219e-01
7.250328e-01
7.245483e-01
7.239647e-01
7.232857e-01
7.225113e-01
7.216415e-01
7.206726e-01
7.196121e-01
7.184601e-01
7.172165e-01
7.158775e-01
7.144432e-01
7.129288e-01
7.113113e-01
7.096138e-01
7.078247e-01
7.059517e-01
7.039986e-01
7.019539e-01
6.998253e-01
6.976204e-01
6.953354e-01
6.929779e-01
6.905403e-01
6.880341e-01
6.854515e-01
6.827965e-01
6.800842e-01
6.772957e-01
6.744461e-01
6.715469e-01
6.685829e-01
6.655693e-01
6.624985e-01
6.593781e-01
6.562080e-01
6.529961e-01
6.497459e-01
6.464424e-01
6.431160e-01
6.397476e-01
6.363487e-01
1.265831e+00
1.275280e+00
6.417789e-01
6.459179e-01
6.500454e-01
6.541672e-01
6.582794e-01
6.623726e-01
6.664524e-01
6.705093e-01
6.745415e-01
6.785507e-01
6.825333e-01
6.864815e-01
6.903954e-01
6.942711e-01
6.981087e-01
7.018929e-01
7.056236e-01
7.093086e-01
7.129364e-01
7.164993e-01
7.200012e-01
7.234344e-01
7.267914e-01
7.300758e-01
7.332802e-01
7.363968e-01
7.394218e-01
7.423553e-01
7.451973e-01
7.479362e-01
7.505760e-01
7.531013e-01
7.555161e-01
7.578201e-01
7.600021e-01
7.620621e-01
7.639961e-01
7.658043e-01
7.674828e-01
7.690239e-01
7.704353e-01
7.717056e-01
7.728348e-01
7.738190e-01
7.746658e-01
7.753639e-01
7.759171e-01
7.763214e-01
7.765770e-01
7.766838e-01
7.766457e-01
7.764587e-01
7.761154e-01
7.756386e-01
7.750015e-01
7.742233e-01
7.733040e-01
7.722397e-01
7.710342e-01
7.696915e-01
7.682037e-01
7.665901e-01
7.648430e-01
7.629700e-01
7.609634e-01
7.588425e-01
7.565956e-01
7.542343e-01
7.517548e-01
7.491722e-01
7.464867e-01
7.436981e-01
7.408066e-01
7.378235e-01
7.347527e-01
7.315941e-01
7.283554e-01
7.250290e-01
7.216377e-01
7.181702e-01
7.146378e-01
7.110481e-01
7.073936e-01
7.036819e-01
6.999283e-01
6.961212e-01
6.922760e-01
6.883812e-01
6.844521e-01
6.804924e-01
6.764984e-01
6.724854e-01
6.684380e-01
6.643753e-01
6.602898e-01
1.312391e+00
6.415272e-01
6.457394e-01
6.499498e-01
6.541532e-01
6.583483e-01
6.625324e-01
6.667013e-01
6.708528e-01
6.749837e-01
6.790904e-01
6.831705e-01
6.872207e-01
6.912367e-01
6.952158e-01
6.991544e-01
7.030486e-01
7.068932e-01
7.106844e-01
7.144210e-01
7.180976e-01
7.217098e-01
7.252542e-01
7.287273e-01
7.321242e-01
7.354417e-01
7.386752e-01
7.418206e-01
7.448735e-01
7.478309e-01
7.506901e-01
7.534460e-01
7.560959e-01
7.586346e-01
7.610590e-01
7.633672e-01
7.655544e-01
7.676182e-01
7.695553e-01
7.713636e-01
7.730403e-01
7.745821e-01
7.759885e-01
7.772561e-01
7.783830e-01
7.793676e-01
7.802099e-01
7.809070e-01
7.814579e-01
7.818621e-01
7.821187e-01
7.822279e-01
7.821898e-01
7.820039e-01
7.816690e-01
7.811894e-01
7.805614e-01
7.797891e-01
7.788728e-01
7.778134e-01
7.766126e-01
7.752721e-01
7.737930e-01
7.721800e-01
7.704335e-01
7.685570e-01
7.665509e-01
7.644212e-01
7.621686e-01
7.597969e-01
7.573087e-01
7.547100e-01
7.520030e-01
7.491906e-01
7.462760e-01
7.432643e-01
7.401594e-01
7.369651e-01
7.336850e-01
7.303222e-01
7.268832e-01
7.233701e-01
7.197881e-01
7.161418e-01
7.124335e-01
7.086678e-01
7.048506e-01
7.009837e-01
6.970720e-01
6.931171e-01
6.891246e-01
6.850985e-01
6.810411e-01
6.769572e-01
6.728475e-01
6.687177e-01
6.645696e-01
6.604099e-01
6.453953e-01
6.496834e-01
6.539680e-01
6.582466e-01
6.625167e-01
6.667753e-01
6.710192e-01
6.752450e-01
6.794497e-01
6.836295e-01
6.877811e-01
6.919011e-01
6.959857e-01
7.000310e-01
7.040336e-01
7.079892e-01
7.118937e-01
7.157429e-01
7.195337e-01
7.232615e-01
7.269224e-01
7.305121e-01
7.340271e-01
7.374630e-01
7.408158e-01
7.440816e-01
7.472564e-01
7.503361e-01
7.533171e-01
7.561961e-01
7.589692e-01
7.616328e-01
7.641835e-01
7.666177e-01
7.689328e-01
7.711255e-01
7.731929e-01
7.751324e-01
7.769414e-01
7.786176e-01
7.801587e-01
7.815629e-01
7.828282e-01
7.839529e-01
7.849357e-01
7.857754e-01
7.864708e-01
7.870206e-01
7.874242e-01
7.876811e-01
7.877914e-01
7.877545e-01
7.875706e-01
7.872396e-01
7.867626e-01
7.861394e-01
7.853713e-01
7.844591e-01
7.834039e-01
7.822069e-01
7.808697e-01
7.793939e-01
7.777818e-01
7.760352e-01
7.741563e-01
7.721473e-01
7.700111e-01
7.677504e-01
7.653679e-01
7.628669e-01
7.602512e-01
7.575237e-01
7.546878e-01
7.517471e-01
7.487056e-01
7.455672e-01
7.423360e-01
7.390160e-01
7.356112e-01
7.321260e-01
7.285646e-01
7.249312e-01
7.212305e-01
7.174664e-01
7.136430e-01
7.097650e-01
7.058363e-01
7.018610e-01
6.978425e-01
6.937854e-01
6.896934e-01
6.855702e-01
6.814194e-01
6.772439e-01
6.730479e-01
6.688339e-01
6.646042e-01
6.492500e-01
6.536100e-01
6.579694e-01
6.623237e-01
6.666696e-01
6.710042e-01
6.753236e-01
6.796248e-01
6.839039e-01
6.881574e-01
6.923815e-01
6.965725e-01
7.007263e-01
7.048392e-01
7.089070e-01
7.129256e-01
7.168908e-01
7.207985e-01
7.246445e-01
7.284250e-01
7.321352e-01
7.357714e-01
7.393293e-01
7.428052e-01
7.461945e-01
7.494937e-01
7.526984e-01
7.558054e-01
7.588104e-01
7.617101e-01
7.645010e-01
7.671795e-01
7.697424e-01
7.721868e-01
7.745095e-01
7.767080e-01
7.787792e-01
7.807209e-01
7.825309e-01
7.842069e-01
7.857468e-01
7.871491e-01
7.884121e-01
7.895346e-01
7.905149e-01
7.913524e-01
7.920455e-01
7.925939e-01
7.929965e-01
7.932534e-01
7.933637e-01
7.933280e-01
7.931458e-01
7.928174e-01
7.923431e-01
7.917234e-01
7.909586e-01
7.900500e-01
7.889981e-01
7.878043e-01
7.864696e-01
7.849957e-01
7.833838e-01
7.816361e-01
7.797543e-01
7.777408e-01
7.755978e-01
7.733278e-01
7.709335e-01
7.684180e-01
7.657845e-01
7.630363e-01
7.601762e-01
7.572085e-01
7.541363e-01
7.509639e-01
7.476953e-01
7.443349e-01
7.408866e-01
7.373551e-01
7.337443e-01
7.300591e-01
7.263038e-01
7.224832e-01
7.186012e-01
7.146628e-01
7.106719e-01
7.066333e-01
7.025506e-01
6.984285e-01
6.942706e-01
6.900814e-01
6.858642e-01
6.816227e-01
6.773605e-01
6.730814e-01
6.687889e-01
6.530819e-01
6.575160e-01
6.619511e-01
6.663818e-01
6.708046e-01
6.752159e-01
6.796120e-01
6.839893e-01
6.883439e-01
6.926720e-01
6.969695e-01
7.012324e-01
7.054567e-01
7.096380e-01
7.137722e-01
7.178549e-01
7.218820e-01
7.258487e-01
7.297511e-01
7.335848e-01
7.373454e-01
7.410288e-01
7.446308e-01
7.481472e-01
7.515740e-01
7.549073e-01
7.581429e-01
7.612772e-01
7.643067e-01
7.672276e-01
7.700367e-01
7.727305e-01
7.753062e-01
7.777605e-01
7.800910e-01
7.822952e-01
7.843703e-01
7.863140e-01
7.881247e-01
7.898002e-01
7.913388e-01
7.927389e-01
7.939993e-01
7.951187e-01
7.960961e-01
7.969306e-01
7.976212e-01
7.981672e-01
7.985684e-01
7.988241e-01
7.989343e-01
7.988987e-01
7.987175e-01
7.983906e-01
7.979184e-01
7.973011e-01
7.965392e-01
7.956330e-01
7.945837e-01
7.933919e-01
7.920588e-01
7.905855e-01
7.889732e-01
7.872235e-01
7.853381e-01
7.833191e-01
7.811684e-01
7.788883e-01
7.764815e-01
7.739505e-01
7.712986e-01
7.685288e-01
7.656442e-01
7.626483e-01
7.595450e-01
7.563383e-01
7.530322e-01
7.496309e-01
7.461388e-01
7.425603e-01
7.389002e-01
7.351627e-01
7.313530e-01
7.274754e-01
7.235350e-01
7.195360e-01
7.154834e-01
7.113814e-01
7.072347e-01
7.030478e-01
6.988246e-01
6.945693e-01
6.902863e-01
6.859791e-01
6.816515e-01
6.773074e-01
6.729507e-01
6.568832e-01
6.613977e-01
6.659102e-01
6.704185e-01
6.749191e-01
6.794081e-01
6.838819e-01
6.883363e-01
6.927673e-01
6.971710e-01
7.015429e-01
7.058789e-01
7.101743e-01
7.144251e-01
7.186269e-01
7.227747e-01
7.268643e-01
7.308912e-01
7.348508e-01
7.387385e-01
7.425503e-01
7.462818e-01
7.499285e-01
7.534863e-01
7.569510e-01
7.603187e-01
7.635855e-01
7.667477e-01
7.698018e-01
7.727442e-01
7.755715e-01
7.782807e-01
7.808689e-01
7.833333e-01
7.856714e-01
7.878808e-01
7.899593e-01
7.919047e-01
7.937155e-01
7.953898e-01
7.969263e-01
7.983235e-01
7.995805e-01
8.006961e-01
8.016696e-01
8.025004e-01
8.031874e-01
8.037304e-01
8.041289e-01
8.043827e-01
8.044915e-01
8.044552e-01
8.042738e-01
8.039474e-01
8.034763e-01
8.028605e-01
8.021002e-01
8.011958e-01
8.001480e-01
7.989573e-01
7.976247e-01
7.961510e-01
7.945374e-01
7.927849e-01
7.908951e-01
7.888698e-01
7.867106e-01
7.844198e-01
7.819995e-01
7.794525e-01
7.767816e-01
7.739897e-01
7.710799e-01
7.680558e-01
7.649211e-01
7.616796e-01
7.583356e-01
7.548935e-01
7.513573e-01
7.477322e-01
7.440225e-01
7.402331e-01
7.363689e-01
7.324351e-01
7.284362e-01
7.243773e-01
7.202634e-01
7.160988e-01
7.118886e-01
7.076373e-01
7.033493e-01
6.990291e-01
6.946809e-01
6.903088e-01
6.859165e-01
6.815079e-01
6.770859e-01
6.606655e-01
6.652543e-01
6.698443e-01
6.744308e-01
6.790101e-01
6.835780e-01
6.881303e-01
6.926629e-01
6.971716e-01
7.016517e-01
7.060992e-01
7.105090e-01
7.148770e-01
7.191982e-01
7.234683e-01
7.276821e-01
7.318353e-01
7.359230e-01
7.399406e-01
7.438833e-01
7.477471e-01
7.515270e-01
7.552190e-01
7.588186e-01
7.623217e-01
7.657241e-01
7.690223e-01
7.722124e-01
7.752911e-01
7.782549e-01
7.811004e-01
7.838246e-01
7.864251e-01
7.888989e-01
7.912441e-01
7.934582e-01
7.955393e-01
7.974854e-01
7.992954e-01
8.009676e-01
8.025010e-01
8.038940e-01
8.051466e-01
8.062572e-01
8.072257e-01
8.080513e-01
8.087336e-01
8.092722e-01
8.096669e-01
8.099173e-01
8.100237e-01
8.099853e-01
8.098027e-01
8.094758e-01
8.090045e-01
8.083889e-01
8.076291e-01
8.067253e-01
8.056780e-01
8.044874e-01
8.031544e-01
8.016795e-01
8.000636e-01
7.983073e-01
7.964123e-01
7.943798e-01
7.922115e-01
7.899093e-01
7.874753e-01
7.849116e-01
7.822213e-01
7.794069e-01
7.764719e-01
7.734193e-01
7.702529e-01
7.669768e-01
7.635951e-01
7.601122e-01
7.565324e-01
7.528607e-01
7.491021e-01
7.452611e-01
7.413434e-01
7.373536e-01
7.332972e-01
7.291791e-01
7.250046e-01
7.207782e-01
7.165055e-01
7.121909e-01
7.078393e-01
7.034551e-01
6.990430e-01
6.946071e-01
6.901516e-01
6.856799e-01
6.811943e-01
6.644135e-01
6.690809e-01
6.737498e-01
6.784159e-01
6.830747e-01
6.877224e-01
6.923544e-01
6.969663e-01
7.015535e-01
7.061113e-01
7.106352e-01
7.151202e-01
7.195613e-01
7.239542e-01
7.282934e-01
7.325743e-01
7.367918e-01
7.409412e-01
7.450174e-01
7.490157e-01
7.529320e-01
7.567610e-01
7.604985e-01
7.641403e-01
7.676818e-01
7.711193e-01
7.744488e-01
7.776669e-01
7.807698e-01
7.837545e-01
7.866176e-01
7.893565e-01
7.919685e-01
7.944510e-01
7.968022e-01
7.990200e-01
8.011025e-01
8.030483e-01
8.048562e-01
8.065250e-01
8.080537e-01
8.094416e-01
8.106878e-01
8.117921e-01
8.127538e-01
8.135728e-01
8.142487e-01
8.147814e-01
8.151706e-01
8.154163e-01
8.155186e-01
8.154769e-01
8.152916e-01
8.149627e-01
8.144900e-01
8.138733e-01
8.131127e-01
8.122084e-01
8.111604e-01
8.099691e-01
8.086345e-01
8.071575e-01
8.055382e-01
8.037776e-01
8.018765e-01
7.998363e-01
7.976583e-01
7.953442e-01
7.928958e-01
7.903154e-01
7.876052e-01
7.847683e-01
7.818078e-01
7.787268e-01
7.755291e-01
7.722187e-01
7.687995e-01
7.652764e-01
7.616536e-01
7.579362e-01
7.541291e-01
7.502377e-01
7.462670e-01
7.422225e-01
7.381096e-01
7.339336e-01
7.296995e-01
7.254130e-01
7.210789e-01
7.167024e-01
7.122886e-01
7.078420e-01
7.033674e-01
6.988695e-01
6.943521e-01
6.898202e-01
6.852798e-01
6.681290e-01
6.728754e-01
6.776240e-01
6.823703e-01
6.871099e-01
6.918384e-01
6.965513e-01
7.012433e-01
7.059102e-01
7.105469e-01
7.151482e-01
7.197092e-01
7.242249e-01
7.286900e-01
7.330996e-01
7.374481e-01
7.417309e-01
7.459425e-01
7.500781e-01
7.541326e-01
7.581016e-01
7.619801e-01
7.657635e-01
7.694473e-01
7.730276e-01
7.764999e-01
7.798605e-01
7.831060e-01
7.862328e-01
7.892379e-01
7.921180e-01
7.948704e-01
7.974929e-01
7.999830e-01
8.023391e-01
8.045591e-01
8.066418e-01
8.085855e-01
8.103899e-01
8.120534e-01
8.135759e-01
8.149563e-01
8.161947e-01
8.172905e-01
8.182437e-01
8.190541e-01
8.197219e-01
8.202466e-01
8.206286e-01
8.208679e-01
8.209642e-01
8.209176e-01
8.207282e-01
8.203955e-01
8.199199e-01
8.193009e-01
8.185384e-01
8.176321e-01
8.165824e-01
8.153890e-01
8.140522e-01
8.125718e-01
8.109485e-01
8.091826e-01
8.072750e-01
8.052263e-01
8.030381e-01
8.007118e-01
7.982489e-01
7.956511e-01
7.929214e-01
7.900621e-01
7.870764e-01
7.839673e-01
7.807388e-01
7.773944e-01
7.739388e-01
7.703760e-01
7.667112e-01
7.629489e-01
7.590947e-01
7.551538e-01
7.511317e-01
7.470336e-01
7.428657e-01
7.386330e-01
7.343413e-01
7.299959e-01
7.256025e-01
7.211659e-01
7.166916e-01
7.121844e-01
7.076494e-01
7.030911e-01
6.985140e-01
6.939229e-01
6.893234e-01
6.718102e-01
6.766347e-01
6.814636e-01
6.862912e-01
6.911125e-01
6.959230e-01
7.007176e-01
7.054913e-01
7.102389e-01
7.149553e-01
7.196352e-01
7.242733e-01
7.288642e-01
7.334027e-01
7.378833e-01
7.423006e-01
7.466491e-01
7.509238e-01
7.551192e-01
7.592304e-01
7.632525e-01
7.671806e-01
7.710099e-01
7.747360e-01
7.783546e-01
7.818614e-01
7.852527e-01
7.885251e-01
7.916750e-01
7.946994e-01
7.975954e-01
8.003604e-01
8.029920e-01
8.054883e-01
8.078476e-01
8.100684e-01
8.121492e-01
8.140892e-01
8.158876e-01
8.175440e-01
8.190578e-01
8.204286e-01
8.216567e-01
8.227420e-01
8.236844e-01
8.244841e-01
8.251414e-01
8.256563e-01
8.260289e-01
8.262596e-01
8.263482e-01
8.262949e-01
8.260993e-01
8.257614e-01
8.252813e-01
8.246583e-01
8.238924e-01
8.229831e-01
8.219303e-01
8.207340e-01
8.193936e-01
8.179094e-01
8.162811e-01
8.145093e-01
8.125944e-01
8.105371e-01
8.083383e-01
8.059993e-01
8.035216e-01
8.009071e-01
7.981579e-01
7.952766e-01
7.922660e-01
7.891296e-01
7.858707e-01
7.824935e-01
7.790021e-01
7.754011e-01
7.716951e-01
7.678896e-01
7.639896e-01
7.600009e-01
7.559288e-01
7.517792e-01
7.475578e-01
7.432706e-01
7.389230e-01
7.345209e-01
7.300698e-01
7.255753e-01
7.210426e-01
7.164771e-01
7.118837e-01
7.072675e-01
7.026327e-01
6.979841e-01
6.933250e-01
6.754494e-01
6.803546e-01
6.852653e-01
6.901752e-01
6.950796e-01
6.999730e-01
7.048506e-01
7.097067e-01
7.145362e-01
7.193334e-01
7.240930e-01
7.288091e-01
7.334763e-01
7.380890e-01
7.426414e-01
7.471280e-01
7.515432e-01
7.558813e-01
7.601372e-01
7.643053e-01
7.683808e-01
7.723586e-01
7.762338e-01
7.800019e-01
7.836585e-01
7.871994e-01
7.906209e-01
7.939192e-01
7.970914e-01
8.001339e-01
8.030445e-01
8.058204e-01
8.084595e-01
8.109601e-01
8.133208e-01
8.155400e-01
8.176169e-01
8.195507e-01
8.213412e-01
8.229876e-01
8.244902e-01
8.258489e-01
8.270642e-01
8.281361e-01
8.290652e-01
8.298516e-01
8.304960e-01
8.309983e-01
8.313593e-01
8.315791e-01
8.316579e-01
8.315956e-01
8.313922e-01
8.310471e-01
8.305608e-01
8.299323e-01
8.291616e-01
8.282479e-01
8.271911e-01
8.259904e-01
8.246457e-01
8.231565e-01
8.215230e-01
8.197446e-01
8.178220e-01
8.157556e-01
8.135463e-01
8.111946e-01
8.087025e-01
8.060712e-01
8.033029e-01
8.004001e-01
7.973656e-01
7.942025e-01
7.909145e-01
7.875054e-01
7.839796e-01
7.803415e-01
7.765962e-01
7.727489e-01
7.688050e-01
7.647703e-01
7.606503e-01
7.564511e-01
7.521786e-01
7.478387e-01
7.434376e-01
7.389809e-01
7.344748e-01
7.299246e-01
7.253360e-01
7.207145e-01
7.160655e-01
7.113936e-01
7.067039e-01
7.020009e-01
6.972885e-01
6.790428e-01
6.840318e-01
6.890258e-01
6.940194e-01
6.990076e-01
7.039852e-01
7.089467e-01
7.138865e-01
7.187988e-01
7.236780e-01
7.285179e-01
7.333133e-01
7.380576e-01
7.427453e-01
7.473704e-01
7.519269e-01
7.564093e-01
7.608116e-01
7.651280e-01
7.693534e-01
7.734824e-01
7.775099e-01
7.814307e-01
7.852405e-01
7.889346e-01
7.925090e-01
7.959596e-01
7.992830e-01
8.024759e-01
8.055354e-01
8.084588e-01
8.112440e-01
8.138887e-01
8.163915e-01
8.187511e-01
8.209664e-01
8.230368e-01
8.249618e-01
8.267412e-01
8.283752e-01
8.298638e-01
8.312075e-01
8.324069e-01
8.334625e-01
8.343751e-01
8.351454e-01
8.357736e-01
8.362610e-01
8.366076e-01
8.368139e-01
8.368804e-01
8.368070e-01
8.365933e-01
8.362393e-01
8.357450e-01
8.351095e-01
8.343324e-01
8.334131e-01
8.323507e-01
8.311450e-01
8.297949e-01
8.283002e-01
8.266605e-01
8.248754e-01
8.229448e-01
8.208693e-01
8.186492e-01
8.162853e-01
8.137789e-01
8.111314e-01
8.083448e-01
8.054215e-01
8.023639e-01
7.991754e-01
7.958595e-01
7.924201e-01
7.888615e-01
7.851882e-01
7.814053e-01
7.775182e-01
7.735325e-01
7.694539e-01
7.652883e-01
7.610418e-01
7.567205e-01
7.523307e-01
7.478783e-01
7.433699e-01
7.388111e-01
7.342080e-01
7.295662e-01
7.248916e-01
7.201895e-01
7.154649e-01
7.107231e-01
7.059686e-01
7.012062e-01
6.825943e-01
6.876639e-01
6.927416e-01
6.978199e-01
7.028934e-01
7.079562e-01
7.130028e-01
7.180271e-01
7.230234e-01
7.279853e-01
7.329069e-01
7.377821e-01
7.426046e-01
7.473680e-01
7.520666e-01
7.566938e-01
7.612439e-01
7.657105e-01
7.700881e-01
7.743708e-01
7.785534e-01
7.826303e-01
7.865967e-01
7.904476e-01
7.941786e-01
7.977853e-01
8.012640e-01
8.046111e-01
8.078235e-01
8.108981e-01
8.138326e-01
8.166248e-01
8.192729e-01
8.217754e-01
8.241315e-01
8.263401e-01
8.284012e-01
8.303142e-01
8.320796e-01
8.336977e-01
8.351690e-01
8.364941e-01
8.376743e-01
8.387104e-01
8.396034e-01
8.403539e-01
8.409633e-01
8.414322e-01
8.417616e-01
8.419517e-01
8.420033e-01
8.419160e-01
8.416901e-01
8.413248e-01
8.408207e-01
8.401763e-01
8.393915e-01
8.384650e-01
8.373961e-01
8.361842e-01
8.348283e-01
8.333273e-01
8.316810e-01
8.298888e-01
8.279504e-01
8.258657e-01
8.236352e-01
8.212593e-01
8.187394e-01
8.160765e-01
8.132725e-01
8.103297e-01
8.072505e-01
8.040380e-01
8.006958e-01
7.972279e-01
7.936384e-01
7.899320e-01
7.861139e-01
7.821892e-01
7.781641e-01
7.740440e-01
7.698354e-01
7.655442e-01
7.611769e-01
7.567397e-01
7.522393e-01
7.476817e-01
7.430733e-01
7.384201e-01
7.337282e-01
7.290032e-01
7.242510e-01
7.194767e-01
7.146859e-01
7.098838e-01
7.050781e-01
6.860886e-01
6.912455e-01
6.964091e-01
7.015736e-01
7.067332e-01
7.118823e-01
7.170150e-01
7.221251e-01
7.272062e-01
7.322521e-01
7.372562e-01
7.422122e-01
7.471136e-01
7.519538e-01
7.567263e-01
7.614249e-01
7.660431e-01
7.705745e-01
7.750133e-01
7.793535e-01
7.835894e-01
7.877156e-01
7.917269e-01
7.956184e-01
7.993853e-01
8.030235e-01
8.065290e-01
8.098983e-01
8.131284e-01
8.162162e-01
8.191596e-01
8.219565e-01
8.246054e-01
8.271050e-01
8.294546e-01
8.316536e-01
8.337018e-01
8.355997e-01
8.373475e-01
8.389460e-01
8.403961e-01
8.416991e-01
8.428564e-01
8.438691e-01
8.447387e-01
8.454661e-01
8.460530e-01
8.465003e-01
8.468090e-01
8.469800e-01
8.470135e-01
8.469099e-01
8.466690e-01
8.462906e-01
8.457744e-01
8.451197e-01
8.443253e-01
8.433905e-01
8.423141e-01
8.410951e-01
8.397325e-01
8.382250e-01
8.365719e-01
8.347725e-01
8.328261e-01
8.307327e-01
8.284922e-01
8.261053e-01
8.235726e-01
8.208954e-01
8.180754e-01
8.151145e-01
8.120153e-01
8.087807e-01
8.054142e-01
8.019199e-01
7.983017e-01
7.945647e-01
7.907135e-01
7.867543e-01
7.826922e-01
7.785336e-01
7.742847e-01
7.699518e-01
7.655413e-01
7.610600e-01
7.565143e-01
7.519109e-01
7.472558e-01
7.425558e-01
7.378167e-01
7.330445e-01
7.282452e-01
7.234244e-01
7.185875e-01
7.137401e-01
7.088890e-01
6.895332e-01
6.947755e-01
7.000251e-01
7.052765e-01
7.105235e-01
7.157601e-01
7.209800e-01
7.261767e-01
7.313439e-01
7.364745e-01
7.415622e-01
7.465999e-01
7.515810e-01
7.564985e-01
7.613459e-01
7.661163e-01
7.708029e-01
7.753994e-01
7.798997e-01
7.842973e-01
7.885866e-01
7.927615e-01
7.968172e-01
8.007483e-01
8.045504e-01
8.082187e-01
8.117496e-01
8.151395e-01
8.183851e-01
8.214841e-01
8.244342e-01
8.272330e-01
8.298799e-01
8.323735e-01
8.347134e-01
8.368992e-01
8.389312e-01
8.408099e-01
8.425363e-01
8.441113e-01
8.455364e-01
8.468131e-01
8.479433e-01
8.489285e-01
8.497705e-01
8.504709e-01
8.510315e-01
8.514533e-01
8.517381e-01
8.518864e-01
8.518990e-01
8.517761e-01
8.515178e-01
8.511238e-01
8.505937e-01
8.499265e-01
8.491213e-01
8.481768e-01
8.470919e-01
8.458652e-01
8.444953e-01
8.429809e-01
8.413209e-01
8.395144e-01
8.375606e-01
8.354589e-01
8.332095e-01
8.308124e-01
8.282682e-01
8.255781e-01
8.227436e-01
8.197665e-01
8.166491e-01
8.133945e-01
8.100061e-01
8.064877e-01
8.028436e-01
7.990784e-01
7.951975e-01
7.912061e-01
7.871103e-01
7.829162e-01
7.786303e-01
7.742586e-01
7.698083e-01
7.652858e-01
7.606983e-01
7.560520e-01
7.513537e-01
7.466099e-01
7.418270e-01
7.370108e-01
7.321679e-01
7.273037e-01
7.224239e-01
7.175338e-01
7.126389e-01
6.929207e-01
6.982488e-01
7.035858e-01
7.089252e-01
7.142605e-01
7.195856e-01
7.248938e-01
7.301785e-01
7.354325e-01
7.406490e-01
7.458209e-01
7.509413e-01
7.560028e-01
7.609984e-01
7.659211e-01
7.707638e-01
7.755195e-01
7.801815e-01
7.847431e-01
7.891981e-01
7.935402e-01
7.977636e-01
8.018629e-01
8.058329e-01
8.096687e-01
8.133658e-01
8.169204e-01
8.203289e-01
8.235884e-01
8.266961e-01
8.296500e-01
8.324482e-01
8.350901e-01
8.375742e-01
8.399007e-01
8.420696e-01
8.440814e-01
8.459370e-01
8.476377e-01
8.491848e-01
8.505804e-01
8.518264e-01
8.529250e-01
8.538782e-01
8.546884e-01
8.553575e-01
8.558874e-01
8.562800e-01
8.565366e-01
8.566588e-01
8.566472e-01
8.565020e-01
8.562235e-01
8.558115e-01
8.552654e-01
8.545840e-01
8.537664e-01
8.528111e-01
8.517169e-01
8.504817e-01
8.491043e-01
8.475829e-01
8.459163e-01
8.441032e-01
8.421425e-01
8.400335e-01
8.377761e-01
8.353702e-01
8.328162e-01
8.301150e-01
8.272679e-01
8.242768e-01
8.211436e-01
8.178717e-01
8.144638e-01
8.109242e-01
8.072568e-01
8.034668e-01
7.995589e-01
7.955388e-01
7.914125e-01
7.871861e-01
7.828662e-01
7.784595e-01
7.739725e-01
7.694125e-01
7.647862e-01
7.601005e-01
7.553623e-01
7.505781e-01
7.457545e-01
7.408979e-01
7.360145e-01
7.311103e-01
7.261908e-01
7.212616e-01
7.163277e-01
6.962471e-01
7.016622e-01
7.070874e-01
7.125157e-01
7.179406e-01
7.233552e-01
7.287529e-01
7.341263e-01
7.394683e-01
7.447714e-01
7.500287e-01
7.552323e-01
7.603752e-01
7.654495e-01
7.704483e-01
7.753636e-01
7.801887e-01
7.849163e-01
7.895393e-01
7.940514e-01
7.984462e-01
8.027174e-01
8.068597e-01
8.108674e-01
8.147358e-01
8.184602e-01
8.220367e-01
8.254618e-01
8.287327e-01
8.318466e-01
8.348016e-01
8.375963e-01
8.402296e-01
8.427007e-01
8.450102e-01
8.471581e-01
8.491454e-01
8.509733e-01
8.526437e-01
8.541583e-01
8.555197e-01
8.567301e-01
8.577923e-01
8.587087e-01
8.594822e-01
8.601151e-01
8.606100e-01
8.609689e-01
8.611937e-01
8.612858e-01
8.612463e-01
8.610758e-01
8.607743e-01
8.603415e-01
8.597772e-01
8.590800e-01
8.582487e-01
8.572814e-01
8.561769e-01
8.549330e-01
8.535480e-01
8.520197e-01
8.503470e-01
8.485278e-01
8.465614e-01
8.444464e-01
8.421826e-01
8.397696e-01
8.372077e-01
8.344976e-01
8.316404e-01
8.286375e-01
8.254914e-01
8.222048e-01
8.187808e-01
8.152230e-01
8.115358e-01
8.077239e-01
8.037925e-01
7.997470e-01
7.955936e-01
7.913386e-01
7.869884e-01
7.825497e-01
7.780298e-01
7.734355e-01
7.687740e-01
7.640523e-01
7.592773e-01
7.544562e-01
7.495954e-01
7.447013e-01
7.397809e-01
7.348397e-01
7.298840e-01
7.249193e-01
7.199516e-01
6.995087e-01
7.050115e-01
7.105260e-01
7.160445e-01
7.215597e-01
7.270650e-01
7.325528e-01
7.380161e-01
7.434468e-01
7.488379e-01
7.541813e-01
7.594693e-01
7.646941e-01
7.698479e-01
7.749230e-01
7.799116e-01
7.848063e-01
7.895994e-01
7.942840e-01
7.988531e-01
8.033000e-01
8.076185e-01
8.118027e-01
8.158473e-01
8.197469e-01
8.234969e-01
8.270935e-01
8.305331e-01
8.338130e-01
8.369303e-01
8.398834e-01
8.426710e-01
8.452922e-01
8.477467e-01
8.500349e-01
8.521575e-01
8.541158e-01
8.559115e-01
8.575467e-01
8.590238e-01
8.603458e-01
8.615154e-01
8.625360e-01
8.634104e-01
8.641419e-01
8.647339e-01
8.651888e-01
8.655094e-01
8.656977e-01
8.657557e-01
8.656847e-01
8.654854e-01
8.651580e-01
8.647020e-01
8.641171e-01
8.634022e-01
8.625557e-01
8.615757e-01
8.604603e-01
8.592074e-01
8.578147e-01
8.562803e-01
8.546020e-01
8.527782e-01
8.508072e-01
8.486880e-01
8.464198e-01
8.440019e-01
8.414345e-01
8.387181e-01
8.358535e-01
8.328421e-01
8.296861e-01
8.263883e-01
8.229513e-01
8.193789e-01
8.156753e-01
8.118452e-01
8.078938e-01
8.038267e-01
7.996497e-01
7.953695e-01
7.909925e-01
7.865257e-01
7.819762e-01
7.773511e-01
7.726579e-01
7.679036e-01
7.630953e-01
7.582405e-01
7.533455e-01
7.484175e-01
7.434629e-01
7.384882e-01
7.334992e-01
7.285020e-01
7.235031e-01
7.027016e-01
7.082934e-01
7.138981e-01
7.195075e-01
7.251142e-01
7.307109e-01
7.362900e-01
7.418439e-01
7.473646e-01
7.528441e-01
7.582747e-01
7.636477e-01
7.689552e-01
7.741891e-01
7.793412e-01
7.844034e-01
7.893679e-01
7.942270e-01
7.989730e-01
8.035988e-01
8.080975e-01
8.124626e-01
8.166880e-01
8.207681e-01
8.246976e-01
8.284716e-01
8.320864e-01
8.355383e-01
8.388244e-01
8.419423e-01
8.448904e-01
8.476675e-01
8.502728e-01
8.527066e-01
8.549693e-01
8.570620e-01
8.589866e-01
8.607451e-01
8.623400e-01
8.637742e-01
8.650512e-01
8.661745e-01
8.671479e-01
8.679748e-01
8.686591e-01
8.692044e-01
8.696143e-01
8.698914e-01
8.700387e-01
8.700584e-01
8.699520e-01
8.697201e-01
8.693634e-01
8.688817e-01
8.682742e-01
8.675396e-01
8.666767e-01
8.656828e-01
8.645563e-01
8.632944e-01
8.618946e-01
8.603547e-01
8.586724e-01
8.568453e-01
8.548717e-01
8.527503e-01
8.504800e-01
8.480598e-01
8.454897e-01
8.427700e-01
8.399014e-01
8.368851e-01
8.337228e-01
8.304172e-01
8.269710e-01
8.233877e-01
8.196716e-01
8.158273e-01
8.118598e-01
8.077747e-01
8.035781e-01
7.992764e-01
7.948763e-01
7.903848e-01
7.858092e-01
7.811568e-01
7.764351e-01
7.716514e-01
7.668134e-01
7.619277e-01
7.570019e-01
7.520427e-01
7.470572e-01
7.420517e-01
7.370324e-01
7.320058e-01
7.269783e-01
7.058182e-01
7.115028e-01
7.171993e-01
7.229009e-01
7.285998e-01
7.342889e-01
7.399602e-01
7.456058e-01
7.512172e-01
7.567862e-01
7.623045e-01
7.677635e-01
7.731544e-01
7.784690e-01
7.836985e-01
7.888348e-01
7.938695e-01
7.987945e-01
8.036020e-01
8.082844e-01
8.128344e-01
8.172454e-01
8.215109e-01
8.256254e-01
8.295833e-01
8.333796e-01
8.370104e-01
8.404722e-01
8.437620e-01
8.468777e-01
8.498175e-01
8.525804e-01
8.551661e-01
8.575749e-01
8.598077e-01
8.618661e-01
8.637520e-01
8.654679e-01
8.670170e-01
8.684027e-01
8.696290e-01
8.707001e-01
8.716203e-01
8.723937e-01
8.730249e-01
8.735181e-01
8.738772e-01
8.741058e-01
8.742071e-01
8.741837e-01
8.740374e-01
8.737693e-01
8.733802e-01
8.728697e-01
8.722374e-01
8.714818e-01
8.706009e-01
8.695928e-01
8.684548e-01
8.671841e-01
8.657781e-01
8.642339e-01
8.625488e-01
8.607205e-01
8.587468e-01
8.566259e-01
8.543564e-01
8.519372e-01
8.493679e-01
8.466486e-01
8.437796e-01
8.407620e-01
8.375975e-01
8.342882e-01
8.308370e-01
8.272470e-01
8.235225e-01
8.196680e-01
8.156883e-01
8.115892e-01
8.073768e-01
8.030574e-01
7.986377e-01
7.941253e-01
7.895271e-01
7.848507e-01
7.801037e-01
7.752938e-01
7.704285e-01
7.655153e-01
7.605613e-01
7.555740e-01
7.505602e-01
7.455267e-01
7.404797e-01
7.354257e-01
7.303696e-01
7.088623e-01
7.146374e-01
7.204261e-01
7.262205e-01
7.320129e-01
7.377951e-01
7.435595e-01
7.492975e-01
7.550005e-01
7.606597e-01
7.662666e-01
7.718121e-01
7.772874e-01
7.826831e-01
7.879908e-01
7.932016e-01
7.983068e-01
8.032979e-01
8.081669e-01
8.129055e-01
8.175065e-01
8.219626e-01
8.262676e-01
8.304152e-01
8.343999e-01
8.382169e-01
8.418619e-01
8.453312e-01
8.486221e-01
8.517324e-01
8.546605e-01
8.574058e-01
8.599679e-01
8.623475e-01
8.645458e-01
8.665648e-01
8.684068e-01
8.700747e-01
8.715724e-01
8.729038e-01
8.740734e-01
8.750861e-01
8.759469e-01
8.766607e-01
8.772326e-01
8.776674e-01
8.779699e-01
8.781442e-01
8.781943e-01
8.781228e-01
8.779323e-01
8.776240e-01
8.771989e-01
8.766569e-01
8.759973e-01
8.752187e-01
8.743192e-01
8.732960e-01
8.721467e-01
8.708680e-01
8.694569e-01
8.679098e-01
8.662243e-01
8.643973e-01
8.624263e-01
8.603091e-01
8.580440e-01
8.556296e-01
8.530651e-01
8.503503e-01
8.474852e-01
8.444709e-01
8.413084e-01
8.379999e-01
8.345481e-01
8.309559e-01
8.272275e-01
8.233668e-01
8.193791e-01
8.152701e-01
8.110456e-01
8.067122e-01
8.022768e-01
7.977466e-01
7.931291e-01
7.884318e-01
7.836626e-01
7.788292e-01
7.739395e-01
7.690012e-01
7.640218e-01
7.590086e-01
7.539689e-01
7.489097e-01
7.438375e-01
7.387590e-01
7.336807e-01
7.118263e-01
7.176929e-01
7.235744e-01
7.294626e-01
7.353489e-01
7.412254e-01
7.470835e-01
7.529148e-01
7.587100e-01
7.644604e-01
7.701566e-01
7.757893e-01
7.813493e-01
7.868272e-01
7.922136e-01
7.974995e-01
8.026756e-01
8.077331e-01
8.126634e-01
8.174583e-01
8.221098e-01
8.266106e-01
8.309540e-01
8.351337e-01
8.391439e-01
8.429797e-01
8.466368e-01
8.501114e-01
8.534007e-01
8.565027e-01
8.594159e-01
8.621398e-01
8.646743e-01
8.670203e-01
8.691796e-01
8.711542e-01
8.729470e-01
8.745615e-01
8.760020e-01
8.772728e-01
8.783795e-01
8.793274e-01
8.801222e-01
8.807697e-01
8.812757e-01
8.816458e-01
8.818855e-01
8.819997e-01
8.819928e-01
8.818681e-01
8.816286e-01
8.812759e-01
8.808112e-01
8.802345e-01
8.795455e-01
8.787422e-01
8.778228e-01
8.767844e-01
8.756242e-01
8.743384e-01
8.729236e-01
8.713762e-01
8.696927e-01
8.678701e-01
8.659052e-01
8.637956e-01
8.615391e-01
8.591340e-01
8.565788e-01
8.538733e-01
8.510170e-01
8.480107e-01
8.448552e-01
8.415526e-01
8.381048e-01
8.345152e-01
8.307871e-01
8.269248e-01
8.229334e-01
8.188184e-01
8.145856e-01
8.102419e-01
8.057940e-01
8.012494e-01
7.966155e-01
7.919002e-01
7.871113e-01
7.822570e-01
7.773454e-01
7.723843e-01
7.673814e-01
7.623444e-01
7.572808e-01
7.521977e-01
7.471020e-01
7.420007e-01
7.369003e-01
7.147064e-01
7.206652e-01
7.266405e-01
7.326230e-01
7.386042e-01
7.445754e-01
7.505283e-01
7.564535e-01
7.623419e-01
7.681841e-01
7.739703e-01
7.796910e-01
7.853366e-01
7.908971e-01
7.963629e-01
8.017242e-01
8.069715e-01
8.120956e-01
8.170877e-01
8.219386e-01
8.266405e-01
8.311856e-01
8.355669e-01
8.397776e-01
8.438120e-01
8.476650e-01
8.513322e-01
8.548098e-01
8.580951e-01
8.611859e-01
8.640810e-01
8.667799e-01
8.692828e-01
8.715910e-01
8.737065e-01
8.756317e-01
8.773698e-01
8.789252e-01
8.803026e-01
8.815069e-01
8.825440e-01
8.834203e-01
8.841425e-01
8.847169e-01
8.851501e-01
8.854488e-01
8.856192e-01
8.856668e-01
8.855969e-01
8.854134e-01
8.851199e-01
8.847183e-01
8.842102e-01
8.835959e-01
8.828748e-01
8.820454e-01
8.811053e-01
8.800516e-01
8.788809e-01
8.775893e-01
8.761730e-01
8.746276e-01
8.729497e-01
8.711351e-01
8.691807e-01
8.670833e-01
8.648401e-01
8.624491e-01
8.599088e-01
8.572178e-01
8.543760e-01
8.513830e-01
8.482400e-01
8.449483e-01
8.415098e-01
8.379273e-01
8.342046e-01
8.303451e-01
8.263540e-01
8.222368e-01
8.179996e-01
8.136489e-01
8.091917e-01
8.046354e-01
7.999877e-01
7.952568e-01
7.904507e-01
7.855775e-01
7.806458e-01
7.756636e-01
7.706389e-01
7.655796e-01
7.604935e-01
7.553878e-01
7.502698e-01
7.451465e-01
7.400246e-01
7.174988e-01
7.235507e-01
7.296202e-01
7.356979e-01
7.417746e-01
7.478414e-01
7.538894e-01
7.599094e-01
7.658916e-01
7.718263e-01
7.777033e-01
7.835128e-01
7.892446e-01
7.948885e-01
8.004341e-01
8.058716e-01
8.111907e-01
8.163819e-01
8.214358e-01
8.263430e-01
8.310952e-01
8.356840e-01
8.401026e-01
8.443435e-01
8.484012e-01
8.522700e-01
8.559456e-01
8.594241e-01
8.627028e-01
8.657796e-01
8.686537e-01
8.713241e-01
8.737918e-01
8.760578e-01
8.781247e-01
8.799955e-01
8.816739e-01
8.831644e-01
8.844724e-01
8.856037e-01
8.865647e-01
8.873628e-01
8.880052e-01
8.884993e-01
8.888527e-01
8.890728e-01
8.891668e-01
8.891413e-01
8.890020e-01
8.887539e-01
8.884009e-01
8.879458e-01
8.873904e-01
8.867351e-01
8.859796e-01
8.851224e-01
8.841609e-01
8.830919e-01
8.819119e-01
8.806162e-01
8.792007e-01
8.776609e-01
8.759922e-01
8.741901e-01
8.722509e-01
8.701710e-01
8.679469e-01
8.655760e-01
8.630563e-01
8.603861e-01
8.575644e-01
8.545910e-01
8.514661e-01
8.481911e-01
8.447673e-01
8.411971e-01
8.374840e-01
8.336319e-01
8.296453e-01
8.255298e-01
8.212914e-01
8.169369e-01
8.124729e-01
8.079075e-01
8.032483e-01
7.985038e-01
7.936820e-01
7.887918e-01
7.838413e-01
7.788391e-01
7.737936e-01
7.687129e-01
7.636050e-01
7.584776e-01
7.533377e-01
7.481923e-01
7.430458e-01
7.201996e-01
7.263451e-01
7.325097e-01
7.386832e-01
7.448560e-01
7.510189e-01
7.571630e-01
7.632782e-01
7.693548e-01
7.753827e-01
7.813513e-01
7.872502e-01
7.930691e-01
7.987970e-01
8.044233e-01
8.099375e-01
8.153292e-01
8.205879e-01
8.257040e-01
8.306679e-01
8.354704e-01
8.401031e-01
8.445585e-01
8.488292e-01
8.529092e-01
8.567927e-01
8.604753e-01
8.639530e-01
8.672230e-01
8.702833e-01
8.731331e-01
8.757717e-01
8.782004e-01
8.804204e-01
8.824345e-01
8.842461e-01
8.858592e-01
8.872790e-01
8.885118e-01
8.895636e-01
8.904419e-01
8.911546e-01
8.917100e-01
8.921165e-01
8.923825e-01
8.925166e-01
8.925271e-01
8.924212e-01
8.922060e-01
8.918869e-01
8.914689e-01
8.909553e-01
8.903483e-01
8.896487e-01
8.888563e-01
8.879697e-01
8.869861e-01
8.859022e-01
8.847140e-01
8.834166e-01
8.820052e-01
8.804744e-01
8.788196e-01
8.770353e-01
8.751171e-01
8.730605e-01
8.708620e-01
8.685178e-01
8.660254e-01
8.633826e-01
8.605878e-01
8.576403e-01
8.545400e-01
8.512872e-01
8.478836e-01
8.443309e-01
8.406324e-01
8.367918e-01
8.328137e-01
8.287033e-01
8.244669e-01
8.201109e-01
8.156428e-01
8.110701e-01
8.064011e-01
8.016441e-01
7.968079e-01
7.919011e-01
7.869328e-01
7.819113e-01
7.768454e-01
7.717435e-01
7.666140e-01
7.614646e-01
7.563033e-01
7.511374e-01
7.459755e-01
7.228012e-01
7.290438e-01
7.353050e-01
7.415749e-01
7.478442e-01
7.541038e-01
7.603443e-01
7.665555e-01
7.727272e-01
7.788488e-01
7.849097e-01
7.908990e-01
7.968056e-01
8.026184e-01
8.083262e-01
8.139180e-01
8.193829e-01
8.247100e-01
8.298891e-01
8.349099e-01
8.397632e-01
8.444399e-01
8.489321e-01
8.532323e-01
8.573340e-01
8.612313e-01
8.649198e-01
8.683950e-01
8.716547e-01
8.746963e-01
8.775191e-01
8.801230e-01
8.825092e-01
8.846793e-01
8.866364e-01
8.883840e-01
8.899269e-01
8.912708e-01
8.924222e-01
8.933882e-01
8.941771e-01
8.947973e-01
8.952584e-01
8.955695e-01
8.957406e-01
8.957810e-01
8.957002e-01
8.955066e-01
8.952082e-01
8.948117e-01
8.943228e-01
8.937454e-01
8.930823e-01
8.923347e-01
8.915030e-01
8.905853e-01
8.895792e-01
8.884810e-01
8.872863e-01
8.859898e-01
8.845859e-01
8.830690e-01
8.814331e-01
8.796725e-01
8.777819e-01
8.757557e-01
8.735899e-01
8.712799e-01
8.688223e-01
8.662143e-01
8.634536e-01
8.605389e-01
8.574693e-01
8.542453e-01
8.508673e-01
8.473374e-01
8.436582e-01
8.398334e-01
8.358671e-01
8.317651e-01
8.275329e-01
8.231779e-01
8.187070e-01
8.141286e-01
8.094506e-01
8.046820e-01
7.998316e-01
7.949087e-01
7.899222e-01
7.848812e-01
7.797944e-01
7.746708e-01
7.695190e-01
7.643472e-01
7.591631e-01
7.539743e-01
7.487869e-01
7.253075e-01
7.316452e-01
7.380025e-01
7.443690e-01
7.507353e-01
7.570920e-01
7.634293e-01
7.697369e-01
7.760043e-01
7.822205e-01
7.883744e-01
[truncated: 11,523,141 more chars]
