# Supplementary material for: DARC 2.0: Improved Docking and Virtual Screening at Protein Interaction Sites
Source: PLoS One. 2015 Jul 16;10(7):e0131612. doi: 10.1371/journal.pone.0131612 (PMC4504481; doi:10.1371/journal.pone.0131612)
Supplement: S1 Dataset — The protocol capture contains all the example input and output files, and representative command-lines and flags required for running DARC. (GZ) [file pone.0131612.s001.gz › DARC2-protocol_capture/input/4ERF.pdb]

ATOM      1  N   ILE A  19     -23.544   5.085  -8.399  1.00 34.07           N  
ATOM      2  CA  ILE A  19     -23.824   5.624  -9.737  1.00 34.16           C  
ATOM      3  C   ILE A  19     -25.062   5.122 -10.433  1.00 32.57           C  
ATOM      4  O   ILE A  19     -25.100   4.018 -10.983  1.00 33.72           O  
ATOM      5  CB  ILE A  19     -22.639   5.428 -10.694  1.00 33.50           C  
ATOM      6  CG1 ILE A  19     -21.413   6.058 -10.017  1.00 34.58           C  
ATOM      7  CG2 ILE A  19     -22.899   6.131 -12.068  1.00 32.55           C  
ATOM      8  CD1 ILE A  19     -20.173   5.894 -10.735  1.00 33.62           C  
ATOM      9  N   PRO A  20     -26.104   5.942 -10.432  1.00 31.56           N  
ATOM     10  CA  PRO A  20     -27.386   5.646 -11.061  1.00 29.04           C  
ATOM     11  C   PRO A  20     -27.089   5.389 -12.512  1.00 27.47           C  
ATOM     12  O   PRO A  20     -26.097   5.882 -13.035  1.00 26.48           O  
ATOM     13  CB  PRO A  20     -28.156   6.927 -10.846  1.00 28.58           C  
ATOM     14  CG  PRO A  20     -27.073   7.966 -10.854  1.00 29.65           C  
ATOM     15  CD  PRO A  20     -26.052   7.338  -9.983  1.00 30.87           C  
ATOM     16  N   ALA A  21     -27.933   4.586 -13.140  1.00 25.93           N  
ATOM     17  CA  ALA A  21     -27.790   4.270 -14.541  1.00 26.57           C  
ATOM     18  C   ALA A  21     -28.261   5.460 -15.361  1.00 25.24           C  
ATOM     19  O   ALA A  21     -27.902   5.586 -16.521  1.00 27.26           O  
ATOM     20  CB  ALA A  21     -28.599   3.033 -14.882  1.00 27.20           C  
ATOM     21  N   SER A  22     -29.055   6.347 -14.764  1.00 24.86           N  
ATOM     22  CA  SER A  22     -29.554   7.531 -15.478  1.00 22.94           C  
ATOM     23  C   SER A  22     -28.438   8.485 -15.941  1.00 22.16           C  
ATOM     24  O   SER A  22     -28.594   9.207 -16.928  1.00 20.54           O  
ATOM     25  CB  SER A  22     -30.529   8.309 -14.596  1.00 22.90           C  
ATOM     26  OG  SER A  22     -29.890   8.808 -13.444  1.00 21.59           O  
ATOM     27  N   GLU A  23     -27.324   8.494 -15.212  1.00 22.59           N  
ATOM     28  CA  GLU A  23     -26.165   9.345 -15.518  1.00 24.75           C  
ATOM     29  C   GLU A  23     -25.563   9.020 -16.895  1.00 23.86           C  
ATOM     30  O   GLU A  23     -24.919   9.861 -17.517  1.00 24.10           O  
ATOM     31  CB  GLU A  23     -25.112   9.147 -14.420  1.00 25.23           C  
ATOM     32  CG  GLU A  23     -23.709   9.564 -14.771  1.00 26.08           C  
ATOM     33  CD  GLU A  23     -23.578  11.038 -15.071  1.00 27.94           C  
ATOM     34  OE1 GLU A  23     -24.489  11.828 -14.721  1.00 28.31           O  
ATOM     35  OE2 GLU A  23     -22.539  11.405 -15.655  1.00 27.61           O  
ATOM     36  N   GLN A  24     -25.780   7.791 -17.354  1.00 25.05           N  
ATOM     37  CA  GLN A  24     -25.248   7.342 -18.638  1.00 25.99           C  
ATOM     38  C   GLN A  24     -25.955   7.918 -19.859  1.00 25.88           C  
ATOM     39  O   GLN A  24     -25.418   7.866 -20.969  1.00 23.99           O  
ATOM     40  CB  GLN A  24     -25.238   5.808 -18.739  1.00 27.36           C  
ATOM     41  CG  GLN A  24     -24.098   5.084 -17.944  1.00 31.22           C  
ATOM     42  CD  GLN A  24     -23.980   3.636 -18.369  1.00 34.56           C  
ATOM     43  OE1 GLN A  24     -23.927   3.366 -19.588  1.00 37.50           O  
ATOM     44  NE2 GLN A  24     -23.893   2.710 -17.423  1.00 35.82           N  
ATOM     45  N   GLU A  25     -27.151   8.466 -19.639  1.00 25.41           N  
ATOM     46  CA  GLU A  25     -27.954   9.077 -20.678  1.00 24.59           C  
ATOM     47  C   GLU A  25     -27.625  10.549 -20.833  1.00 24.67           C  
ATOM     48  O   GLU A  25     -28.011  11.216 -21.830  1.00 24.28           O  
ATOM     49  CB  GLU A  25     -29.428   8.938 -20.334  1.00 28.44           C  
ATOM     50  CG  GLU A  25     -29.882   7.482 -20.204  1.00 31.32           C  
ATOM     51  CD  GLU A  25     -31.141   7.315 -19.357  1.00 34.58           C  
ATOM     52  OE1 GLU A  25     -32.050   8.162 -19.428  1.00 35.35           O  
ATOM     53  OE2 GLU A  25     -31.227   6.314 -18.613  1.00 38.41           O  
ATOM     54  N   THR A  26     -26.916  11.098 -19.855  1.00 22.90           N  
ATOM     55  CA  THR A  26     -26.504  12.515 -19.869  1.00 23.17           C  
ATOM     56  C   THR A  26     -25.716  12.877 -21.098  1.00 21.48           C  
ATOM     57  O   THR A  26     -24.790  12.156 -21.505  1.00 20.98           O  
ATOM     58  CB  THR A  26     -25.628  12.799 -18.690  1.00 23.74           C  
ATOM     59  OG1 THR A  26     -26.456  12.784 -17.531  1.00 25.43           O  
ATOM     60  CG2 THR A  26     -24.950  14.134 -18.851  1.00 26.55           C  
ATOM     61  N   LEU A  27     -26.068  14.013 -21.657  1.00 21.51           N  
ATOM     62  CA  LEU A  27     -25.464  14.486 -22.851  1.00 20.65           C  
ATOM     63  C   LEU A  27     -24.361  15.507 -22.531  1.00 20.38           C  
ATOM     64  O   LEU A  27     -24.528  16.374 -21.660  1.00 20.86           O  
ATOM     65  CB  LEU A  27     -26.622  15.019 -23.712  1.00 22.42           C  
ATOM     66  CG  LEU A  27     -27.664  13.857 -23.996  1.00 23.41           C  
ATOM     67  CD1 LEU A  27     -29.051  14.416 -24.361  1.00 24.36           C  
ATOM     68  CD2 LEU A  27     -27.116  12.986 -25.112  1.00 23.53           C  
ATOM     69  N   VAL A  28     -23.218  15.347 -23.207  1.00 18.09           N  
ATOM     70  CA  VAL A  28     -22.025  16.168 -22.990  1.00 17.52           C  
ATOM     71  C   VAL A  28     -21.234  16.501 -24.263  1.00 19.19           C  
ATOM     72  O   VAL A  28     -21.340  15.815 -25.290  1.00 18.42           O  
ATOM     73  CB  VAL A  28     -21.057  15.432 -22.024  1.00 17.58           C  
ATOM     74  CG1 VAL A  28     -21.797  15.010 -20.763  1.00 13.62           C  
ATOM     75  CG2 VAL A  28     -20.471  14.201 -22.713  1.00 16.61           C  
ATOM     76  N   ARG A  29     -20.426  17.555 -24.180  1.00 20.75           N  
ATOM     77  CA  ARG A  29     -19.588  17.999 -25.288  1.00 21.13           C  
ATOM     78  C   ARG A  29     -18.153  18.091 -24.806  1.00 20.33           C  
ATOM     79  O   ARG A  29     -17.781  19.018 -24.077  1.00 18.32           O  
ATOM     80  CB  ARG A  29     -20.041  19.352 -25.771  1.00 24.17           C  
ATOM     81  CG  ARG A  29     -21.375  19.602 -25.216  1.00 31.12           C  
ATOM     82  CD  ARG A  29     -22.171  20.719 -25.828  1.00 33.94           C  
ATOM     83  NE  ARG A  29     -21.808  21.226 -27.184  1.00 35.99           N  
ATOM     84  CZ  ARG A  29     -22.685  21.286 -28.176  1.00 38.15           C  
ATOM     85  NH1 ARG A  29     -23.928  20.844 -27.917  1.00 39.31           N  
ATOM     86  NH2 ARG A  29     -22.396  21.822 -29.367  1.00 40.80           N  
ATOM     87  N   PRO A  30     -17.333  17.108 -25.193  1.00 20.18           N  
ATOM     88  CA  PRO A  30     -15.916  17.010 -24.838  1.00 18.24           C  
ATOM     89  C   PRO A  30     -15.122  18.249 -25.243  1.00 19.24           C  
ATOM     90  O   PRO A  30     -15.410  18.884 -26.263  1.00 19.32           O  
ATOM     91  CB  PRO A  30     -15.471  15.769 -25.594  1.00 18.48           C  
ATOM     92  CG  PRO A  30     -16.708  14.895 -25.513  1.00 18.62           C  
ATOM     93  CD  PRO A  30     -17.796  15.875 -25.857  1.00 19.74           C  
ATOM     94  N   LYS A  31     -14.132  18.595 -24.432  1.00 17.73           N  
ATOM     95  CA  LYS A  31     -13.285  19.723 -24.737  1.00 17.92           C  
ATOM     96  C   LYS A  31     -12.262  19.192 -25.742  1.00 18.29           C  
ATOM     97  O   LYS A  31     -12.158  17.980 -25.947  1.00 19.40           O  
ATOM     98  CB  LYS A  31     -12.621  20.239 -23.462  1.00 17.85           C  
ATOM     99  CG  LYS A  31     -13.618  20.858 -22.496  1.00 17.78           C  
ATOM    100  CD  LYS A  31     -12.975  21.210 -21.168  1.00 18.16           C  
ATOM    101  CE  LYS A  31     -13.983  21.748 -20.162  1.00 18.74           C  
ATOM    102  NZ  LYS A  31     -13.293  22.145 -18.880  1.00 17.00           N  
ATOM    103  N   PRO A  32     -11.496  20.086 -26.382  1.00 18.39           N  
ATOM    104  CA  PRO A  32     -10.497  19.687 -27.374  1.00 17.87           C  
ATOM    105  C   PRO A  32      -9.611  18.472 -27.115  1.00 17.21           C  
ATOM    106  O   PRO A  32      -9.536  17.590 -27.957  1.00 17.88           O  
ATOM    107  CB  PRO A  32      -9.711  20.969 -27.592  1.00 18.44           C  
ATOM    108  CG  PRO A  32     -10.793  22.004 -27.505  1.00 18.83           C  
ATOM    109  CD  PRO A  32     -11.554  21.557 -26.273  1.00 18.81           C  
ATOM    110  N   LEU A  33      -8.955  18.400 -25.964  1.00 17.78           N  
ATOM    111  CA  LEU A  33      -8.080  17.266 -25.699  1.00 19.02           C  
ATOM    112  C   LEU A  33      -8.822  15.945 -25.628  1.00 18.35           C  
ATOM    113  O   LEU A  33      -8.395  14.946 -26.200  1.00 19.12           O  
ATOM    114  CB  LEU A  33      -7.308  17.465 -24.395  1.00 21.02           C  
ATOM    115  CG  LEU A  33      -6.344  16.300 -24.196  1.00 23.48           C  
ATOM    116  CD1 LEU A  33      -5.461  16.194 -25.445  1.00 23.78           C  
ATOM    117  CD2 LEU A  33      -5.508  16.492 -22.925  1.00 24.03           C  
ATOM    118  N   LEU A  34      -9.931  15.936 -24.906  1.00 17.01           N  
ATOM    119  CA  LEU A  34     -10.708  14.718 -24.786  1.00 17.69           C  
ATOM    120  C   LEU A  34     -11.279  14.315 -26.143  1.00 17.02           C  
ATOM    121  O   LEU A  34     -11.377  13.132 -26.455  1.00 17.89           O  
ATOM    122  CB  LEU A  34     -11.839  14.911 -23.779  1.00 15.69           C  
ATOM    123  CG  LEU A  34     -12.803  13.733 -23.647  1.00 17.75           C  
ATOM    124  CD1 LEU A  34     -12.071  12.470 -23.210  1.00 15.86           C  
ATOM    125  CD2 LEU A  34     -13.869  14.112 -22.639  1.00 18.59           C  
ATOM    126  N   LEU A  35     -11.660  15.302 -26.948  1.00 18.01           N  
ATOM    127  CA  LEU A  35     -12.205  15.012 -28.265  1.00 17.83           C  
ATOM    128  C   LEU A  35     -11.138  14.344 -29.128  1.00 19.41           C  
ATOM    129  O   LEU A  35     -11.438  13.445 -29.908  1.00 18.39           O  
ATOM    130  CB  LEU A  35     -12.668  16.293 -28.942  1.00 19.21           C  
ATOM    131  CG  LEU A  35     -13.406  16.054 -30.261  1.00 20.07           C  
ATOM    132  CD1 LEU A  35     -14.711  15.326 -29.973  1.00 20.01           C  
ATOM    133  CD2 LEU A  35     -13.673  17.383 -30.961  1.00 18.83           C  
ATOM    134  N   LYS A  36      -9.894  14.802 -28.990  1.00 20.41           N  
ATOM    135  CA  LYS A  36      -8.776  14.249 -29.749  1.00 22.67           C  
ATOM    136  C   LYS A  36      -8.596  12.782 -29.369  1.00 22.33           C  
ATOM    137  O   LYS A  36      -8.252  11.958 -30.206  1.00 23.29           O  
ATOM    138  CB  LYS A  36      -7.497  15.041 -29.454  1.00 25.73           C  
ATOM    139  CG  LYS A  36      -6.226  14.531 -30.143  1.00 27.48           C  
ATOM    140  CD  LYS A  36      -5.025  15.279 -29.579  1.00 30.68           C  
ATOM    141  CE  LYS A  36      -3.687  14.831 -30.180  1.00 32.24           C  
ATOM    142  NZ  LYS A  36      -3.349  15.584 -31.411  1.00 33.82           N  
ATOM    143  N   LEU A  37      -8.840  12.451 -28.105  1.00 21.43           N  
ATOM    144  CA  LEU A  37      -8.714  11.066 -27.664  1.00 21.60           C  
ATOM    145  C   LEU A  37      -9.862  10.223 -28.249  1.00 20.41           C  
ATOM    146  O   LEU A  37      -9.642   9.173 -28.877  1.00 18.87           O  
ATOM    147  CB  LEU A  37      -8.726  11.002 -26.126  1.00 20.34           C  
ATOM    148  CG  LEU A  37      -8.680   9.615 -25.479  1.00 20.70           C  
ATOM    149  CD1 LEU A  37      -8.183   9.721 -24.047  1.00 20.66           C  
ATOM    150  CD2 LEU A  37     -10.056   8.963 -25.524  1.00 20.11           C  
ATOM    151  N   LEU A  38     -11.082  10.710 -28.048  1.00 19.35           N  
ATOM    152  CA  LEU A  38     -12.289  10.045 -28.523  1.00 19.14           C  
ATOM    153  C   LEU A  38     -12.303   9.733 -30.019  1.00 19.05           C  
ATOM    154  O   LEU A  38     -12.795   8.686 -30.429  1.00 18.86           O  
ATOM    155  CB  LEU A  38     -13.514  10.893 -28.178  1.00 18.34           C  
ATOM    156  CG  LEU A  38     -13.775  11.040 -26.688  1.00 18.95           C  
ATOM    157  CD1 LEU A  38     -14.958  11.978 -26.449  1.00 17.48           C  
ATOM    158  CD2 LEU A  38     -14.016   9.661 -26.104  1.00 17.56           C  
ATOM    159  N   LYS A  39     -11.774  10.645 -30.829  1.00 19.59           N  
ATOM    160  CA  LYS A  39     -11.744  10.439 -32.272  1.00 21.44           C  
ATOM    161  C   LYS A  39     -10.754   9.398 -32.745  1.00 20.77           C  
ATOM    162  O   LYS A  39     -10.676   9.130 -33.939  1.00 20.54           O  
ATOM    163  CB  LYS A  39     -11.383  11.712 -33.011  1.00 22.55           C  
ATOM    164  CG  LYS A  39     -12.421  12.796 -32.934  1.00 25.44           C  
ATOM    165  CD  LYS A  39     -11.928  14.053 -33.612  1.00 30.20           C  
ATOM    166  CE  LYS A  39     -10.569  13.855 -34.210  1.00 30.07           C  
ATOM    167  NZ  LYS A  39     -10.192  14.993 -35.039  1.00 31.98           N  
ATOM    168  N   SER A  40      -9.962   8.845 -31.842  1.00 20.20           N  
ATOM    169  CA  SER A  40      -9.006   7.837 -32.246  1.00 19.63           C  
ATOM    170  C   SER A  40      -9.673   6.471 -32.126  1.00 19.01           C  
ATOM    171  O   SER A  40      -9.136   5.461 -32.595  1.00 17.92           O  
ATOM    172  CB  SER A  40      -7.766   7.887 -31.358  1.00 21.34           C  
ATOM    173  OG  SER A  40      -8.049   7.380 -30.072  1.00 25.58           O  
ATOM    174  N   VAL A  41     -10.849   6.448 -31.498  1.00 18.05           N  
ATOM    175  CA  VAL A  41     -11.587   5.202 -31.305  1.00 18.94           C  
ATOM    176  C   VAL A  41     -13.025   5.253 -31.787  1.00 19.26           C  
ATOM    177  O   VAL A  41     -13.684   4.229 -31.880  1.00 19.95           O  
ATOM    178  CB  VAL A  41     -11.612   4.774 -29.819  1.00 18.60           C  
ATOM    179  CG1 VAL A  41     -10.282   4.167 -29.438  1.00 17.51           C  
ATOM    180  CG2 VAL A  41     -11.937   5.963 -28.931  1.00 17.34           C  
ATOM    181  N   GLY A  42     -13.514   6.447 -32.084  1.00 20.65           N  
ATOM    182  CA  GLY A  42     -14.878   6.565 -32.545  1.00 21.50           C  
ATOM    183  C   GLY A  42     -15.100   7.769 -33.432  1.00 20.87           C  
ATOM    184  O   GLY A  42     -14.279   8.681 -33.482  1.00 18.83           O  
ATOM    185  N   ALA A  43     -16.233   7.768 -34.123  1.00 22.20           N  
ATOM    186  CA  ALA A  43     -16.595   8.864 -35.010  1.00 24.07           C  
ATOM    187  C   ALA A  43     -16.757  10.162 -34.215  1.00 24.03           C  
ATOM    188  O   ALA A  43     -17.246  10.148 -33.086  1.00 25.42           O  
ATOM    189  CB  ALA A  43     -17.885   8.526 -35.728  1.00 25.74           C  
ATOM    190  N   GLN A  44     -16.347  11.283 -34.799  1.00 24.01           N  
ATOM    191  CA  GLN A  44     -16.483  12.565 -34.113  1.00 24.28           C  
ATOM    192  C   GLN A  44     -17.960  12.973 -34.093  1.00 23.48           C  
ATOM    193  O   GLN A  44     -18.669  12.809 -35.083  1.00 19.48           O  
ATOM    194  CB  GLN A  44     -15.660  13.664 -34.815  1.00 28.41           C  
ATOM    195  CG  GLN A  44     -15.575  14.982 -34.006  1.00 32.02           C  
ATOM    196  CD  GLN A  44     -14.861  16.119 -34.735  1.00 34.71           C  
ATOM    197  OE1 GLN A  44     -13.923  15.889 -35.507  1.00 36.68           O  
ATOM    198  NE2 GLN A  44     -15.290  17.359 -34.473  1.00 35.47           N  
ATOM    199  N   LYS A  45     -18.410  13.477 -32.946  1.00 23.36           N  
ATOM    200  CA  LYS A  45     -19.779  13.946 -32.770  1.00 24.74           C  
ATOM    201  C   LYS A  45     -19.732  15.265 -31.987  1.00 24.43           C  
ATOM    202  O   LYS A  45     -18.781  15.518 -31.256  1.00 25.19           O  
ATOM    203  CB  LYS A  45     -20.611  12.933 -31.977  1.00 24.53           C  
ATOM    204  CG  LYS A  45     -21.060  11.685 -32.721  1.00 26.31           C  
ATOM    205  CD  LYS A  45     -22.126  10.996 -31.871  1.00 28.16           C  
ATOM    206  CE  LYS A  45     -22.835   9.870 -32.570  1.00 29.69           C  
ATOM    207  NZ  LYS A  45     -23.978   9.428 -31.702  1.00 29.82           N  
ATOM    208  N   ASP A  46     -20.746  16.107 -32.152  1.00 26.18           N  
ATOM    209  CA  ASP A  46     -20.802  17.373 -31.424  1.00 27.33           C  
ATOM    210  C   ASP A  46     -21.213  17.118 -29.974  1.00 26.40           C  
ATOM    211  O   ASP A  46     -20.732  17.763 -29.045  1.00 28.10           O  
ATOM    212  CB  ASP A  46     -21.815  18.323 -32.075  1.00 29.53           C  
ATOM    213  CG  ASP A  46     -21.275  18.986 -33.325  1.00 33.26           C  
ATOM    214  OD1 ASP A  46     -20.126  19.498 -33.295  1.00 36.26           O  
ATOM    215  OD2 ASP A  46     -22.002  19.010 -34.341  1.00 36.17           O  
ATOM    216  N   THR A  47     -22.116  16.167 -29.797  1.00 23.57           N  
ATOM    217  CA  THR A  47     -22.628  15.826 -28.489  1.00 21.17           C  
ATOM    218  C   THR A  47     -22.551  14.324 -28.333  1.00 19.47           C  
ATOM    219  O   THR A  47     -22.809  13.582 -29.276  1.00 20.53           O  
ATOM    220  CB  THR A  47     -24.105  16.289 -28.350  1.00 20.27           C  
ATOM    221  OG1 THR A  47     -24.170  17.713 -28.484  1.00 23.81           O  
ATOM    222  CG2 THR A  47     -24.682  15.881 -27.006  1.00 22.32           C  
ATOM    223  N   TYR A  48     -22.159  13.884 -27.144  1.00 19.02           N  
ATOM    224  CA  TYR A  48     -22.072  12.469 -26.824  1.00 18.40           C  
ATOM    225  C   TYR A  48     -22.867  12.224 -25.544  1.00 18.90           C  
ATOM    226  O   TYR A  48     -23.030  13.128 -24.726  1.00 18.98           O  
ATOM    227  CB  TYR A  48     -20.634  12.044 -26.527  1.00 17.44           C  
ATOM    228  CG  TYR A  48     -19.640  12.131 -27.660  1.00 17.64           C  
ATOM    229  CD1 TYR A  48     -18.984  13.329 -27.961  1.00 16.27           C  
ATOM    230  CD2 TYR A  48     -19.328  11.001 -28.411  1.00 19.21           C  
ATOM    231  CE1 TYR A  48     -18.037  13.392 -28.985  1.00 17.21           C  
ATOM    232  CE2 TYR A  48     -18.386  11.051 -29.433  1.00 17.44           C  
ATOM    233  CZ  TYR A  48     -17.742  12.242 -29.713  1.00 17.00           C  
ATOM    234  OH  TYR A  48     -16.774  12.255 -30.692  1.00 20.76           O  
ATOM    235  N   THR A  49     -23.341  10.999 -25.368  1.00 17.86           N  
ATOM    236  CA  THR A  49     -24.050  10.633 -24.154  1.00 20.62           C  
ATOM    237  C   THR A  49     -22.890  10.133 -23.303  1.00 20.85           C  
ATOM    238  O   THR A  49     -21.827   9.811 -23.844  1.00 21.46           O  
ATOM    239  CB  THR A  49     -25.018   9.458 -24.374  1.00 19.93           C  
ATOM    240  OG1 THR A  49     -24.268   8.311 -24.797  1.00 18.81           O  
ATOM    241  CG2 THR A  49     -26.081   9.812 -25.433  1.00 19.82           C  
ATOM    242  N   MET A  50     -23.057  10.060 -21.992  1.00 20.86           N  
ATOM    243  CA  MET A  50     -21.944   9.585 -21.180  1.00 20.83           C  
ATOM    244  C   MET A  50     -21.625   8.117 -21.499  1.00 21.95           C  
ATOM    245  O   MET A  50     -20.457   7.724 -21.447  1.00 19.85           O  
ATOM    246  CB  MET A  50     -22.207   9.791 -19.683  1.00 21.52           C  
ATOM    247  CG  MET A  50     -21.861  11.203 -19.155  1.00 22.88           C  
ATOM    248  SD  MET A  50     -20.110  11.718 -19.386  1.00 23.97           S  
ATOM    249  CE  MET A  50     -19.285  10.581 -18.322  1.00 25.53           C  
ATOM    250  N   LYS A  51     -22.643   7.309 -21.834  1.00 20.47           N  
ATOM    251  CA  LYS A  51     -22.429   5.899 -22.225  1.00 20.22           C  
ATOM    252  C   LYS A  51     -21.432   5.839 -23.395  1.00 18.44           C  
ATOM    253  O   LYS A  51     -20.614   4.930 -23.459  1.00 19.26           O  
ATOM    254  CB  LYS A  51     -23.764   5.259 -22.673  1.00 21.74           C  
ATOM    255  CG  LYS A  51     -23.718   3.849 -23.293  1.00 26.52           C  
ATOM    256  CD  LYS A  51     -25.087   3.561 -23.959  1.00 29.46           C  
ATOM    257  CE  LYS A  51     -25.425   2.096 -24.227  1.00 31.11           C  
ATOM    258  NZ  LYS A  51     -26.842   1.794 -23.800  1.00 35.78           N  
ATOM    259  N   GLU A  52     -21.520   6.781 -24.327  1.00 16.71           N  
ATOM    260  CA  GLU A  52     -20.571   6.785 -25.439  1.00 18.08           C  
ATOM    261  C   GLU A  52     -19.185   7.175 -24.909  1.00 17.00           C  
ATOM    262  O   GLU A  52     -18.212   6.452 -25.111  1.00 15.53           O  
ATOM    263  CB  GLU A  52     -21.002   7.750 -26.549  1.00 19.30           C  
ATOM    264  CG  GLU A  52     -22.312   7.371 -27.223  1.00 22.80           C  
ATOM    265  CD  GLU A  52     -22.714   8.360 -28.292  1.00 25.33           C  
ATOM    266  OE1 GLU A  52     -22.730   9.570 -27.990  1.00 24.47           O  
ATOM    267  OE2 GLU A  52     -23.013   7.928 -29.430  1.00 29.79           O  
ATOM    268  N   VAL A  53     -19.101   8.305 -24.214  1.00 16.22           N  
ATOM    269  CA  VAL A  53     -17.814   8.731 -23.678  1.00 16.94           C  
ATOM    270  C   VAL A  53     -17.119   7.615 -22.887  1.00 17.09           C  
ATOM    271  O   VAL A  53     -15.950   7.339 -23.106  1.00 16.47           O  
ATOM    272  CB  VAL A  53     -17.942   9.992 -22.786  1.00 15.60           C  
ATOM    273  CG1 VAL A  53     -16.575  10.355 -22.201  1.00 17.25           C  
ATOM    274  CG2 VAL A  53     -18.470  11.168 -23.614  1.00 16.26           C  
ATOM    275  N   LEU A  54     -17.832   6.948 -21.987  1.00 18.09           N  
ATOM    276  CA  LEU A  54     -17.194   5.897 -21.208  1.00 17.70           C  
ATOM    277  C   LEU A  54     -16.755   4.705 -22.044  1.00 17.49           C  
ATOM    278  O   LEU A  54     -15.680   4.150 -21.813  1.00 16.01           O  
ATOM    279  CB  LEU A  54     -18.105   5.411 -20.096  1.00 18.26           C  
ATOM    280  CG  LEU A  54     -18.211   6.310 -18.867  1.00 22.08           C  
ATOM    281  CD1 LEU A  54     -19.402   5.810 -18.047  1.00 24.20           C  
ATOM    282  CD2 LEU A  54     -16.909   6.290 -18.077  1.00 21.98           C  
ATOM    283  N   PHE A  55     -17.589   4.289 -22.989  1.00 16.40           N  
ATOM    284  CA  PHE A  55     -17.226   3.178 -23.864  1.00 16.79           C  
ATOM    285  C   PHE A  55     -15.964   3.528 -24.659  1.00 16.17           C  
ATOM    286  O   PHE A  55     -15.015   2.759 -24.657  1.00 16.91           O  
ATOM    287  CB  PHE A  55     -18.352   2.856 -24.852  1.00 17.65           C  
ATOM    288  CG  PHE A  55     -17.939   1.896 -25.946  1.00 16.97           C  
ATOM    289  CD1 PHE A  55     -17.783   0.538 -25.683  1.00 19.35           C  
ATOM    290  CD2 PHE A  55     -17.689   2.358 -27.232  1.00 20.05           C  
ATOM    291  CE1 PHE A  55     -17.369  -0.354 -26.689  1.00 19.03           C  
ATOM    292  CE2 PHE A  55     -17.274   1.474 -28.250  1.00 21.34           C  
ATOM    293  CZ  PHE A  55     -17.122   0.119 -27.972  1.00 18.95           C  
ATOM    294  N   TYR A  56     -15.970   4.678 -25.339  1.00 16.17           N  
ATOM    295  CA  TYR A  56     -14.820   5.105 -26.153  1.00 15.62           C  
ATOM    296  C   TYR A  56     -13.536   5.244 -25.336  1.00 17.10           C  
ATOM    297  O   TYR A  56     -12.456   4.888 -25.808  1.00 14.94           O  
ATOM    298  CB  TYR A  56     -15.132   6.421 -26.888  1.00 15.64           C  
ATOM    299  CG  TYR A  56     -16.147   6.249 -28.007  1.00 19.40           C  
ATOM    300  CD1 TYR A  56     -16.006   5.223 -28.948  1.00 20.24           C  
ATOM    301  CD2 TYR A  56     -17.266   7.075 -28.101  1.00 21.19           C  
ATOM    302  CE1 TYR A  56     -16.953   5.017 -29.946  1.00 20.67           C  
ATOM    303  CE2 TYR A  56     -18.221   6.880 -29.100  1.00 21.97           C  
ATOM    304  CZ  TYR A  56     -18.059   5.847 -30.019  1.00 22.90           C  
ATOM    305  OH  TYR A  56     -19.005   5.624 -30.999  1.00 23.43           O  
ATOM    306  N   LEU A  57     -13.664   5.758 -24.116  1.00 16.54           N  
ATOM    307  CA  LEU A  57     -12.515   5.916 -23.233  1.00 18.07           C  
ATOM    308  C   LEU A  57     -12.015   4.534 -22.832  1.00 18.25           C  
ATOM    309  O   LEU A  57     -10.812   4.275 -22.790  1.00 16.03           O  
ATOM    310  CB  LEU A  57     -12.894   6.705 -21.970  1.00 20.30           C  
ATOM    311  CG  LEU A  57     -12.491   8.183 -21.892  1.00 20.33           C  
ATOM    312  CD1 LEU A  57     -13.073   8.808 -20.646  1.00 21.71           C  
ATOM    313  CD2 LEU A  57     -10.978   8.303 -21.885  1.00 23.95           C  
ATOM    314  N   GLY A  58     -12.957   3.646 -22.533  1.00 17.29           N  
ATOM    315  CA  GLY A  58     -12.601   2.300 -22.146  1.00 17.69           C  
ATOM    316  C   GLY A  58     -11.980   1.559 -23.315  1.00 18.45           C  
ATOM    317  O   GLY A  58     -11.130   0.692 -23.118  1.00 19.44           O  
ATOM    318  N   GLN A  59     -12.404   1.900 -24.535  1.00 17.61           N  
ATOM    319  CA  GLN A  59     -11.874   1.267 -25.751  1.00 18.11           C  
ATOM    320  C   GLN A  59     -10.489   1.782 -26.048  1.00 17.24           C  
ATOM    321  O   GLN A  59      -9.633   1.040 -26.528  1.00 15.83           O  
ATOM    322  CB  GLN A  59     -12.769   1.527 -26.977  1.00 20.98           C  
ATOM    323  CG  GLN A  59     -13.995   0.642 -27.022  1.00 20.96           C  
ATOM    324  CD  GLN A  59     -13.664  -0.848 -26.960  1.00 25.56           C  
ATOM    325  OE1 GLN A  59     -13.449  -1.501 -27.994  1.00 27.32           O  
ATOM    326  NE2 GLN A  59     -13.567  -1.374 -25.757  1.00 25.29           N  
ATOM    327  N   TYR A  60     -10.284   3.064 -25.783  1.00 16.05           N  
ATOM    328  CA  TYR A  60      -8.998   3.709 -25.996  1.00 15.74           C  
ATOM    329  C   TYR A  60      -7.956   3.071 -25.068  1.00 15.77           C  
ATOM    330  O   TYR A  60      -6.819   2.803 -25.474  1.00 14.98           O  
ATOM    331  CB  TYR A  60      -9.125   5.206 -25.698  1.00 14.85           C  
ATOM    332  CG  TYR A  60      -7.812   5.940 -25.759  1.00 14.82           C  
ATOM    333  CD1 TYR A  60      -7.289   6.385 -26.968  1.00 16.13           C  
ATOM    334  CD2 TYR A  60      -7.084   6.182 -24.596  1.00 16.68           C  
ATOM    335  CE1 TYR A  60      -6.062   7.064 -27.010  1.00 18.92           C  
ATOM    336  CE2 TYR A  60      -5.875   6.846 -24.626  1.00 17.30           C  
ATOM    337  CZ  TYR A  60      -5.363   7.288 -25.830  1.00 18.71           C  
ATOM    338  OH  TYR A  60      -4.143   7.931 -25.842  1.00 19.86           O  
ATOM    339  N   ILE A  61      -8.369   2.826 -23.827  1.00 15.57           N  
ATOM    340  CA  ILE A  61      -7.528   2.207 -22.809  1.00 17.13           C  
ATOM    341  C   ILE A  61      -7.184   0.746 -23.153  1.00 18.01           C  
ATOM    342  O   ILE A  61      -6.063   0.313 -22.947  1.00 17.20           O  
ATOM    343  CB  ILE A  61      -8.232   2.236 -21.419  1.00 17.23           C  
ATOM    344  CG1 ILE A  61      -8.318   3.680 -20.898  1.00 17.86           C  
ATOM    345  CG2 ILE A  61      -7.486   1.348 -20.429  1.00 16.80           C  
ATOM    346  CD1 ILE A  61      -9.182   3.837 -19.635  1.00 15.59           C  
ATOM    347  N   MET A  62      -8.142  -0.010 -23.683  1.00 18.26           N  
ATOM    348  CA  MET A  62      -7.864  -1.406 -24.001  1.00 20.83           C  
ATOM    349  C   MET A  62      -7.044  -1.604 -25.266  1.00 22.63           C  
ATOM    350  O   MET A  62      -6.157  -2.457 -25.317  1.00 24.12           O  
ATOM    351  CB  MET A  62      -9.165  -2.205 -24.085  1.00 20.81           C  
ATOM    352  CG  MET A  62      -9.888  -2.280 -22.758  1.00 21.16           C  
ATOM    353  SD  MET A  62      -8.735  -2.770 -21.479  1.00 24.63           S  
ATOM    354  CE  MET A  62      -8.709  -4.464 -21.673  1.00 24.23           C  
ATOM    355  N   THR A  63      -7.317  -0.808 -26.287  1.00 23.76           N  
ATOM    356  CA  THR A  63      -6.571  -0.951 -27.524  1.00 25.63           C  
ATOM    357  C   THR A  63      -5.122  -0.485 -27.336  1.00 25.91           C  
ATOM    358  O   THR A  63      -4.209  -0.950 -28.026  1.00 26.93           O  
ATOM    359  CB  THR A  63      -7.247  -0.179 -28.659  1.00 24.79           C  
ATOM    360  OG1 THR A  63      -7.324   1.202 -28.307  1.00 27.54           O  
ATOM    361  CG2 THR A  63      -8.662  -0.709 -28.890  1.00 25.38           C  
ATOM    362  N   LYS A  64      -4.897   0.430 -26.405  1.00 26.54           N  
ATOM    363  CA  LYS A  64      -3.532   0.883 -26.152  1.00 26.74           C  
ATOM    364  C   LYS A  64      -2.935   0.120 -24.987  1.00 26.65           C  
ATOM    365  O   LYS A  64      -1.799   0.374 -24.551  1.00 26.60           O  
ATOM    366  CB  LYS A  64      -3.496   2.374 -25.867  1.00 26.45           C  
ATOM    367  CG  LYS A  64      -3.986   3.199 -27.010  1.00 25.07           C  
ATOM    368  CD  LYS A  64      -3.541   4.630 -26.858  1.00 28.67           C  
ATOM    369  CE  LYS A  64      -2.100   4.826 -27.342  1.00 30.00           C  
ATOM    370  NZ  LYS A  64      -1.738   6.267 -27.462  1.00 29.05           N  
ATOM    371  N   ARG A  65      -3.707  -0.835 -24.490  1.00 27.22           N  
ATOM    372  CA  ARG A  65      -3.284  -1.668 -23.376  1.00 28.55           C  
ATOM    373  C   ARG A  65      -2.687  -0.888 -22.205  1.00 28.71           C  
ATOM    374  O   ARG A  65      -1.688  -1.287 -21.602  1.00 27.54           O  
ATOM    375  CB  ARG A  65      -2.314  -2.748 -23.874  1.00 31.02           C  
ATOM    376  CG  ARG A  65      -3.022  -3.810 -24.706  1.00 36.09           C  
ATOM    377  CD  ARG A  65      -2.388  -5.196 -24.542  1.00 42.15           C  
ATOM    378  NE  ARG A  65      -1.922  -5.428 -23.179  1.00 46.33           N  
ATOM    379  CZ  ARG A  65      -1.277  -6.524 -22.801  1.00 48.36           C  
ATOM    380  NH1 ARG A  65      -1.045  -7.492 -23.679  1.00 48.87           N  
ATOM    381  NH2 ARG A  65      -0.790  -6.622 -21.570  1.00 49.74           N  
ATOM    382  N   LEU A  66      -3.314   0.239 -21.886  1.00 27.99           N  
ATOM    383  CA  LEU A  66      -2.876   1.040 -20.759  1.00 26.90           C  
ATOM    384  C   LEU A  66      -3.396   0.311 -19.527  1.00 27.43           C  
ATOM    385  O   LEU A  66      -3.055   0.642 -18.388  1.00 26.33           O  
ATOM    386  CB  LEU A  66      -3.489   2.432 -20.837  1.00 27.59           C  
ATOM    387  CG  LEU A  66      -3.088   3.243 -22.062  1.00 28.19           C  
ATOM    388  CD1 LEU A  66      -3.847   4.565 -22.059  1.00 28.19           C  
ATOM    389  CD2 LEU A  66      -1.599   3.485 -22.034  1.00 28.00           C  
ATOM    390  N   TYR A  67      -4.242  -0.681 -19.783  1.00 27.77           N  
ATOM    391  CA  TYR A  67      -4.840  -1.503 -18.741  1.00 29.47           C  
ATOM    392  C   TYR A  67      -4.606  -2.958 -19.062  1.00 31.87           C  
ATOM    393  O   TYR A  67      -5.169  -3.500 -20.019  1.00 31.06           O  
ATOM    394  CB  TYR A  67      -6.354  -1.280 -18.645  1.00 27.67           C  
ATOM    395  CG  TYR A  67      -7.017  -2.141 -17.595  1.00 26.76           C  
ATOM    396  CD1 TYR A  67      -8.280  -2.695 -17.805  1.00 27.71           C  
ATOM    397  CD2 TYR A  67      -6.387  -2.384 -16.379  1.00 28.34           C  
ATOM    398  CE1 TYR A  67      -8.897  -3.477 -16.821  1.00 27.67           C  
ATOM    399  CE2 TYR A  67      -6.986  -3.151 -15.395  1.00 28.29           C  
ATOM    400  CZ  TYR A  67      -8.240  -3.695 -15.619  1.00 29.18           C  
ATOM    401  OH  TYR A  67      -8.837  -4.448 -14.635  1.00 28.80           O  
ATOM    402  N   ASP A  68      -3.767  -3.595 -18.259  1.00 36.02           N  
ATOM    403  CA  ASP A  68      -3.483  -5.011 -18.437  1.00 38.94           C  
ATOM    404  C   ASP A  68      -4.334  -5.617 -17.331  1.00 39.82           C  
ATOM    405  O   ASP A  68      -4.096  -5.385 -16.142  1.00 39.73           O  
ATOM    406  CB  ASP A  68      -1.988  -5.294 -18.235  1.00 41.31           C  
ATOM    407  CG  ASP A  68      -1.598  -6.688 -18.700  1.00 44.03           C  
ATOM    408  OD1 ASP A  68      -2.382  -7.627 -18.445  1.00 45.21           O  
ATOM    409  OD2 ASP A  68      -0.516  -6.857 -19.314  1.00 46.37           O  
ATOM    410  N   GLU A  69      -5.367  -6.340 -17.731  1.00 41.48           N  
ATOM    411  CA  GLU A  69      -6.291  -6.928 -16.777  1.00 43.15           C  
ATOM    412  C   GLU A  69      -5.599  -7.783 -15.723  1.00 43.23           C  
ATOM    413  O   GLU A  69      -6.209  -8.153 -14.726  1.00 43.02           O  
ATOM    414  CB  GLU A  69      -7.299  -7.746 -17.577  1.00 45.13           C  
ATOM    415  CG  GLU A  69      -7.937  -6.783 -18.599  1.00 47.80           C  
ATOM    416  CD  GLU A  69      -9.384  -6.467 -18.268  1.00 50.43           C  
ATOM    417  OE1 GLU A  69      -9.903  -7.091 -17.291  1.00 51.85           O  
ATOM    418  OE2 GLU A  69     -10.022  -5.628 -18.943  1.00 52.21           O  
ATOM    419  N   LYS A  70      -4.322  -8.077 -15.972  1.00 43.26           N  
ATOM    420  CA  LYS A  70      -3.501  -8.858 -15.067  1.00 43.16           C  
ATOM    421  C   LYS A  70      -2.735  -8.015 -14.047  1.00 42.57           C  
ATOM    422  O   LYS A  70      -2.029  -8.574 -13.215  1.00 43.04           O  
ATOM    423  CB  LYS A  70      -2.526  -9.752 -15.894  1.00 42.90           C  
ATOM    424  N   GLN A  71      -2.858  -6.689 -14.128  1.00 42.33           N  
ATOM    425  CA  GLN A  71      -2.158  -5.827 -13.190  1.00 41.44           C  
ATOM    426  C   GLN A  71      -3.104  -5.156 -12.219  1.00 40.18           C  
ATOM    427  O   GLN A  71      -3.093  -3.950 -12.006  1.00 39.08           O  
ATOM    428  CB  GLN A  71      -1.269  -4.847 -13.963  1.00 42.70           C  
ATOM    429  CG  GLN A  71      -0.456  -5.797 -14.846  1.00 43.35           C  
ATOM    430  CD  GLN A  71       0.674  -5.252 -15.695  1.00 44.47           C  
ATOM    431  OE1 GLN A  71       0.800  -4.040 -15.959  1.00 45.27           O  
ATOM    432  NE2 GLN A  71       1.491  -6.168 -16.168  1.00 45.61           N  
ATOM    433  N   GLN A  72      -3.923  -6.009 -11.633  1.00 38.31           N  
ATOM    434  CA  GLN A  72      -4.857  -5.637 -10.618  1.00 37.40           C  
ATOM    435  C   GLN A  72      -5.645  -4.329 -10.769  1.00 36.27           C  
ATOM    436  O   GLN A  72      -5.475  -3.402  -9.992  1.00 36.26           O  
ATOM    437  CB  GLN A  72      -4.121  -5.688  -9.260  1.00 37.74           C  
ATOM    438  CG  GLN A  72      -3.876  -4.360  -8.536  1.00 39.17           C  
ATOM    439  CD  GLN A  72      -2.422  -4.077  -8.161  1.00 40.59           C  
ATOM    440  OE1 GLN A  72      -1.918  -2.973  -8.462  1.00 40.08           O  
ATOM    441  NE2 GLN A  72      -1.759  -5.012  -7.494  1.00 38.51           N  
ATOM    442  N   HIS A  73      -6.526  -4.261 -11.765  1.00 34.27           N  
ATOM    443  CA  HIS A  73      -7.392  -3.101 -11.972  1.00 32.17           C  
ATOM    444  C   HIS A  73      -6.802  -1.707 -12.064  1.00 30.32           C  
ATOM    445  O   HIS A  73      -7.556  -0.718 -11.987  1.00 27.95           O  
ATOM    446  CB  HIS A  73      -8.433  -3.052 -10.864  1.00 33.11           C  
ATOM    447  CG  HIS A  73      -9.207  -4.315 -10.708  1.00 35.24           C  
ATOM    448  ND1 HIS A  73      -9.611  -4.788  -9.483  1.00 37.07           N  
ATOM    449  CD2 HIS A  73      -9.691  -5.182 -11.633  1.00 35.13           C  
ATOM    450  CE1 HIS A  73     -10.319  -5.896  -9.654  1.00 37.83           C  
ATOM    451  NE2 HIS A  73     -10.379  -6.149 -10.948  1.00 36.88           N  
ATOM    452  N   ILE A  74      -5.490  -1.577 -12.214  1.00 27.26           N  
ATOM    453  CA  ILE A  74      -4.964  -0.226 -12.286  1.00 23.17           C  
ATOM    454  C   ILE A  74      -4.511   0.138 -13.713  1.00 21.77           C  
ATOM    455  O   ILE A  74      -3.846  -0.650 -14.389  1.00 21.21           O  
ATOM    456  CB  ILE A  74      -3.830  -0.034 -11.209  1.00 24.64           C  
ATOM    457  CG1 ILE A  74      -4.439   0.142  -9.797  1.00 23.39           C  
ATOM    458  CG2 ILE A  74      -3.056   1.201 -11.500  1.00 21.20           C  
ATOM    459  CD1 ILE A  74      -5.675  -0.698  -9.476  1.00 27.46           C  
ATOM    460  N   VAL A  75      -4.960   1.307 -14.180  1.00 19.65           N  
ATOM    461  CA  VAL A  75      -4.638   1.835 -15.514  1.00 18.04           C  
ATOM    462  C   VAL A  75      -3.417   2.738 -15.371  1.00 18.62           C  
ATOM    463  O   VAL A  75      -3.413   3.658 -14.552  1.00 17.19           O  
ATOM    464  CB  VAL A  75      -5.789   2.695 -16.091  1.00 16.92           C  
ATOM    465  CG1 VAL A  75      -5.385   3.308 -17.429  1.00 17.50           C  
ATOM    466  CG2 VAL A  75      -7.031   1.858 -16.239  1.00 16.15           C  
ATOM    467  N   TYR A  76      -2.396   2.484 -16.172  1.00 17.50           N  
ATOM    468  CA  TYR A  76      -1.171   3.270 -16.112  1.00 19.54           C  
ATOM    469  C   TYR A  76      -1.147   4.224 -17.301  1.00 20.29           C  
ATOM    470  O   TYR A  76      -1.082   3.806 -18.447  1.00 20.32           O  
ATOM    471  CB  TYR A  76       0.036   2.317 -16.105  1.00 19.73           C  
ATOM    472  CG  TYR A  76       0.113   1.482 -14.847  1.00 18.16           C  
ATOM    473  CD1 TYR A  76       0.681   2.001 -13.682  1.00 20.15           C  
ATOM    474  CD2 TYR A  76      -0.439   0.200 -14.793  1.00 20.32           C  
ATOM    475  CE1 TYR A  76       0.698   1.280 -12.501  1.00 19.16           C  
ATOM    476  CE2 TYR A  76      -0.430  -0.537 -13.603  1.00 19.78           C  
ATOM    477  CZ  TYR A  76       0.141   0.015 -12.466  1.00 20.94           C  
ATOM    478  OH  TYR A  76       0.142  -0.685 -11.292  1.00 21.57           O  
ATOM    479  N   CYS A  77      -1.210   5.521 -17.026  1.00 22.97           N  
ATOM    480  CA  CYS A  77      -1.244   6.484 -18.112  1.00 23.32           C  
ATOM    481  C   CYS A  77      -0.267   7.648 -18.070  1.00 24.65           C  
ATOM    482  O   CYS A  77      -0.503   8.658 -18.728  1.00 24.89           O  
ATOM    483  CB  CYS A  77      -2.662   7.017 -18.238  1.00 24.43           C  
ATOM    484  SG  CYS A  77      -3.279   7.620 -16.690  1.00 24.23           S  
ATOM    485  N   SER A  78       0.834   7.513 -17.328  1.00 24.63           N  
ATOM    486  CA  SER A  78       1.818   8.591 -17.250  1.00 25.19           C  
ATOM    487  C   SER A  78       2.566   8.807 -18.569  1.00 25.37           C  
ATOM    488  O   SER A  78       3.141   9.868 -18.782  1.00 26.74           O  
ATOM    489  CB  SER A  78       2.842   8.328 -16.133  1.00 24.54           C  
ATOM    490  OG  SER A  78       3.672   7.216 -16.422  1.00 25.82           O  
ATOM    491  N   ASN A  79       2.561   7.808 -19.445  1.00 25.14           N  
ATOM    492  CA  ASN A  79       3.242   7.915 -20.737  1.00 25.49           C  
ATOM    493  C   ASN A  79       2.220   8.107 -21.866  1.00 24.03           C  
ATOM    494  O   ASN A  79       2.515   7.847 -23.026  1.00 23.73           O  
ATOM    495  CB  ASN A  79       4.064   6.647 -21.002  1.00 26.16           C  
ATOM    496  CG  ASN A  79       3.192   5.418 -21.217  1.00 29.60           C  
ATOM    497  OD1 ASN A  79       2.012   5.408 -20.857  1.00 29.56           O  
ATOM    498  ND2 ASN A  79       3.775   4.371 -21.795  1.00 29.07           N  
ATOM    499  N   ASP A  80       1.028   8.592 -21.530  1.00 23.04           N  
ATOM    500  CA  ASP A  80      -0.002   8.743 -22.546  1.00 22.77           C  
ATOM    501  C   ASP A  80      -0.795  10.028 -22.388  1.00 22.81           C  
ATOM    502  O   ASP A  80      -0.853  10.615 -21.311  1.00 21.19           O  
ATOM    503  CB  ASP A  80      -0.935   7.528 -22.465  1.00 23.84           C  
ATOM    504  CG  ASP A  80      -1.874   7.409 -23.661  1.00 25.17           C  
ATOM    505  OD1 ASP A  80      -2.961   8.033 -23.646  1.00 24.78           O  
ATOM    506  OD2 ASP A  80      -1.521   6.683 -24.616  1.00 24.56           O  
ATOM    507  N   LEU A  81      -1.418  10.479 -23.463  1.00 22.22           N  
ATOM    508  CA  LEU A  81      -2.193  11.688 -23.351  1.00 22.81           C  
ATOM    509  C   LEU A  81      -3.265  11.543 -22.278  1.00 22.40           C  
ATOM    510  O   LEU A  81      -3.610  12.521 -21.618  1.00 23.14           O  
ATOM    511  CB  LEU A  81      -2.858  12.020 -24.674  1.00 24.80           C  
ATOM    512  CG  LEU A  81      -4.017  12.990 -24.475  1.00 25.31           C  
ATOM    513  CD1 LEU A  81      -3.460  14.371 -24.287  1.00 26.64           C  
ATOM    514  CD2 LEU A  81      -4.963  12.885 -25.669  1.00 28.97           C  
ATOM    515  N   LEU A  82      -3.793  10.333 -22.112  1.00 22.68           N  
ATOM    516  CA  LEU A  82      -4.828  10.095 -21.114  1.00 22.32           C  
ATOM    517  C   LEU A  82      -4.389  10.631 -19.749  1.00 23.21           C  
ATOM    518  O   LEU A  82      -5.207  11.151 -18.985  1.00 22.70           O  
ATOM    519  CB  LEU A  82      -5.139   8.595 -21.005  1.00 23.02           C  
ATOM    520  CG  LEU A  82      -6.165   8.219 -19.934  1.00 22.58           C  
ATOM    521  CD1 LEU A  82      -7.489   8.885 -20.258  1.00 24.18           C  
ATOM    522  CD2 LEU A  82      -6.322   6.717 -19.864  1.00 22.30           C  
ATOM    523  N   GLY A  83      -3.097  10.492 -19.453  1.00 23.42           N  
ATOM    524  CA  GLY A  83      -2.554  10.972 -18.192  1.00 25.65           C  
ATOM    525  C   GLY A  83      -2.663  12.483 -18.080  1.00 27.65           C  
ATOM    526  O   GLY A  83      -3.007  13.012 -17.021  1.00 26.33           O  
ATOM    527  N   ASP A  84      -2.376  13.180 -19.179  1.00 28.88           N  
ATOM    528  CA  ASP A  84      -2.469  14.631 -19.190  1.00 30.85           C  
ATOM    529  C   ASP A  84      -3.927  15.064 -19.008  1.00 29.93           C  
ATOM    530  O   ASP A  84      -4.191  16.077 -18.373  1.00 30.39           O  
ATOM    531  CB  ASP A  84      -1.912  15.207 -20.499  1.00 32.83           C  
ATOM    532  CG  ASP A  84      -0.511  14.703 -20.812  1.00 36.51           C  
ATOM    533  OD1 ASP A  84       0.296  14.546 -19.868  1.00 39.64           O  
ATOM    534  OD2 ASP A  84      -0.199  14.478 -22.004  1.00 38.49           O  
ATOM    535  N   LEU A  85      -4.862  14.281 -19.554  1.00 29.96           N  
ATOM    536  CA  LEU A  85      -6.304  14.552 -19.462  1.00 28.38           C  
ATOM    537  C   LEU A  85      -6.883  14.405 -18.057  1.00 27.67           C  
ATOM    538  O   LEU A  85      -7.727  15.206 -17.625  1.00 26.46           O  
ATOM    539  CB  LEU A  85      -7.084  13.602 -20.387  1.00 30.96           C  
ATOM    540  CG  LEU A  85      -7.409  14.008 -21.822  1.00 30.78           C  
ATOM    541  CD1 LEU A  85      -7.769  12.773 -22.613  1.00 34.57           C  
ATOM    542  CD2 LEU A  85      -8.555  14.990 -21.839  1.00 33.63           C  
ATOM    543  N   PHE A  86      -6.451  13.351 -17.372  1.00 26.72           N  
ATOM    544  CA  PHE A  86      -6.894  13.031 -16.018  1.00 26.57           C  
ATOM    545  C   PHE A  86      -5.999  13.596 -14.920  1.00 27.33           C  
ATOM    546  O   PHE A  86      -6.363  13.560 -13.750  1.00 27.04           O  
ATOM    547  CB  PHE A  86      -6.990  11.515 -15.840  1.00 25.39           C  
ATOM    548  CG  PHE A  86      -8.232  10.906 -16.437  1.00 24.85           C  
ATOM    549  CD1 PHE A  86      -9.006  11.612 -17.346  1.00 25.39           C  
ATOM    550  CD2 PHE A  86      -8.613   9.617 -16.104  1.00 24.49           C  
ATOM    551  CE1 PHE A  86     -10.142  11.044 -17.911  1.00 25.28           C  
ATOM    552  CE2 PHE A  86      -9.750   9.033 -16.664  1.00 24.25           C  
ATOM    553  CZ  PHE A  86     -10.512   9.751 -17.571  1.00 24.62           C  
ATOM    554  N   GLY A  87      -4.827  14.098 -15.292  1.00 28.61           N  
ATOM    555  CA  GLY A  87      -3.927  14.674 -14.300  1.00 30.22           C  
ATOM    556  C   GLY A  87      -3.400  13.694 -13.270  1.00 30.65           C  
ATOM    557  O   GLY A  87      -3.061  14.088 -12.152  1.00 32.66           O  
ATOM    558  N   VAL A  88      -3.329  12.415 -13.630  1.00 30.42           N  
ATOM    559  CA  VAL A  88      -2.812  11.407 -12.716  1.00 29.15           C  
ATOM    560  C   VAL A  88      -1.972  10.415 -13.499  1.00 29.03           C  
ATOM    561  O   VAL A  88      -2.149  10.247 -14.719  1.00 29.83           O  
ATOM    562  CB  VAL A  88      -3.952  10.641 -11.980  1.00 29.95           C  
ATOM    563  CG1 VAL A  88      -4.820  11.620 -11.195  1.00 28.07           C  
ATOM    564  CG2 VAL A  88      -4.787   9.856 -12.973  1.00 29.44           C  
ATOM    565  N   PRO A  89      -1.021   9.763 -12.820  1.00 27.17           N  
ATOM    566  CA  PRO A  89      -0.155   8.783 -13.467  1.00 25.09           C  
ATOM    567  C   PRO A  89      -0.834   7.432 -13.573  1.00 22.72           C  
ATOM    568  O   PRO A  89      -0.452   6.613 -14.395  1.00 23.63           O  
ATOM    569  CB  PRO A  89       1.061   8.746 -12.544  1.00 25.12           C  
ATOM    570  CG  PRO A  89       0.446   8.936 -11.213  1.00 25.38           C  
ATOM    571  CD  PRO A  89      -0.540  10.053 -11.455  1.00 26.95           C  
ATOM    572  N   SER A  90      -1.831   7.200 -12.723  1.00 21.36           N  
ATOM    573  CA  SER A  90      -2.562   5.938 -12.722  1.00 19.05           C  
ATOM    574  C   SER A  90      -3.858   6.058 -11.938  1.00 19.52           C  
ATOM    575  O   SER A  90      -4.054   7.006 -11.193  1.00 17.04           O  
ATOM    576  CB  SER A  90      -1.710   4.834 -12.095  1.00 21.70           C  
ATOM    577  OG  SER A  90      -1.522   5.067 -10.701  1.00 19.46           O  
ATOM    578  N   PHE A  91      -4.746   5.091 -12.120  1.00 19.30           N  
ATOM    579  CA  PHE A  91      -6.013   5.092 -11.405  1.00 22.37           C  
ATOM    580  C   PHE A  91      -6.647   3.723 -11.537  1.00 22.64           C  
ATOM    581  O   PHE A  91      -6.337   2.978 -12.470  1.00 24.05           O  
ATOM    582  CB  PHE A  91      -6.949   6.194 -11.940  1.00 22.07           C  
ATOM    583  CG  PHE A  91      -7.381   6.007 -13.377  1.00 23.08           C  
ATOM    584  CD1 PHE A  91      -8.545   5.303 -13.687  1.00 21.05           C  
ATOM    585  CD2 PHE A  91      -6.625   6.551 -14.421  1.00 23.13           C  
ATOM    586  CE1 PHE A  91      -8.957   5.148 -15.017  1.00 22.84           C  
ATOM    587  CE2 PHE A  91      -7.029   6.400 -15.759  1.00 21.57           C  
ATOM    588  CZ  PHE A  91      -8.195   5.696 -16.057  1.00 21.20           C  
ATOM    589  N   SER A  92      -7.508   3.389 -10.580  1.00 21.39           N  
ATOM    590  CA  SER A  92      -8.188   2.100 -10.571  1.00 21.57           C  
ATOM    591  C   SER A  92      -9.458   2.138 -11.384  1.00 19.51           C  
ATOM    592  O   SER A  92     -10.208   3.102 -11.326  1.00 19.58           O  
ATOM    593  CB  SER A  92      -8.556   1.690  -9.151  1.00 23.24           C  
ATOM    594  OG  SER A  92      -9.462   0.606  -9.194  1.00 28.28           O  
ATOM    595  N   VAL A  93      -9.711   1.067 -12.119  1.00 20.47           N  
ATOM    596  CA  VAL A  93     -10.908   0.995 -12.931  1.00 20.54           C  
ATOM    597  C   VAL A  93     -12.147   0.784 -12.053  1.00 21.97           C  
ATOM    598  O   VAL A  93     -13.274   0.884 -12.536  1.00 21.92           O  
ATOM    599  CB  VAL A  93     -10.795  -0.132 -13.979  1.00 21.16           C  
ATOM    600  CG1 VAL A  93      -9.602   0.110 -14.876  1.00 20.59           C  
ATOM    601  CG2 VAL A  93     -10.661  -1.468 -13.270  1.00 21.42           C  
ATOM    602  N   LYS A  94     -11.925   0.528 -10.765  1.00 23.08           N  
ATOM    603  CA  LYS A  94     -12.994   0.313  -9.792  1.00 24.70           C  
ATOM    604  C   LYS A  94     -13.447   1.563  -9.016  1.00 25.36           C  
ATOM    605  O   LYS A  94     -14.442   1.512  -8.282  1.00 26.19           O  
ATOM    606  CB  LYS A  94     -12.568  -0.737  -8.758  1.00 26.35           C  
ATOM    607  CG  LYS A  94     -12.556  -2.194  -9.205  1.00 27.78           C  
ATOM    608  CD  LYS A  94     -13.963  -2.740  -9.348  1.00 27.53           C  
ATOM    609  CE  LYS A  94     -13.993  -4.242  -9.617  1.00 28.95           C  
ATOM    610  NZ  LYS A  94     -15.414  -4.744  -9.584  1.00 31.39           N  
ATOM    611  N   GLU A  95     -12.712   2.666  -9.115  1.00 25.98           N  
ATOM    612  CA  GLU A  95     -13.139   3.875  -8.417  1.00 27.57           C  
ATOM    613  C   GLU A  95     -13.928   4.748  -9.402  1.00 25.85           C  
ATOM    614  O   GLU A  95     -13.451   5.801  -9.850  1.00 26.53           O  
ATOM    615  CB  GLU A  95     -11.935   4.658  -7.869  1.00 29.80           C  
ATOM    616  CG  GLU A  95     -11.356   4.087  -6.572  1.00 35.53           C  
ATOM    617  CD  GLU A  95      -9.921   4.504  -6.382  1.00 38.28           C  
ATOM    618  OE1 GLU A  95      -9.534   5.528  -6.969  1.00 41.02           O  
ATOM    619  OE2 GLU A  95      -9.180   3.833  -5.616  1.00 40.38           O  
ATOM    620  N   HIS A  96     -15.128   4.289  -9.755  1.00 24.69           N  
ATOM    621  CA  HIS A  96     -16.001   4.970 -10.704  1.00 24.31           C  
ATOM    622  C   HIS A  96     -16.393   6.408 -10.355  1.00 22.85           C  
ATOM    623  O   HIS A  96     -16.548   7.244 -11.253  1.00 20.57           O  
ATOM    624  CB  HIS A  96     -17.272   4.144 -10.956  1.00 24.87           C  
ATOM    625  CG  HIS A  96     -17.008   2.787 -11.548  1.00 26.54           C  
ATOM    626  ND1 HIS A  96     -18.039   1.961 -11.956  1.00 25.37           N  
ATOM    627  CD2 HIS A  96     -15.866   2.117 -11.790  1.00 27.31           C  
ATOM    628  CE1 HIS A  96     -17.529   0.840 -12.426  1.00 26.50           C  
ATOM    629  NE2 HIS A  96     -16.215   0.899 -12.341  1.00 26.04           N  
ATOM    630  N   ARG A  97     -16.594   6.742  -9.089  1.00 22.49           N  
ATOM    631  CA  ARG A  97     -16.918   8.143  -8.867  1.00 22.06           C  
ATOM    632  C   ARG A  97     -15.707   9.037  -9.174  1.00 21.60           C  
ATOM    633  O   ARG A  97     -15.868  10.104  -9.756  1.00 19.24           O  
ATOM    634  CB  ARG A  97     -17.447   8.379  -7.429  1.00 25.60           C  
ATOM    635  CG  ARG A  97     -18.988   8.217  -7.365  1.00 29.34           C  
ATOM    636  CD  ARG A  97     -19.725   8.761  -6.069  1.00 33.88           C  
ATOM    637  NE  ARG A  97     -20.391   7.682  -5.322  1.00 38.00           N  
ATOM    638  CZ  ARG A  97     -19.803   6.741  -4.567  1.00 40.65           C  
ATOM    639  NH1 ARG A  97     -18.481   6.648  -4.420  1.00 43.33           N  
ATOM    640  NH2 ARG A  97     -20.572   5.874  -3.914  1.00 43.28           N  
ATOM    641  N   LYS A  98     -14.500   8.595  -8.831  1.00 20.66           N  
ATOM    642  CA  LYS A  98     -13.336   9.413  -9.143  1.00 21.56           C  
ATOM    643  C   LYS A  98     -13.191   9.566 -10.658  1.00 19.47           C  
ATOM    644  O   LYS A  98     -12.874  10.642 -11.159  1.00 17.92           O  
ATOM    645  CB  LYS A  98     -12.051   8.799  -8.565  1.00 24.61           C  
ATOM    646  CG  LYS A  98     -12.028   8.704  -7.046  1.00 29.61           C  
ATOM    647  CD  LYS A  98     -10.710   8.167  -6.510  1.00 32.02           C  
ATOM    648  CE  LYS A  98     -10.800   8.003  -4.996  1.00 33.47           C  
ATOM    649  NZ  LYS A  98      -9.517   7.539  -4.394  1.00 36.01           N  
ATOM    650  N   ILE A  99     -13.432   8.475 -11.378  1.00 18.57           N  
ATOM    651  CA  ILE A  99     -13.326   8.472 -12.827  1.00 16.86           C  
ATOM    652  C   ILE A  99     -14.261   9.497 -13.452  1.00 17.41           C  
ATOM    653  O   ILE A  99     -13.866  10.249 -14.338  1.00 16.42           O  
ATOM    654  CB  ILE A  99     -13.617   7.057 -13.399  1.00 16.39           C  
ATOM    655  CG1 ILE A  99     -12.476   6.115 -13.019  1.00 14.40           C  
ATOM    656  CG2 ILE A  99     -13.791   7.111 -14.915  1.00 15.30           C  
ATOM    657  CD1 ILE A  99     -12.763   4.656 -13.286  1.00 14.25           C  
ATOM    658  N   TYR A 100     -15.495   9.545 -12.969  1.00 17.24           N  
ATOM    659  CA  TYR A 100     -16.464  10.497 -13.499  1.00 19.06           C  
ATOM    660  C   TYR A 100     -16.054  11.939 -13.261  1.00 19.35           C  
ATOM    661  O   TYR A 100     -16.297  12.800 -14.098  1.00 19.10           O  
ATOM    662  CB  TYR A 100     -17.841  10.255 -12.895  1.00 19.41           C  
ATOM    663  CG  TYR A 100     -18.689   9.344 -13.746  1.00 22.34           C  
ATOM    664  CD1 TYR A 100     -18.774   7.981 -13.489  1.00 23.76           C  
ATOM    665  CD2 TYR A 100     -19.371   9.849 -14.847  1.00 24.09           C  
ATOM    666  CE1 TYR A 100     -19.525   7.147 -14.309  1.00 24.35           C  
ATOM    667  CE2 TYR A 100     -20.120   9.026 -15.663  1.00 26.13           C  
ATOM    668  CZ  TYR A 100     -20.191   7.681 -15.386  1.00 23.99           C  
ATOM    669  OH  TYR A 100     -20.983   6.890 -16.170  1.00 28.57           O  
ATOM    670  N   THR A 101     -15.431  12.195 -12.121  1.00 18.81           N  
ATOM    671  CA  THR A 101     -15.008  13.538 -11.796  1.00 20.94           C  
ATOM    672  C   THR A 101     -13.886  13.935 -12.722  1.00 19.35           C  
ATOM    673  O   THR A 101     -13.859  15.051 -13.226  1.00 20.66           O  
ATOM    674  CB  THR A 101     -14.535  13.641 -10.341  1.00 21.60           C  
ATOM    675  OG1 THR A 101     -15.648  13.409  -9.474  1.00 23.03           O  
ATOM    676  CG2 THR A 101     -13.950  15.016 -10.073  1.00 21.39           C  
ATOM    677  N   MET A 102     -12.960  13.014 -12.958  1.00 20.33           N  
ATOM    678  CA  MET A 102     -11.860  13.317 -13.861  1.00 19.74           C  
ATOM    679  C   MET A 102     -12.388  13.551 -15.271  1.00 19.32           C  
ATOM    680  O   MET A 102     -11.914  14.432 -15.993  1.00 20.95           O  
ATOM    681  CB  MET A 102     -10.847  12.186 -13.855  1.00 19.93           C  
ATOM    682  CG  MET A 102     -10.071  12.092 -12.569  1.00 22.53           C  
ATOM    683  SD  MET A 102      -8.732  10.908 -12.743  1.00 26.79           S  
ATOM    684  CE  MET A 102      -9.583   9.465 -12.647  1.00 23.61           C  
ATOM    685  N   ILE A 103     -13.387  12.777 -15.666  1.00 17.42           N  
ATOM    686  CA  ILE A 103     -13.954  12.942 -16.990  1.00 17.25           C  
ATOM    687  C   ILE A 103     -14.686  14.270 -17.145  1.00 18.37           C  
ATOM    688  O   ILE A 103     -14.618  14.900 -18.196  1.00 19.17           O  
ATOM    689  CB  ILE A 103     -14.921  11.790 -17.326  1.00 16.06           C  
ATOM    690  CG1 ILE A 103     -14.118  10.501 -17.509  1.00 16.04           C  
ATOM    691  CG2 ILE A 103     -15.719  12.119 -18.589  1.00 16.39           C  
ATOM    692  CD1 ILE A 103     -14.949   9.270 -17.666  1.00 17.88           C  
ATOM    693  N   TYR A 104     -15.377  14.700 -16.095  1.00 18.88           N  
ATOM    694  CA  TYR A 104     -16.116  15.950 -16.162  1.00 20.11           C  
ATOM    695  C   TYR A 104     -15.223  17.168 -16.323  1.00 18.84           C  
ATOM    696  O   TYR A 104     -15.610  18.139 -16.961  1.00 18.85           O  
ATOM    697  CB  TYR A 104     -17.021  16.086 -14.940  1.00 21.21           C  
ATOM    698  CG  TYR A 104     -18.368  15.451 -15.174  1.00 25.11           C  
ATOM    699  CD1 TYR A 104     -18.468  14.133 -15.608  1.00 26.31           C  
ATOM    700  CD2 TYR A 104     -19.542  16.182 -15.016  1.00 27.54           C  
ATOM    701  CE1 TYR A 104     -19.698  13.554 -15.874  1.00 29.31           C  
ATOM    702  CE2 TYR A 104     -20.783  15.610 -15.281  1.00 29.96           C  
ATOM    703  CZ  TYR A 104     -20.850  14.297 -15.710  1.00 30.67           C  
ATOM    704  OH  TYR A 104     -22.081  13.722 -15.941  1.00 34.00           O  
ATOM    705  N   ARG A 105     -14.021  17.106 -15.767  1.00 17.23           N  
ATOM    706  CA  ARG A 105     -13.080  18.205 -15.888  1.00 19.03           C  
ATOM    707  C   ARG A 105     -12.815  18.456 -17.378  1.00 20.24           C  
ATOM    708  O   ARG A 105     -12.437  19.559 -17.771  1.00 18.92           O  
ATOM    709  CB  ARG A 105     -11.751  17.863 -15.193  1.00 22.53           C  
ATOM    710  CG  ARG A 105     -11.843  17.545 -13.707  1.00 24.29           C  
ATOM    711  CD  ARG A 105     -12.332  18.724 -12.859  1.00 28.91           C  
ATOM    712  NE  ARG A 105     -12.473  18.332 -11.455  1.00 28.90           N  
ATOM    713  CZ  ARG A 105     -13.256  18.932 -10.568  1.00 29.82           C  
ATOM    714  NH1 ARG A 105     -14.003  19.977 -10.914  1.00 32.74           N  
ATOM    715  NH2 ARG A 105     -13.278  18.487  -9.321  1.00 31.89           N  
ATOM    716  N   ASN A 106     -13.056  17.443 -18.212  1.00 19.66           N  
ATOM    717  CA  ASN A 106     -12.795  17.566 -19.640  1.00 18.66           C  
ATOM    718  C   ASN A 106     -13.983  17.706 -20.586  1.00 19.56           C  
ATOM    719  O   ASN A 106     -13.835  17.535 -21.799  1.00 19.12           O  
ATOM    720  CB  ASN A 106     -11.938  16.400 -20.100  1.00 18.38           C  
ATOM    721  CG  ASN A 106     -10.617  16.339 -19.368  1.00 19.89           C  
ATOM    722  OD1 ASN A 106     -10.505  15.710 -18.315  1.00 21.49           O  
ATOM    723  ND2 ASN A 106      -9.615  17.013 -19.912  1.00 15.25           N  
ATOM    724  N   LEU A 107     -15.150  18.025 -20.050  1.00 17.54           N  
ATOM    725  CA  LEU A 107     -16.322  18.176 -20.893  1.00 17.37           C  
ATOM    726  C   LEU A 107     -17.238  19.267 -20.351  1.00 18.45           C  
ATOM    727  O   LEU A 107     -17.031  19.795 -19.258  1.00 17.15           O  
ATOM    728  CB  LEU A 107     -17.074  16.841 -20.991  1.00 16.60           C  
ATOM    729  CG  LEU A 107     -17.542  16.171 -19.702  1.00 13.81           C  
ATOM    730  CD1 LEU A 107     -18.812  16.841 -19.235  1.00 16.78           C  
ATOM    731  CD2 LEU A 107     -17.801  14.665 -19.929  1.00 17.47           C  
ATOM    732  N   VAL A 108     -18.245  19.599 -21.142  1.00 18.34           N  
ATOM    733  CA  VAL A 108     -19.223  20.612 -20.788  1.00 18.58           C  
ATOM    734  C   VAL A 108     -20.581  19.965 -20.955  1.00 17.81           C  
ATOM    735  O   VAL A 108     -20.881  19.408 -22.005  1.00 18.07           O  
ATOM    736  CB  VAL A 108     -19.141  21.828 -21.739  1.00 18.87           C  
ATOM    737  CG1 VAL A 108     -20.210  22.846 -21.365  1.00 20.42           C  
ATOM    738  CG2 VAL A 108     -17.756  22.446 -21.674  1.00 18.28           C  
ATOM    739  N   VAL A 109     -21.396  20.037 -19.918  1.00 19.62           N  
ATOM    740  CA  VAL A 109     -22.718  19.464 -19.969  1.00 21.40           C  
ATOM    741  C   VAL A 109     -23.649  20.263 -20.861  1.00 22.03           C  
ATOM    742  O   VAL A 109     -23.601  21.478 -20.918  1.00 22.44           O  
ATOM    743  CB  VAL A 109     -23.352  19.357 -18.564  1.00 22.42           C  
ATOM    744  CG1 VAL A 109     -24.810  18.881 -18.669  1.00 24.44           C  
ATOM    745  CG2 VAL A 109     -22.559  18.390 -17.704  1.00 24.50           C  
ATOM    746  N   VAL A 110     -24.458  19.511 -21.588  1.00 25.27           N  
ATOM    747  CA  VAL A 110     -25.484  20.012 -22.489  1.00 27.17           C  
ATOM    748  C   VAL A 110     -26.681  20.037 -21.558  1.00 28.46           C  
ATOM    749  O   VAL A 110     -27.315  18.969 -21.463  1.00 30.69           O  
ATOM    750  CB  VAL A 110     -25.785  18.991 -23.617  1.00 28.00           C  
ATOM    751  CG1 VAL A 110     -27.068  19.368 -24.344  1.00 28.37           C  
ATOM    752  CG2 VAL A 110     -24.612  18.909 -24.599  1.00 27.54           C  
TER     753      VAL A 110 
