# Supplementary material for: DARC 2.0: Improved Docking and Virtual Screening at Protein Interaction Sites
Source: PLoS One. 2015 Jul 16;10(7):e0131612. doi: 10.1371/journal.pone.0131612 (PMC4504481; doi:10.1371/journal.pone.0131612)
Supplement: S1 Dataset — The protocol capture contains all the example input and output files, and representative command-lines and flags required for running DARC. (GZ) [file pone.0131612.s001.gz › DARC2-protocol_capture/input/4ERF_0001.pdb]

ATOM      1  N   ILE A  19     -23.544   5.085  -8.399  1.00 34.07           N  
ATOM      2  CA  ILE A  19     -23.824   5.624  -9.737  1.00 34.16           C  
ATOM      3  C   ILE A  19     -25.062   5.122 -10.433  1.00 32.57           C  
ATOM      4  O   ILE A  19     -25.100   4.018 -10.983  1.00 33.72           O  
ATOM      5  CB  ILE A  19     -22.639   5.428 -10.694  1.00 33.50           C  
ATOM      6  CG1 ILE A  19     -21.413   6.058 -10.017  1.00 34.58           C  
ATOM      7  CG2 ILE A  19     -22.899   6.131 -12.068  1.00 32.55           C  
ATOM      8  CD1 ILE A  19     -20.173   5.894 -10.735  1.00 33.62           C  
ATOM      9 1H   ILE A  19     -22.702   5.492  -8.045  1.00  0.00           H  
ATOM     10 2H   ILE A  19     -24.303   5.303  -7.786  1.00  0.00           H  
ATOM     11 3H   ILE A  19     -23.436   4.092  -8.455  1.00  0.00           H  
ATOM     12  HA  ILE A  19     -24.009   6.694  -9.647  1.00  0.00           H  
ATOM     13  HB  ILE A  19     -22.487   4.364 -10.872  1.00  0.00           H  
ATOM     14 1HG1 ILE A  19     -21.580   7.126  -9.884  1.00  0.00           H  
ATOM     15 2HG1 ILE A  19     -21.281   5.623  -9.026  1.00  0.00           H  
ATOM     16 1HG2 ILE A  19     -22.043   5.975 -12.724  1.00  0.00           H  
ATOM     17 2HG2 ILE A  19     -23.791   5.709 -12.529  1.00  0.00           H  
ATOM     18 3HG2 ILE A  19     -23.044   7.200 -11.908  1.00  0.00           H  
ATOM     19 1HD1 ILE A  19     -19.365   6.371 -10.180  1.00  0.00           H  
ATOM     20 2HD1 ILE A  19     -19.956   4.831 -10.850  1.00  0.00           H  
ATOM     21 3HD1 ILE A  19     -20.258   6.355 -11.718  1.00  0.00           H  
ATOM     22  N   PRO A  20     -26.104   5.942 -10.432  1.00 31.56           N  
ATOM     23  CA  PRO A  20     -27.386   5.646 -11.061  1.00 29.04           C  
ATOM     24  C   PRO A  20     -27.089   5.389 -12.512  1.00 27.47           C  
ATOM     25  O   PRO A  20     -26.097   5.882 -13.035  1.00 26.48           O  
ATOM     26  CB  PRO A  20     -28.156   6.927 -10.846  1.00 28.58           C  
ATOM     27  CG  PRO A  20     -27.073   7.966 -10.854  1.00 29.65           C  
ATOM     28  CD  PRO A  20     -26.052   7.338  -9.983  1.00 30.87           C  
ATOM     29  HA  PRO A  20     -27.860   4.803 -10.537  1.00  0.00           H  
ATOM     30 1HB  PRO A  20     -28.898   7.059 -11.647  1.00  0.00           H  
ATOM     31 2HB  PRO A  20     -28.712   6.877  -9.898  1.00  0.00           H  
ATOM     32 1HG  PRO A  20     -26.731   8.151 -11.883  1.00  0.00           H  
ATOM     33 2HG  PRO A  20     -27.461   8.922 -10.472  1.00  0.00           H  
ATOM     34 1HD  PRO A  20     -25.073   7.803 -10.171  1.00  0.00           H  
ATOM     35 2HD  PRO A  20     -26.344   7.459  -8.929  1.00  0.00           H  
ATOM     36  N   ALA A  21     -27.933   4.586 -13.140  1.00 25.93           N  
ATOM     37  CA  ALA A  21     -27.790   4.270 -14.541  1.00 26.57           C  
ATOM     38  C   ALA A  21     -28.261   5.460 -15.361  1.00 25.24           C  
ATOM     39  O   ALA A  21     -27.902   5.586 -16.521  1.00 27.26           O  
ATOM     40  CB  ALA A  21     -28.599   3.033 -14.882  1.00 27.20           C  
ATOM     41  H   ALA A  21     -28.700   4.183 -12.621  1.00  0.00           H  
ATOM     42  HA  ALA A  21     -26.736   4.071 -14.737  1.00  0.00           H  
ATOM     43 1HB  ALA A  21     -28.484   2.804 -15.941  1.00  0.00           H  
ATOM     44 2HB  ALA A  21     -28.244   2.191 -14.288  1.00  0.00           H  
ATOM     45 3HB  ALA A  21     -29.650   3.214 -14.662  1.00  0.00           H  
ATOM     46  N   SER A  22     -29.055   6.347 -14.764  1.00 24.86           N  
ATOM     47  CA  SER A  22     -29.554   7.531 -15.478  1.00 22.94           C  
ATOM     48  C   SER A  22     -28.438   8.485 -15.941  1.00 22.16           C  
ATOM     49  O   SER A  22     -28.594   9.207 -16.928  1.00 20.54           O  
ATOM     50  CB  SER A  22     -30.529   8.309 -14.596  1.00 22.90           C  
ATOM     51  OG  SER A  22     -29.890   8.808 -13.444  1.00 21.59           O  
ATOM     52  H   SER A  22     -29.321   6.205 -13.800  1.00  0.00           H  
ATOM     53  HA  SER A  22     -30.080   7.199 -16.374  1.00  0.00           H  
ATOM     54 1HB  SER A  22     -30.953   9.137 -15.164  1.00  0.00           H  
ATOM     55 2HB  SER A  22     -31.352   7.659 -14.302  1.00  0.00           H  
ATOM     56  HG  SER A  22     -29.986   9.763 -13.481  1.00  0.00           H  
ATOM     57  N   GLU A  23     -27.324   8.494 -15.212  1.00 22.59           N  
ATOM     58  CA  GLU A  23     -26.165   9.345 -15.518  1.00 24.75           C  
ATOM     59  C   GLU A  23     -25.563   9.020 -16.895  1.00 23.86           C  
ATOM     60  O   GLU A  23     -24.919   9.861 -17.517  1.00 24.10           O  
ATOM     61  CB  GLU A  23     -25.112   9.147 -14.420  1.00 25.23           C  
ATOM     62  CG  GLU A  23     -23.709   9.564 -14.771  1.00 26.08           C  
ATOM     63  CD  GLU A  23     -23.578  11.038 -15.071  1.00 27.94           C  
ATOM     64  OE1 GLU A  23     -24.489  11.828 -14.721  1.00 28.31           O  
ATOM     65  OE2 GLU A  23     -22.539  11.405 -15.655  1.00 27.61           O  
ATOM     66  H   GLU A  23     -27.286   7.880 -14.411  1.00  0.00           H  
ATOM     67  HA  GLU A  23     -26.492  10.385 -15.527  1.00  0.00           H  
ATOM     68 1HB  GLU A  23     -25.401   9.711 -13.533  1.00  0.00           H  
ATOM     69 2HB  GLU A  23     -25.072   8.094 -14.140  1.00  0.00           H  
ATOM     70 1HG  GLU A  23     -23.049   9.319 -13.939  1.00  0.00           H  
ATOM     71 2HG  GLU A  23     -23.379   8.996 -15.639  1.00  0.00           H  
ATOM     72  N   GLN A  24     -25.780   7.791 -17.354  1.00 25.05           N  
ATOM     73  CA  GLN A  24     -25.248   7.342 -18.638  1.00 25.99           C  
ATOM     74  C   GLN A  24     -25.955   7.918 -19.859  1.00 25.88           C  
ATOM     75  O   GLN A  24     -25.418   7.866 -20.969  1.00 23.99           O  
ATOM     76  CB  GLN A  24     -25.238   5.808 -18.739  1.00 27.36           C  
ATOM     77  CG  GLN A  24     -24.098   5.084 -17.944  1.00 31.22           C  
ATOM     78  CD  GLN A  24     -23.980   3.636 -18.369  1.00 34.56           C  
ATOM     79  OE1 GLN A  24     -23.927   3.366 -19.588  1.00 37.50           O  
ATOM     80  NE2 GLN A  24     -23.893   2.710 -17.423  1.00 35.82           N  
ATOM     81  H   GLN A  24     -26.329   7.151 -16.798  1.00  0.00           H  
ATOM     82  HA  GLN A  24     -24.221   7.695 -18.729  1.00  0.00           H  
ATOM     83 1HB  GLN A  24     -26.186   5.413 -18.375  1.00  0.00           H  
ATOM     84 2HB  GLN A  24     -25.140   5.513 -19.784  1.00  0.00           H  
ATOM     85 1HG  GLN A  24     -23.153   5.591 -18.141  1.00  0.00           H  
ATOM     86 2HG  GLN A  24     -24.329   5.125 -16.880  1.00  0.00           H  
ATOM     87 1HE2 GLN A  24     -23.814   1.744 -17.673  1.00  0.00           H  
ATOM     88 2HE2 GLN A  24     -23.906   2.976 -16.459  1.00  0.00           H  
ATOM     89  N   GLU A  25     -27.151   8.466 -19.639  1.00 25.41           N  
ATOM     90  CA  GLU A  25     -27.954   9.077 -20.678  1.00 24.59           C  
ATOM     91  C   GLU A  25     -27.625  10.549 -20.833  1.00 24.67           C  
ATOM     92  O   GLU A  25     -28.011  11.216 -21.830  1.00 24.28           O  
ATOM     93  CB  GLU A  25     -29.428   8.938 -20.334  1.00 28.44           C  
ATOM     94  CG  GLU A  25     -29.882   7.482 -20.204  1.00 31.32           C  
ATOM     95  CD  GLU A  25     -31.141   7.315 -19.357  1.00 34.58           C  
ATOM     96  OE1 GLU A  25     -32.050   8.162 -19.428  1.00 35.35           O  
ATOM     97  OE2 GLU A  25     -31.227   6.314 -18.613  1.00 38.41           O  
ATOM     98  H   GLU A  25     -27.503   8.447 -18.693  1.00  0.00           H  
ATOM     99  HA  GLU A  25     -27.758   8.559 -21.617  1.00  0.00           H  
ATOM    100 1HB  GLU A  25     -29.632   9.449 -19.393  1.00  0.00           H  
ATOM    101 2HB  GLU A  25     -30.029   9.420 -21.105  1.00  0.00           H  
ATOM    102 1HG  GLU A  25     -30.077   7.083 -21.199  1.00  0.00           H  
ATOM    103 2HG  GLU A  25     -29.076   6.899 -19.760  1.00  0.00           H  
ATOM    104  N   THR A  26     -26.916  11.098 -19.855  1.00 22.90           N  
ATOM    105  CA  THR A  26     -26.504  12.515 -19.869  1.00 23.17           C  
ATOM    106  C   THR A  26     -25.716  12.877 -21.098  1.00 21.48           C  
ATOM    107  O   THR A  26     -24.790  12.156 -21.505  1.00 20.98           O  
ATOM    108  CB  THR A  26     -25.628  12.799 -18.690  1.00 23.74           C  
ATOM    109  OG1 THR A  26     -26.456  12.784 -17.531  1.00 25.43           O  
ATOM    110  CG2 THR A  26     -24.950  14.134 -18.851  1.00 26.55           C  
ATOM    111  H   THR A  26     -26.651  10.516 -19.073  1.00  0.00           H  
ATOM    112  HA  THR A  26     -27.398  13.136 -19.804  1.00  0.00           H  
ATOM    113  HB  THR A  26     -24.871  12.020 -18.603  1.00  0.00           H  
ATOM    114  HG1 THR A  26     -25.912  12.649 -16.751  1.00  0.00           H  
ATOM    115 1HG2 THR A  26     -24.316  14.327 -17.986  1.00  0.00           H  
ATOM    116 2HG2 THR A  26     -24.340  14.126 -19.754  1.00  0.00           H  
ATOM    117 3HG2 THR A  26     -25.703  14.917 -18.930  1.00  0.00           H  
ATOM    118  N   LEU A  27     -26.068  14.013 -21.657  1.00 21.51           N  
ATOM    119  CA  LEU A  27     -25.464  14.486 -22.851  1.00 20.65           C  
ATOM    120  C   LEU A  27     -24.361  15.507 -22.531  1.00 20.38           C  
ATOM    121  O   LEU A  27     -24.528  16.374 -21.660  1.00 20.86           O  
ATOM    122  CB  LEU A  27     -26.622  15.019 -23.712  1.00 22.42           C  
ATOM    123  CG  LEU A  27     -27.664  13.857 -23.996  1.00 23.41           C  
ATOM    124  CD1 LEU A  27     -29.051  14.416 -24.361  1.00 24.36           C  
ATOM    125  CD2 LEU A  27     -27.116  12.986 -25.112  1.00 23.53           C  
ATOM    126  H   LEU A  27     -26.792  14.565 -21.220  1.00  0.00           H  
ATOM    127  HA  LEU A  27     -24.965  13.650 -23.341  1.00  0.00           H  
ATOM    128 1HB  LEU A  27     -27.099  15.842 -23.182  1.00  0.00           H  
ATOM    129 2HB  LEU A  27     -26.212  15.405 -24.645  1.00  0.00           H  
ATOM    130  HG  LEU A  27     -27.802  13.263 -23.092  1.00  0.00           H  
ATOM    131 1HD1 LEU A  27     -29.738  13.591 -24.548  1.00  0.00           H  
ATOM    132 2HD1 LEU A  27     -29.428  15.021 -23.536  1.00  0.00           H  
ATOM    133 3HD1 LEU A  27     -28.971  15.031 -25.256  1.00  0.00           H  
ATOM    134 1HD2 LEU A  27     -27.819  12.179 -25.322  1.00  0.00           H  
ATOM    135 2HD2 LEU A  27     -26.977  13.589 -26.009  1.00  0.00           H  
ATOM    136 3HD2 LEU A  27     -26.159  12.563 -24.807  1.00  0.00           H  
ATOM    137  N   VAL A  28     -23.218  15.347 -23.207  1.00 18.09           N  
ATOM    138  CA  VAL A  28     -22.025  16.168 -22.990  1.00 17.52           C  
ATOM    139  C   VAL A  28     -21.234  16.501 -24.263  1.00 19.19           C  
ATOM    140  O   VAL A  28     -21.340  15.815 -25.290  1.00 18.42           O  
ATOM    141  CB  VAL A  28     -21.057  15.432 -22.024  1.00 17.58           C  
ATOM    142  CG1 VAL A  28     -21.797  15.010 -20.763  1.00 13.62           C  
ATOM    143  CG2 VAL A  28     -20.471  14.201 -22.713  1.00 16.61           C  
ATOM    144  H   VAL A  28     -23.192  14.615 -23.903  1.00  0.00           H  
ATOM    145  HA  VAL A  28     -22.332  17.112 -22.537  1.00  0.00           H  
ATOM    146  HB  VAL A  28     -20.251  16.111 -21.745  1.00  0.00           H  
ATOM    147 1HG1 VAL A  28     -21.109  14.495 -20.092  1.00  0.00           H  
ATOM    148 2HG1 VAL A  28     -22.197  15.892 -20.264  1.00  0.00           H  
ATOM    149 3HG1 VAL A  28     -22.614  14.339 -21.028  1.00  0.00           H  
ATOM    150 1HG2 VAL A  28     -19.793  13.690 -22.030  1.00  0.00           H  
ATOM    151 2HG2 VAL A  28     -21.277  13.525 -22.997  1.00  0.00           H  
ATOM    152 3HG2 VAL A  28     -19.924  14.509 -23.604  1.00  0.00           H  
ATOM    153  N   ARG A  29     -20.426  17.555 -24.180  1.00 20.75           N  
ATOM    154  CA  ARG A  29     -19.588  17.999 -25.288  1.00 21.13           C  
ATOM    155  C   ARG A  29     -18.153  18.091 -24.806  1.00 20.33           C  
ATOM    156  O   ARG A  29     -17.781  19.018 -24.077  1.00 18.32           O  
ATOM    157  CB  ARG A  29     -20.041  19.352 -25.771  1.00 24.17           C  
ATOM    158  CG  ARG A  29     -21.375  19.602 -25.216  1.00 31.12           C  
ATOM    159  CD  ARG A  29     -22.171  20.719 -25.828  1.00 33.94           C  
ATOM    160  NE  ARG A  29     -21.808  21.226 -27.184  1.00 35.99           N  
ATOM    161  CZ  ARG A  29     -22.685  21.286 -28.176  1.00 38.15           C  
ATOM    162  NH1 ARG A  29     -23.928  20.844 -27.917  1.00 39.31           N  
ATOM    163  NH2 ARG A  29     -22.396  21.822 -29.367  1.00 40.80           N  
ATOM    164  H   ARG A  29     -20.398  18.064 -23.308  1.00  0.00           H  
ATOM    165  HA  ARG A  29     -19.686  17.283 -26.105  1.00  0.00           H  
ATOM    166 1HB  ARG A  29     -19.330  20.110 -25.447  1.00  0.00           H  
ATOM    167 2HB  ARG A  29     -20.057  19.363 -26.861  1.00  0.00           H  
ATOM    168 1HG  ARG A  29     -21.990  18.709 -25.330  1.00  0.00           H  
ATOM    169 2HG  ARG A  29     -21.288  19.851 -24.158  1.00  0.00           H  
ATOM    170 1HD  ARG A  29     -23.212  20.412 -25.928  1.00  0.00           H  
ATOM    171 2HD  ARG A  29     -22.112  21.600 -25.189  1.00  0.00           H  
ATOM    172  HE  ARG A  29     -20.855  21.530 -27.333  1.00  0.00           H  
ATOM    173 1HH1 ARG A  29     -24.156  20.487 -27.000  1.00  0.00           H  
ATOM    174 2HH1 ARG A  29     -24.633  20.868 -28.639  1.00  0.00           H  
ATOM    175 1HH2 ARG A  29     -21.476  22.203 -29.540  1.00  0.00           H  
ATOM    176 2HH2 ARG A  29     -23.096  21.846 -30.093  1.00  0.00           H  
ATOM    177  N   PRO A  30     -17.333  17.108 -25.193  1.00 20.18           N  
ATOM    178  CA  PRO A  30     -15.916  17.010 -24.838  1.00 18.24           C  
ATOM    179  C   PRO A  30     -15.122  18.249 -25.243  1.00 19.24           C  
ATOM    180  O   PRO A  30     -15.410  18.884 -26.263  1.00 19.32           O  
ATOM    181  CB  PRO A  30     -15.471  15.769 -25.594  1.00 18.48           C  
ATOM    182  CG  PRO A  30     -16.708  14.895 -25.513  1.00 18.62           C  
ATOM    183  CD  PRO A  30     -17.796  15.875 -25.857  1.00 19.74           C  
ATOM    184  HA  PRO A  30     -15.824  16.867 -23.751  1.00  0.00           H  
ATOM    185 1HB  PRO A  30     -15.180  16.038 -26.620  1.00  0.00           H  
ATOM    186 2HB  PRO A  30     -14.583  15.333 -25.112  1.00  0.00           H  
ATOM    187 1HG  PRO A  30     -16.625  14.054 -26.217  1.00  0.00           H  
ATOM    188 2HG  PRO A  30     -16.800  14.460 -24.507  1.00  0.00           H  
ATOM    189 1HD  PRO A  30     -17.853  15.992 -26.949  1.00  0.00           H  
ATOM    190 2HD  PRO A  30     -18.755  15.516 -25.454  1.00  0.00           H  
ATOM    191  N   LYS A  31     -14.132  18.595 -24.432  1.00 17.73           N  
ATOM    192  CA  LYS A  31     -13.285  19.723 -24.737  1.00 17.92           C  
ATOM    193  C   LYS A  31     -12.262  19.192 -25.742  1.00 18.29           C  
ATOM    194  O   LYS A  31     -12.158  17.980 -25.947  1.00 19.40           O  
ATOM    195  CB  LYS A  31     -12.621  20.239 -23.462  1.00 17.85           C  
ATOM    196  CG  LYS A  31     -13.618  20.858 -22.496  1.00 17.78           C  
ATOM    197  CD  LYS A  31     -12.975  21.210 -21.168  1.00 18.16           C  
ATOM    198  CE  LYS A  31     -13.983  21.748 -20.162  1.00 18.74           C  
ATOM    199  NZ  LYS A  31     -13.293  22.145 -18.880  1.00 17.00           N  
ATOM    200  H   LYS A  31     -13.963  18.067 -23.588  1.00  0.00           H  
ATOM    201  HA  LYS A  31     -13.904  20.516 -25.158  1.00  0.00           H  
ATOM    202 1HB  LYS A  31     -12.108  19.418 -22.961  1.00  0.00           H  
ATOM    203 2HB  LYS A  31     -11.870  20.986 -23.720  1.00  0.00           H  
ATOM    204 1HG  LYS A  31     -14.034  21.766 -22.934  1.00  0.00           H  
ATOM    205 2HG  LYS A  31     -14.432  20.157 -22.315  1.00  0.00           H  
ATOM    206 1HD  LYS A  31     -12.504  20.322 -20.745  1.00  0.00           H  
ATOM    207 2HD  LYS A  31     -12.207  21.967 -21.325  1.00  0.00           H  
ATOM    208 1HE  LYS A  31     -14.492  22.613 -20.584  1.00  0.00           H  
ATOM    209 2HE  LYS A  31     -14.730  20.983 -19.950  1.00  0.00           H  
ATOM    210 1HZ  LYS A  31     -13.976  22.499 -18.225  1.00  0.00           H  
ATOM    211 2HZ  LYS A  31     -12.831  21.339 -18.482  1.00  0.00           H  
ATOM    212 3HZ  LYS A  31     -12.610  22.863 -19.073  1.00  0.00           H  
ATOM    213  N   PRO A  32     -11.496  20.086 -26.382  1.00 18.39           N  
ATOM    214  CA  PRO A  32     -10.497  19.687 -27.374  1.00 17.87           C  
ATOM    215  C   PRO A  32      -9.611  18.472 -27.115  1.00 17.21           C  
ATOM    216  O   PRO A  32      -9.536  17.590 -27.957  1.00 17.88           O  
ATOM    217  CB  PRO A  32      -9.711  20.969 -27.592  1.00 18.44           C  
ATOM    218  CG  PRO A  32     -10.793  22.004 -27.505  1.00 18.83           C  
ATOM    219  CD  PRO A  32     -11.554  21.557 -26.273  1.00 18.81           C  
ATOM    220  HA  PRO A  32     -11.008  19.374 -28.296  1.00  0.00           H  
ATOM    221 1HB  PRO A  32      -8.932  21.068 -26.822  1.00  0.00           H  
ATOM    222 2HB  PRO A  32      -9.199  20.935 -28.565  1.00  0.00           H  
ATOM    223 1HG  PRO A  32     -10.352  23.008 -27.416  1.00  0.00           H  
ATOM    224 2HG  PRO A  32     -11.395  22.002 -28.425  1.00  0.00           H  
ATOM    225 1HD  PRO A  32     -11.042  21.924 -25.372  1.00  0.00           H  
ATOM    226 2HD  PRO A  32     -12.584  21.941 -26.318  1.00  0.00           H  
ATOM    227  N   LEU A  33      -8.955  18.400 -25.964  1.00 17.78           N  
ATOM    228  CA  LEU A  33      -8.080  17.266 -25.699  1.00 19.02           C  
ATOM    229  C   LEU A  33      -8.822  15.945 -25.628  1.00 18.35           C  
ATOM    230  O   LEU A  33      -8.395  14.946 -26.200  1.00 19.12           O  
ATOM    231  CB  LEU A  33      -7.308  17.465 -24.395  1.00 21.02           C  
ATOM    232  CG  LEU A  33      -6.344  16.300 -24.196  1.00 23.48           C  
ATOM    233  CD1 LEU A  33      -5.461  16.194 -25.445  1.00 23.78           C  
ATOM    234  CD2 LEU A  33      -5.508  16.492 -22.925  1.00 24.03           C  
ATOM    235  H   LEU A  33      -9.051  19.121 -25.264  1.00  0.00           H  
ATOM    236  HA  LEU A  33      -7.363  17.185 -26.515  1.00  0.00           H  
ATOM    237 1HB  LEU A  33      -6.770  18.410 -24.450  1.00  0.00           H  
ATOM    238 2HB  LEU A  33      -8.022  17.525 -23.574  1.00  0.00           H  
ATOM    239  HG  LEU A  33      -6.909  15.372 -24.107  1.00  0.00           H  
ATOM    240 1HD1 LEU A  33      -4.762  15.366 -25.327  1.00  0.00           H  
ATOM    241 2HD1 LEU A  33      -6.087  16.017 -26.319  1.00  0.00           H  
ATOM    242 3HD1 LEU A  33      -4.906  17.122 -25.577  1.00  0.00           H  
ATOM    243 1HD2 LEU A  33      -4.829  15.647 -22.805  1.00  0.00           H  
ATOM    244 2HD2 LEU A  33      -4.931  17.413 -23.005  1.00  0.00           H  
ATOM    245 3HD2 LEU A  33      -6.169  16.552 -22.060  1.00  0.00           H  
ATOM    246  N   LEU A  34      -9.931  15.936 -24.906  1.00 17.01           N  
ATOM    247  CA  LEU A  34     -10.708  14.718 -24.786  1.00 17.69           C  
ATOM    248  C   LEU A  34     -11.279  14.315 -26.143  1.00 17.02           C  
ATOM    249  O   LEU A  34     -11.377  13.132 -26.455  1.00 17.89           O  
ATOM    250  CB  LEU A  34     -11.839  14.911 -23.779  1.00 15.69           C  
ATOM    251  CG  LEU A  34     -12.803  13.733 -23.647  1.00 17.75           C  
ATOM    252  CD1 LEU A  34     -12.071  12.470 -23.210  1.00 15.86           C  
ATOM    253  CD2 LEU A  34     -13.869  14.112 -22.639  1.00 18.59           C  
ATOM    254  H   LEU A  34     -10.248  16.770 -24.433  1.00  0.00           H  
ATOM    255  HA  LEU A  34     -10.053  13.924 -24.430  1.00  0.00           H  
ATOM    256 1HB  LEU A  34     -11.403  15.099 -22.799  1.00  0.00           H  
ATOM    257 2HB  LEU A  34     -12.418  15.787 -24.070  1.00  0.00           H  
ATOM    258  HG  LEU A  34     -13.258  13.525 -24.616  1.00  0.00           H  
ATOM    259 1HD1 LEU A  34     -12.782  11.648 -23.125  1.00  0.00           H  
ATOM    260 2HD1 LEU A  34     -11.311  12.216 -23.949  1.00  0.00           H  
ATOM    261 3HD1 LEU A  34     -11.596  12.640 -22.244  1.00  0.00           H  
ATOM    262 1HD2 LEU A  34     -14.573  13.287 -22.526  1.00  0.00           H  
ATOM    263 2HD2 LEU A  34     -13.401  14.325 -21.677  1.00  0.00           H  
ATOM    264 3HD2 LEU A  34     -14.401  14.997 -22.987  1.00  0.00           H  
ATOM    265  N   LEU A  35     -11.660  15.302 -26.948  1.00 18.01           N  
ATOM    266  CA  LEU A  35     -12.205  15.012 -28.265  1.00 17.83           C  
ATOM    267  C   LEU A  35     -11.138  14.344 -29.128  1.00 19.41           C  
ATOM    268  O   LEU A  35     -11.438  13.445 -29.908  1.00 18.39           O  
ATOM    269  CB  LEU A  35     -12.668  16.293 -28.942  1.00 19.21           C  
ATOM    270  CG  LEU A  35     -13.406  16.054 -30.261  1.00 20.07           C  
ATOM    271  CD1 LEU A  35     -14.711  15.326 -29.973  1.00 20.01           C  
ATOM    272  CD2 LEU A  35     -13.673  17.383 -30.961  1.00 18.83           C  
ATOM    273  H   LEU A  35     -11.574  16.264 -26.652  1.00  0.00           H  
ATOM    274  HA  LEU A  35     -13.063  14.351 -28.146  1.00  0.00           H  
ATOM    275 1HB  LEU A  35     -13.329  16.826 -28.261  1.00  0.00           H  
ATOM    276 2HB  LEU A  35     -11.797  16.919 -29.135  1.00  0.00           H  
ATOM    277  HG  LEU A  35     -12.797  15.424 -30.910  1.00  0.00           H  
ATOM    278 1HD1 LEU A  35     -15.244  15.151 -30.908  1.00  0.00           H  
ATOM    279 2HD1 LEU A  35     -14.497  14.370 -29.494  1.00  0.00           H  
ATOM    280 3HD1 LEU A  35     -15.328  15.933 -29.312  1.00  0.00           H  
ATOM    281 1HD2 LEU A  35     -14.198  17.201 -31.899  1.00  0.00           H  
ATOM    282 2HD2 LEU A  35     -14.286  18.016 -30.319  1.00  0.00           H  
ATOM    283 3HD2 LEU A  35     -12.726  17.883 -31.166  1.00  0.00           H  
ATOM    284  N   LYS A  36      -9.894  14.802 -28.990  1.00 20.41           N  
ATOM    285  CA  LYS A  36      -8.776  14.249 -29.749  1.00 22.67           C  
ATOM    286  C   LYS A  36      -8.596  12.782 -29.369  1.00 22.33           C  
ATOM    287  O   LYS A  36      -8.252  11.958 -30.206  1.00 23.29           O  
ATOM    288  CB  LYS A  36      -7.497  15.041 -29.454  1.00 25.73           C  
ATOM    289  CG  LYS A  36      -6.226  14.531 -30.143  1.00 27.48           C  
ATOM    290  CD  LYS A  36      -5.025  15.279 -29.579  1.00 30.68           C  
ATOM    291  CE  LYS A  36      -3.687  14.831 -30.180  1.00 32.24           C  
ATOM    292  NZ  LYS A  36      -3.349  15.584 -31.411  1.00 33.82           N  
ATOM    293  H   LYS A  36      -9.722  15.555 -28.339  1.00  0.00           H  
ATOM    294  HA  LYS A  36      -9.005  14.332 -30.812  1.00  0.00           H  
ATOM    295 1HB  LYS A  36      -7.634  16.079 -29.758  1.00  0.00           H  
ATOM    296 2HB  LYS A  36      -7.306  15.036 -28.381  1.00  0.00           H  
ATOM    297 1HG  LYS A  36      -6.120  13.460 -29.965  1.00  0.00           H  
ATOM    298 2HG  LYS A  36      -6.303  14.697 -31.217  1.00  0.00           H  
ATOM    299 1HD  LYS A  36      -5.138  16.347 -29.772  1.00  0.00           H  
ATOM    300 2HD  LYS A  36      -4.974  15.126 -28.501  1.00  0.00           H  
ATOM    301 1HE  LYS A  36      -2.893  14.979 -29.450  1.00  0.00           H  
ATOM    302 2HE  LYS A  36      -3.734  13.769 -30.422  1.00  0.00           H  
ATOM    303 1HZ  LYS A  36      -2.464  15.258 -31.773  1.00  0.00           H  
ATOM    304 2HZ  LYS A  36      -4.070  15.439 -32.104  1.00  0.00           H  
ATOM    305 3HZ  LYS A  36      -3.283  16.569 -31.196  1.00  0.00           H  
ATOM    306  N   LEU A  37      -8.840  12.451 -28.105  1.00 21.43           N  
ATOM    307  CA  LEU A  37      -8.714  11.066 -27.664  1.00 21.60           C  
ATOM    308  C   LEU A  37      -9.862  10.223 -28.249  1.00 20.41           C  
ATOM    309  O   LEU A  37      -9.642   9.173 -28.877  1.00 18.87           O  
ATOM    310  CB  LEU A  37      -8.726  11.002 -26.126  1.00 20.34           C  
ATOM    311  CG  LEU A  37      -8.680   9.615 -25.479  1.00 20.70           C  
ATOM    312  CD1 LEU A  37      -8.183   9.721 -24.047  1.00 20.66           C  
ATOM    313  CD2 LEU A  37     -10.056   8.963 -25.524  1.00 20.11           C  
ATOM    314  H   LEU A  37      -9.115  13.157 -27.437  1.00  0.00           H  
ATOM    315  HA  LEU A  37      -7.765  10.673 -28.026  1.00  0.00           H  
ATOM    316 1HB  LEU A  37      -7.867  11.554 -25.749  1.00  0.00           H  
ATOM    317 2HB  LEU A  37      -9.632  11.489 -25.765  1.00  0.00           H  
ATOM    318  HG  LEU A  37      -7.971   8.986 -26.017  1.00  0.00           H  
ATOM    319 1HD1 LEU A  37      -8.154   8.728 -23.597  1.00  0.00           H  
ATOM    320 2HD1 LEU A  37      -7.181  10.150 -24.040  1.00  0.00           H  
ATOM    321 3HD1 LEU A  37      -8.856  10.359 -23.475  1.00  0.00           H  
ATOM    322 1HD2 LEU A  37     -10.007   7.977 -25.061  1.00  0.00           H  
ATOM    323 2HD2 LEU A  37     -10.770   9.583 -24.982  1.00  0.00           H  
ATOM    324 3HD2 LEU A  37     -10.377   8.861 -26.561  1.00  0.00           H  
ATOM    325  N   LEU A  38     -11.082  10.710 -28.048  1.00 19.35           N  
ATOM    326  CA  LEU A  38     -12.289  10.045 -28.523  1.00 19.14           C  
ATOM    327  C   LEU A  38     -12.303   9.733 -30.019  1.00 19.05           C  
ATOM    328  O   LEU A  38     -12.795   8.686 -30.429  1.00 18.86           O  
ATOM    329  CB  LEU A  38     -13.514  10.893 -28.178  1.00 18.34           C  
ATOM    330  CG  LEU A  38     -13.775  11.040 -26.688  1.00 18.95           C  
ATOM    331  CD1 LEU A  38     -14.958  11.978 -26.449  1.00 17.48           C  
ATOM    332  CD2 LEU A  38     -14.016   9.661 -26.104  1.00 17.56           C  
ATOM    333  H   LEU A  38     -11.166  11.580 -27.542  1.00  0.00           H  
ATOM    334  HA  LEU A  38     -12.372   9.081 -28.023  1.00  0.00           H  
ATOM    335 1HB  LEU A  38     -13.380  11.886 -28.603  1.00  0.00           H  
ATOM    336 2HB  LEU A  38     -14.392  10.439 -28.638  1.00  0.00           H  
ATOM    337  HG  LEU A  38     -12.910  11.500 -26.211  1.00  0.00           H  
ATOM    338 1HD1 LEU A  38     -15.135  12.075 -25.378  1.00  0.00           H  
ATOM    339 2HD1 LEU A  38     -14.735  12.959 -26.870  1.00  0.00           H  
ATOM    340 3HD1 LEU A  38     -15.848  11.570 -26.928  1.00  0.00           H  
ATOM    341 1HD2 LEU A  38     -14.205   9.747 -25.033  1.00  0.00           H  
ATOM    342 2HD2 LEU A  38     -14.880   9.206 -26.589  1.00  0.00           H  
ATOM    343 3HD2 LEU A  38     -13.137   9.037 -26.269  1.00  0.00           H  
ATOM    344  N   LYS A  39     -11.774  10.645 -30.829  1.00 19.59           N  
ATOM    345  CA  LYS A  39     -11.744  10.439 -32.272  1.00 21.44           C  
ATOM    346  C   LYS A  39     -10.754   9.398 -32.745  1.00 20.77           C  
ATOM    347  O   LYS A  39     -10.676   9.130 -33.939  1.00 20.54           O  
ATOM    348  CB  LYS A  39     -11.383  11.712 -33.011  1.00 22.55           C  
ATOM    349  CG  LYS A  39     -12.421  12.796 -32.934  1.00 25.44           C  
ATOM    350  CD  LYS A  39     -11.928  14.053 -33.612  1.00 30.20           C  
ATOM    351  CE  LYS A  39     -10.569  13.855 -34.210  1.00 30.07           C  
ATOM    352  NZ  LYS A  39     -10.192  14.993 -35.039  1.00 31.98           N  
ATOM    353  H   LYS A  39     -11.386  11.495 -30.445  1.00  0.00           H  
ATOM    354  HA  LYS A  39     -12.737  10.129 -32.598  1.00  0.00           H  
ATOM    355 1HB  LYS A  39     -10.452  12.114 -32.610  1.00  0.00           H  
ATOM    356 2HB  LYS A  39     -11.215  11.486 -34.064  1.00  0.00           H  
ATOM    357 1HG  LYS A  39     -13.337  12.458 -33.421  1.00  0.00           H  
ATOM    358 2HG  LYS A  39     -12.644  13.012 -31.890  1.00  0.00           H  
ATOM    359 1HD  LYS A  39     -12.625  14.338 -34.401  1.00  0.00           H  
ATOM    360 2HD  LYS A  39     -11.879  14.863 -32.885  1.00  0.00           H  
ATOM    361 1HE  LYS A  39      -9.836  13.731 -33.414  1.00  0.00           H  
ATOM    362 2HE  LYS A  39     -10.568  12.951 -34.819  1.00  0.00           H  
ATOM    363 1HZ  LYS A  39      -9.274  14.836 -35.430  1.00  0.00           H  
ATOM    364 2HZ  LYS A  39     -10.863  15.102 -35.787  1.00  0.00           H  
ATOM    365 3HZ  LYS A  39     -10.178  15.831 -34.475  1.00  0.00           H  
ATOM    366  N   SER A  40      -9.962   8.845 -31.842  1.00 20.20           N  
ATOM    367  CA  SER A  40      -9.006   7.837 -32.246  1.00 19.63           C  
ATOM    368  C   SER A  40      -9.673   6.471 -32.126  1.00 19.01           C  
ATOM    369  O   SER A  40      -9.136   5.461 -32.595  1.00 17.92           O  
ATOM    370  CB  SER A  40      -7.766   7.887 -31.358  1.00 21.34           C  
ATOM    371  OG  SER A  40      -8.049   7.380 -30.072  1.00 25.58           O  
ATOM    372  H   SER A  40     -10.012   9.114 -30.870  1.00  0.00           H  
ATOM    373  HA  SER A  40      -8.705   8.038 -33.275  1.00  0.00           H  
ATOM    374 1HB  SER A  40      -6.967   7.304 -31.816  1.00  0.00           H  
ATOM    375 2HB  SER A  40      -7.417   8.916 -31.279  1.00  0.00           H  
ATOM    376  HG  SER A  40      -8.743   7.939 -29.714  1.00  0.00           H  
ATOM    377  N   VAL A  41     -10.849   6.448 -31.498  1.00 18.05           N  
ATOM    378  CA  VAL A  41     -11.587   5.202 -31.305  1.00 18.94           C  
ATOM    379  C   VAL A  41     -13.025   5.253 -31.787  1.00 19.26           C  
ATOM    380  O   VAL A  41     -13.684   4.229 -31.880  1.00 19.95           O  
ATOM    381  CB  VAL A  41     -11.612   4.774 -29.819  1.00 18.60           C  
ATOM    382  CG1 VAL A  41     -10.282   4.167 -29.438  1.00 17.51           C  
ATOM    383  CG2 VAL A  41     -11.937   5.963 -28.931  1.00 17.34           C  
ATOM    384  H   VAL A  41     -11.240   7.311 -31.147  1.00  0.00           H  
ATOM    385  HA  VAL A  41     -11.092   4.415 -31.874  1.00  0.00           H  
ATOM    386  HB  VAL A  41     -12.374   4.006 -29.685  1.00  0.00           H  
ATOM    387 1HG1 VAL A  41     -10.306   3.867 -28.390  1.00  0.00           H  
ATOM    388 2HG1 VAL A  41     -10.089   3.294 -30.061  1.00  0.00           H  
ATOM    389 3HG1 VAL A  41      -9.491   4.902 -29.586  1.00  0.00           H  
ATOM    390 1HG2 VAL A  41     -11.952   5.645 -27.889  1.00  0.00           H  
ATOM    391 2HG2 VAL A  41     -11.179   6.735 -29.065  1.00  0.00           H  
ATOM    392 3HG2 VAL A  41     -12.914   6.363 -29.202  1.00  0.00           H  
ATOM    393  N   GLY A  42     -13.514   6.447 -32.084  1.00 20.65           N  
ATOM    394  CA  GLY A  42     -14.878   6.565 -32.545  1.00 21.50           C  
ATOM    395  C   GLY A  42     -15.100   7.769 -33.432  1.00 20.87           C  
ATOM    396  O   GLY A  42     -14.279   8.681 -33.482  1.00 18.83           O  
ATOM    397  H   GLY A  42     -12.951   7.281 -31.995  1.00  0.00           H  
ATOM    398 1HA  GLY A  42     -15.154   5.667 -33.098  1.00  0.00           H  
ATOM    399 2HA  GLY A  42     -15.547   6.633 -31.688  1.00  0.00           H  
ATOM    400  N   ALA A  43     -16.233   7.768 -34.123  1.00 22.20           N  
ATOM    401  CA  ALA A  43     -16.595   8.864 -35.010  1.00 24.07           C  
ATOM    402  C   ALA A  43     -16.757  10.162 -34.215  1.00 24.03           C  
ATOM    403  O   ALA A  43     -17.246  10.148 -33.086  1.00 25.42           O  
ATOM    404  CB  ALA A  43     -17.885   8.526 -35.728  1.00 25.74           C  
ATOM    405  H   ALA A  43     -16.861   6.983 -34.029  1.00  0.00           H  
ATOM    406  HA  ALA A  43     -15.796   8.986 -35.741  1.00  0.00           H  
ATOM    407 1HB  ALA A  43     -18.157   9.346 -36.393  1.00  0.00           H  
ATOM    408 2HB  ALA A  43     -17.749   7.616 -36.312  1.00  0.00           H  
ATOM    409 3HB  ALA A  43     -18.678   8.373 -34.998  1.00  0.00           H  
ATOM    410  N   GLN A  44     -16.347  11.283 -34.799  1.00 24.01           N  
ATOM    411  CA  GLN A  44     -16.483  12.565 -34.113  1.00 24.28           C  
ATOM    412  C   GLN A  44     -17.960  12.973 -34.093  1.00 23.48           C  
ATOM    413  O   GLN A  44     -18.669  12.809 -35.083  1.00 19.48           O  
ATOM    414  CB  GLN A  44     -15.660  13.664 -34.815  1.00 28.41           C  
ATOM    415  CG  GLN A  44     -15.575  14.982 -34.006  1.00 32.02           C  
ATOM    416  CD  GLN A  44     -14.861  16.119 -34.735  1.00 34.71           C  
ATOM    417  OE1 GLN A  44     -13.923  15.889 -35.507  1.00 36.68           O  
ATOM    418  NE2 GLN A  44     -15.290  17.359 -34.473  1.00 35.47           N  
ATOM    419  H   GLN A  44     -15.938  11.260 -35.722  1.00  0.00           H  
ATOM    420  HA  GLN A  44     -16.108  12.454 -33.096  1.00  0.00           H  
ATOM    421 1HB  GLN A  44     -14.647  13.303 -34.991  1.00  0.00           H  
ATOM    422 2HB  GLN A  44     -16.102  13.885 -35.786  1.00  0.00           H  
ATOM    423 1HG  GLN A  44     -16.585  15.323 -33.780  1.00  0.00           H  
ATOM    424 2HG  GLN A  44     -15.029  14.794 -33.082  1.00  0.00           H  
ATOM    425 1HE2 GLN A  44     -14.859  18.143 -34.922  1.00  0.00           H  
ATOM    426 2HE2 GLN A  44     -16.041  17.503 -33.829  1.00  0.00           H  
ATOM    427  N   LYS A  45     -18.410  13.477 -32.946  1.00 23.36           N  
ATOM    428  CA  LYS A  45     -19.779  13.946 -32.770  1.00 24.74           C  
ATOM    429  C   LYS A  45     -19.732  15.265 -31.987  1.00 24.43           C  
ATOM    430  O   LYS A  45     -18.781  15.518 -31.256  1.00 25.19           O  
ATOM    431  CB  LYS A  45     -20.611  12.933 -31.977  1.00 24.53           C  
ATOM    432  CG  LYS A  45     -21.060  11.685 -32.721  1.00 26.31           C  
ATOM    433  CD  LYS A  45     -22.126  10.996 -31.871  1.00 28.16           C  
ATOM    434  CE  LYS A  45     -22.835   9.870 -32.570  1.00 29.69           C  
ATOM    435  NZ  LYS A  45     -23.978   9.428 -31.702  1.00 29.82           N  
ATOM    436  H   LYS A  45     -17.767  13.533 -32.169  1.00  0.00           H  
ATOM    437  HA  LYS A  45     -20.233  14.067 -33.754  1.00  0.00           H  
ATOM    438 1HB  LYS A  45     -20.042  12.592 -31.112  1.00  0.00           H  
ATOM    439 2HB  LYS A  45     -21.515  13.416 -31.605  1.00  0.00           H  
ATOM    440 1HG  LYS A  45     -21.463  11.967 -33.695  1.00  0.00           H  
ATOM    441 2HG  LYS A  45     -20.205  11.028 -32.878  1.00  0.00           H  
ATOM    442 1HD  LYS A  45     -21.666  10.587 -30.971  1.00  0.00           H  
ATOM    443 2HD  LYS A  45     -22.881  11.724 -31.573  1.00  0.00           H  
ATOM    444 1HE  LYS A  45     -23.196  10.213 -33.539  1.00  0.00           H  
ATOM    445 2HE  LYS A  45     -22.138   9.049 -32.737  1.00  0.00           H  
ATOM    446 1HZ  LYS A  45     -24.470   8.670 -32.153  1.00  0.00           H  
ATOM    447 2HZ  LYS A  45     -23.622   9.115 -30.809  1.00  0.00           H  
ATOM    448 3HZ  LYS A  45     -24.611  10.201 -31.559  1.00  0.00           H  
ATOM    449  N   ASP A  46     -20.746  16.107 -32.152  1.00 26.18           N  
ATOM    450  CA  ASP A  46     -20.802  17.373 -31.424  1.00 27.33           C  
ATOM    451  C   ASP A  46     -21.213  17.118 -29.974  1.00 26.40           C  
ATOM    452  O   ASP A  46     -20.732  17.763 -29.045  1.00 28.10           O  
ATOM    453  CB  ASP A  46     -21.815  18.323 -32.075  1.00 29.53           C  
ATOM    454  CG  ASP A  46     -21.275  18.986 -33.325  1.00 33.26           C  
ATOM    455  OD1 ASP A  46     -20.126  19.498 -33.295  1.00 36.26           O  
ATOM    456  OD2 ASP A  46     -22.002  19.010 -34.341  1.00 36.17           O  
ATOM    457  H   ASP A  46     -21.493  15.873 -32.790  1.00  0.00           H  
ATOM    458  HA  ASP A  46     -19.816  17.837 -31.461  1.00  0.00           H  
ATOM    459 1HB  ASP A  46     -22.718  17.770 -32.334  1.00  0.00           H  
ATOM    460 2HB  ASP A  46     -22.098  19.098 -31.362  1.00  0.00           H  
ATOM    461  N   THR A  47     -22.116  16.167 -29.797  1.00 23.57           N  
ATOM    462  CA  THR A  47     -22.628  15.826 -28.489  1.00 21.17           C  
ATOM    463  C   THR A  47     -22.551  14.324 -28.333  1.00 19.47           C  
ATOM    464  O   THR A  47     -22.809  13.582 -29.276  1.00 20.53           O  
ATOM    465  CB  THR A  47     -24.105  16.289 -28.350  1.00 20.27           C  
ATOM    466  OG1 THR A  47     -24.170  17.713 -28.484  1.00 23.81           O  
ATOM    467  CG2 THR A  47     -24.682  15.881 -27.006  1.00 22.32           C  
ATOM    468  H   THR A  47     -22.456  15.665 -30.605  1.00  0.00           H  
ATOM    469  HA  THR A  47     -22.028  16.340 -27.738  1.00  0.00           H  
ATOM    470  HB  THR A  47     -24.703  15.839 -29.142  1.00  0.00           H  
ATOM    471  HG1 THR A  47     -23.303  18.089 -28.317  1.00  0.00           H  
ATOM    472 1HG2 THR A  47     -25.716  16.218 -26.937  1.00  0.00           H  
ATOM    473 2HG2 THR A  47     -24.646  14.796 -26.909  1.00  0.00           H  
ATOM    474 3HG2 THR A  47     -24.099  16.336 -26.207  1.00  0.00           H  
ATOM    475  N   TYR A  48     -22.159  13.884 -27.144  1.00 19.02           N  
ATOM    476  CA  TYR A  48     -22.072  12.469 -26.824  1.00 18.40           C  
ATOM    477  C   TYR A  48     -22.867  12.224 -25.544  1.00 18.90           C  
ATOM    478  O   TYR A  48     -23.030  13.128 -24.726  1.00 18.98           O  
ATOM    479  CB  TYR A  48     -20.634  12.044 -26.527  1.00 17.44           C  
ATOM    480  CG  TYR A  48     -19.640  12.131 -27.660  1.00 17.64           C  
ATOM    481  CD1 TYR A  48     -18.984  13.329 -27.961  1.00 16.27           C  
ATOM    482  CD2 TYR A  48     -19.328  11.001 -28.411  1.00 19.21           C  
ATOM    483  CE1 TYR A  48     -18.037  13.392 -28.985  1.00 17.21           C  
ATOM    484  CE2 TYR A  48     -18.386  11.051 -29.433  1.00 17.44           C  
ATOM    485  CZ  TYR A  48     -17.742  12.242 -29.713  1.00 17.00           C  
ATOM    486  OH  TYR A  48     -16.774  12.255 -30.692  1.00 20.76           O  
ATOM    487  H   TYR A  48     -21.913  14.564 -26.439  1.00  0.00           H  
ATOM    488  HA  TYR A  48     -22.422  11.898 -27.684  1.00  0.00           H  
ATOM    489 1HB  TYR A  48     -20.233  12.657 -25.719  1.00  0.00           H  
ATOM    490 2HB  TYR A  48     -20.623  11.008 -26.189  1.00  0.00           H  
ATOM    491  HD1 TYR A  48     -19.209  14.232 -27.393  1.00  0.00           H  
ATOM    492  HD2 TYR A  48     -19.826  10.054 -28.203  1.00  0.00           H  
ATOM    493  HE1 TYR A  48     -17.535  14.334 -29.206  1.00  0.00           H  
ATOM    494  HE2 TYR A  48     -18.159  10.154 -30.010  1.00  0.00           H  
ATOM    495  HH  TYR A  48     -16.682  11.374 -31.062  1.00  0.00           H  
ATOM    496  N   THR A  49     -23.341  10.999 -25.368  1.00 17.86           N  
ATOM    497  CA  THR A  49     -24.050  10.633 -24.154  1.00 20.62           C  
ATOM    498  C   THR A  49     -22.890  10.133 -23.303  1.00 20.85           C  
ATOM    499  O   THR A  49     -21.827   9.811 -23.844  1.00 21.46           O  
ATOM    500  CB  THR A  49     -25.018   9.458 -24.374  1.00 19.93           C  
ATOM    501  OG1 THR A  49     -24.268   8.311 -24.797  1.00 18.81           O  
ATOM    502  CG2 THR A  49     -26.081   9.812 -25.433  1.00 19.82           C  
ATOM    503  H   THR A  49     -23.209  10.304 -26.089  1.00  0.00           H  
ATOM    504  HA  THR A  49     -24.638  11.490 -23.825  1.00  0.00           H  
ATOM    505  HB  THR A  49     -25.518   9.218 -23.436  1.00  0.00           H  
ATOM    506  HG1 THR A  49     -24.755   7.846 -25.481  1.00  0.00           H  
ATOM    507 1HG2 THR A  49     -26.754   8.966 -25.570  1.00  0.00           H  
ATOM    508 2HG2 THR A  49     -26.651  10.679 -25.100  1.00  0.00           H  
ATOM    509 3HG2 THR A  49     -25.590  10.042 -26.378  1.00  0.00           H  
ATOM    510  N   MET A  50     -23.057  10.060 -21.992  1.00 20.86           N  
ATOM    511  CA  MET A  50     -21.944   9.585 -21.180  1.00 20.83           C  
ATOM    512  C   MET A  50     -21.625   8.117 -21.499  1.00 21.95           C  
ATOM    513  O   MET A  50     -20.457   7.724 -21.447  1.00 19.85           O  
ATOM    514  CB  MET A  50     -22.207   9.791 -19.683  1.00 21.52           C  
ATOM    515  CG  MET A  50     -21.861  11.203 -19.155  1.00 22.88           C  
ATOM    516  SD  MET A  50     -20.110  11.718 -19.386  1.00 23.97           S  
ATOM    517  CE  MET A  50     -19.285  10.581 -18.322  1.00 25.53           C  
ATOM    518  H   MET A  50     -23.921  10.320 -21.538  1.00  0.00           H  
ATOM    519  HA  MET A  50     -21.053  10.153 -21.448  1.00  0.00           H  
ATOM    520 1HB  MET A  50     -23.259   9.606 -19.470  1.00  0.00           H  
ATOM    521 2HB  MET A  50     -21.625   9.070 -19.108  1.00  0.00           H  
ATOM    522 1HG  MET A  50     -22.482  11.942 -19.660  1.00  0.00           H  
ATOM    523 2HG  MET A  50     -22.071  11.254 -18.087  1.00  0.00           H  
ATOM    524 1HE  MET A  50     -18.211  10.767 -18.353  1.00  0.00           H  
ATOM    525 2HE  MET A  50     -19.647  10.710 -17.301  1.00  0.00           H  
ATOM    526 3HE  MET A  50     -19.486   9.561 -18.652  1.00  0.00           H  
ATOM    527  N   LYS A  51     -22.643   7.309 -21.834  1.00 20.47           N  
ATOM    528  CA  LYS A  51     -22.429   5.899 -22.225  1.00 20.22           C  
ATOM    529  C   LYS A  51     -21.432   5.839 -23.395  1.00 18.44           C  
ATOM    530  O   LYS A  51     -20.614   4.930 -23.459  1.00 19.26           O  
ATOM    531  CB  LYS A  51     -23.764   5.259 -22.673  1.00 21.74           C  
ATOM    532  CG  LYS A  51     -23.718   3.849 -23.293  1.00 26.52           C  
ATOM    533  CD  LYS A  51     -25.087   3.561 -23.959  1.00 29.46           C  
ATOM    534  CE  LYS A  51     -25.425   2.096 -24.227  1.00 31.11           C  
ATOM    535  NZ  LYS A  51     -26.842   1.794 -23.800  1.00 35.78           N  
ATOM    536  H   LYS A  51     -23.583   7.678 -21.818  1.00  0.00           H  
ATOM    537  HA  LYS A  51     -22.052   5.353 -21.359  1.00  0.00           H  
ATOM    538 1HB  LYS A  51     -24.438   5.189 -21.819  1.00  0.00           H  
ATOM    539 2HB  LYS A  51     -24.242   5.897 -23.416  1.00  0.00           H  
ATOM    540 1HG  LYS A  51     -22.918   3.802 -24.032  1.00  0.00           H  
ATOM    541 2HG  LYS A  51     -23.512   3.116 -22.514  1.00  0.00           H  
ATOM    542 1HD  LYS A  51     -25.888   3.948 -23.327  1.00  0.00           H  
ATOM    543 2HD  LYS A  51     -25.135   4.064 -24.925  1.00  0.00           H  
ATOM    544 1HE  LYS A  51     -25.311   1.885 -25.289  1.00  0.00           H  
ATOM    545 2HE  LYS A  51     -24.735   1.457 -23.677  1.00  0.00           H  
ATOM    546 1HZ  LYS A  51     -27.050   0.822 -23.983  1.00  0.00           H  
ATOM    547 2HZ  LYS A  51     -26.943   1.979 -22.812  1.00  0.00           H  
ATOM    548 3HZ  LYS A  51     -27.482   2.378 -24.319  1.00  0.00           H  
ATOM    549  N   GLU A  52     -21.520   6.781 -24.327  1.00 16.71           N  
ATOM    550  CA  GLU A  52     -20.571   6.785 -25.439  1.00 18.08           C  
ATOM    551  C   GLU A  52     -19.185   7.175 -24.909  1.00 17.00           C  
ATOM    552  O   GLU A  52     -18.212   6.452 -25.111  1.00 15.53           O  
ATOM    553  CB  GLU A  52     -21.002   7.750 -26.549  1.00 19.30           C  
ATOM    554  CG  GLU A  52     -22.312   7.371 -27.223  1.00 22.80           C  
ATOM    555  CD  GLU A  52     -22.714   8.360 -28.292  1.00 25.33           C  
ATOM    556  OE1 GLU A  52     -22.730   9.570 -27.990  1.00 24.47           O  
ATOM    557  OE2 GLU A  52     -23.013   7.928 -29.430  1.00 29.79           O  
ATOM    558  H   GLU A  52     -22.231   7.497 -24.284  1.00  0.00           H  
ATOM    559  HA  GLU A  52     -20.529   5.781 -25.862  1.00  0.00           H  
ATOM    560 1HB  GLU A  52     -21.111   8.753 -26.137  1.00  0.00           H  
ATOM    561 2HB  GLU A  52     -20.227   7.793 -27.315  1.00  0.00           H  
ATOM    562 1HG  GLU A  52     -22.205   6.384 -27.672  1.00  0.00           H  
ATOM    563 2HG  GLU A  52     -23.094   7.314 -26.467  1.00  0.00           H  
ATOM    564  N   VAL A  53     -19.101   8.305 -24.214  1.00 16.22           N  
ATOM    565  CA  VAL A  53     -17.814   8.731 -23.678  1.00 16.94           C  
ATOM    566  C   VAL A  53     -17.119   7.615 -22.887  1.00 17.09           C  
ATOM    567  O   VAL A  53     -15.950   7.339 -23.106  1.00 16.47           O  
ATOM    568  CB  VAL A  53     -17.942   9.992 -22.786  1.00 15.60           C  
ATOM    569  CG1 VAL A  53     -16.575  10.355 -22.201  1.00 17.25           C  
ATOM    570  CG2 VAL A  53     -18.470  11.168 -23.614  1.00 16.26           C  
ATOM    571  H   VAL A  53     -19.916   8.878 -24.049  1.00  0.00           H  
ATOM    572  HA  VAL A  53     -17.156   8.977 -24.512  1.00  0.00           H  
ATOM    573  HB  VAL A  53     -18.635   9.781 -21.972  1.00  0.00           H  
ATOM    574 1HG1 VAL A  53     -16.671  11.242 -21.574  1.00  0.00           H  
ATOM    575 2HG1 VAL A  53     -16.205   9.525 -21.599  1.00  0.00           H  
ATOM    576 3HG1 VAL A  53     -15.875  10.558 -23.011  1.00  0.00           H  
ATOM    577 1HG2 VAL A  53     -18.558  12.049 -22.979  1.00  0.00           H  
ATOM    578 2HG2 VAL A  53     -17.780  11.376 -24.432  1.00  0.00           H  
ATOM    579 3HG2 VAL A  53     -19.449  10.916 -24.021  1.00  0.00           H  
ATOM    580  N   LEU A  54     -17.832   6.948 -21.987  1.00 18.09           N  
ATOM    581  CA  LEU A  54     -17.194   5.897 -21.208  1.00 17.70           C  
ATOM    582  C   LEU A  54     -16.755   4.705 -22.044  1.00 17.49           C  
ATOM    583  O   LEU A  54     -15.680   4.150 -21.813  1.00 16.01           O  
ATOM    584  CB  LEU A  54     -18.105   5.411 -20.096  1.00 18.26           C  
ATOM    585  CG  LEU A  54     -18.211   6.310 -18.867  1.00 22.08           C  
ATOM    586  CD1 LEU A  54     -19.402   5.810 -18.047  1.00 24.20           C  
ATOM    587  CD2 LEU A  54     -16.909   6.290 -18.077  1.00 21.98           C  
ATOM    588  H   LEU A  54     -18.808   7.153 -21.830  1.00  0.00           H  
ATOM    589  HA  LEU A  54     -16.289   6.302 -20.757  1.00  0.00           H  
ATOM    590 1HB  LEU A  54     -19.110   5.290 -20.498  1.00  0.00           H  
ATOM    591 2HB  LEU A  54     -17.751   4.437 -19.758  1.00  0.00           H  
ATOM    592  HG  LEU A  54     -18.418   7.333 -19.181  1.00  0.00           H  
ATOM    593 1HD1 LEU A  54     -19.515   6.427 -17.156  1.00  0.00           H  
ATOM    594 2HD1 LEU A  54     -20.309   5.873 -18.648  1.00  0.00           H  
ATOM    595 3HD1 LEU A  54     -19.232   4.775 -17.752  1.00  0.00           H  
ATOM    596 1HD2 LEU A  54     -17.003   6.937 -17.204  1.00  0.00           H  
ATOM    597 2HD2 LEU A  54     -16.696   5.271 -17.752  1.00  0.00           H  
ATOM    598 3HD2 LEU A  54     -16.095   6.647 -18.708  1.00  0.00           H  
ATOM    599  N   PHE A  55     -17.589   4.289 -22.989  1.00 16.40           N  
ATOM    600  CA  PHE A  55     -17.226   3.178 -23.864  1.00 16.79           C  
ATOM    601  C   PHE A  55     -15.964   3.528 -24.659  1.00 16.17           C  
ATOM    602  O   PHE A  55     -15.015   2.759 -24.657  1.00 16.91           O  
ATOM    603  CB  PHE A  55     -18.352   2.856 -24.852  1.00 17.65           C  
ATOM    604  CG  PHE A  55     -17.939   1.896 -25.946  1.00 16.97           C  
ATOM    605  CD1 PHE A  55     -17.783   0.538 -25.683  1.00 19.35           C  
ATOM    606  CD2 PHE A  55     -17.689   2.358 -27.232  1.00 20.05           C  
ATOM    607  CE1 PHE A  55     -17.369  -0.354 -26.689  1.00 19.03           C  
ATOM    608  CE2 PHE A  55     -17.274   1.474 -28.250  1.00 21.34           C  
ATOM    609  CZ  PHE A  55     -17.122   0.119 -27.972  1.00 18.95           C  
ATOM    610  H   PHE A  55     -18.485   4.739 -23.111  1.00  0.00           H  
ATOM    611  HA  PHE A  55     -17.050   2.295 -23.248  1.00  0.00           H  
ATOM    612 1HB  PHE A  55     -19.194   2.421 -24.315  1.00  0.00           H  
ATOM    613 2HB  PHE A  55     -18.701   3.777 -25.318  1.00  0.00           H  
ATOM    614  HD1 PHE A  55     -17.987   0.163 -24.680  1.00  0.00           H  
ATOM    615  HD2 PHE A  55     -17.808   3.420 -27.448  1.00  0.00           H  
ATOM    616  HE1 PHE A  55     -17.243  -1.412 -26.460  1.00  0.00           H  
ATOM    617  HE2 PHE A  55     -17.072   1.850 -29.253  1.00  0.00           H  
ATOM    618  HZ  PHE A  55     -16.809  -0.569 -28.756  1.00  0.00           H  
ATOM    619  N   TYR A  56     -15.970   4.678 -25.339  1.00 16.17           N  
ATOM    620  CA  TYR A  56     -14.820   5.105 -26.153  1.00 15.62           C  
ATOM    621  C   TYR A  56     -13.536   5.244 -25.336  1.00 17.10           C  
ATOM    622  O   TYR A  56     -12.456   4.888 -25.808  1.00 14.94           O  
ATOM    623  CB  TYR A  56     -15.132   6.421 -26.888  1.00 15.64           C  
ATOM    624  CG  TYR A  56     -16.147   6.249 -28.007  1.00 19.40           C  
ATOM    625  CD1 TYR A  56     -16.006   5.223 -28.948  1.00 20.24           C  
ATOM    626  CD2 TYR A  56     -17.266   7.075 -28.101  1.00 21.19           C  
ATOM    627  CE1 TYR A  56     -16.953   5.017 -29.946  1.00 20.67           C  
ATOM    628  CE2 TYR A  56     -18.221   6.880 -29.100  1.00 21.97           C  
ATOM    629  CZ  TYR A  56     -18.059   5.847 -30.019  1.00 22.90           C  
ATOM    630  OH  TYR A  56     -19.005   5.624 -30.999  1.00 23.43           O  
ATOM    631  H   TYR A  56     -16.787   5.270 -25.293  1.00  0.00           H  
ATOM    632  HA  TYR A  56     -14.616   4.333 -26.896  1.00  0.00           H  
ATOM    633 1HB  TYR A  56     -15.518   7.153 -26.177  1.00  0.00           H  
ATOM    634 2HB  TYR A  56     -14.214   6.828 -27.310  1.00  0.00           H  
ATOM    635  HD1 TYR A  56     -15.139   4.563 -28.909  1.00  0.00           H  
ATOM    636  HD2 TYR A  56     -17.405   7.888 -27.389  1.00  0.00           H  
ATOM    637  HE1 TYR A  56     -16.819   4.210 -30.666  1.00  0.00           H  
ATOM    638  HE2 TYR A  56     -19.090   7.536 -29.159  1.00  0.00           H  
ATOM    639  HH  TYR A  56     -19.713   6.267 -30.911  1.00  0.00           H  
ATOM    640  N   LEU A  57     -13.664   5.758 -24.116  1.00 16.54           N  
ATOM    641  CA  LEU A  57     -12.515   5.916 -23.233  1.00 18.07           C  
ATOM    642  C   LEU A  57     -12.015   4.534 -22.832  1.00 18.25           C  
ATOM    643  O   LEU A  57     -10.812   4.275 -22.790  1.00 16.03           O  
ATOM    644  CB  LEU A  57     -12.894   6.705 -21.970  1.00 20.30           C  
ATOM    645  CG  LEU A  57     -12.491   8.183 -21.892  1.00 20.33           C  
ATOM    646  CD1 LEU A  57     -13.073   8.808 -20.646  1.00 21.71           C  
ATOM    647  CD2 LEU A  57     -10.978   8.303 -21.885  1.00 23.95           C  
ATOM    648  H   LEU A  57     -14.576   6.046 -23.792  1.00  0.00           H  
ATOM    649  HA  LEU A  57     -11.743   6.471 -23.766  1.00  0.00           H  
ATOM    650 1HB  LEU A  57     -13.976   6.675 -21.853  1.00  0.00           H  
ATOM    651 2HB  LEU A  57     -12.442   6.217 -21.107  1.00  0.00           H  
ATOM    652  HG  LEU A  57     -12.891   8.715 -22.755  1.00  0.00           H  
ATOM    653 1HD1 LEU A  57     -12.784   9.858 -20.596  1.00  0.00           H  
ATOM    654 2HD1 LEU A  57     -14.160   8.733 -20.675  1.00  0.00           H  
ATOM    655 3HD1 LEU A  57     -12.696   8.286 -19.767  1.00  0.00           H  
ATOM    656 1HD2 LEU A  57     -10.697   9.355 -21.830  1.00  0.00           H  
ATOM    657 2HD2 LEU A  57     -10.575   7.774 -21.021  1.00  0.00           H  
ATOM    658 3HD2 LEU A  57     -10.574   7.866 -22.799  1.00  0.00           H  
ATOM    659  N   GLY A  58     -12.957   3.646 -22.533  1.00 17.29           N  
ATOM    660  CA  GLY A  58     -12.601   2.300 -22.146  1.00 17.69           C  
ATOM    661  C   GLY A  58     -11.980   1.559 -23.315  1.00 18.45           C  
ATOM    662  O   GLY A  58     -11.130   0.692 -23.118  1.00 19.44           O  
ATOM    663  H   GLY A  58     -13.933   3.904 -22.574  1.00  0.00           H  
ATOM    664 1HA  GLY A  58     -11.902   2.335 -21.310  1.00  0.00           H  
ATOM    665 2HA  GLY A  58     -13.490   1.774 -21.799  1.00  0.00           H  
ATOM    666  N   GLN A  59     -12.404   1.900 -24.535  1.00 17.61           N  
ATOM    667  CA  GLN A  59     -11.874   1.267 -25.751  1.00 18.11           C  
ATOM    668  C   GLN A  59     -10.489   1.782 -26.048  1.00 17.24           C  
ATOM    669  O   GLN A  59      -9.633   1.040 -26.528  1.00 15.83           O  
ATOM    670  CB  GLN A  59     -12.769   1.527 -26.977  1.00 20.98           C  
ATOM    671  CG  GLN A  59     -13.995   0.642 -27.022  1.00 20.96           C  
ATOM    672  CD  GLN A  59     -13.664  -0.848 -26.960  1.00 25.56           C  
ATOM    673  OE1 GLN A  59     -13.449  -1.501 -27.994  1.00 27.32           O  
ATOM    674  NE2 GLN A  59     -13.567  -1.374 -25.757  1.00 25.29           N  
ATOM    675  H   GLN A  59     -13.111   2.616 -24.621  1.00  0.00           H  
ATOM    676  HA  GLN A  59     -11.832   0.190 -25.590  1.00  0.00           H  
ATOM    677 1HB  GLN A  59     -13.095   2.567 -26.976  1.00  0.00           H  
ATOM    678 2HB  GLN A  59     -12.194   1.365 -27.888  1.00  0.00           H  
ATOM    679 1HG  GLN A  59     -14.633   0.879 -26.171  1.00  0.00           H  
ATOM    680 2HG  GLN A  59     -14.530   0.828 -27.953  1.00  0.00           H  
ATOM    681 1HE2 GLN A  59     -13.352  -2.346 -25.651  1.00  0.00           H  
ATOM    682 2HE2 GLN A  59     -13.708  -0.803 -24.948  1.00  0.00           H  
ATOM    683  N   TYR A  60     -10.284   3.064 -25.783  1.00 16.05           N  
ATOM    684  CA  TYR A  60      -8.998   3.709 -25.996  1.00 15.74           C  
ATOM    685  C   TYR A  60      -7.956   3.071 -25.068  1.00 15.77           C  
ATOM    686  O   TYR A  60      -6.819   2.803 -25.474  1.00 14.98           O  
ATOM    687  CB  TYR A  60      -9.125   5.206 -25.698  1.00 14.85           C  
ATOM    688  CG  TYR A  60      -7.812   5.940 -25.759  1.00 14.82           C  
ATOM    689  CD1 TYR A  60      -7.289   6.385 -26.968  1.00 16.13           C  
ATOM    690  CD2 TYR A  60      -7.084   6.182 -24.596  1.00 16.68           C  
ATOM    691  CE1 TYR A  60      -6.062   7.064 -27.010  1.00 18.92           C  
ATOM    692  CE2 TYR A  60      -5.875   6.846 -24.626  1.00 17.30           C  
ATOM    693  CZ  TYR A  60      -5.363   7.288 -25.830  1.00 18.71           C  
ATOM    694  OH  TYR A  60      -4.143   7.931 -25.842  1.00 19.86           O  
ATOM    695  H   TYR A  60     -11.053   3.608 -25.420  1.00  0.00           H  
ATOM    696  HA  TYR A  60      -8.712   3.575 -27.040  1.00  0.00           H  
ATOM    697 1HB  TYR A  60      -9.809   5.663 -26.414  1.00  0.00           H  
ATOM    698 2HB  TYR A  60      -9.551   5.344 -24.705  1.00  0.00           H  
ATOM    699  HD1 TYR A  60      -7.833   6.207 -27.896  1.00  0.00           H  
ATOM    700  HD2 TYR A  60      -7.467   5.843 -23.633  1.00  0.00           H  
ATOM    701  HE1 TYR A  60      -5.662   7.408 -27.963  1.00  0.00           H  
ATOM    702  HE2 TYR A  60      -5.326   7.020 -23.701  1.00  0.00           H  
ATOM    703  HH  TYR A  60      -3.801   7.982 -24.946  1.00  0.00           H  
ATOM    704  N   ILE A  61      -8.369   2.826 -23.827  1.00 15.57           N  
ATOM    705  CA  ILE A  61      -7.528   2.207 -22.809  1.00 17.13           C  
ATOM    706  C   ILE A  61      -7.184   0.746 -23.153  1.00 18.01           C  
ATOM    707  O   ILE A  61      -6.063   0.313 -22.947  1.00 17.20           O  
ATOM    708  CB  ILE A  61      -8.232   2.236 -21.419  1.00 17.23           C  
ATOM    709  CG1 ILE A  61      -8.318   3.680 -20.898  1.00 17.86           C  
ATOM    710  CG2 ILE A  61      -7.486   1.348 -20.429  1.00 16.80           C  
ATOM    711  CD1 ILE A  61      -9.182   3.837 -19.635  1.00 15.59           C  
ATOM    712  H   ILE A  61      -9.316   3.087 -23.591  1.00  0.00           H  
ATOM    713  HA  ILE A  61      -6.599   2.771 -22.738  1.00  0.00           H  
ATOM    714  HB  ILE A  61      -9.254   1.873 -21.521  1.00  0.00           H  
ATOM    715 1HG1 ILE A  61      -7.317   4.046 -20.673  1.00  0.00           H  
ATOM    716 2HG1 ILE A  61      -8.733   4.323 -21.675  1.00  0.00           H  
ATOM    717 1HG2 ILE A  61      -7.989   1.379 -19.463  1.00  0.00           H  
ATOM    718 2HG2 ILE A  61      -7.472   0.323 -20.798  1.00  0.00           H  
ATOM    719 3HG2 ILE A  61      -6.463   1.707 -20.317  1.00  0.00           H  
ATOM    720 1HD1 ILE A  61      -9.194   4.884 -19.330  1.00  0.00           H  
ATOM    721 2HD1 ILE A  61     -10.200   3.510 -19.848  1.00  0.00           H  
ATOM    722 3HD1 ILE A  61      -8.766   3.230 -18.832  1.00  0.00           H  
ATOM    723  N   MET A  62      -8.142  -0.010 -23.683  1.00 18.26           N  
ATOM    724  CA  MET A  62      -7.864  -1.406 -24.001  1.00 20.83           C  
ATOM    725  C   MET A  62      -7.044  -1.604 -25.266  1.00 22.63           C  
ATOM    726  O   MET A  62      -6.157  -2.457 -25.317  1.00 24.12           O  
ATOM    727  CB  MET A  62      -9.165  -2.205 -24.085  1.00 20.81           C  
ATOM    728  CG  MET A  62      -9.888  -2.280 -22.758  1.00 21.16           C  
ATOM    729  SD  MET A  62      -8.735  -2.770 -21.479  1.00 24.63           S  
ATOM    730  CE  MET A  62      -8.709  -4.464 -21.673  1.00 24.23           C  
ATOM    731  H   MET A  62      -9.061   0.364 -23.871  1.00  0.00           H  
ATOM    732  HA  MET A  62      -7.248  -1.826 -23.206  1.00  0.00           H  
ATOM    733 1HB  MET A  62      -9.826  -1.747 -24.820  1.00  0.00           H  
ATOM    734 2HB  MET A  62      -8.949  -3.218 -24.425  1.00  0.00           H  
ATOM    735 1HG  MET A  62     -10.318  -1.307 -22.522  1.00  0.00           H  
ATOM    736 2HG  MET A  62     -10.700  -3.003 -22.827  1.00  0.00           H  
ATOM    737 1HE  MET A  62      -8.031  -4.904 -20.941  1.00  0.00           H  
ATOM    738 2HE  MET A  62      -9.713  -4.863 -21.524  1.00  0.00           H  
ATOM    739 3HE  MET A  62      -8.366  -4.710 -22.679  1.00  0.00           H  
ATOM    740  N   THR A  63      -7.317  -0.808 -26.287  1.00 23.76           N  
ATOM    741  CA  THR A  63      -6.571  -0.951 -27.524  1.00 25.63           C  
ATOM    742  C   THR A  63      -5.122  -0.485 -27.336  1.00 25.91           C  
ATOM    743  O   THR A  63      -4.209  -0.950 -28.026  1.00 26.93           O  
ATOM    744  CB  THR A  63      -7.247  -0.179 -28.659  1.00 24.79           C  
ATOM    745  OG1 THR A  63      -7.324   1.202 -28.307  1.00 27.54           O  
ATOM    746  CG2 THR A  63      -8.662  -0.709 -28.890  1.00 25.38           C  
ATOM    747  H   THR A  63      -8.035  -0.101 -26.225  1.00  0.00           H  
ATOM    748  HA  THR A  63      -6.545  -2.007 -27.792  1.00  0.00           H  
ATOM    749  HB  THR A  63      -6.666  -0.294 -29.574  1.00  0.00           H  
ATOM    750  HG1 THR A  63      -8.066   1.339 -27.713  1.00  0.00           H  
ATOM    751 1HG2 THR A  63      -9.132  -0.151 -29.700  1.00  0.00           H  
ATOM    752 2HG2 THR A  63      -8.616  -1.765 -29.155  1.00  0.00           H  
ATOM    753 3HG2 THR A  63      -9.248  -0.589 -27.980  1.00  0.00           H  
ATOM    754  N   LYS A  64      -4.897   0.430 -26.405  1.00 26.54           N  
ATOM    755  CA  LYS A  64      -3.532   0.883 -26.152  1.00 26.74           C  
ATOM    756  C   LYS A  64      -2.935   0.120 -24.987  1.00 26.65           C  
ATOM    757  O   LYS A  64      -1.799   0.374 -24.551  1.00 26.60           O  
ATOM    758  CB  LYS A  64      -3.496   2.374 -25.867  1.00 26.45           C  
ATOM    759  CG  LYS A  64      -3.986   3.199 -27.010  1.00 25.07           C  
ATOM    760  CD  LYS A  64      -3.541   4.630 -26.858  1.00 28.67           C  
ATOM    761  CE  LYS A  64      -2.100   4.826 -27.342  1.00 30.00           C  
ATOM    762  NZ  LYS A  64      -1.738   6.267 -27.462  1.00 29.05           N  
ATOM    763  H   LYS A  64      -5.654   0.823 -25.864  1.00  0.00           H  
ATOM    764  HA  LYS A  64      -2.932   0.689 -27.042  1.00  0.00           H  
ATOM    765 1HB  LYS A  64      -4.110   2.592 -24.993  1.00  0.00           H  
ATOM    766 2HB  LYS A  64      -2.475   2.675 -25.634  1.00  0.00           H  
ATOM    767 1HG  LYS A  64      -3.594   2.795 -27.945  1.00  0.00           H  
ATOM    768 2HG  LYS A  64      -5.074   3.160 -27.046  1.00  0.00           H  
ATOM    769 1HD  LYS A  64      -4.200   5.280 -27.436  1.00  0.00           H  
ATOM    770 2HD  LYS A  64      -3.602   4.921 -25.809  1.00  0.00           H  
ATOM    771 1HE  LYS A  64      -1.414   4.351 -26.643  1.00  0.00           H  
ATOM    772 2HE  LYS A  64      -1.976   4.353 -28.316  1.00  0.00           H  
ATOM    773 1HZ  LYS A  64      -0.784   6.349 -27.783  1.00  0.00           H  
ATOM    774 2HZ  LYS A  64      -2.356   6.716 -28.124  1.00  0.00           H  
ATOM    775 3HZ  LYS A  64      -1.829   6.714 -26.561  1.00  0.00           H  
ATOM    776  N   ARG A  65      -3.707  -0.835 -24.490  1.00 27.22           N  
ATOM    777  CA  ARG A  65      -3.284  -1.668 -23.376  1.00 28.55           C  
ATOM    778  C   ARG A  65      -2.687  -0.888 -22.205  1.00 28.71           C  
ATOM    779  O   ARG A  65      -1.688  -1.287 -21.602  1.00 27.54           O  
ATOM    780  CB  ARG A  65      -2.314  -2.748 -23.874  1.00 31.02           C  
ATOM    781  CG  ARG A  65      -3.022  -3.810 -24.706  1.00 36.09           C  
ATOM    782  CD  ARG A  65      -2.388  -5.196 -24.542  1.00 42.15           C  
ATOM    783  NE  ARG A  65      -1.922  -5.428 -23.179  1.00 46.33           N  
ATOM    784  CZ  ARG A  65      -1.277  -6.524 -22.801  1.00 48.36           C  
ATOM    785  NH1 ARG A  65      -1.045  -7.492 -23.679  1.00 48.87           N  
ATOM    786  NH2 ARG A  65      -0.790  -6.622 -21.570  1.00 49.74           N  
ATOM    787  H   ARG A  65      -4.618  -0.987 -24.900  1.00  0.00           H  
ATOM    788  HA  ARG A  65      -4.165  -2.151 -22.951  1.00  0.00           H  
ATOM    789 1HB  ARG A  65      -1.533  -2.286 -24.475  1.00  0.00           H  
ATOM    790 2HB  ARG A  65      -1.831  -3.225 -23.021  1.00  0.00           H  
ATOM    791 1HG  ARG A  65      -4.066  -3.878 -24.398  1.00  0.00           H  
ATOM    792 2HG  ARG A  65      -2.972  -3.539 -25.761  1.00  0.00           H  
ATOM    793 1HD  ARG A  65      -3.123  -5.963 -24.784  1.00  0.00           H  
ATOM    794 2HD  ARG A  65      -1.534  -5.287 -25.212  1.00  0.00           H  
ATOM    795  HE  ARG A  65      -2.105  -4.709 -22.491  1.00  0.00           H  
ATOM    796 1HH1 ARG A  65      -1.359  -7.394 -24.634  1.00  0.00           H  
ATOM    797 2HH1 ARG A  65      -0.554  -8.327 -23.392  1.00  0.00           H  
ATOM    798 1HH2 ARG A  65      -0.910  -5.860 -20.917  1.00  0.00           H  
ATOM    799 2HH2 ARG A  65      -0.300  -7.457 -21.286  1.00  0.00           H  
ATOM    800  N   LEU A  66      -3.314   0.239 -21.886  1.00 27.99           N  
ATOM    801  CA  LEU A  66      -2.876   1.040 -20.759  1.00 26.90           C  
ATOM    802  C   LEU A  66      -3.396   0.311 -19.527  1.00 27.43           C  
ATOM    803  O   LEU A  66      -3.055   0.642 -18.388  1.00 26.33           O  
ATOM    804  CB  LEU A  66      -3.489   2.432 -20.837  1.00 27.59           C  
ATOM    805  CG  LEU A  66      -3.088   3.243 -22.062  1.00 28.19           C  
ATOM    806  CD1 LEU A  66      -3.847   4.565 -22.059  1.00 28.19           C  
ATOM    807  CD2 LEU A  66      -1.599   3.485 -22.034  1.00 28.00           C  
ATOM    808  H   LEU A  66      -4.106   0.548 -22.431  1.00  0.00           H  
ATOM    809  HA  LEU A  66      -1.791   1.131 -20.800  1.00  0.00           H  
ATOM    810 1HB  LEU A  66      -4.573   2.334 -20.836  1.00  0.00           H  
ATOM    811 2HB  LEU A  66      -3.195   2.992 -19.949  1.00  0.00           H  
ATOM    812  HG  LEU A  66      -3.351   2.692 -22.965  1.00  0.00           H  
ATOM    813 1HD1 LEU A  66      -3.563   5.149 -22.934  1.00  0.00           H  
ATOM    814 2HD1 LEU A  66      -4.919   4.369 -22.086  1.00  0.00           H  
ATOM    815 3HD1 LEU A  66      -3.602   5.123 -21.156  1.00  0.00           H  
ATOM    816 1HD2 LEU A  66      -1.308   4.065 -22.910  1.00  0.00           H  
ATOM    817 2HD2 LEU A  66      -1.337   4.036 -21.131  1.00  0.00           H  
ATOM    818 3HD2 LEU A  66      -1.075   2.529 -22.041  1.00  0.00           H  
ATOM    819  N   TYR A  67      -4.242  -0.681 -19.783  1.00 27.77           N  
ATOM    820  CA  TYR A  67      -4.840  -1.503 -18.741  1.00 29.47           C  
ATOM    821  C   TYR A  67      -4.606  -2.958 -19.062  1.00 31.87           C  
ATOM    822  O   TYR A  67      -5.169  -3.500 -20.019  1.00 31.06           O  
ATOM    823  CB  TYR A  67      -6.354  -1.280 -18.645  1.00 27.67           C  
ATOM    824  CG  TYR A  67      -7.017  -2.141 -17.595  1.00 26.76           C  
ATOM    825  CD1 TYR A  67      -8.280  -2.695 -17.805  1.00 27.71           C  
ATOM    826  CD2 TYR A  67      -6.387  -2.384 -16.379  1.00 28.34           C  
ATOM    827  CE1 TYR A  67      -8.897  -3.477 -16.821  1.00 27.67           C  
ATOM    828  CE2 TYR A  67      -6.986  -3.151 -15.395  1.00 28.29           C  
ATOM    829  CZ  TYR A  67      -8.240  -3.695 -15.619  1.00 29.18           C  
ATOM    830  OH  TYR A  67      -8.837  -4.448 -14.635  1.00 28.80           O  
ATOM    831  H   TYR A  67      -4.474  -0.865 -20.749  1.00  0.00           H  
ATOM    832  HA  TYR A  67      -4.396  -1.226 -17.785  1.00  0.00           H  
ATOM    833 1HB  TYR A  67      -6.554  -0.233 -18.411  1.00  0.00           H  
ATOM    834 2HB  TYR A  67      -6.815  -1.494 -19.609  1.00  0.00           H  
ATOM    835  HD1 TYR A  67      -8.802  -2.522 -18.746  1.00  0.00           H  
ATOM    836  HD2 TYR A  67      -5.400  -1.966 -16.184  1.00  0.00           H  
ATOM    837  HE1 TYR A  67      -9.884  -3.902 -17.002  1.00  0.00           H  
ATOM    838  HE2 TYR A  67      -6.471  -3.324 -14.449  1.00  0.00           H  
ATOM    839  HH  TYR A  67      -9.695  -4.751 -14.942  1.00  0.00           H  
ATOM    840  N   ASP A  68      -3.767  -3.595 -18.259  1.00 36.02           N  
ATOM    841  CA  ASP A  68      -3.483  -5.011 -18.437  1.00 38.94           C  
ATOM    842  C   ASP A  68      -4.334  -5.617 -17.331  1.00 39.82           C  
ATOM    843  O   ASP A  68      -4.096  -5.385 -16.142  1.00 39.73           O  
ATOM    844  CB  ASP A  68      -1.988  -5.294 -18.235  1.00 41.31           C  
ATOM    845  CG  ASP A  68      -1.598  -6.688 -18.700  1.00 44.03           C  
ATOM    846  OD1 ASP A  68      -2.382  -7.627 -18.445  1.00 45.21           O  
ATOM    847  OD2 ASP A  68      -0.516  -6.857 -19.314  1.00 46.37           O  
ATOM    848  H   ASP A  68      -3.314  -3.093 -17.509  1.00  0.00           H  
ATOM    849  HA  ASP A  68      -3.755  -5.293 -19.455  1.00  0.00           H  
ATOM    850 1HB  ASP A  68      -1.401  -4.559 -18.786  1.00  0.00           H  
ATOM    851 2HB  ASP A  68      -1.737  -5.189 -17.179  1.00  0.00           H  
ATOM    852  N   GLU A  69      -5.367  -6.340 -17.731  1.00 41.48           N  
ATOM    853  CA  GLU A  69      -6.291  -6.928 -16.777  1.00 43.15           C  
ATOM    854  C   GLU A  69      -5.599  -7.783 -15.723  1.00 43.23           C  
ATOM    855  O   GLU A  69      -6.209  -8.153 -14.726  1.00 43.02           O  
ATOM    856  CB  GLU A  69      -7.299  -7.746 -17.577  1.00 45.13           C  
ATOM    857  CG  GLU A  69      -7.937  -6.783 -18.599  1.00 47.80           C  
ATOM    858  CD  GLU A  69      -9.384  -6.467 -18.268  1.00 50.43           C  
ATOM    859  OE1 GLU A  69      -9.903  -7.091 -17.291  1.00 51.85           O  
ATOM    860  OE2 GLU A  69     -10.022  -5.628 -18.943  1.00 52.21           O  
ATOM    861  H   GLU A  69      -5.519  -6.488 -18.718  1.00  0.00           H  
ATOM    862  HA  GLU A  69      -6.797  -6.122 -16.243  1.00  0.00           H  
ATOM    863 1HB  GLU A  69      -6.788  -8.576 -18.065  1.00  0.00           H  
ATOM    864 2HB  GLU A  69      -8.041  -8.171 -16.901  1.00  0.00           H  
ATOM    865 1HG  GLU A  69      -7.364  -5.856 -18.616  1.00  0.00           H  
ATOM    866 2HG  GLU A  69      -7.880  -7.232 -19.590  1.00  0.00           H  
ATOM    867  N   LYS A  70      -4.322  -8.077 -15.972  1.00 43.26           N  
ATOM    868  CA  LYS A  70      -3.501  -8.858 -15.067  1.00 43.16           C  
ATOM    869  C   LYS A  70      -2.735  -8.015 -14.047  1.00 42.57           C  
ATOM    870  O   LYS A  70      -2.029  -8.574 -13.215  1.00 43.04           O  
ATOM    871  CB  LYS A  70      -2.519  -9.709 -15.873  1.00 42.90           C  
ATOM    872  CG  LYS A  70      -3.174 -10.783 -16.732  1.00  0.00           C  
ATOM    873  CD  LYS A  70      -2.135 -11.597 -17.487  1.00  0.00           C  
ATOM    874  CE  LYS A  70      -2.788 -12.675 -18.340  1.00  0.00           C  
ATOM    875  NZ  LYS A  70      -1.785 -13.459 -19.111  1.00  0.00           N  
ATOM    876  H   LYS A  70      -3.918  -7.736 -16.832  1.00  0.00           H  
ATOM    877  HA  LYS A  70      -4.154  -9.496 -14.471  1.00  0.00           H  
ATOM    878 1HB  LYS A  70      -1.934  -9.066 -16.531  1.00  0.00           H  
ATOM    879 2HB  LYS A  70      -1.823 -10.203 -15.194  1.00  0.00           H  
ATOM    880 1HG  LYS A  70      -3.757 -11.451 -16.097  1.00  0.00           H  
ATOM    881 2HG  LYS A  70      -3.847 -10.314 -17.449  1.00  0.00           H  
ATOM    882 1HD  LYS A  70      -1.554 -10.937 -18.133  1.00  0.00           H  
ATOM    883 2HD  LYS A  70      -1.457 -12.071 -16.777  1.00  0.00           H  
ATOM    884 1HE  LYS A  70      -3.348 -13.355 -17.700  1.00  0.00           H  
ATOM    885 2HE  LYS A  70      -3.484 -12.213 -19.040  1.00  0.00           H  
ATOM    886 1HZ  LYS A  70      -2.257 -14.161 -19.662  1.00  0.00           H  
ATOM    887 2HZ  LYS A  70      -1.271 -12.840 -19.723  1.00  0.00           H  
ATOM    888 3HZ  LYS A  70      -1.145 -13.908 -18.472  1.00  0.00           H  
ATOM    889  N   GLN A  71      -2.858  -6.689 -14.128  1.00 42.33           N  
ATOM    890  CA  GLN A  71      -2.158  -5.827 -13.190  1.00 41.44           C  
ATOM    891  C   GLN A  71      -3.104  -5.156 -12.219  1.00 40.18           C  
ATOM    892  O   GLN A  71      -3.093  -3.950 -12.006  1.00 39.08           O  
ATOM    893  CB  GLN A  71      -1.269  -4.847 -13.963  1.00 42.70           C  
ATOM    894  CG  GLN A  71      -0.456  -5.797 -14.846  1.00 43.35           C  
ATOM    895  CD  GLN A  71       0.674  -5.252 -15.695  1.00 44.47           C  
ATOM    896  OE1 GLN A  71       0.800  -4.040 -15.959  1.00 45.27           O  
ATOM    897  NE2 GLN A  71       1.491  -6.168 -16.168  1.00 45.61           N  
ATOM    898  H   GLN A  71      -3.438  -6.271 -14.841  1.00  0.00           H  
ATOM    899  HA  GLN A  71      -1.532  -6.449 -12.550  1.00  0.00           H  
ATOM    900 1HB  GLN A  71      -1.895  -4.147 -14.516  1.00  0.00           H  
ATOM    901 2HB  GLN A  71      -0.671  -4.267 -13.261  1.00  0.00           H  
ATOM    902 1HG  GLN A  71       0.016  -6.549 -14.214  1.00  0.00           H  
ATOM    903 2HG  GLN A  71      -1.126  -6.276 -15.560  1.00  0.00           H  
ATOM    904 1HE2 GLN A  71       2.267  -5.899 -16.740  1.00  0.00           H  
ATOM    905 2HE2 GLN A  71       1.337  -7.133 -15.957  1.00  0.00           H  
ATOM    906  N   GLN A  72      -3.923  -6.009 -11.633  1.00 38.31           N  
ATOM    907  CA  GLN A  72      -4.857  -5.637 -10.618  1.00 37.40           C  
ATOM    908  C   GLN A  72      -5.645  -4.329 -10.769  1.00 36.27           C  
ATOM    909  O   GLN A  72      -5.475  -3.402  -9.992  1.00 36.26           O  
ATOM    910  CB  GLN A  72      -4.121  -5.688  -9.260  1.00 37.74           C  
ATOM    911  CG  GLN A  72      -3.876  -4.360  -8.536  1.00 39.17           C  
ATOM    912  CD  GLN A  72      -2.422  -4.077  -8.161  1.00 40.59           C  
ATOM    913  OE1 GLN A  72      -1.918  -2.973  -8.462  1.00 40.08           O  
ATOM    914  NE2 GLN A  72      -1.759  -5.012  -7.494  1.00 38.51           N  
ATOM    915  H   GLN A  72      -3.876  -6.974 -11.928  1.00  0.00           H  
ATOM    916  HA  GLN A  72      -5.678  -6.354 -10.624  1.00  0.00           H  
ATOM    917 1HB  GLN A  72      -4.682  -6.313  -8.565  1.00  0.00           H  
ATOM    918 2HB  GLN A  72      -3.141  -6.146  -9.394  1.00  0.00           H  
ATOM    919 1HG  GLN A  72      -4.200  -3.542  -9.180  1.00  0.00           H  
ATOM    920 2HG  GLN A  72      -4.447  -4.353  -7.608  1.00  0.00           H  
ATOM    921 1HE2 GLN A  72      -0.805  -4.859  -7.233  1.00  0.00           H  
ATOM    922 2HE2 GLN A  72      -2.212  -5.870  -7.252  1.00  0.00           H  
ATOM    923  N   HIS A  73      -6.526  -4.261 -11.765  1.00 34.27           N  
ATOM    924  CA  HIS A  73      -7.392  -3.101 -11.972  1.00 32.17           C  
ATOM    925  C   HIS A  73      -6.802  -1.707 -12.064  1.00 30.32           C  
ATOM    926  O   HIS A  73      -7.556  -0.718 -11.987  1.00 27.95           O  
ATOM    927  CB  HIS A  73      -8.433  -3.052 -10.864  1.00 33.11           C  
ATOM    928  CG  HIS A  73      -9.207  -4.315 -10.708  1.00 35.24           C  
ATOM    929  ND1 HIS A  73      -9.611  -4.788  -9.483  1.00 37.07           N  
ATOM    930  CD2 HIS A  73      -9.691  -5.182 -11.633  1.00 35.13           C  
ATOM    931  CE1 HIS A  73     -10.319  -5.896  -9.654  1.00 37.83           C  
ATOM    932  NE2 HIS A  73     -10.379  -6.149 -10.948  1.00 36.88           N  
ATOM    933  H   HIS A  73      -6.594  -5.045 -12.399  1.00  0.00           H  
ATOM    934  HA  HIS A  73      -7.903  -3.195 -12.930  1.00  0.00           H  
ATOM    935 1HB  HIS A  73      -7.944  -2.834  -9.914  1.00  0.00           H  
ATOM    936 2HB  HIS A  73      -9.137  -2.245 -11.062  1.00  0.00           H  
ATOM    937  HD2 HIS A  73      -9.563  -5.122 -12.714  1.00  0.00           H  
ATOM    938  HE1 HIS A  73     -10.772  -6.492  -8.862  1.00  0.00           H  
ATOM    939  HE2 HIS A  73     -10.855  -6.930 -11.376  1.00  0.00           H  
ATOM    940  N   ILE A  74      -5.490  -1.577 -12.214  1.00 27.26           N  
ATOM    941  CA  ILE A  74      -4.964  -0.226 -12.286  1.00 23.17           C  
ATOM    942  C   ILE A  74      -4.511   0.138 -13.713  1.00 21.77           C  
ATOM    943  O   ILE A  74      -3.846  -0.650 -14.389  1.00 21.21           O  
ATOM    944  CB  ILE A  74      -3.830  -0.034 -11.209  1.00 24.64           C  
ATOM    945  CG1 ILE A  74      -4.439   0.142  -9.797  1.00 23.39           C  
ATOM    946  CG2 ILE A  74      -3.056   1.201 -11.500  1.00 21.20           C  
ATOM    947  CD1 ILE A  74      -5.675  -0.698  -9.476  1.00 27.46           C  
ATOM    948  H   ILE A  74      -4.852  -2.357 -12.279  1.00  0.00           H  
ATOM    949  HA  ILE A  74      -5.773   0.472 -12.075  1.00  0.00           H  
ATOM    950  HB  ILE A  74      -3.158  -0.891 -11.232  1.00  0.00           H  
ATOM    951 1HG1 ILE A  74      -3.689  -0.101  -9.045  1.00  0.00           H  
ATOM    952 2HG1 ILE A  74      -4.722   1.185  -9.650  1.00  0.00           H  
ATOM    953 1HG2 ILE A  74      -2.275   1.326 -10.750  1.00  0.00           H  
ATOM    954 2HG2 ILE A  74      -2.602   1.122 -12.487  1.00  0.00           H  
ATOM    955 3HG2 ILE A  74      -3.723   2.063 -11.476  1.00  0.00           H  
ATOM    956 1HD1 ILE A  74      -6.006  -0.485  -8.459  1.00  0.00           H  
ATOM    957 2HD1 ILE A  74      -6.474  -0.453 -10.177  1.00  0.00           H  
ATOM    958 3HD1 ILE A  74      -5.428  -1.755  -9.562  1.00  0.00           H  
ATOM    959  N   VAL A  75      -4.960   1.307 -14.180  1.00 19.65           N  
ATOM    960  CA  VAL A  75      -4.638   1.835 -15.514  1.00 18.04           C  
ATOM    961  C   VAL A  75      -3.417   2.738 -15.371  1.00 18.62           C  
ATOM    962  O   VAL A  75      -3.413   3.658 -14.552  1.00 17.19           O  
ATOM    963  CB  VAL A  75      -5.789   2.695 -16.091  1.00 16.92           C  
ATOM    964  CG1 VAL A  75      -5.385   3.308 -17.429  1.00 17.50           C  
ATOM    965  CG2 VAL A  75      -7.031   1.858 -16.239  1.00 16.15           C  
ATOM    966  H   VAL A  75      -5.554   1.847 -13.567  1.00  0.00           H  
ATOM    967  HA  VAL A  75      -4.477   0.994 -16.189  1.00  0.00           H  
ATOM    968  HB  VAL A  75      -5.988   3.523 -15.411  1.00  0.00           H  
ATOM    969 1HG1 VAL A  75      -6.208   3.909 -17.817  1.00  0.00           H  
ATOM    970 2HG1 VAL A  75      -4.509   3.941 -17.289  1.00  0.00           H  
ATOM    971 3HG1 VAL A  75      -5.151   2.513 -18.137  1.00  0.00           H  
ATOM    972 1HG2 VAL A  75      -7.836   2.470 -16.645  1.00  0.00           H  
ATOM    973 2HG2 VAL A  75      -6.831   1.026 -16.915  1.00  0.00           H  
ATOM    974 3HG2 VAL A  75      -7.327   1.470 -15.264  1.00  0.00           H  
ATOM    975  N   TYR A  76      -2.396   2.484 -16.172  1.00 17.50           N  
ATOM    976  CA  TYR A  76      -1.171   3.270 -16.112  1.00 19.54           C  
ATOM    977  C   TYR A  76      -1.147   4.224 -17.301  1.00 20.29           C  
ATOM    978  O   TYR A  76      -1.082   3.806 -18.447  1.00 20.32           O  
ATOM    979  CB  TYR A  76       0.036   2.317 -16.105  1.00 19.73           C  
ATOM    980  CG  TYR A  76       0.113   1.482 -14.847  1.00 18.16           C  
ATOM    981  CD1 TYR A  76       0.681   2.001 -13.682  1.00 20.15           C  
ATOM    982  CD2 TYR A  76      -0.439   0.200 -14.793  1.00 20.32           C  
ATOM    983  CE1 TYR A  76       0.698   1.280 -12.501  1.00 19.16           C  
ATOM    984  CE2 TYR A  76      -0.430  -0.537 -13.603  1.00 19.78           C  
ATOM    985  CZ  TYR A  76       0.141   0.015 -12.466  1.00 20.94           C  
ATOM    986  OH  TYR A  76       0.142  -0.685 -11.292  1.00 21.57           O  
ATOM    987  H   TYR A  76      -2.464   1.730 -16.840  1.00  0.00           H  
ATOM    988  HA  TYR A  76      -1.178   3.851 -15.190  1.00  0.00           H  
ATOM    989 1HB  TYR A  76      -0.022   1.650 -16.966  1.00  0.00           H  
ATOM    990 2HB  TYR A  76       0.955   2.894 -16.199  1.00  0.00           H  
ATOM    991  HD1 TYR A  76       1.125   2.997 -13.689  1.00  0.00           H  
ATOM    992  HD2 TYR A  76      -0.884  -0.240 -15.686  1.00  0.00           H  
ATOM    993  HE1 TYR A  76       1.148   1.710 -11.607  1.00  0.00           H  
ATOM    994  HE2 TYR A  76      -0.868  -1.535 -13.577  1.00  0.00           H  
ATOM    995  HH  TYR A  76      -0.288  -1.533 -11.426  1.00  0.00           H  
ATOM    996  N   CYS A  77      -1.210   5.521 -17.026  1.00 22.97           N  
ATOM    997  CA  CYS A  77      -1.244   6.484 -18.112  1.00 23.32           C  
ATOM    998  C   CYS A  77      -0.267   7.648 -18.070  1.00 24.65           C  
ATOM    999  O   CYS A  77      -0.503   8.658 -18.728  1.00 24.89           O  
ATOM   1000  CB  CYS A  77      -2.662   7.017 -18.238  1.00 24.43           C  
ATOM   1001  SG  CYS A  77      -3.279   7.620 -16.690  1.00 24.23           S  
ATOM   1002  H   CYS A  77      -1.235   5.854 -16.073  1.00  0.00           H  
ATOM   1003  HA  CYS A  77      -0.961   5.976 -19.034  1.00  0.00           H  
ATOM   1004 1HB  CYS A  77      -2.684   7.823 -18.972  1.00  0.00           H  
ATOM   1005 2HB  CYS A  77      -3.317   6.226 -18.602  1.00  0.00           H  
ATOM   1006  HG  CYS A  77      -2.343   8.548 -16.520  1.00  0.00           H  
ATOM   1007  N   SER A  78       0.834   7.513 -17.328  1.00 24.63           N  
ATOM   1008  CA  SER A  78       1.818   8.591 -17.250  1.00 25.19           C  
ATOM   1009  C   SER A  78       2.566   8.807 -18.569  1.00 25.37           C  
ATOM   1010  O   SER A  78       3.141   9.868 -18.782  1.00 26.74           O  
ATOM   1011  CB  SER A  78       2.842   8.328 -16.133  1.00 24.54           C  
ATOM   1012  OG  SER A  78       3.672   7.216 -16.422  1.00 25.82           O  
ATOM   1013  H   SER A  78       0.997   6.660 -16.812  1.00  0.00           H  
ATOM   1014  HA  SER A  78       1.295   9.521 -17.024  1.00  0.00           H  
ATOM   1015 1HB  SER A  78       3.465   9.211 -15.995  1.00  0.00           H  
ATOM   1016 2HB  SER A  78       2.319   8.148 -15.195  1.00  0.00           H  
ATOM   1017  HG  SER A  78       4.497   7.580 -16.751  1.00  0.00           H  
ATOM   1018  N   ASN A  79       2.561   7.808 -19.445  1.00 25.14           N  
ATOM   1019  CA  ASN A  79       3.242   7.915 -20.737  1.00 25.49           C  
ATOM   1020  C   ASN A  79       2.220   8.107 -21.866  1.00 24.03           C  
ATOM   1021  O   ASN A  79       2.515   7.847 -23.026  1.00 23.73           O  
ATOM   1022  CB  ASN A  79       4.064   6.647 -21.002  1.00 26.16           C  
ATOM   1023  CG  ASN A  79       3.192   5.418 -21.217  1.00 29.60           C  
ATOM   1024  OD1 ASN A  79       2.012   5.408 -20.857  1.00 29.56           O  
ATOM   1025  ND2 ASN A  79       3.775   4.371 -21.795  1.00 29.07           N  
ATOM   1026  H   ASN A  79       2.075   6.953 -19.214  1.00  0.00           H  
ATOM   1027  HA  ASN A  79       3.916   8.772 -20.703  1.00  0.00           H  
ATOM   1028 1HB  ASN A  79       4.687   6.795 -21.885  1.00  0.00           H  
ATOM   1029 2HB  ASN A  79       4.730   6.462 -20.159  1.00  0.00           H  
ATOM   1030 1HD2 ASN A  79       3.251   3.535 -21.962  1.00  0.00           H  
ATOM   1031 2HD2 ASN A  79       4.737   4.419 -22.063  1.00  0.00           H  
ATOM   1032  N   ASP A  80       1.028   8.592 -21.530  1.00 23.04           N  
ATOM   1033  CA  ASP A  80      -0.002   8.743 -22.546  1.00 22.77           C  
ATOM   1034  C   ASP A  80      -0.795  10.028 -22.388  1.00 22.81           C  
ATOM   1035  O   ASP A  80      -0.853  10.615 -21.311  1.00 21.19           O  
ATOM   1036  CB  ASP A  80      -0.935   7.528 -22.465  1.00 23.84           C  
ATOM   1037  CG  ASP A  80      -1.874   7.409 -23.661  1.00 25.17           C  
ATOM   1038  OD1 ASP A  80      -2.961   8.033 -23.646  1.00 24.78           O  
ATOM   1039  OD2 ASP A  80      -1.521   6.683 -24.616  1.00 24.56           O  
ATOM   1040  H   ASP A  80       0.823   8.859 -20.578  1.00  0.00           H  
ATOM   1041  HA  ASP A  80       0.479   8.774 -23.524  1.00  0.00           H  
ATOM   1042 1HB  ASP A  80      -0.341   6.616 -22.400  1.00  0.00           H  
ATOM   1043 2HB  ASP A  80      -1.537   7.591 -21.558  1.00  0.00           H  
ATOM   1044  N   LEU A  81      -1.418  10.479 -23.463  1.00 22.22           N  
ATOM   1045  CA  LEU A  81      -2.193  11.688 -23.351  1.00 22.81           C  
ATOM   1046  C   LEU A  81      -3.265  11.543 -22.278  1.00 22.40           C  
ATOM   1047  O   LEU A  81      -3.610  12.521 -21.618  1.00 23.14           O  
ATOM   1048  CB  LEU A  81      -2.858  12.020 -24.674  1.00 24.80           C  
ATOM   1049  CG  LEU A  81      -4.017  12.990 -24.475  1.00 25.31           C  
ATOM   1050  CD1 LEU A  81      -3.460  14.371 -24.287  1.00 26.64           C  
ATOM   1051  CD2 LEU A  81      -4.963  12.885 -25.669  1.00 28.97           C  
ATOM   1052  H   LEU A  81      -1.369  10.007 -24.355  1.00  0.00           H  
ATOM   1053  HA  LEU A  81      -1.523  12.505 -23.084  1.00  0.00           H  
ATOM   1054 1HB  LEU A  81      -2.113  12.457 -25.337  1.00  0.00           H  
ATOM   1055 2HB  LEU A  81      -3.217  11.095 -25.125  1.00  0.00           H  
ATOM   1056  HG  LEU A  81      -4.551  12.736 -23.559  1.00  0.00           H  
ATOM   1057 1HD1 LEU A  81      -4.278  15.077 -24.143  1.00  0.00           H  
ATOM   1058 2HD1 LEU A  81      -2.811  14.386 -23.411  1.00  0.00           H  
ATOM   1059 3HD1 LEU A  81      -2.887  14.655 -25.169  1.00  0.00           H  
ATOM   1060 1HD2 LEU A  81      -5.796  13.575 -25.535  1.00  0.00           H  
ATOM   1061 2HD2 LEU A  81      -4.425  13.138 -26.583  1.00  0.00           H  
ATOM   1062 3HD2 LEU A  81      -5.344  11.866 -25.743  1.00  0.00           H  
ATOM   1063  N   LEU A  82      -3.793  10.333 -22.112  1.00 22.68           N  
ATOM   1064  CA  LEU A  82      -4.828  10.095 -21.114  1.00 22.32           C  
ATOM   1065  C   LEU A  82      -4.389  10.631 -19.749  1.00 23.21           C  
ATOM   1066  O   LEU A  82      -5.207  11.151 -18.985  1.00 22.70           O  
ATOM   1067  CB  LEU A  82      -5.139   8.595 -21.005  1.00 23.02           C  
ATOM   1068  CG  LEU A  82      -6.165   8.219 -19.934  1.00 22.58           C  
ATOM   1069  CD1 LEU A  82      -7.489   8.885 -20.258  1.00 24.18           C  
ATOM   1070  CD2 LEU A  82      -6.322   6.717 -19.864  1.00 22.30           C  
ATOM   1071  H   LEU A  82      -3.475   9.564 -22.684  1.00  0.00           H  
ATOM   1072  HA  LEU A  82      -5.733  10.616 -21.424  1.00  0.00           H  
ATOM   1073 1HB  LEU A  82      -5.514   8.247 -21.966  1.00  0.00           H  
ATOM   1074 2HB  LEU A  82      -4.213   8.063 -20.785  1.00  0.00           H  
ATOM   1075  HG  LEU A  82      -5.830   8.588 -18.964  1.00  0.00           H  
ATOM   1076 1HD1 LEU A  82      -8.225   8.621 -19.498  1.00  0.00           H  
ATOM   1077 2HD1 LEU A  82      -7.358   9.967 -20.274  1.00  0.00           H  
ATOM   1078 3HD1 LEU A  82      -7.837   8.546 -21.233  1.00  0.00           H  
ATOM   1079 1HD2 LEU A  82      -7.055   6.463 -19.097  1.00  0.00           H  
ATOM   1080 2HD2 LEU A  82      -6.662   6.341 -20.829  1.00  0.00           H  
ATOM   1081 3HD2 LEU A  82      -5.363   6.262 -19.615  1.00  0.00           H  
ATOM   1082  N   GLY A  83      -3.097  10.492 -19.453  1.00 23.42           N  
ATOM   1083  CA  GLY A  83      -2.554  10.972 -18.192  1.00 25.65           C  
ATOM   1084  C   GLY A  83      -2.663  12.483 -18.080  1.00 27.65           C  
ATOM   1085  O   GLY A  83      -3.007  13.012 -17.021  1.00 26.33           O  
ATOM   1086  H   GLY A  83      -2.480  10.045 -20.116  1.00  0.00           H  
ATOM   1087 1HA  GLY A  83      -3.088  10.505 -17.364  1.00  0.00           H  
ATOM   1088 2HA  GLY A  83      -1.509  10.674 -18.109  1.00  0.00           H  
ATOM   1089  N   ASP A  84      -2.376  13.180 -19.179  1.00 28.88           N  
ATOM   1090  CA  ASP A  84      -2.469  14.631 -19.190  1.00 30.85           C  
ATOM   1091  C   ASP A  84      -3.927  15.064 -19.008  1.00 29.93           C  
ATOM   1092  O   ASP A  84      -4.191  16.077 -18.373  1.00 30.39           O  
ATOM   1093  CB  ASP A  84      -1.912  15.207 -20.499  1.00 32.83           C  
ATOM   1094  CG  ASP A  84      -0.511  14.703 -20.812  1.00 36.51           C  
ATOM   1095  OD1 ASP A  84       0.296  14.546 -19.868  1.00 39.64           O  
ATOM   1096  OD2 ASP A  84      -0.199  14.478 -22.004  1.00 38.49           O  
ATOM   1097  H   ASP A  84      -2.089  12.699 -20.020  1.00  0.00           H  
ATOM   1098  HA  ASP A  84      -1.877  15.022 -18.362  1.00  0.00           H  
ATOM   1099 1HB  ASP A  84      -2.573  14.941 -21.324  1.00  0.00           H  
ATOM   1100 2HB  ASP A  84      -1.888  16.295 -20.437  1.00  0.00           H  
ATOM   1101  N   LEU A  85      -4.862  14.281 -19.554  1.00 29.96           N  
ATOM   1102  CA  LEU A  85      -6.304  14.552 -19.462  1.00 28.38           C  
ATOM   1103  C   LEU A  85      -6.883  14.405 -18.057  1.00 27.67           C  
ATOM   1104  O   LEU A  85      -7.727  15.206 -17.625  1.00 26.46           O  
ATOM   1105  CB  LEU A  85      -7.084  13.602 -20.387  1.00 30.96           C  
ATOM   1106  CG  LEU A  85      -7.409  14.008 -21.822  1.00 30.78           C  
ATOM   1107  CD1 LEU A  85      -7.769  12.773 -22.613  1.00 34.57           C  
ATOM   1108  CD2 LEU A  85      -8.555  14.990 -21.839  1.00 33.63           C  
ATOM   1109  H   LEU A  85      -4.546  13.462 -20.054  1.00  0.00           H  
ATOM   1110  HA  LEU A  85      -6.484  15.578 -19.781  1.00  0.00           H  
ATOM   1111 1HB  LEU A  85      -6.529  12.670 -20.475  1.00  0.00           H  
ATOM   1112 2HB  LEU A  85      -8.049  13.384 -19.928  1.00  0.00           H  
ATOM   1113  HG  LEU A  85      -6.534  14.474 -22.276  1.00  0.00           H  
ATOM   1114 1HD1 LEU A  85      -8.003  13.054 -23.640  1.00  0.00           H  
ATOM   1115 2HD1 LEU A  85      -6.927  12.081 -22.610  1.00  0.00           H  
ATOM   1116 3HD1 LEU A  85      -8.637  12.293 -22.162  1.00  0.00           H  
ATOM   1117 1HD2 LEU A  85      -8.777  15.273 -22.869  1.00  0.00           H  
ATOM   1118 2HD2 LEU A  85      -9.436  14.529 -21.391  1.00  0.00           H  
ATOM   1119 3HD2 LEU A  85      -8.281  15.878 -21.270  1.00  0.00           H  
ATOM   1120  N   PHE A  86      -6.451  13.351 -17.372  1.00 26.72           N  
ATOM   1121  CA  PHE A  86      -6.894  13.031 -16.018  1.00 26.57           C  
ATOM   1122  C   PHE A  86      -5.999  13.596 -14.920  1.00 27.33           C  
ATOM   1123  O   PHE A  86      -6.363  13.560 -13.750  1.00 27.04           O  
ATOM   1124  CB  PHE A  86      -6.990  11.515 -15.840  1.00 25.39           C  
ATOM   1125  CG  PHE A  86      -8.232  10.906 -16.437  1.00 24.85           C  
ATOM   1126  CD1 PHE A  86      -9.006  11.612 -17.346  1.00 25.39           C  
ATOM   1127  CD2 PHE A  86      -8.613   9.617 -16.104  1.00 24.49           C  
ATOM   1128  CE1 PHE A  86     -10.142  11.044 -17.911  1.00 25.28           C  
ATOM   1129  CE2 PHE A  86      -9.750   9.033 -16.664  1.00 24.25           C  
ATOM   1130  CZ  PHE A  86     -10.512   9.751 -17.571  1.00 24.62           C  
ATOM   1131  H   PHE A  86      -5.780  12.748 -17.826  1.00  0.00           H  
ATOM   1132  HA  PHE A  86      -7.883  13.466 -15.865  1.00  0.00           H  
ATOM   1133 1HB  PHE A  86      -6.125  11.039 -16.300  1.00  0.00           H  
ATOM   1134 2HB  PHE A  86      -6.971  11.272 -14.779  1.00  0.00           H  
ATOM   1135  HD1 PHE A  86      -8.715  12.627 -17.619  1.00  0.00           H  
ATOM   1136  HD2 PHE A  86      -8.009   9.057 -15.389  1.00  0.00           H  
ATOM   1137  HE1 PHE A  86     -10.741  11.615 -18.621  1.00  0.00           H  
ATOM   1138  HE2 PHE A  86     -10.041   8.019 -16.391  1.00  0.00           H  
ATOM   1139  HZ  PHE A  86     -11.400   9.303 -18.015  1.00  0.00           H  
ATOM   1140  N   GLY A  87      -4.827  14.098 -15.292  1.00 28.61           N  
ATOM   1141  CA  GLY A  87      -3.927  14.674 -14.300  1.00 30.22           C  
ATOM   1142  C   GLY A  87      -3.400  13.694 -13.270  1.00 30.65           C  
ATOM   1143  O   GLY A  87      -3.061  14.088 -12.152  1.00 32.66           O  
ATOM   1144  H   GLY A  87      -4.547  14.086 -16.262  1.00  0.00           H  
ATOM   1145 1HA  GLY A  87      -3.069  15.121 -14.803  1.00  0.00           H  
ATOM   1146 2HA  GLY A  87      -4.439  15.474 -13.766  1.00  0.00           H  
ATOM   1147  N   VAL A  88      -3.329  12.415 -13.630  1.00 30.42           N  
ATOM   1148  CA  VAL A  88      -2.812  11.407 -12.716  1.00 29.15           C  
ATOM   1149  C   VAL A  88      -1.972  10.415 -13.499  1.00 29.03           C  
ATOM   1150  O   VAL A  88      -2.149  10.247 -14.719  1.00 29.83           O  
ATOM   1151  CB  VAL A  88      -3.952  10.641 -11.980  1.00 29.95           C  
ATOM   1152  CG1 VAL A  88      -4.820  11.620 -11.195  1.00 28.07           C  
ATOM   1153  CG2 VAL A  88      -4.787   9.856 -12.973  1.00 29.44           C  
ATOM   1154  H   VAL A  88      -3.637  12.133 -14.550  1.00  0.00           H  
ATOM   1155  HA  VAL A  88      -2.202  11.905 -11.961  1.00  0.00           H  
ATOM   1156  HB  VAL A  88      -3.509   9.954 -11.259  1.00  0.00           H  
ATOM   1157 1HG1 VAL A  88      -5.614  11.074 -10.684  1.00  0.00           H  
ATOM   1158 2HG1 VAL A  88      -4.207  12.141 -10.460  1.00  0.00           H  
ATOM   1159 3HG1 VAL A  88      -5.261  12.344 -11.879  1.00  0.00           H  
ATOM   1160 1HG2 VAL A  88      -5.578   9.326 -12.444  1.00  0.00           H  
ATOM   1161 2HG2 VAL A  88      -5.229  10.540 -13.698  1.00  0.00           H  
ATOM   1162 3HG2 VAL A  88      -4.154   9.137 -13.493  1.00  0.00           H  
ATOM   1163  N   PRO A  89      -1.021   9.763 -12.820  1.00 27.17           N  
ATOM   1164  CA  PRO A  89      -0.155   8.783 -13.467  1.00 25.09           C  
ATOM   1165  C   PRO A  89      -0.834   7.432 -13.573  1.00 22.72           C  
ATOM   1166  O   PRO A  89      -0.452   6.613 -14.395  1.00 23.63           O  
ATOM   1167  CB  PRO A  89       1.061   8.746 -12.544  1.00 25.12           C  
ATOM   1168  CG  PRO A  89       0.446   8.936 -11.213  1.00 25.38           C  
ATOM   1169  CD  PRO A  89      -0.540  10.053 -11.455  1.00 26.95           C  
ATOM   1170  HA  PRO A  89       0.119   9.147 -14.468  1.00  0.00           H  
ATOM   1171 1HB  PRO A  89       1.590   7.788 -12.657  1.00  0.00           H  
ATOM   1172 2HB  PRO A  89       1.770   9.539 -12.824  1.00  0.00           H  
ATOM   1173 1HG  PRO A  89      -0.027   8.002 -10.876  1.00  0.00           H  
ATOM   1174 2HG  PRO A  89       1.218   9.188 -10.470  1.00  0.00           H  
ATOM   1175 1HD  PRO A  89      -1.349   9.996 -10.712  1.00  0.00           H  
ATOM   1176 2HD  PRO A  89      -0.022  11.021 -11.390  1.00  0.00           H  
ATOM   1177  N   SER A  90      -1.831   7.200 -12.723  1.00 21.36           N  
ATOM   1178  CA  SER A  90      -2.562   5.938 -12.722  1.00 19.05           C  
ATOM   1179  C   SER A  90      -3.858   6.058 -11.938  1.00 19.52           C  
ATOM   1180  O   SER A  90      -4.054   7.006 -11.193  1.00 17.04           O  
ATOM   1181  CB  SER A  90      -1.710   4.834 -12.095  1.00 21.70           C  
ATOM   1182  OG  SER A  90      -1.522   5.067 -10.701  1.00 19.46           O  
ATOM   1183  H   SER A  90      -2.088   7.918 -12.061  1.00  0.00           H  
ATOM   1184  HA  SER A  90      -2.784   5.666 -13.755  1.00  0.00           H  
ATOM   1185 1HB  SER A  90      -2.196   3.870 -12.244  1.00  0.00           H  
ATOM   1186 2HB  SER A  90      -0.743   4.793 -12.594  1.00  0.00           H  
ATOM   1187  HG  SER A  90      -2.400   5.076 -10.313  1.00  0.00           H  
ATOM   1188  N   PHE A  91      -4.746   5.091 -12.120  1.00 19.30           N  
ATOM   1189  CA  PHE A  91      -6.013   5.092 -11.405  1.00 22.37           C  
ATOM   1190  C   PHE A  91      -6.647   3.723 -11.537  1.00 22.64           C  
ATOM   1191  O   PHE A  91      -6.337   2.978 -12.470  1.00 24.05           O  
ATOM   1192  CB  PHE A  91      -6.949   6.194 -11.940  1.00 22.07           C  
ATOM   1193  CG  PHE A  91      -7.381   6.007 -13.377  1.00 23.08           C  
ATOM   1194  CD1 PHE A  91      -8.545   5.303 -13.687  1.00 21.05           C  
ATOM   1195  CD2 PHE A  91      -6.625   6.551 -14.421  1.00 23.13           C  
ATOM   1196  CE1 PHE A  91      -8.957   5.148 -15.017  1.00 22.84           C  
ATOM   1197  CE2 PHE A  91      -7.029   6.400 -15.759  1.00 21.57           C  
ATOM   1198  CZ  PHE A  91      -8.195   5.696 -16.057  1.00 21.20           C  
ATOM   1199  H   PHE A  91      -4.545   4.339 -12.764  1.00  0.00           H  
ATOM   1200  HA  PHE A  91      -5.815   5.290 -10.351  1.00  0.00           H  
ATOM   1201 1HB  PHE A  91      -7.847   6.238 -11.325  1.00  0.00           H  
ATOM   1202 2HB  PHE A  91      -6.453   7.161 -11.864  1.00  0.00           H  
ATOM   1203  HD1 PHE A  91      -9.137   4.871 -12.880  1.00  0.00           H  
ATOM   1204  HD2 PHE A  91      -5.713   7.101 -14.186  1.00  0.00           H  
ATOM   1205  HE1 PHE A  91      -9.872   4.601 -15.243  1.00  0.00           H  
ATOM   1206  HE2 PHE A  91      -6.433   6.831 -16.563  1.00  0.00           H  
ATOM   1207  HZ  PHE A  91      -8.513   5.570 -17.091  1.00  0.00           H  
ATOM   1208  N   SER A  92      -7.508   3.389 -10.580  1.00 21.39           N  
ATOM   1209  CA  SER A  92      -8.188   2.100 -10.571  1.00 21.57           C  
ATOM   1210  C   SER A  92      -9.458   2.138 -11.384  1.00 19.51           C  
ATOM   1211  O   SER A  92     -10.208   3.102 -11.326  1.00 19.58           O  
ATOM   1212  CB  SER A  92      -8.556   1.690  -9.151  1.00 23.24           C  
ATOM   1213  OG  SER A  92      -9.462   0.606  -9.194  1.00 28.28           O  
ATOM   1214  H   SER A  92      -7.695   4.049  -9.839  1.00  0.00           H  
ATOM   1215  HA  SER A  92      -7.512   1.349 -10.983  1.00  0.00           H  
ATOM   1216 1HB  SER A  92      -7.654   1.411  -8.608  1.00  0.00           H  
ATOM   1217 2HB  SER A  92      -9.001   2.538  -8.632  1.00  0.00           H  
ATOM   1218  HG  SER A  92      -9.032  -0.117  -8.730  1.00  0.00           H  
ATOM   1219  N   VAL A  93      -9.711   1.067 -12.119  1.00 20.47           N  
ATOM   1220  CA  VAL A  93     -10.908   0.995 -12.931  1.00 20.54           C  
ATOM   1221  C   VAL A  93     -12.147   0.784 -12.053  1.00 21.97           C  
ATOM   1222  O   VAL A  93     -13.274   0.884 -12.536  1.00 21.92           O  
ATOM   1223  CB  VAL A  93     -10.795  -0.132 -13.979  1.00 21.16           C  
ATOM   1224  CG1 VAL A  93      -9.602   0.110 -14.876  1.00 20.59           C  
ATOM   1225  CG2 VAL A  93     -10.661  -1.468 -13.270  1.00 21.42           C  
ATOM   1226  H   VAL A  93      -9.068   0.288 -12.120  1.00  0.00           H  
ATOM   1227  HA  VAL A  93     -11.028   1.944 -13.456  1.00  0.00           H  
ATOM   1228  HB  VAL A  93     -11.692  -0.131 -14.598  1.00  0.00           H  
ATOM   1229 1HG1 VAL A  93      -9.532  -0.691 -15.612  1.00  0.00           H  
ATOM   1230 2HG1 VAL A  93      -9.720   1.064 -15.389  1.00  0.00           H  
ATOM   1231 3HG1 VAL A  93      -8.693   0.130 -14.275  1.00  0.00           H  
ATOM   1232 1HG2 VAL A  93     -10.582  -2.265 -14.008  1.00  0.00           H  
ATOM   1233 2HG2 VAL A  93      -9.767  -1.461 -12.646  1.00  0.00           H  
ATOM   1234 3HG2 VAL A  93     -11.538  -1.638 -12.645  1.00  0.00           H  
ATOM   1235  N   LYS A  94     -11.925   0.528 -10.765  1.00 23.08           N  
ATOM   1236  CA  LYS A  94     -12.994   0.313  -9.792  1.00 24.70           C  
ATOM   1237  C   LYS A  94     -13.447   1.563  -9.016  1.00 25.36           C  
ATOM   1238  O   LYS A  94     -14.442   1.512  -8.282  1.00 26.19           O  
ATOM   1239  CB  LYS A  94     -12.568  -0.737  -8.758  1.00 26.35           C  
ATOM   1240  CG  LYS A  94     -12.556  -2.194  -9.205  1.00 27.78           C  
ATOM   1241  CD  LYS A  94     -13.963  -2.740  -9.348  1.00 27.53           C  
ATOM   1242  CE  LYS A  94     -13.993  -4.242  -9.617  1.00 28.95           C  
ATOM   1243  NZ  LYS A  94     -15.414  -4.744  -9.584  1.00 31.39           N  
ATOM   1244  H   LYS A  94     -10.964   0.483 -10.458  1.00  0.00           H  
ATOM   1245  HA  LYS A  94     -13.875  -0.053 -10.321  1.00  0.00           H  
ATOM   1246 1HB  LYS A  94     -11.559  -0.516  -8.409  1.00  0.00           H  
ATOM   1247 2HB  LYS A  94     -13.231  -0.687  -7.894  1.00  0.00           H  
ATOM   1248 1HG  LYS A  94     -12.045  -2.276 -10.165  1.00  0.00           H  
ATOM   1249 2HG  LYS A  94     -12.016  -2.794  -8.474  1.00  0.00           H  
ATOM   1250 1HD  LYS A  94     -14.523  -2.547  -8.432  1.00  0.00           H  
ATOM   1251 2HD  LYS A  94     -14.466  -2.237 -10.174  1.00  0.00           H  
ATOM   1252 1HE  LYS A  94     -13.552  -4.446 -10.592  1.00  0.00           H  
ATOM   1253 2HE  LYS A  94     -13.402  -4.759  -8.861  1.00  0.00           H  
ATOM   1254 1HZ  LYS A  94     -15.425  -5.738  -9.762  1.00  0.00           H  
ATOM   1255 2HZ  LYS A  94     -15.815  -4.561  -8.675  1.00  0.00           H  
ATOM   1256 3HZ  LYS A  94     -15.956  -4.270 -10.292  1.00  0.00           H  
ATOM   1257  N   GLU A  95     -12.712   2.666  -9.115  1.00 25.98           N  
ATOM   1258  CA  GLU A  95     -13.139   3.875  -8.417  1.00 27.57           C  
ATOM   1259  C   GLU A  95     -13.928   4.748  -9.402  1.00 25.85           C  
ATOM   1260  O   GLU A  95     -13.451   5.801  -9.850  1.00 26.53           O  
ATOM   1261  CB  GLU A  95     -11.935   4.658  -7.869  1.00 29.80           C  
ATOM   1262  CG  GLU A  95     -11.356   4.087  -6.572  1.00 35.53           C  
ATOM   1263  CD  GLU A  95      -9.921   4.504  -6.382  1.00 38.28           C  
ATOM   1264  OE1 GLU A  95      -9.534   5.528  -6.969  1.00 41.02           O  
ATOM   1265  OE2 GLU A  95      -9.180   3.833  -5.616  1.00 40.38           O  
ATOM   1266  H   GLU A  95     -11.864   2.688  -9.663  1.00  0.00           H  
ATOM   1267  HA  GLU A  95     -13.769   3.585  -7.576  1.00  0.00           H  
ATOM   1268 1HB  GLU A  95     -11.140   4.673  -8.615  1.00  0.00           H  
ATOM   1269 2HB  GLU A  95     -12.228   5.691  -7.682  1.00  0.00           H  
ATOM   1270 1HG  GLU A  95     -11.954   4.441  -5.733  1.00  0.00           H  
ATOM   1271 2HG  GLU A  95     -11.428   3.001  -6.602  1.00  0.00           H  
ATOM   1272  N   HIS A  96     -15.128   4.289  -9.755  1.00 24.69           N  
ATOM   1273  CA  HIS A  96     -16.001   4.970 -10.704  1.00 24.31           C  
ATOM   1274  C   HIS A  96     -16.393   6.408 -10.355  1.00 22.85           C  
ATOM   1275  O   HIS A  96     -16.548   7.244 -11.253  1.00 20.57           O  
ATOM   1276  CB  HIS A  96     -17.272   4.144 -10.956  1.00 24.87           C  
ATOM   1277  CG  HIS A  96     -17.008   2.787 -11.548  1.00 26.54           C  
ATOM   1278  ND1 HIS A  96     -18.039   1.961 -11.956  1.00 25.37           N  
ATOM   1279  CD2 HIS A  96     -15.866   2.117 -11.790  1.00 27.31           C  
ATOM   1280  CE1 HIS A  96     -17.529   0.840 -12.426  1.00 26.50           C  
ATOM   1281  NE2 HIS A  96     -16.215   0.899 -12.341  1.00 26.04           N  
ATOM   1282  H   HIS A  96     -15.437   3.423  -9.336  1.00  0.00           H  
ATOM   1283  HA  HIS A  96     -15.482   5.091 -11.654  1.00  0.00           H  
ATOM   1284 1HB  HIS A  96     -17.809   4.006 -10.017  1.00  0.00           H  
ATOM   1285 2HB  HIS A  96     -17.931   4.687 -11.633  1.00  0.00           H  
ATOM   1286  HD2 HIS A  96     -14.854   2.470 -11.589  1.00  0.00           H  
ATOM   1287  HE1 HIS A  96     -18.097  -0.002 -12.822  1.00  0.00           H  
ATOM   1288  HE2 HIS A  96     -15.571   0.176 -12.630  1.00  0.00           H  
ATOM   1289  N   ARG A  97     -16.594   6.742  -9.089  1.00 22.49           N  
ATOM   1290  CA  ARG A  97     -16.918   8.143  -8.867  1.00 22.06           C  
ATOM   1291  C   ARG A  97     -15.707   9.037  -9.174  1.00 21.60           C  
ATOM   1292  O   ARG A  97     -15.868  10.104  -9.756  1.00 19.24           O  
ATOM   1293  CB  ARG A  97     -17.447   8.379  -7.429  1.00 25.60           C  
ATOM   1294  CG  ARG A  97     -18.988   8.217  -7.365  1.00 29.34           C  
ATOM   1295  CD  ARG A  97     -19.725   8.761  -6.069  1.00 33.88           C  
ATOM   1296  NE  ARG A  97     -20.391   7.682  -5.322  1.00 38.00           N  
ATOM   1297  CZ  ARG A  97     -19.803   6.741  -4.567  1.00 40.65           C  
ATOM   1298  NH1 ARG A  97     -18.481   6.648  -4.420  1.00 43.33           N  
ATOM   1299  NH2 ARG A  97     -20.572   5.874  -3.914  1.00 43.28           N  
ATOM   1300  H   ARG A  97     -16.541   6.118  -8.297  1.00  0.00           H  
ATOM   1301  HA  ARG A  97     -17.700   8.433  -9.570  1.00  0.00           H  
ATOM   1302 1HB  ARG A  97     -16.977   7.671  -6.748  1.00  0.00           H  
ATOM   1303 2HB  ARG A  97     -17.172   9.381  -7.100  1.00  0.00           H  
ATOM   1304 1HG  ARG A  97     -19.445   8.747  -8.201  1.00  0.00           H  
ATOM   1305 2HG  ARG A  97     -19.245   7.159  -7.422  1.00  0.00           H  
ATOM   1306 1HD  ARG A  97     -18.998   9.234  -5.409  1.00  0.00           H  
ATOM   1307 2HD  ARG A  97     -20.480   9.491  -6.359  1.00  0.00           H  
ATOM   1308  HE  ARG A  97     -21.400   7.629  -5.372  1.00  0.00           H  
ATOM   1309 1HH1 ARG A  97     -17.873   7.305  -4.889  1.00  0.00           H  
ATOM   1310 2HH1 ARG A  97     -18.087   5.921  -3.840  1.00  0.00           H  
ATOM   1311 1HH2 ARG A  97     -21.578   5.932  -3.992  1.00  0.00           H  
ATOM   1312 2HH2 ARG A  97     -20.151   5.158  -3.341  1.00  0.00           H  
ATOM   1313  N   LYS A  98     -14.500   8.595  -8.831  1.00 20.66           N  
ATOM   1314  CA  LYS A  98     -13.336   9.413  -9.143  1.00 21.56           C  
ATOM   1315  C   LYS A  98     -13.191   9.566 -10.658  1.00 19.47           C  
ATOM   1316  O   LYS A  98     -12.874  10.642 -11.159  1.00 17.92           O  
ATOM   1317  CB  LYS A  98     -12.051   8.799  -8.565  1.00 24.61           C  
ATOM   1318  CG  LYS A  98     -12.028   8.704  -7.046  1.00 29.61           C  
ATOM   1319  CD  LYS A  98     -10.710   8.167  -6.510  1.00 32.02           C  
ATOM   1320  CE  LYS A  98     -10.800   8.003  -4.996  1.00 33.47           C  
ATOM   1321  NZ  LYS A  98      -9.517   7.539  -4.394  1.00 36.01           N  
ATOM   1322  H   LYS A  98     -14.368   7.711  -8.362  1.00  0.00           H  
ATOM   1323  HA  LYS A  98     -13.475  10.398  -8.696  1.00  0.00           H  
ATOM   1324 1HB  LYS A  98     -11.916   7.794  -8.965  1.00  0.00           H  
ATOM   1325 2HB  LYS A  98     -11.192   9.393  -8.876  1.00  0.00           H  
ATOM   1326 1HG  LYS A  98     -12.194   9.693  -6.617  1.00  0.00           H  
ATOM   1327 2HG  LYS A  98     -12.827   8.044  -6.711  1.00  0.00           H  
ATOM   1328 1HD  LYS A  98     -10.493   7.204  -6.975  1.00  0.00           H  
ATOM   1329 2HD  LYS A  98      -9.907   8.860  -6.759  1.00  0.00           H  
ATOM   1330 1HE  LYS A  98     -11.070   8.956  -4.543  1.00  0.00           H  
ATOM   1331 2HE  LYS A  98     -11.577   7.278  -4.754  1.00  0.00           H  
ATOM   1332 1HZ  LYS A  98      -9.628   7.446  -3.394  1.00  0.00           H  
ATOM   1333 2HZ  LYS A  98      -9.263   6.644  -4.789  1.00  0.00           H  
ATOM   1334 3HZ  LYS A  98      -8.790   8.212  -4.590  1.00  0.00           H  
ATOM   1335  N   ILE A  99     -13.432   8.475 -11.378  1.00 18.57           N  
ATOM   1336  CA  ILE A  99     -13.326   8.472 -12.827  1.00 16.86           C  
ATOM   1337  C   ILE A  99     -14.261   9.497 -13.452  1.00 17.41           C  
ATOM   1338  O   ILE A  99     -13.866  10.249 -14.338  1.00 16.42           O  
ATOM   1339  CB  ILE A  99     -13.617   7.057 -13.399  1.00 16.39           C  
ATOM   1340  CG1 ILE A  99     -12.476   6.115 -13.019  1.00 14.40           C  
ATOM   1341  CG2 ILE A  99     -13.791   7.111 -14.915  1.00 15.30           C  
ATOM   1342  CD1 ILE A  99     -12.763   4.656 -13.286  1.00 14.25           C  
ATOM   1343  H   ILE A  99     -13.696   7.624 -10.902  1.00  0.00           H  
ATOM   1344  HA  ILE A  99     -12.309   8.752 -13.100  1.00  0.00           H  
ATOM   1345  HB  ILE A  99     -14.532   6.666 -12.954  1.00  0.00           H  
ATOM   1346 1HG1 ILE A  99     -11.578   6.390 -13.572  1.00  0.00           H  
ATOM   1347 2HG1 ILE A  99     -12.251   6.225 -11.958  1.00  0.00           H  
ATOM   1348 1HG2 ILE A  99     -13.993   6.109 -15.294  1.00  0.00           H  
ATOM   1349 2HG2 ILE A  99     -14.624   7.767 -15.162  1.00  0.00           H  
ATOM   1350 3HG2 ILE A  99     -12.879   7.495 -15.373  1.00  0.00           H  
ATOM   1351 1HD1 ILE A  99     -11.903   4.055 -12.988  1.00  0.00           H  
ATOM   1352 2HD1 ILE A  99     -13.638   4.346 -12.713  1.00  0.00           H  
ATOM   1353 3HD1 ILE A  99     -12.955   4.512 -14.348  1.00  0.00           H  
ATOM   1354  N   TYR A 100     -15.495   9.545 -12.969  1.00 17.24           N  
ATOM   1355  CA  TYR A 100     -16.464  10.497 -13.499  1.00 19.06           C  
ATOM   1356  C   TYR A 100     -16.054  11.939 -13.261  1.00 19.35           C  
ATOM   1357  O   TYR A 100     -16.297  12.800 -14.098  1.00 19.10           O  
ATOM   1358  CB  TYR A 100     -17.841  10.255 -12.895  1.00 19.41           C  
ATOM   1359  CG  TYR A 100     -18.689   9.344 -13.746  1.00 22.34           C  
ATOM   1360  CD1 TYR A 100     -18.774   7.981 -13.489  1.00 23.76           C  
ATOM   1361  CD2 TYR A 100     -19.371   9.849 -14.847  1.00 24.09           C  
ATOM   1362  CE1 TYR A 100     -19.525   7.147 -14.309  1.00 24.35           C  
ATOM   1363  CE2 TYR A 100     -20.120   9.026 -15.663  1.00 26.13           C  
ATOM   1364  CZ  TYR A 100     -20.191   7.681 -15.386  1.00 23.99           C  
ATOM   1365  OH  TYR A 100     -20.983   6.890 -16.170  1.00 28.57           O  
ATOM   1366  H   TYR A 100     -15.775   8.920 -12.227  1.00  0.00           H  
ATOM   1367  HA  TYR A 100     -16.530  10.359 -14.579  1.00  0.00           H  
ATOM   1368 1HB  TYR A 100     -17.731   9.813 -11.904  1.00  0.00           H  
ATOM   1369 2HB  TYR A 100     -18.357  11.207 -12.773  1.00  0.00           H  
ATOM   1370  HD1 TYR A 100     -18.248   7.553 -12.635  1.00  0.00           H  
ATOM   1371  HD2 TYR A 100     -19.319  10.913 -15.079  1.00  0.00           H  
ATOM   1372  HE1 TYR A 100     -19.582   6.080 -14.095  1.00  0.00           H  
ATOM   1373  HE2 TYR A 100     -20.649   9.443 -16.520  1.00  0.00           H  
ATOM   1374  HH  TYR A 100     -21.402   7.428 -16.846  1.00  0.00           H  
ATOM   1375  N   THR A 101     -15.431  12.195 -12.121  1.00 18.81           N  
ATOM   1376  CA  THR A 101     -15.008  13.538 -11.796  1.00 20.94           C  
ATOM   1377  C   THR A 101     -13.886  13.935 -12.722  1.00 19.35           C  
ATOM   1378  O   THR A 101     -13.859  15.051 -13.226  1.00 20.66           O  
ATOM   1379  CB  THR A 101     -14.535  13.641 -10.341  1.00 21.60           C  
ATOM   1380  OG1 THR A 101     -15.648  13.409  -9.474  1.00 23.03           O  
ATOM   1381  CG2 THR A 101     -13.950  15.016 -10.073  1.00 21.39           C  
ATOM   1382  H   THR A 101     -15.246  11.449 -11.466  1.00  0.00           H  
ATOM   1383  HA  THR A 101     -15.857  14.209 -11.925  1.00  0.00           H  
ATOM   1384  HB  THR A 101     -13.775  12.883 -10.151  1.00  0.00           H  
ATOM   1385  HG1 THR A 101     -15.806  12.464  -9.403  1.00  0.00           H  
ATOM   1386 1HG2 THR A 101     -13.618  15.074  -9.037  1.00  0.00           H  
ATOM   1387 2HG2 THR A 101     -13.102  15.186 -10.736  1.00  0.00           H  
ATOM   1388 3HG2 THR A 101     -14.709  15.776 -10.254  1.00  0.00           H  
ATOM   1389  N   MET A 102     -12.960  13.014 -12.958  1.00 20.33           N  
ATOM   1390  CA  MET A 102     -11.860  13.317 -13.861  1.00 19.74           C  
ATOM   1391  C   MET A 102     -12.388  13.551 -15.271  1.00 19.32           C  
ATOM   1392  O   MET A 102     -11.914  14.432 -15.993  1.00 20.95           O  
ATOM   1393  CB  MET A 102     -10.847  12.186 -13.855  1.00 19.93           C  
ATOM   1394  CG  MET A 102     -10.071  12.092 -12.569  1.00 22.53           C  
ATOM   1395  SD  MET A 102      -8.732  10.908 -12.743  1.00 26.79           S  
ATOM   1396  CE  MET A 102      -9.583   9.465 -12.647  1.00 23.61           C  
ATOM   1397  H   MET A 102     -13.003  12.104 -12.523  1.00  0.00           H  
ATOM   1398  HA  MET A 102     -11.370  14.227 -13.516  1.00  0.00           H  
ATOM   1399 1HB  MET A 102     -11.359  11.239 -14.020  1.00  0.00           H  
ATOM   1400 2HB  MET A 102     -10.142  12.325 -14.675  1.00  0.00           H  
ATOM   1401 1HG  MET A 102      -9.667  13.072 -12.316  1.00  0.00           H  
ATOM   1402 2HG  MET A 102     -10.737  11.780 -11.764  1.00  0.00           H  
ATOM   1403 1HE  MET A 102      -8.891   8.628 -12.739  1.00  0.00           H  
ATOM   1404 2HE  MET A 102     -10.097   9.409 -11.687  1.00  0.00           H  
ATOM   1405 3HE  MET A 102     -10.315   9.420 -13.454  1.00  0.00           H  
ATOM   1406  N   ILE A 103     -13.387  12.777 -15.666  1.00 17.42           N  
ATOM   1407  CA  ILE A 103     -13.954  12.942 -16.990  1.00 17.25           C  
ATOM   1408  C   ILE A 103     -14.686  14.270 -17.145  1.00 18.37           C  
ATOM   1409  O   ILE A 103     -14.618  14.900 -18.196  1.00 19.17           O  
ATOM   1410  CB  ILE A 103     -14.921  11.790 -17.326  1.00 16.06           C  
ATOM   1411  CG1 ILE A 103     -14.118  10.501 -17.509  1.00 16.04           C  
ATOM   1412  CG2 ILE A 103     -15.719  12.119 -18.589  1.00 16.39           C  
ATOM   1413  CD1 ILE A 103     -14.949   9.270 -17.666  1.00 17.88           C  
ATOM   1414  H   ILE A 103     -13.764  12.067 -15.054  1.00  0.00           H  
ATOM   1415  HA  ILE A 103     -13.143  12.932 -17.717  1.00  0.00           H  
ATOM   1416  HB  ILE A 103     -15.612  11.642 -16.497  1.00  0.00           H  
ATOM   1417 1HG1 ILE A 103     -13.482  10.590 -18.389  1.00  0.00           H  
ATOM   1418 2HG1 ILE A 103     -13.464  10.354 -16.649  1.00  0.00           H  
ATOM   1419 1HG2 ILE A 103     -16.397  11.297 -18.815  1.00  0.00           H  
ATOM   1420 2HG2 ILE A 103     -16.294  13.030 -18.429  1.00  0.00           H  
ATOM   1421 3HG2 ILE A 103     -15.034  12.264 -19.425  1.00  0.00           H  
ATOM   1422 1HD1 ILE A 103     -14.298   8.404 -17.790  1.00  0.00           H  
ATOM   1423 2HD1 ILE A 103     -15.569   9.134 -16.779  1.00  0.00           H  
ATOM   1424 3HD1 ILE A 103     -15.587   9.371 -18.543  1.00  0.00           H  
ATOM   1425  N   TYR A 104     -15.377  14.700 -16.095  1.00 18.88           N  
ATOM   1426  CA  TYR A 104     -16.116  15.950 -16.162  1.00 20.11           C  
ATOM   1427  C   TYR A 104     -15.223  17.168 -16.323  1.00 18.84           C  
ATOM   1428  O   TYR A 104     -15.610  18.139 -16.961  1.00 18.85           O  
ATOM   1429  CB  TYR A 104     -17.021  16.086 -14.940  1.00 21.21           C  
ATOM   1430  CG  TYR A 104     -18.368  15.451 -15.174  1.00 25.11           C  
ATOM   1431  CD1 TYR A 104     -18.468  14.133 -15.608  1.00 26.31           C  
ATOM   1432  CD2 TYR A 104     -19.542  16.182 -15.016  1.00 27.54           C  
ATOM   1433  CE1 TYR A 104     -19.698  13.554 -15.874  1.00 29.31           C  
ATOM   1434  CE2 TYR A 104     -20.783  15.610 -15.281  1.00 29.96           C  
ATOM   1435  CZ  TYR A 104     -20.850  14.297 -15.710  1.00 30.67           C  
ATOM   1436  OH  TYR A 104     -22.081  13.722 -15.941  1.00 34.00           O  
ATOM   1437  H   TYR A 104     -15.396  14.163 -15.240  1.00  0.00           H  
ATOM   1438  HA  TYR A 104     -16.734  15.939 -17.060  1.00  0.00           H  
ATOM   1439 1HB  TYR A 104     -16.544  15.615 -14.079  1.00  0.00           H  
ATOM   1440 2HB  TYR A 104     -17.156  17.141 -14.703  1.00  0.00           H  
ATOM   1441  HD1 TYR A 104     -17.567  13.534 -15.745  1.00  0.00           H  
ATOM   1442  HD2 TYR A 104     -19.498  17.218 -14.681  1.00  0.00           H  
ATOM   1443  HE1 TYR A 104     -19.751  12.520 -16.213  1.00  0.00           H  
ATOM   1444  HE2 TYR A 104     -21.693  16.197 -15.151  1.00  0.00           H  
ATOM   1445  HH  TYR A 104     -21.960  12.815 -16.231  1.00  0.00           H  
ATOM   1446  N   ARG A 105     -14.021  17.106 -15.767  1.00 17.23           N  
ATOM   1447  CA  ARG A 105     -13.080  18.205 -15.888  1.00 19.03           C  
ATOM   1448  C   ARG A 105     -12.815  18.456 -17.378  1.00 20.24           C  
ATOM   1449  O   ARG A 105     -12.437  19.559 -17.771  1.00 18.92           O  
ATOM   1450  CB  ARG A 105     -11.751  17.863 -15.193  1.00 22.53           C  
ATOM   1451  CG  ARG A 105     -11.843  17.545 -13.707  1.00 24.29           C  
ATOM   1452  CD  ARG A 105     -12.332  18.724 -12.859  1.00 28.91           C  
ATOM   1453  NE  ARG A 105     -12.473  18.332 -11.455  1.00 28.90           N  
ATOM   1454  CZ  ARG A 105     -13.256  18.932 -10.568  1.00 29.82           C  
ATOM   1455  NH1 ARG A 105     -14.003  19.977 -10.914  1.00 32.74           N  
ATOM   1456  NH2 ARG A 105     -13.278  18.487  -9.321  1.00 31.89           N  
ATOM   1457  H   ARG A 105     -13.751  16.282 -15.249  1.00  0.00           H  
ATOM   1458  HA  ARG A 105     -13.509  19.083 -15.403  1.00  0.00           H  
ATOM   1459 1HB  ARG A 105     -11.299  16.999 -15.678  1.00  0.00           H  
ATOM   1460 2HB  ARG A 105     -11.059  18.698 -15.300  1.00  0.00           H  
ATOM   1461 1HG  ARG A 105     -12.541  16.721 -13.554  1.00  0.00           H  
ATOM   1462 2HG  ARG A 105     -10.858  17.261 -13.334  1.00  0.00           H  
ATOM   1463 1HD  ARG A 105     -11.615  19.541 -12.925  1.00  0.00           H  
ATOM   1464 2HD  ARG A 105     -13.300  19.061 -13.228  1.00  0.00           H  
ATOM   1465  HE  ARG A 105     -11.932  17.541 -11.131  1.00  0.00           H  
ATOM   1466 1HH1 ARG A 105     -13.979  20.323 -11.863  1.00  0.00           H  
ATOM   1467 2HH1 ARG A 105     -14.594  20.424 -10.228  1.00  0.00           H  
ATOM   1468 1HH2 ARG A 105     -12.703  17.699  -9.055  1.00  0.00           H  
ATOM   1469 2HH2 ARG A 105     -13.869  18.934  -8.636  1.00  0.00           H  
ATOM   1470  N   ASN A 106     -13.056  17.443 -18.212  1.00 19.66           N  
ATOM   1471  CA  ASN A 106     -12.795  17.566 -19.640  1.00 18.66           C  
ATOM   1472  C   ASN A 106     -13.983  17.706 -20.586  1.00 19.56           C  
ATOM   1473  O   ASN A 106     -13.835  17.535 -21.799  1.00 19.12           O  
ATOM   1474  CB  ASN A 106     -11.938  16.400 -20.100  1.00 18.38           C  
ATOM   1475  CG  ASN A 106     -10.617  16.339 -19.368  1.00 19.89           C  
ATOM   1476  OD1 ASN A 106     -10.505  15.710 -18.315  1.00 21.49           O  
ATOM   1477  ND2 ASN A 106      -9.615  17.013 -19.912  1.00 15.25           N  
ATOM   1478  H   ASN A 106     -13.425  16.574 -17.852  1.00  0.00           H  
ATOM   1479  HA  ASN A 106     -12.254  18.498 -19.814  1.00  0.00           H  
ATOM   1480 1HB  ASN A 106     -12.477  15.466 -19.939  1.00  0.00           H  
ATOM   1481 2HB  ASN A 106     -11.748  16.488 -21.170  1.00  0.00           H  
ATOM   1482 1HD2 ASN A 106      -8.715  17.011 -19.475  1.00  0.00           H  
ATOM   1483 2HD2 ASN A 106      -9.758  17.523 -20.760  1.00  0.00           H  
ATOM   1484  N   LEU A 107     -15.150  18.025 -20.050  1.00 17.54           N  
ATOM   1485  CA  LEU A 107     -16.322  18.176 -20.893  1.00 17.37           C  
ATOM   1486  C   LEU A 107     -17.238  19.267 -20.351  1.00 18.45           C  
ATOM   1487  O   LEU A 107     -17.031  19.795 -19.258  1.00 17.15           O  
ATOM   1488  CB  LEU A 107     -17.074  16.841 -20.991  1.00 16.60           C  
ATOM   1489  CG  LEU A 107     -17.542  16.171 -19.702  1.00 13.81           C  
ATOM   1490  CD1 LEU A 107     -18.812  16.841 -19.235  1.00 16.78           C  
ATOM   1491  CD2 LEU A 107     -17.801  14.665 -19.929  1.00 17.47           C  
ATOM   1492  H   LEU A 107     -15.239  18.166 -19.054  1.00  0.00           H  
ATOM   1493  HA  LEU A 107     -15.995  18.470 -21.890  1.00  0.00           H  
ATOM   1494 1HB  LEU A 107     -17.966  16.989 -21.598  1.00  0.00           H  
ATOM   1495 2HB  LEU A 107     -16.433  16.117 -21.494  1.00  0.00           H  
ATOM   1496  HG  LEU A 107     -16.776  16.284 -18.934  1.00  0.00           H  
ATOM   1497 1HD1 LEU A 107     -19.155  16.369 -18.314  1.00  0.00           H  
ATOM   1498 2HD1 LEU A 107     -18.619  17.898 -19.050  1.00  0.00           H  
ATOM   1499 3HD1 LEU A 107     -19.580  16.740 -20.001  1.00  0.00           H  
ATOM   1500 1HD2 LEU A 107     -18.133  14.208 -18.996  1.00  0.00           H  
ATOM   1501 2HD2 LEU A 107     -18.572  14.539 -20.689  1.00  0.00           H  
ATOM   1502 3HD2 LEU A 107     -16.881  14.184 -20.262  1.00  0.00           H  
ATOM   1503  N   VAL A 108     -18.245  19.599 -21.142  1.00 18.34           N  
ATOM   1504  CA  VAL A 108     -19.223  20.612 -20.788  1.00 18.58           C  
ATOM   1505  C   VAL A 108     -20.581  19.965 -20.955  1.00 17.81           C  
ATOM   1506  O   VAL A 108     -20.881  19.408 -22.005  1.00 18.07           O  
ATOM   1507  CB  VAL A 108     -19.141  21.828 -21.739  1.00 18.87           C  
ATOM   1508  CG1 VAL A 108     -20.210  22.846 -21.365  1.00 20.42           C  
ATOM   1509  CG2 VAL A 108     -17.756  22.446 -21.674  1.00 18.28           C  
ATOM   1510  H   VAL A 108     -18.329  19.122 -22.028  1.00  0.00           H  
ATOM   1511  HA  VAL A 108     -19.013  20.956 -19.775  1.00  0.00           H  
ATOM   1512  HB  VAL A 108     -19.343  21.495 -22.757  1.00  0.00           H  
ATOM   1513 1HG1 VAL A 108     -20.149  23.702 -22.038  1.00  0.00           H  
ATOM   1514 2HG1 VAL A 108     -21.195  22.387 -21.450  1.00  0.00           H  
ATOM   1515 3HG1 VAL A 108     -20.052  23.180 -20.340  1.00  0.00           H  
ATOM   1516 1HG2 VAL A 108     -17.707  23.301 -22.347  1.00  0.00           H  
ATOM   1517 2HG2 VAL A 108     -17.551  22.774 -20.655  1.00  0.00           H  
ATOM   1518 3HG2 VAL A 108     -17.013  21.706 -21.973  1.00  0.00           H  
ATOM   1519  N   VAL A 109     -21.396  20.037 -19.918  1.00 19.62           N  
ATOM   1520  CA  VAL A 109     -22.718  19.464 -19.969  1.00 21.40           C  
ATOM   1521  C   VAL A 109     -23.649  20.263 -20.861  1.00 22.03           C  
ATOM   1522  O   VAL A 109     -23.601  21.478 -20.918  1.00 22.44           O  
ATOM   1523  CB  VAL A 109     -23.352  19.357 -18.564  1.00 22.42           C  
ATOM   1524  CG1 VAL A 109     -24.810  18.881 -18.669  1.00 24.44           C  
ATOM   1525  CG2 VAL A 109     -22.559  18.390 -17.704  1.00 24.50           C  
ATOM   1526  H   VAL A 109     -21.093  20.500 -19.073  1.00  0.00           H  
ATOM   1527  HA  VAL A 109     -22.643  18.458 -20.382  1.00  0.00           H  
ATOM   1528  HB  VAL A 109     -23.348  20.342 -18.098  1.00  0.00           H  
ATOM   1529 1HG1 VAL A 109     -25.243  18.811 -17.671  1.00  0.00           H  
ATOM   1530 2HG1 VAL A 109     -25.383  19.592 -19.263  1.00  0.00           H  
ATOM   1531 3HG1 VAL A 109     -24.839  17.901 -19.146  1.00  0.00           H  
ATOM   1532 1HG2 VAL A 109     -23.015  18.324 -16.717  1.00  0.00           H  
ATOM   1533 2HG2 VAL A 109     -22.558  17.405 -18.171  1.00  0.00           H  
ATOM   1534 3HG2 VAL A 109     -21.533  18.746 -17.607  1.00  0.00           H  
ATOM   1535  N   VAL A 110     -24.458  19.511 -21.588  1.00 25.27           N  
ATOM   1536  CA  VAL A 110     -25.484  20.012 -22.489  1.00 27.17           C  
ATOM   1537  C   VAL A 110     -26.681  20.037 -21.558  1.00 28.46           C  
ATOM   1538  O   VAL A 110     -27.315  18.969 -21.463  1.00 30.69           O  
ATOM   1539  OXT VAL A 110     -26.963  21.044 -20.970  1.00  0.00           O  
ATOM   1540  CB  VAL A 110     -25.785  18.991 -23.617  1.00 28.00           C  
ATOM   1541  CG1 VAL A 110     -27.068  19.368 -24.344  1.00 28.37           C  
ATOM   1542  CG2 VAL A 110     -24.612  18.909 -24.599  1.00 27.54           C  
ATOM   1543  H   VAL A 110     -24.333  18.513 -21.491  1.00  0.00           H  
ATOM   1544  HA  VAL A 110     -25.122  20.933 -22.948  1.00  0.00           H  
ATOM   1545  HB  VAL A 110     -25.948  18.009 -23.172  1.00  0.00           H  
ATOM   1546 1HG1 VAL A 110     -27.266  18.642 -25.133  1.00  0.00           H  
ATOM   1547 2HG1 VAL A 110     -27.898  19.372 -23.638  1.00  0.00           H  
ATOM   1548 3HG1 VAL A 110     -26.959  20.359 -24.784  1.00  0.00           H  
ATOM   1549 1HG2 VAL A 110     -24.843  18.187 -25.382  1.00  0.00           H  
ATOM   1550 2HG2 VAL A 110     -24.443  19.889 -25.047  1.00  0.00           H  
ATOM   1551 3HG2 VAL A 110     -23.714  18.593 -24.068  1.00  0.00           H  
TER                                                                             
# All scores below are weighted scores, not raw scores.
#BEGIN_POSE_ENERGIES_TABLE 4ERF_0001
label fa_atr fa_rep fa_sol fa_intra_rep fa_elec pro_close hbond_sr_bb hbond_lr_bb hbond_bb_sc hbond_sc dslf_fa13 rama omega fa_dun p_aa_pp ref total
weights 0.8 0.44 0.75 0.004 0.7 1 1.17 1.17 1.17 1.1 1 0.2 0.5 0.56 0.32 1 NA
pose -343.152 141.807 175.829 1.55035 -27.4239 9.11872 -26.8455 -11.5077 -4.46792 -3.2268 0 -6.84294 0.849008 212.211 -4.51735 1.15614 114.537
ILE:NtermProteinFull_1 -1.9456 1.86791 0.546133 0.0249443 0.20617 2.59479 0 0 0 0 0 0 0.00162803 0.563666 0 0.831803 4.69144
PRO_2 -1.78703 1.77624 1.0649 0.00417501 0.0615374 2.7003 0 0 0 0 0 -0.243299 0.00806003 1.97069 -0.699727 -0.219285 4.63656
ALA_3 -1.48104 0.185826 1.01724 0.000882985 0.0507487 0 0 0 0 0 0 -0.264658 0.000325754 0 -0.0524401 0.592942 0.0498272
SER_4 -2.25994 0.456938 1.74141 0.00119182 -0.113145 0 0 0 0 0 0 -0.238584 9.69162e-06 0.202309 -0.0406636 0.176583 -0.0738947
GLU_5 -4.01082 0.419565 3.36473 0.0159482 -1.14669 0 0 0 0 -0.247934 0 -0.275068 0.00473456 4.39075 -0.134082 -1.55374 0.827392
GLN_6 -3.41743 0.335103 2.04514 0.00329573 -0.308159 0 0 0 0 0 0 -0.242537 0.00413982 3.23218 -0.04477 -1.17797 0.428994
GLU_7 -2.41834 0.256595 1.77792 0.00513877 0.120369 0 0 0 0 0 0 -0.215693 0.00267185 3.54037 -0.0624485 -1.55374 1.45285
THR_8 -3.41796 0.42068 2.49139 0.0274634 -0.383928 0 0 0 0 0 0 -0.153137 0.0265935 1.11771 0.111307 0.16454 0.404655
LEU_9 -3.37844 1.37846 1.44238 0.00876851 -0.19888 0 0 0 0 0 0 -0.142071 0.0641476 1.49696 -0.16957 0.602328 1.10409
VAL_10 -5.022 0.792431 1.74013 0.0177909 -0.298661 0 0 0 0 0 0 -0.102226 0.00419587 0.762638 -0.0575828 0.744844 -1.41844
ARG_11 -3.72233 2.53869 2.54898 0.0835727 -0.286979 0.774065 0 0 0 0 0 0.115106 1.80681e-07 15.8705 0.0350198 -0.14916 17.8075
PRO_12 -3.12992 0.566933 0.468015 0.00116234 0.0866869 0.780294 0 0 0 0 0 -0.278651 0.0214666 1.57561 -0.710656 -0.219285 -0.83835
LYS_13 -4.08741 0.361955 2.6875 0.00386675 -0.736499 0.0140122 0 0 -0.156739 0 0 -0.048809 0.00249881 0.923881 0.187455 -0.287374 -1.13566
PRO_14 -1.78796 0.310906 0.909598 0.00109177 -0.0725202 0.0214576 0 0 0 0 0 0.396974 0.0078824 0.913806 -0.292621 -0.219285 0.189333
LEU_15 -3.95221 27.3293 1.02935 0.0338087 0.0270804 0 0 0 0 0 0 -0.0721303 0.000258388 0.712416 -0.11223 0.602328 25.5979
LEU_16 -5.45708 0.606458 1.54441 0.00988842 -0.141323 0 0 0 0 0 0 -0.130636 0.00141027 1.14325 -0.124832 0.602328 -1.94612
LEU_17 -4.84331 0.397751 2.25065 0.0103946 -0.280828 0 0 0 0 0 0 -0.122182 0.000488603 1.07826 -0.123593 0.602328 -1.03003
LYS_18 -2.85501 0.214472 1.47847 0.00606258 -0.0642564 0 0 0 0 0 0 -0.244034 0.00551278 2.93681 -0.0422549 -0.287374 1.14841
LEU_19 -5.49743 0.744734 1.57365 0.0382747 -0.461977 0 0 0 0 0 0 0.0239653 0.000568821 2.18377 -0.12558 0.602328 -0.917699
LEU_20 -5.46026 0.865149 1.72976 0.0108174 -0.284942 0 0 0 0 0 0 -0.0256895 0.000110083 0.489572 -0.067739 0.602328 -2.1409
LYS_21 -3.43701 0.490757 1.86687 0.0504794 -0.211267 0 0 0 0 0 0 -0.159116 0.00108975 9.15866 0.0435435 -0.287374 7.51664
SER_22 -2.10726 0.391446 1.73897 0.00207993 -0.424614 0 0 0 0 0 0 -0.211613 0.00154777 0.339571 -0.0867911 0.176583 -0.180075
VAL_23 -3.3948 0.44552 1.24046 0.010415 -0.0030289 0 0 0 0 0 0 0.224156 0.00015364 2.15931 -0.140736 0.744844 1.28629
GLY_24 -1.85554 0.231542 1.14965 0.000173914 0.0992516 0 0 0 0 0 0 0.217782 0.00198923 0 0.1131 0.140526 0.0984769
ALA_25 -0.943234 0.0716023 0.759548 0.00092487 -0.00647708 0 0 0 0 0 0 -0.349154 0.00306932 0 -0.0997421 0.592942 0.0294795
GLN_26 -2.13426 0.174319 1.23724 0.00402415 -0.220858 0 0 0 0 0 0 -0.268968 0.0136658 2.48903 0.0604167 -1.17797 0.176633
LYS_27 -3.3884 0.195436 2.24256 0.00372715 -1.08117 0 0 0 -0.220022 -0.481888 0 -0.0645029 0.0101037 2.15063 0.0111527 -0.287374 -0.909752
ASP_28 -1.29344 0.0347736 1.18975 0.0023877 0.0793698 0 0 0 0 0 0 -0.152803 0.00861135 2.2577 -0.0370745 -1.28682 0.802458
THR_29 -2.87576 0.184353 1.74751 0.00693009 0.00906006 0 0 0 0 0 0 -0.0678126 0.0170129 0.264404 -0.145246 0.16454 -0.695017
TYR_30 -7.19649 0.55801 3.28818 0.021761 -0.823926 0 0 0 -0.220022 0 0 -0.142838 0.05574 1.33194 -0.252796 0.131696 -3.24875
THR_31 -4.24969 1.28236 3.05566 0.00568713 -0.721401 0 0 0 -0.726301 0 0 -0.184959 0.000160747 0.0303484 -0.239504 0.16454 -1.5831
MET_32 -5.73633 1.6628 2.64861 0.00302265 -0.391892 0 0 0 0 0 0 -0.151108 0.0506089 2.03592 -0.139434 0.158677 0.140879
LYS_33 -2.97616 0.249172 1.92415 0.00675055 -0.279163 0 0 0 0 0 0 -0.159036 0.0129286 6.78551 -0.0503981 -0.287374 5.22638
GLU_34 -5.65884 0.739393 4.12323 0.00295272 -1.50283 0 0 0 -0.726301 -0.481888 0 -0.0361655 0.000228592 2.98091 -0.0922475 -1.55374 -2.20529
VAL_35 -4.51375 0.339179 1.55078 0.0136412 -0.215156 0 0 0 0 0 0 0.13547 0.00387619 0.474218 0.0856845 0.744844 -1.38121
LEU_36 -3.8243 4.14037 1.73567 0.00633861 -0.390422 0 0 0 0 0 0 -0.110725 0.0189935 0.876745 -0.114399 0.602328 2.9406
PHE_37 -4.60969 0.574748 2.14286 0.0255883 -0.286442 0 0 0 0 0 0 0.047808 0.00431356 1.48459 -0.163374 0.43057 -0.349026
TYR_38 -6.36189 0.504603 2.33646 0.0233091 -0.348065 0 0 0 0 0 0 -0.100664 0.00700848 2.1687 0.107123 0.131696 -1.53172
LEU_39 -4.63058 0.450047 1.53569 0.00681725 -0.249947 0 0 0 0 0 0 -0.10266 0.000596325 7.39914 -0.108753 0.602328 4.90267
GLY_40 -2.78552 0.282249 1.7219 2.01635e-05 -0.218263 0 0 0 0 0 0 0.0227532 0.0015103 0 0.28715 0.140526 -0.547668
GLN_41 -4.66941 0.785216 2.43609 0.0124107 -0.460564 0 0 0 0 0 0 -0.180022 0.00376335 4.00568 -0.142574 -1.17797 0.612617
TYR_42 -7.11828 0.841438 3.68994 0.0262819 -0.833035 0 0 0 0 -0.586354 0 -0.10978 0.00396821 1.6635 0.0759554 0.131696 -2.21466
ILE_43 -5.37881 0.398081 1.9344 0.021608 -0.240238 0 0 0 0 0 0 -0.0665013 0.00597066 0.228947 -0.0171464 0.831803 -2.28188
MET_44 -3.69733 0.443993 2.1889 0.00704783 -0.0960128 0 0 0 0 0 0 -0.0568719 0.000187889 1.64919 -0.119444 0.158677 0.478337
THR_45 -2.28962 0.41683 1.77313 0.00446489 -0.266218 0 0 0 0 0 0 -0.160139 0.0172578 0.155127 0.0623902 0.16454 -0.122237
LYS_46 -3.89818 0.809553 2.60897 0.00622469 -0.922726 0 0 0 0 -0.297221 0 -0.192696 0.000758136 2.70953 -0.0876989 -0.287374 0.449144
ARG_47 -2.91529 2.52532 2.23747 0.0315421 -0.606616 0 0 0 0 0 0 0.0470934 0.0314259 4.79325 -0.00400854 -0.14916 5.99101
LEU_48 -4.53956 0.445353 1.86657 0.00868441 -0.265911 0 0 0 0 0 0 -0.190294 0.0011292 0.0843999 -0.0113179 0.602328 -1.99862
TYR_49 -6.69745 2.0556 3.00511 0.0301883 -0.262404 0 0 0 0 0 0 0.0530726 0.0145644 2.48646 -0.107855 0.131696 0.708987
ASP_50 -4.3583 2.90151 3.4458 0.00452683 -1.26453 0 0 0 -0.154894 0 0 -0.124476 0.0331978 2.45898 -0.147875 -1.28682 1.50711
GLU_51 -2.8584 0.296083 1.89135 0.0222183 -0.0765496 0 0 0 0 0 0 0.0882914 0.00740546 8.37671 -0.119578 -1.55374 6.0738
LYS_52 -1.88308 1.61585 1.28836 0.00382825 -0.113028 0 0 0 -0.154894 0 0 -0.211164 1.92363e-06 0.664124 -0.0508385 -0.287374 0.871787
GLN_53 -3.10434 0.429555 2.16463 0.0151828 -0.140697 0 0 0 0 0 0 0.359061 0.0733093 2.58558 -0.13136 -1.17797 1.07295
GLN_54 -2.0982 6.45259 1.29543 0.380269 0.033578 0 0 0 0 0 0 0.242899 0.0603747 17.2809 -0.444533 -1.17797 22.0253
HIS_55 -4.17278 2.85781 2.13526 0.00693458 -0.414063 0 0 0 0 0 0 0.406653 0.00139878 2.34253 0.963497 0.357498 4.48474
ILE_56 -4.8907 8.21604 2.26368 0.0305014 -0.127843 0 0 0 0 0 0 -0.213766 0.000202272 5.66282 -0.330761 0.831803 11.442
VAL_57 -5.08779 0.51137 1.44074 0.0120273 -0.557547 0 0 0 0 0 0 -0.225473 0.00333936 0.0279727 -0.241446 0.744844 -3.37196
TYR_58 -3.47744 0.102208 1.70155 0.0222981 -0.350494 0 0 0 0 0 0 -0.0510008 0.0282523 1.62505 0.0575561 0.131696 -0.210332
CYS_59 -3.81412 0.351071 2.16408 0.00490831 -0.229704 0 0 0 0 0 0 0.0993693 0.000595141 0.941577 0.162135 0.354993 0.0348994
SER_60 -1.3659 0.104826 0.948129 0.00126144 -0.0313757 0 0 0 0 0 0 -0.300698 0.000243483 0.100833 -0.164758 0.176583 -0.530859
ASN_61 -1.28092 0.207897 1.0546 0.0108205 -0.0660119 0 0 0 0 0 0 -0.205498 0.0339494 1.8819 -0.335966 -0.94198 0.358797
ASP_62 -4.82889 0.838122 4.43016 0.00270039 -1.7173 0 0 0 -0.651391 -0.883576 0 0.147802 0.00211408 2.8267 0.425435 -1.28682 -0.694947
LEU_63 -4.14383 26.695 1.94428 0.0452473 0.0298364 0 0 0 0 0 0 -0.0655735 0.000219811 4.30521 -0.058821 0.602328 29.3539
LEU_64 -5.21423 0.543831 1.61366 0.0101162 -0.379723 0 0 0 -0.651391 0 0 0.0394047 0.00169266 0.516191 -0.0101344 0.602328 -2.92825
GLY_65 -3.19528 0.581744 2.15606 2.93747e-05 -0.42441 0 0 0 0 0 0 0.12512 0.00516638 0 0.269582 0.140526 -0.341463
ASP_66 -2.73225 0.145018 1.90723 0.0034048 0.0144338 0 0 0 0 0 0 -0.172198 0.000823633 3.74666 -0.00066326 -1.28682 1.62564
LEU_67 -5.35257 2.5659 1.66214 0.00592108 0.117586 0 0 0 0 0 0 -0.0988649 0.0013549 4.11095 -0.10715 0.602328 3.50759
PHE_68 -5.87883 0.498348 1.43313 0.0342908 -0.0298202 0 0 0 0 0 0 -0.113897 0.00425969 3.69726 0.0517619 0.43057 0.127076
GLY_69 -1.27653 0.23153 0.862897 2.85285e-05 0.0774094 0 0 0 0 0 0 -0.265804 0.00693487 0 -0.483372 0.140526 -0.706381
VAL_70 -3.00177 0.411919 1.46551 0.0131676 0.0504528 1.11495 0 0 0 0 0 -0.113936 0.000169962 0.219162 -0.1122 0.744844 0.792268
PRO_71 -2.06829 0.142608 1.01611 0.00292747 -0.267789 1.11885 0 0 0 0 0 0.0578968 9.9326e-05 0.99907 0.199138 -0.219285 0.981343
SER_72 -2.43734 0.360442 1.28575 0.00441462 -0.303483 0 0 0 0 0 0 -0.0709522 0.00478845 0.0715668 -0.298868 0.176583 -1.2071
PHE_73 -5.18871 0.121817 1.39426 0.0247623 -0.474396 0 0 0 0 0 0 -0.0193477 0.000878968 1.06975 -0.180533 0.43057 -2.82095
SER_74 -3.37477 0.568946 2.25958 0.00297568 -0.543466 0 0 0 -0.324614 0 0 -0.116258 0.00082359 0.682702 0.0356961 0.176583 -0.631801
VAL_75 -3.59352 0.687537 1.34734 0.0137695 -0.431085 0 0 0 0 0 0 0.00842059 0.00124532 0.145144 0.370532 0.744844 -0.705773
LYS_76 -2.58393 0.597849 1.44965 0.00414277 -0.175337 0 0 0 -0.324614 0 0 -0.181464 0.0126315 2.32674 -0.0288469 -0.287374 0.809445
GLU_77 -3.73394 1.52888 2.6827 0.00616083 -0.864131 0 0 0 0 0 0 0.271242 0.0113503 4.43132 0.0172311 -1.55374 2.79708
HIS_78 -3.81199 0.753525 1.94237 0.00774054 -0.148624 0 0 0 0 0 0 -0.0545397 0.0194381 2.48588 0.10827 0.357498 1.65956
ARG_79 -2.25567 0.295112 1.37858 0.00604874 0.0752687 0 0 0 0 0 0 -0.205878 0.011088 11.9301 -0.0998475 -0.14916 10.9856
LYS_80 -3.69994 1.71028 2.55581 0.00320088 -0.650745 0 0 0 0 0 0 -0.209456 0.000503884 1.34606 -0.0463411 -0.287374 0.721995
ILE_81 -5.17077 0.443729 2.08407 0.0181769 -0.209906 0 0 0 0 0 0 -0.00224576 0.000246445 0.112961 -0.0523758 0.831803 -1.94431
TYR_82 -6.16448 5.82542 2.82027 0.0236503 -0.345477 0 0 0 0 0 0 -0.138048 0.000933642 2.92965 0.126894 0.131696 5.21051
THR_83 -3.38922 0.511747 2.4042 0.0113091 -0.23947 0 0 0 0 0 0 -0.0470914 0.00626878 0.273994 0.0747124 0.16454 -0.229011
MET_84 -5.46145 0.325112 2.12411 0.00398155 -0.0146026 0 0 0 0 0 0 -0.137643 0.00111036 1.17007 -0.111582 0.158677 -1.94221
ILE_85 -5.16319 0.70679 1.70138 0.023991 -0.131463 0 0 0 0 0 0 -0.0749251 0.00207686 0.3882 0.0234159 0.831803 -1.69191
TYR_86 -5.527 1.48429 2.79394 0.0265061 -0.647906 0 0 0 0 -0.247934 0 -0.146387 0.00937514 3.76382 0.124809 0.131696 1.76522
ARG_87 -3.03152 0.436879 2.23928 0.0088029 -0.578339 0 0 0 -0.156739 0 0 -0.133032 0.0203885 2.55828 0.0245219 -0.14916 1.23936
ASN_88 -4.67945 1.80894 3.14958 0.00466057 -0.307523 0 0 0 0 0 0 -0.230399 2.85632e-05 3.22437 -0.273023 -0.94198 1.7552
LEU_89 -5.33655 0.62219 1.48697 0.0245213 0.0474076 0 0 0 0 0 0 0.361738 0.000683998 0.552847 0.400525 0.602328 -1.23734
VAL_90 -2.77305 0.230849 1.57608 0.0113098 -0.23751 0 0 0 0 0 0 -0.191697 0.00109306 0.0335511 -0.405871 0.744844 -1.0104
VAL_91 -1.9423 0.248241 0.967367 0.0147513 -0.0287116 0 0 0 0 0 0 -0.195472 0.0300114 0.119042 0.124717 0.744844 0.0824858
VAL:CtermProteinFull_92 -2.64072 2.28723 1.47312 0.0188343 0.0203159 0 0 0 0 0 0 0 0 0.956044 0 0.744844 2.85966
#END_POSE_ENERGIES_TABLE 4ERF_0001
