# Supplementary material for: DARC 2.0: Improved Docking and Virtual Screening at Protein Interaction Sites
Source: PLoS One. 2015 Jul 16;10(7):e0131612. doi: 10.1371/journal.pone.0131612 (PMC4504481; doi:10.1371/journal.pone.0131612)
Supplement: S1 Dataset — The protocol capture contains all the example input and output files, and representative command-lines and flags required for running DARC. (GZ) [file pone.0131612.s001.gz › DARC2-protocol_capture/input/4ERF_XTL.params]

NAME LG1
IO_STRING LG1 Z
TYPE LIGAND
AA UNK
ATOM  C19 CH1   X   0.16
ATOM  C20 aroC  X   -0.08
ATOM  C25 aroC  X   -0.11
ATOM  C24 aroC  X   -0.13
ATOM  C23 aroC  X   0.01
ATOM CL2  Cl    X   -0.12
ATOM  C22 aroC  X   -0.13
ATOM  C21 aroC  X   -0.11
ATOM  H25 Haro  X   0.15
ATOM  H26 Haro  X   0.14
ATOM  H27 Haro  X   0.14
ATOM  H28 Haro  X   0.15
ATOM  N1  Npro  X   -0.47
ATOM  C14 CH1   X   0.09
ATOM  C17 CH1   X   0.12
ATOM  C18 CH3   X   -0.09
ATOM  H22 Hapo  X   0.04
ATOM  H21 Hapo  X   0.04
ATOM  H23 Hapo  X   0.04
ATOM  O4  OH    X   -0.61
ATOM  H20 Hpol  X   0.41
ATOM  H19 Hapo  X   0.06
ATOM  C15 CH2   X   -0.08
ATOM  C16 CH3   X   -0.10
ATOM  H17 Hapo  X   0.03
ATOM  H16 Hapo  X   0.03
ATOM  H18 Hapo  X   0.03
ATOM  H14 Hapo  X   0.06
ATOM  H15 Hapo  X   0.06
ATOM  H13 Hapo  X   0.06
ATOM  C13 CNH2  X   0.69
ATOM  O3  ONH2  X   -0.67
ATOM  C9  CH1   X   -0.07
ATOM  C8  CH2   X   -0.09
ATOM  C7  CH1   X   -0.02
ATOM  C6  aroC  X   -0.04
ATOM  C5  aroC  X   -0.12
ATOM  C4  aroC  X   -0.13
ATOM  C3  aroC  X   -0.13
ATOM  C2  aroC  X   0.02
ATOM  C1  aroC  X   -0.11
ATOM  H1  Haro  X   0.15
ATOM CL1  Cl    X   -0.11
ATOM  H2  Haro  X   0.13
ATOM  H3  Haro  X   0.13
ATOM  H4  Haro  X   0.14
ATOM  H5  Hapo  X   0.09
ATOM  H7  Hapo  X   0.08
ATOM  H6  Hapo  X   0.08
ATOM  C12 CH3   X   -0.08
ATOM  H11 Hapo  X   0.05
ATOM  H12 Hapo  X   0.05
ATOM  H10 Hapo  X   0.05
ATOM  C10 CH2   X   -0.19
ATOM  C11 COO   X   0.91
ATOM  O1  OOC   X   -0.84
ATOM  O2  OOC   X   -0.84
ATOM  H8  Hapo  X   0.04
ATOM  H9  Hapo  X   0.04
ATOM  H24 Hapo  X   0.05
BOND_TYPE  C18  H22 1   
BOND_TYPE  C18  H21 1   
BOND_TYPE  C18  H23 1   
BOND_TYPE  C17  C18 1   
BOND_TYPE  C16  H17 1   
BOND_TYPE  C17  O4  1   
BOND_TYPE  C17  H19 1   
BOND_TYPE  C14  C17 1   
BOND_TYPE  C24  H27 1   
BOND_TYPE  O4   H20 1   
BOND_TYPE  C14  H13 1   
BOND_TYPE  C25  H28 1   
BOND_TYPE  C16  H16 1   
BOND_TYPE  C16  H18 1   
BOND_TYPE  C15  C16 1   
BOND_TYPE  C15  H14 1   
BOND_TYPE  C24  C25 4   
BOND_TYPE  C23  C24 4   
BOND_TYPE  C14  C15 1   
BOND_TYPE  N1   C14 1   
BOND_TYPE  C20  C25 4   
BOND_TYPE  C15  H15 1   
BOND_TYPE  C23 CL2  1   
BOND_TYPE  C19  H24 1   
BOND_TYPE  C22  C23 4   
BOND_TYPE  C19  C20 1   
BOND_TYPE  C20  C21 4   
BOND_TYPE  N1   C19 1   
BOND_TYPE  C13  N1  4   
BOND_TYPE  C7   C19 1   
BOND_TYPE  C5   H4  1   
BOND_TYPE  C21  C22 4   
BOND_TYPE  C22  H26 1   
BOND_TYPE  C4   H3  1   
BOND_TYPE  C21  H25 1   
BOND_TYPE  C13  O3  2   
BOND_TYPE  C9   C13 1   
BOND_TYPE  C12  H11 1   
BOND_TYPE  C4   C5  4   
BOND_TYPE  C5   C6  4   
BOND_TYPE  C3   C4  4   
BOND_TYPE  C8   H7  1   
BOND_TYPE  C6   C7  1   
BOND_TYPE  C7   C8  1   
BOND_TYPE  C7   H5  1   
BOND_TYPE  C1   C6  4   
BOND_TYPE  C3   H2  1   
BOND_TYPE  C2   C3  4   
BOND_TYPE  C8   C9  1   
BOND_TYPE  C8   H6  1   
BOND_TYPE  C12  H12 1   
BOND_TYPE  C9   C12 1   
BOND_TYPE  C12  H10 1   
BOND_TYPE  C9   C10 1   
BOND_TYPE  C1   C2  4   
BOND_TYPE  C1   H1  1   
BOND_TYPE  C2  CL1  1   
BOND_TYPE  C10  H8  1   
BOND_TYPE  C10  H9  1   
BOND_TYPE  C10  C11 1   
BOND_TYPE  C11  O1  2   
BOND_TYPE  C11  O2  1   
CHI 1  C14  C17  O4   H20
PROTON_CHI 1 SAMPLES 3 60 -60 180 EXTRA 1 20
CHI 2  N1   C14  C17  C18
CHI 3  N1   C14  C15  C16
CHI 4  C19  N1   C14  C17
CHI 5  N1   C19  C20  C25
CHI 6  C8   C7   C6   C5 
CHI 7  C13  C9   C10  C11
CHI 8  C9   C10  C11  O1 
NBR_ATOM  C19
NBR_RADIUS 7.477622
ICOOR_INTERNAL    C19    0.000000    0.000000    0.000000   C19   C20   C25
ICOOR_INTERNAL    C20    0.000000  179.999999    1.515315   C19   C20   C25
ICOOR_INTERNAL    C25    0.000001   61.639688    1.425435   C20   C19   C25
ICOOR_INTERNAL    C24  177.931831   59.203258    1.416314   C25   C20   C19
ICOOR_INTERNAL    C23    0.268476   61.733462    1.395720   C24   C25   C20
ICOOR_INTERNAL   CL2  -177.718282   60.642715    1.716151   C23   C24   C25
ICOOR_INTERNAL    C22  177.891695   58.265358    1.409674   C23   C24  CL2 
ICOOR_INTERNAL    C21   -0.417252   59.480501    1.400506   C22   C23   C24
ICOOR_INTERNAL    H25 -179.814480   59.501252    1.080252   C21   C22   C23
ICOOR_INTERNAL    H26 -179.995389   60.226510    1.079993   C22   C23   C21
ICOOR_INTERNAL    H27  179.973473   59.133957    1.079766   C24   C25   C23
ICOOR_INTERNAL    H28 -179.964412   60.386563    1.079894   C25   C20   C24
ICOOR_INTERNAL    N1   117.962679   63.499296    1.495912   C19   C20   C25
ICOOR_INTERNAL    C14  -49.920804   61.913740    1.457778   N1    C19   C20
ICOOR_INTERNAL    C17 -110.798109   68.611322    1.541648   C14   N1    C19
ICOOR_INTERNAL    C18  148.243301   69.691857    1.517588   C17   C14   N1 
ICOOR_INTERNAL    H22  179.215756   70.538419    1.099408   C18   C17   C14
ICOOR_INTERNAL    H21 -119.991255   70.476149    1.100143   C18   C17   H22
ICOOR_INTERNAL    H23 -119.990718   70.554217    1.100125   C18   C17   H21
ICOOR_INTERNAL    O4  -115.640662   67.593290    1.422158   C17   C14   C18
ICOOR_INTERNAL    H20  -60.671411   70.517954    0.950329   O4    C17   C14
ICOOR_INTERNAL    H19 -123.770907   70.684837    1.099788   C17   C14   O4 
ICOOR_INTERNAL    C15 -128.157076   70.495444    1.550483   C14   N1    C17
ICOOR_INTERNAL    C16 -116.210198   66.130157    1.544625   C15   C14   N1 
ICOOR_INTERNAL    H17  -59.996112   70.529165    1.100026   C16   C15   C14
ICOOR_INTERNAL    H16 -119.989884   70.497460    1.100103   C16   C15   H17
ICOOR_INTERNAL    H18 -120.032885   70.536277    1.099590   C16   C15   H16
ICOOR_INTERNAL    H14 -120.653450   71.650982    1.099363   C15   C14   C16
ICOOR_INTERNAL    H15 -118.701910   71.616314    1.099948   C15   C14   H14
ICOOR_INTERNAL    H13 -115.343875   72.411314    1.100190   C14   N1    C15
ICOOR_INTERNAL    C13  179.706399   56.425889    1.384802   N1    C19   C14
ICOOR_INTERNAL    O3  -163.842842   57.301924    1.226788   C13   N1    C19
ICOOR_INTERNAL    C9  -179.795260   59.343579    1.541832   C13   N1    O3 
ICOOR_INTERNAL    C8     6.882743   68.206464    1.529695   C9    C13   N1 
ICOOR_INTERNAL    C7   -43.836765   66.629254    1.500772   C8    C9    C13
ICOOR_INTERNAL    C6  -169.453113   66.857786    1.526356   C7    C8    C9 
ICOOR_INTERNAL    C5   -54.620503   58.046800    1.416731   C6    C7    C8 
ICOOR_INTERNAL    C4  -176.185262   59.611860    1.407019   C5    C6    C7 
ICOOR_INTERNAL    C3     0.088514   60.766650    1.413749   C4    C5    C6 
ICOOR_INTERNAL    C2    -0.083785   60.356660    1.382109   C3    C4    C5 
ICOOR_INTERNAL    C1    -0.429881   58.211255    1.381834   C2    C3    C4 
ICOOR_INTERNAL    H1  -179.089576   60.007452    1.080042   C1    C2    C3 
ICOOR_INTERNAL   CL1   176.348924   58.295323    1.694333   C2    C3    C1 
ICOOR_INTERNAL    H2   179.964892   59.812455    1.080205   C3    C4    C2 
ICOOR_INTERNAL    H3  -179.979128   59.585819    1.080042   C4    C5    C3 
ICOOR_INTERNAL    H4  -179.984405   60.226895    1.080113   C5    C6    C4 
ICOOR_INTERNAL    H5   114.293083   74.634066    1.099907   C7    C8    C6 
ICOOR_INTERNAL    H7   120.586567   71.517981    1.099378   C8    C9    C7 
ICOOR_INTERNAL    H6   118.821209   71.503947    1.100193   C8    C9    H7 
ICOOR_INTERNAL    C12  116.685893   72.947427    1.519728   C9    C13   C8 
ICOOR_INTERNAL    H11  -60.017853   70.525285    1.100016   C12   C9    C13
ICOOR_INTERNAL    H12  119.989297   70.526962    1.099464   C12   C9    H11
ICOOR_INTERNAL    H10  120.035342   70.476458    1.100150   C12   C9    H12
ICOOR_INTERNAL    C10  117.986060   73.835245    1.543696   C9    C13   C12
ICOOR_INTERNAL    C11 -174.199808   67.598179    1.529867   C10   C9    C13
ICOOR_INTERNAL    O1   -78.753427   55.713639    1.203685   C11   C10   C9 
ICOOR_INTERNAL    O2   179.870728   66.934233    1.382527   C11   C10   O1 
ICOOR_INTERNAL    H8   120.457380   71.252654    1.099938   C10   C9    C11
ICOOR_INTERNAL    H9   119.128967   71.273122    1.099806   C10   C9    H8 
ICOOR_INTERNAL    H24 -114.972836   75.464620    1.100070   C19   C20   N1 
