# Supplementary material for: DARC 2.0: Improved Docking and Virtual Screening at Protein Interaction Sites
Source: PLoS One. 2015 Jul 16;10(7):e0131612. doi: 10.1371/journal.pone.0131612 (PMC4504481; doi:10.1371/journal.pone.0131612)
Supplement: S1 Dataset — The protocol capture contains all the example input and output files, and representative command-lines and flags required for running DARC. (GZ) [file pone.0131612.s001.gz › DARC2-protocol_capture/input/4ERF_XTL_0001.pdb]

HETATM    1  C1  LG1 X   1     -16.200   2.578 -15.127  1.00 20.00           C  
HETATM    2  C2  LG1 X   1     -17.131   3.598 -15.079  1.00 20.00           C  
HETATM    3 CL1  LG1 X   1     -16.658   5.013 -14.276  1.00 20.00          CL  
HETATM    4  C3  LG1 X   1     -18.354   3.498 -15.715  1.00 20.00           C  
HETATM    5  C4  LG1 X   1     -18.669   2.329 -16.445  1.00 20.00           C  
HETATM    6  C5  LG1 X   1     -17.727   1.286 -16.512  1.00 20.00           C  
HETATM    7  C6  LG1 X   1     -16.478   1.405 -15.854  1.00 20.00           C  
HETATM    8  C7  LG1 X   1     -15.397   0.334 -15.973  1.00 20.00           C  
HETATM    9  C8  LG1 X   1     -15.880  -1.036 -15.596  1.00 20.00           C  
HETATM   10  C9  LG1 X   1     -14.753  -2.062 -15.465  1.00 20.00           C  
HETATM   11  C10 LG1 X   1     -13.935  -1.946 -14.161  1.00 20.00           C  
HETATM   12  C11 LG1 X   1     -14.789  -2.183 -12.914  1.00 20.00           C  
HETATM   13  O1  LG1 X   1     -15.526  -1.363 -12.431  1.00 20.00           O  
HETATM   14  O2  LG1 X   1     -14.635  -3.451 -12.385  1.00 20.00           O  
HETATM   15  C12 LG1 X   1     -15.394  -3.436 -15.569  1.00 20.00           C  
HETATM   16  C13 LG1 X   1     -13.738  -1.948 -16.620  1.00 20.00           C  
HETATM   17  O3  LG1 X   1     -12.871  -2.814 -16.678  1.00 20.00           O  
HETATM   18  N1  LG1 X   1     -13.824  -0.913 -17.536  1.00 20.00           N  
HETATM   19  C14 LG1 X   1     -13.089  -1.035 -18.789  1.00 20.00           C  
HETATM   20  C15 LG1 X   1     -11.578  -1.209 -18.488  1.00 20.00           C  
HETATM   21  C16 LG1 X   1     -10.699  -0.052 -19.012  1.00 20.00           C  
HETATM   22  C17 LG1 X   1     -13.699  -2.123 -19.695  1.00 20.00           C  
HETATM   23  O4  LG1 X   1     -15.109  -2.228 -19.542  1.00 20.00           O  
HETATM   24  C18 LG1 X   1     -13.513  -1.757 -21.156  1.00 20.00           C  
HETATM   25  C19 LG1 X   1     -14.626   0.329 -17.308  1.00 20.00           C  
HETATM   26  C20 LG1 X   1     -13.915   1.646 -17.545  1.00 20.00           C  
HETATM   27  C21 LG1 X   1     -12.798   2.051 -16.761  1.00 20.00           C  
HETATM   28  C22 LG1 X   1     -12.212   3.299 -17.007  1.00 20.00           C  
HETATM   29  C23 LG1 X   1     -12.723   4.144 -18.013  1.00 20.00           C  
HETATM   30 CL2  LG1 X   1     -12.014   5.691 -18.235  1.00 20.00          CL  
HETATM   31  C24 LG1 X   1     -13.814   3.772 -18.800  1.00 20.00           C  
HETATM   32  C25 LG1 X   1     -14.412   2.510 -18.564  1.00 20.00           C  
HETATM   33  H1  LG1 X   1     -15.259   2.681 -14.607  1.00 20.00           H  
HETATM   34  H2  LG1 X   1     -19.065   4.309 -15.655  1.00 20.00           H  
HETATM   35  H3  LG1 X   1     -19.622   2.238 -16.945  1.00 20.00           H  
HETATM   36  H4  LG1 X   1     -17.957   0.389 -17.068  1.00 20.00           H  
HETATM   37  H5  LG1 X   1     -14.647   0.598 -15.213  1.00 20.00           H  
HETATM   38  H6  LG1 X   1     -16.404  -0.968 -14.631  1.00 20.00           H  
HETATM   39  H7  LG1 X   1     -16.580  -1.384 -16.369  1.00 20.00           H  
HETATM   40  H8  LG1 X   1     -13.127  -2.692 -14.183  1.00 20.00           H  
HETATM   41  H9  LG1 X   1     -13.501  -0.937 -14.105  1.00 20.00           H  
HETATM   42  H10 LG1 X   1     -16.129  -3.561 -14.760  1.00 20.00           H  
HETATM   43  H11 LG1 X   1     -15.900  -3.532 -16.541  1.00 20.00           H  
HETATM   44  H12 LG1 X   1     -14.618  -4.210 -15.482  1.00 20.00           H  
HETATM   45  H13 LG1 X   1     -13.192  -0.082 -19.329  1.00 20.00           H  
HETATM   46  H14 LG1 X   1     -11.237  -2.143 -18.957  1.00 20.00           H  
HETATM   47  H15 LG1 X   1     -11.447  -1.277 -17.398  1.00 20.00           H  
HETATM   48  H16 LG1 X   1      -9.646  -0.248 -18.761  1.00 20.00           H  
HETATM   49  H17 LG1 X   1     -10.807   0.025 -20.104  1.00 20.00           H  
HETATM   50  H18 LG1 X   1     -11.018   0.891 -18.545  1.00 20.00           H  
HETATM   51  H19 LG1 X   1     -13.207  -3.085 -19.490  1.00 20.00           H  
HETATM   52  H20 LG1 X   1     -15.314  -2.458 -18.643  1.00 20.00           H  
HETATM   53  H21 LG1 X   1     -12.440  -1.652 -21.375  1.00 20.00           H  
HETATM   54  H22 LG1 X   1     -13.940  -2.548 -21.789  1.00 20.00           H  
HETATM   55  H23 LG1 X   1     -14.024  -0.805 -21.363  1.00 20.00           H  
HETATM   56  H24 LG1 X   1     -15.413   0.298 -18.076  1.00 20.00           H  
HETATM   57  H25 LG1 X   1     -12.408   1.405 -15.988  1.00 20.00           H  
HETATM   58  H26 LG1 X   1     -11.362   3.616 -16.421  1.00 20.00           H  
HETATM   59  H27 LG1 X   1     -14.192   4.429 -19.569  1.00 20.00           H  
HETATM   60  H28 LG1 X   1     -15.255   2.199 -19.163  1.00 20.00           H  
TER                                                                             
