# Supplementary material for: DARC 2.0: Improved Docking and Virtual Screening at Protein Interaction Sites
Source: PLoS One. 2015 Jul 16;10(7):e0131612. doi: 10.1371/journal.pone.0131612 (PMC4504481; doi:10.1371/journal.pone.0131612)
Supplement: S1 Dataset — The protocol capture contains all the example input and output files, and representative command-lines and flags required for running DARC. (GZ) [file pone.0131612.s001.gz › DARC2-protocol_capture/input/DARC_4ERF.agd]

Title:
Mid: -13.000000 4.000000 -20.000000
Dim: 49 49 49
Spacing: 0.500000
Values:
1.1151	2
1.11411	2
1.11214	2
1.10923	2
1.10545	2
1.10086	2
1.09554	2
1.08956	2
1.08297	2
1.07586	2
1.06828	2
1.06029	2
1.05198	2
1.04342	2
1.03471	2
1.02599	2
1.01741	2
1.00918	2
1.00152	2
0.994682	2
0.988927	2
0.984493	2
0.98158	2
0.98032	2
0.980772	2
0.982901	2
0.986592	2
0.991653	2
0.997844	2
1.00489	2
1.01251	2
1.02042	2
1.0284	2
1.03623	2
1.04377	2
1.05091	2
1.05764	2
1.06396	2
1.06992	2
1.07557	2
1.08093	2
1.08599	2
1.09064	2
1.09472	2
1.098	2
1.10022	2
1.10113	2
1.10052	2
1.09829	2
1.12875	2
1.12712	2
1.1244	2
1.12067	2
1.11599	2
1.11045	2
1.10411	2
1.09706	2
1.08937	2
1.08111	2
1.07233	2
1.06309	2
1.05346	2
1.0435	2
1.03332	2
1.02304	2
1.01283	2
1.00294	2
0.993629	2
0.985222	2
0.978047	2
0.972422	2
0.968612	2
0.966802	2
0.967064	2
0.969356	2
0.973516	2
0.979292	2
0.986357	2
0.994352	2
1.0029	2
1.01166	2
1.0203	2
1.02856	2
1.03624	2
1.04324	2
1.04952	2
1.05514	2
1.06021	2
1.06489	2
1.06928	2
1.07348	2
1.07745	2
1.08109	2
1.08419	2
1.08647	2
1.08766	2
1.08753	2
1.0859	2
1.14279	2
1.14044	2
1.1369	2
1.13226	2
1.1266	2
1.12	2
1.11255	2
1.10435	2
1.09546	2
1.08596	2
1.07589	2
1.0653	2
1.05424	2
1.04276	2
1.03093	2
1.01888	2
1.00681	2
0.994962	2
0.983685	2
0.973374	2
0.964464	2
0.957375	2
0.952471	2
0.950003	2
0.950078	2
0.952634	2
0.957461	2
0.964213	2
0.972464	2
0.981735	2
0.991547	2
1.00144	2
1.01099	2
1.01986	2
1.02779	2
1.03461	2
1.04031	2
1.04498	2
1.04882	2
1.0521	2
1.05509	2
1.05801	2
1.06095	2
1.06389	2
1.06664	2
1.06893	2
1.07046	2
1.07092	2
1.07009	2
1.15719	2
1.15405	2
1.1496	2
1.14396	2
1.1372	2
1.12945	2
1.12079	2
1.11134	2
1.10116	2
1.09033	2
1.07889	2
1.06686	2
1.05427	2
1.04114	2
1.02751	2
1.01348	2
0.999261	2
0.985132	2
0.971503	2
0.958882	2
0.947837	2
0.938937	2
0.932678	2
0.929415	2
0.929297	2
0.932251	2
0.937986	2
0.946047	2
0.955865	2
0.966828	2
0.978313	2
0.989733	2
1.00055	2
1.01031	2
1.01865	2
1.02534	2
1.03035	2
1.03379	2
1.03599	2
1.03738	2
1.03844	2
1.03958	2
1.04107	2
1.04301	2
1.04525	2
1.04753	2
1.04947	2
1.0507	2
1.05092	2
1.17195	2
1.16792	2
1.16247	2
1.15571	2
1.14776	2
1.13873	2
1.12876	2
1.11794	2
1.10639	2
1.09414	2
1.08126	2
1.06773	2
1.05353	2
1.03864	2
1.02306	2
1.00685	2
0.990194	2
0.973404	2
0.956975	2
0.941549	2
0.927875	2
0.916721	2
0.908777	2
0.904534	2
0.904214	2
0.907716	2
0.914654	2
0.924416	2
0.936266	2
0.94941	2
0.963072	2
0.976511	2
0.989048	2
1.00008	2
1.00911	2
1.01579	2
1.02003	2
1.02198	2
1.02208	2
1.021	2
1.0195	2
1.01827	2
1.01784	2
1.01844	2
1.02003	2
1.02229	2
1.02479	2
1.02703	2
1.02858	2
1.18701	2
1.182	2
1.17545	2
1.16746	2
1.15818	2
1.14777	2
1.13635	2
1.12407	2
1.11103	2
1.09731	2
1.08292	2
1.06784	2
1.052	2
1.0353	2
1.01767	2
0.999088	2
0.979701	2
0.959847	2
0.940106	2
0.921294	2
0.90439	2
0.89044	2
0.880387	2
0.874929	2
0.874376	2
0.878601	2
0.887076	2
0.898992	2
0.913385	2
0.929266	2
0.945671	2
0.961703	2
0.976517	2
0.989334	2
0.99946	2
1.00638	2
1.00984	2
1.01003	2
1.00753	2
1.0033	2
0.998489	2
0.994209	2
0.991312	2
0.990259	2
0.991068	2
0.993395	2
0.996662	2
1.00022	2
1.00345	2
1.20234	2
1.19626	2
1.18847	2
1.17913	2
1.1684	2
1.15646	2
1.14347	2
1.12961	2
1.115	2
1.09972	2
1.0838	2
1.06716	2
1.04969	2
1.03119	2
1.01146	2
0.990387	2
0.968021	2
0.944697	2
0.921095	2
0.898234	2
0.877404	2
0.860001	2
0.847329	2
0.840355	2
0.839519	2
0.844646	2
0.855019	2
0.869556	2
0.887026	2
0.906201	2
0.925938	2
0.945178	2
0.962913	2
0.978154	2
0.989943	2
0.997467	2
1.00027	2
0.998447	2
0.992785	2
0.984635	2
0.975676	2
0.967572	2
0.961641	2
0.958618	2
0.958602	2
0.961156	2
0.96551	2
0.970774	2
0.976121	2
1.21788	2
1.21062	2
1.20148	2
1.19066	2
1.17832	2
1.1647	2
1.15	2
1.13443	2
1.11814	2
1.10126	2
1.08378	2
1.06564	2
1.04663	2
1.02642	2
1.00467	2
0.981079	2
0.955558	2
0.928402	2
0.900384	2
0.872776	2
0.847245	2
0.825653	2
0.809764	2
0.800916	2
0.799715	2
0.805915	2
0.818526	2
0.836121	2
0.857134	2
0.880091	2
0.903676	2
0.926706	2
0.94803	2
0.966431	2
0.9806	2
0.98929	2
0.991646	2
0.987631	2
0.978221	2
0.965295	2
0.951251	2
0.938507	2
0.928984	2
0.923765	2
0.923002	2
0.926094	2
0.931976	2
0.93944	2
0.947365	2
1.23356	2
1.22501	2
1.2144	2
1.20194	2
1.18785	2
1.17239	2
1.15582	2
1.1384	2
1.12033	2
1.10178	2
1.08278	2
1.06322	2
1.04283	2
1.02114	2
0.997587	2
0.971608	2
0.942903	2
0.911659	2
0.878739	2
0.845706	2
0.814698	2
0.788146	2
0.768407	2
0.757284	2
0.755601	2
0.762991	2
0.778105	2
0.79906	2
0.823911	2
0.85093	2
0.878684	2
0.90593	2
0.931432	2
0.95375	2
0.971139	2
0.981709	2
0.983984	2
0.977642	2
0.963901	2
0.945318	2
0.925243	2
0.907081	2
0.893529	2
0.886064	2
0.884838	2
0.888964	2
0.896963	2
0.907205	2
0.918215	2
1.24931	2
1.23936	2
1.22714	2
1.21289	2
1.19688	2
1.17942	2
1.16081	2
1.14138	2
1.12142	2
1.10114	2
1.08063	2
1.0598	2
1.03829	2
1.01548	2
0.99052	2
0.962502	2
0.930789	2
0.895389	2
0.857234	2
0.818237	2
0.781084	2
0.748892	2
0.72471	2
0.71092	2
0.708596	2
0.7172	2
0.734895	2
0.759253	2
0.787903	2
0.818904	2
0.850786	2
0.882356	2
0.912383	2
0.939255	2
0.960703	2
0.973951	2
0.976584	2
0.967847	2
0.949256	2
0.924246	2
0.897359	2
0.873233	2
0.855503	2
0.846059	2
0.844949	2
0.850842	2
0.861697	2
0.875362	2
0.889958	2
1.26503	2
1.25357	2
1.23962	2
1.22344	2
1.20534	2
1.18569	2
1.16486	2
1.14325	2
1.12125	2
1.09917	2
1.07719	2
1.05524	2
1.03295	2
1.00951	2
0.983736	2
0.954265	2
0.91999	2
0.880629	2
0.837179	2
0.791952	2
0.74828	2
0.710024	2
0.681005	2
0.664241	2
0.661084	2
0.670742	2
0.690786	2
0.71816	2
0.750072	2
0.78444	2
0.819882	2
0.855384	2
0.889844	2
0.921548	2
0.947654	2
0.964233	2
0.96758	2
0.956397	2
0.932658	2
0.900842	2
0.866861	2
0.836777	2
0.815273	2
0.804617	2
0.804592	2
0.813233	2
0.827797	2
0.845534	2
0.864144	2
1.28061	2
1.26755	2
1.25175	2
1.2335	2
1.21316	2
1.19114	2
1.1679	2
1.14393	2
1.11972	2
1.09573	2
1.07227	2
1.04937	2
1.02665	2
1.00315	2
0.977317	2
0.947216	2
0.911107	2
0.868304	2
0.819856	2
0.768571	2
0.718484	2
0.67423	2
0.640369	2
0.620536	2
0.616324	2
0.62662	2
0.648326	2
0.677748	2
0.711726	2
0.748168	2
0.785932	2
0.824327	2
0.862463	2
0.898617	2
0.929354	2
0.949351	2
0.953349	2
0.939655	2
0.910972	2
0.872864	2
0.832555	2
0.797547	2
0.773559	2
0.76313	2
0.765586	2
0.77816	2
0.797309	2
0.81967	2
0.842557	2
1.29596	2
1.28122	2
1.26347	2
1.24303	2
1.2203	2
1.19573	2
1.16989	2
1.14335	2
1.11676	2
1.09072	2
1.06573	2
1.04197	2
1.01913	2
0.996141	2
0.97106	2
0.941284	2
0.904292	2
0.85886	2
0.80612	2
0.749465	2
0.693704	2
0.644177	2
0.606044	2
0.58338	2
0.577905	2
0.588121	2
0.610288	2
0.640135	2
0.674255	2
0.710691	2
0.74873	2
0.788159	2
0.828298	2
0.867573	2
0.901952	2
0.924337	2
0.928127	2
0.911916	2
0.87951	2
0.837211	2
0.793073	2
0.75573	2
0.731741	2
0.723735	2
0.730433	2
0.748184	2
0.772664	2
0.799971	2
0.827128	2
1.31096	2
1.2945	2
1.27473	2
1.252	2
1.22674	2
1.19949	2
1.17086	2
1.14156	2
1.11237	2
1.08411	2
1.05748	2
1.03288	2
1.01012	2
0.988073	2
0.964434	2
0.935886	2
0.898998	2
0.85191	2
0.795871	2
0.734983	2
0.674851	2
0.621409	2
0.580159	2
0.555312	2
0.548475	2
0.557733	2
0.578799	2
0.606958	2
0.638647	2
0.672171	2
0.707389	2
0.744691	2
0.784039	2
0.823922	2
0.859429	2
0.882069	2
0.884487	2
0.866402	2
0.833081	2
0.790824	2
0.747557	2
0.712328	2
0.692088	2
0.689347	2
0.702201	2
0.72622	2
0.756468	2
0.788685	2
0.81976	2
1.32552	2
1.30732	2
1.28549	2
1.26041	2
1.23255	2
1.20248	2
1.1709	2
1.13864	2
1.10665	2
1.07596	2
1.04754	2
1.02204	2
0.999444	2
0.978587	2
0.956824	2
0.93011	2
0.894061	2
0.846121	2
0.787744	2
0.723809	2
0.660728	2
0.60491	2
0.561976	2
0.535934	2
0.527974	2
0.535687	2
0.554293	2
0.578672	2
0.605101	2
0.632084	2
0.660128	2
0.690509	2
0.724275	2
0.760706	2
0.794289	2
0.814883	2
0.815266	2
0.797872	2
0.768472	2
0.732309	2
0.696445	2
0.669296	2
0.657496	2
0.663198	2
0.684004	2
0.715045	2
0.751097	2
0.787796	2
0.822093	2
1.33958	2
1.31964	2
1.29575	2
1.26831	2
1.23779	2
1.20482	2
1.17016	2
1.13475	2
1.09975	2
1.06642	2
1.03605	2
1.00961	2
0.987244	2
0.967762	2
0.948096	2
0.923419	2
0.888377	2
0.839766	2
0.779348	2
0.712841	2
0.647458	2
0.590108	2
0.546521	2
0.520411	2
0.512299	2
0.518995	2
0.534924	2
0.554319	2
0.573096	2
0.589816	2
0.605548	2
0.622837	2
0.644502	2
0.671489	2
0.699199	2
0.71652	2
0.71706	2
0.705073	2
0.685566	2
0.662522	2
0.641319	2
0.628789	2
0.630403	2
0.647701	2
0.678054	2
0.716585	2
0.758177	2
0.798665	2
0.835259	2
1.35309	2
1.33147	2
1.30557	2
1.27577	2
1.24259	2
1.20666	2
1.1688	2
1.13006	2
1.0918	2
1.05559	2
1.02313	2
0.99578	2
0.973967	2
0.95637	2
0.939291	2
0.916783	2
0.882302	2
0.832106	2
0.768394	2
0.697908	2
0.628877	2
0.56905	2
0.524739	2
0.499722	2
0.493724	2
0.501994	2
0.517186	2
0.532089	2
0.541893	2
0.545164	2
0.543691	2
0.541829	2
0.544755	2
0.555581	2
0.571934	2
0.58499	2
0.589737	2
0.589248	2
0.586461	2
0.583611	2
0.583969	2
0.592106	2
0.611748	2
0.643614	2
0.68503	2
0.731471	2
0.778298	2
0.821834	2
0.859756	2
1.36608	2
1.34287	2
1.31502	2
1.28294	2
1.24713	2
1.2082	2
1.16701	2
1.12468	2
1.08278	2
1.04329	2
1.00846	2
0.980295	2
0.959704	2
0.94527	2
0.932278	2
0.912875	2
0.878444	2
0.824281	2
0.753454	2
0.67434	2
0.596882	2
0.530538	2
0.483439	2
0.460749	2
0.461447	2
0.477437	2
0.497281	2
0.51061	2
0.511374	2
0.49864	2
0.475808	2
0.449779	2
0.428705	2
0.4184	2
0.41961	2
0.428012	2
0.440472	2
0.456866	2
0.476799	2
0.50013	2
0.527423	2
0.560788	2
0.602001	2
0.650818	2
0.704589	2
0.759348	2
0.81118	2
0.857124	2
0.895496	2
1.37866	2
1.35396	2
1.32428	2
1.29003	2
1.25166	2
1.20972	2
1.16501	2
1.11867	2
1.07244	2
1.02879	2
0.99077	2
0.961497	2
0.942831	2
0.933497	2
0.92733	2
0.913212	2
0.878722	2
0.816989	2
0.732323	2
0.635857	2
0.540495	2
0.458793	2
0.40324	2
0.38426	2
0.400895	2
0.43729	2
0.472911	2
0.490837	2
0.483347	2
0.451589	2
0.402898	2
0.348484	2
0.300686	2
0.26856	2
0.255982	2
0.262027	2
0.284738	2
0.3213	2
0.367621	2
0.420145	2
0.477029	2
0.537838	2
0.60239	2
0.669428	2
0.736273	2
0.79954	2
0.856135	2
0.903932	2
0.941999	2
1.39105	2
1.36497	2
1.33361	2
1.29734	2
1.25654	2
1.21162	2
1.16316	2
1.11214	2
1.06035	2
1.01072	2
0.967476	2
0.935543	2
0.91872	2
0.916594	2
0.921194	2
0.91625	2
0.882636	2
0.808897	2
0.700574	2
0.573098	2
0.443983	2
0.329884	2
0.251842	2
0.237541	2
0.289969	2
0.372744	2
0.445723	2
0.478842	2
0.463424	2
0.406591	2
0.324116	2
0.236004	2
0.161008	2
0.111655	2
0.0924278	2
0.102776	2
0.139803	2
0.198293	2
0.27146	2
0.35327	2
0.439467	2
0.527416	2
0.615108	2
0.700252	2
0.780026	2
0.85153	2
0.912458	2
0.961534	2
0.998605	2
1.40361	2
1.37629	2
1.34341	2
1.30533	2
1.26234	2
1.21458	2
1.16217	2
1.10557	2
1.04621	2
0.987332	2
0.934631	2
0.895993	2
0.879112	2
0.886232	2
0.907695	2
0.919253	2
0.889855	2
0.798772	2
0.65252	2
0.473262	2
0.283101	2
0.0954359	2
-0.0569357	2
-0.0705354	2
0.0776086	2
0.271492	2
0.426255	2
0.490436	2
0.463687	2
0.367876	2
0.234102	2
0.10031	2
-0.0025661	2
-0.0609563	2
-0.0744301	2
-0.0482515	2
0.0108665	2
0.0950737	2
0.195963	2
0.306167	2
0.420022	2
0.533287	2
0.642502	2
0.744473	2
0.836175	2
0.915086	2
0.979601	2
1.02925	2
1.06462	2
1.41697	2
1.3885	2
1.35424	2
1.31464	2
1.26989	2
1.21972	2
1.16344	2
1.10036	2
1.03073	2
0.957322	2
0.887406	2
0.833599	2
0.811316	2
0.829748	2
0.878719	2
0.920981	2
0.904129	2
0.78892	2
0.582835	2
0.315093	2
0.0021855	2
-0.448813	1
-1.11538	1
-1.22194	1
-0.509894	1
0.0919142	2
0.447291	2
0.564246	2
0.509305	2
0.343112	2
0.118653	2
-0.0857932	2
-0.21801	2
-0.270919	2
-0.259366	2
-0.199882	2
-0.106209	2
0.0109104	2
0.142557	2
0.281368	2
0.421416	2
0.557803	2
0.686288	2
0.803106	2
0.905111	2
0.990109	2
1.05714	2
1.10646	2
1.13934	2
1.43209	2
1.40247	2
1.36692	2
1.32616	2
1.28037	2
1.22882	2
1.16958	2
1.09981	2
1.01698	2
0.921525	2
0.821342	2
0.736009	2
0.69589	2
0.726888	2
0.821937	2
0.924386	2
0.942516	2
0.79168	2
0.485417	2
0.0480555	2
-0.674336	1
-4.15725	1
-10	1
-10	1
-7.65142	1
-0.609342	1
0.681254	1
0.913928	1
0.735547	2
0.363163	2
-0.0577812	2
-0.387867	2
-0.542415	2
-0.555861	2
-0.484123	2
-0.364999	2
-0.218578	2
-0.0575888	2
0.110205	2
0.279158	2
0.444535	2
0.601966	2
0.747275	2
0.876624	2
0.986934	2
1.07637	2
1.14459	2
1.19254	2
1.22203	2
1.4505	2
1.41959	2
1.38267	2
1.34105	2
1.29531	2
1.2444	2
1.18478	2
1.11022	2
1.01279	2
0.886483	2
0.734077	2
0.581731	2
0.491726	2
0.534502	2
0.710681	2
0.943731	2
1.08497	2
0.877137	2
0.371601	2
-0.488586	1
-3.98447	1
0	0
0	0
0	0
0	0
-10	1
6.3469	1
10	1
9.77984	1
1.97245	1
-0.410142	1
-1.02484	1
-1.15386	1
-1.00868	2
-0.784519	2
-0.555398	2
-0.329535	2
-0.111299	2
0.0990137	2
0.299971	2
0.489837	2
0.666087	2
0.82554	2
0.964843	2
1.08123	2
1.17328	2
1.24123	2
1.2866	2
1.31169	2
1.47474	2
1.44214	2
1.40333	2
1.36086	2
1.3165	2
1.26952	2
1.2149	2
1.142	2
1.03404	2
0.867839	2
0.622262	1
0.293213	1
0.0233458	1
0.0959547	1
0.451158	1
0.973492	1
1.42992	1
1.17763	1
0.335728	1
-1.49768	1
-10	1
0	0
0	0
0	0
0	0
0	0
0	0
10	1
10	1
10	1
-2.22771	1
-4.12877	1
-3.81419	1
-2.25837	1
-1.27206	1
-0.782188	2
-0.433786	2
-0.144516	2
0.113056	2
0.346339	2
0.558605	2
0.750491	2
0.920708	2
1.06691	2
1.18687	2
1.27956	2
1.34568	2
1.38716	2
1.4067	2
1.50902	2
1.47408	2
1.4321	2
1.38787	2
1.34584	2
1.30715	2
1.26652	2
1.20937	2
1.10584	2
0.896324	1
0.427206	1
-0.906479	1
-2.91431	1
-1.95962	1
-0.470816	1
0.676004	1
1.51145	1
1.49482	1
0.610683	1
-2.16212	1
0	0
0	0
0	0
0	0
0	0
0	0
0	0
0	0
0	0
0	0
0	0
0	0
0	0
-10	1
-2.7771	1
-1.07853	1
-0.513451	2
-0.140658	2
0.162222	2
0.424037	2
0.653664	2
0.855899	2
1.03208	2
1.18124	2
1.30175	2
1.39286	2
1.45542	2
1.49162	2
1.50443	2
1.56062	2
1.52264	2
1.47491	2
1.42602	2
1.38547	2
1.35899	2
1.34401	2
1.32541	2
1.26322	2
1.02119	1
-0.415497	1
-10	1
0	0
-10	1
-4.26218	1
-0.170194	1
1.18244	1
1.87811	1
2.28973	1
0	0
0	0
0	0
0	0
0	0
0	0
0	0
0	0
0	0
0	0
0	0
0	0
0	0
0	0
0	0
-10	1
-1.51647	1
-0.527646	2
-0.0752041	2
0.261786	2
0.5422	2
0.779359	2
0.983288	2
1.15844	2
1.30526	2
1.4225	2
1.50933	2
1.56639	2
1.59591	2
1.60105	2
1.64223	2
1.60146	2
1.54343	2
1.48323	2
1.43894	2
1.42462	2
1.44477	2
1.49369	2
1.54984	2
1.50534	1
-1.51126	1
0	0
0	0
0	0
-10	1
-0.858029	1
1.13094	1
3.11118	1
0	0
0	0
0	0
0	0
0	0
0	0
0	0
0	0
0	0
0	0
0	0
0	0
0	0
0	0
0	0
0	0
-10	1
-1.64957	1
-0.371488	1
0.0905103	2
0.433842	2
0.713054	2
0.940819	2
1.13314	2
1.29765	2
1.43532	2
1.54457	2
1.62394	2
1.67348	2
1.69512	2
1.69202	2
1.77592	2
1.73671	2
1.66056	2
1.57621	2
1.51502	2
1.50282	2
1.5537	2
1.68007	2
1.93277	2
2.88797	1
10	1
0	0
0	0
0	0
0	0
0	0
0	0
0	0
0	0
0	0
0	0
0	0
0	0
0	0
0	0
0	0
0	0
0	0
0	0
0	0
0	0
0	0
0	0
0	0
0	0
1.64708	1
0.549041	1
0.509647	1
0.715902	2
0.952072	2
1.14233	2
1.30395	2
1.44599	2
1.56679	2
1.66295	2
1.7316	2
1.77172	2
1.78463	2
1.77319	2
1.99997	2
1.98139	2
1.86962	2
1.73812	2
1.63567	2
1.59977	2
1.65124	2
1.80743	2
2.13267	2
3.20487	1
10	1
10	1
0	0
0	0
0	0
0	0
0	0
0	0
0	0
0	0
0	0
0	0
0	0
0	0
0	0
0	0
0	0
0	0
0	0
0	0
0	0
0	0
0	0
0	0
0	0
0	0
10	1
5.7264	1
1.23846	1
1.26419	2
1.3775	2
1.48915	2
1.5975	2
1.69448	2
1.7731	2
1.82828	2
1.85755	2
1.8613	2
1.84185	2
2.41954	2
2.54107	2
2.30045	2
2.0443	2
1.85414	2
1.7458	2
1.74628	2
1.85817	2
2.07661	1
2.44749	1
3.31132	1
3.34345	1
0	0
0	0
0	0
0	0
0	0
0	0
0	0
0	0
0	0
0	0
0	0
0	0
0	0
0	0
0	0
0	0
0	0
0	0
0	0
0	0
0	0
0	0
0	0
0	0
0	0
10	1
3.63861	1
1.6272	2
1.62533	2
1.67611	2
1.7443	2
1.81342	2
1.8718	2
1.91186	2
1.92954	2
1.92415	2
1.89734	2
4.2562	1
8.48423	1
5.01494	1
3.00717	1
2.40225	1
2.06336	2
1.90404	2
1.90755	1
1.98411	1
2.06223	1
2.05524	1
1.73575	1
1.08388	1
0	0
0	0
0	0
0	0
0	0
0	0
0	0
0	0
0	0
0	0
0	0
0	0
0	0
0	0
0	0
0	0
0	0
0	0
0	0
0	0
0	0
0	0
0	0
0	0
10	1
6.46909	1
1.98616	2
1.85507	2
1.84842	2
1.87845	2
1.92017	2
1.95817	2
1.98288	2
1.98901	2
1.97491	2
1.94152	2
10	1
10	1
10	1
10	1
7.26508	1
4.4507	1
2.82328	1
2.13147	1
1.94837	1
1.83439	1
1.65703	1
1.33383	1
0	0
0	0
0	0
0	0
0	0
0	0
0	0
0	0
0	0
0	0
0	0
0	0
0	0
0	0
0	0
0	0
0	0
0	0
0	0
0	0
0	0
0	0
0	0
0	0
0	0
10	1
4.59421	1
2.23395	1
2.04177	2
1.99436	2
1.99519	2
2.0142	2
2.03417	2
2.04469	2
2.03994	2
2.0177	2
1.97837	2
10	1
0	0
0	0
0	0
0	0
10	1
10	1
6.19026	1
2.12409	1
1.70958	1
1.40002	1
0	0
0	0
0	0
0	0
0	0
0	0
0	0
0	0
0	0
0	0
0	0
0	0
0	0
0	0
0	0
0	0
0	0
0	0
0	0
0	0
0	0
0	0
0	0
0	0
0	0
0	0
10	1
3.07904	1
2.33489	2
2.16851	2
2.10915	2
2.09469	2
2.09835	2
2.10425	2
2.10263	2
2.08797	2
2.05801	2
2.01291	2
0	0
0	0
0	0
0	0
0	0
0	0
0	0
0	0
0	0
0	0
0	0
0	0
0	0
0	0
0	0
0	0
0	0
0	0
0	0
0	0
0	0
0	0
0	0
0	0
0	0
0	0
0	0
0	0
0	0
0	0
0	0
0	0
0	0
0	0
0	0
0	0
10	1
7.04285	1
2.69195	1
2.36476	2
2.24938	2
2.20023	2
2.18309	2
2.17873	2
2.17466	2
2.16298	2
2.13923	2
2.10158	2
2.05031	2
0	0
0	0
0	0
0	0
0	0
0	0
0	0
0	0
0	0
0	0
0	0
0	0
0	0
0	0
0	0
0	0
0	0
0	0
0	0
0	0
0	0
0	0
0	0
0	0
0	0
0	0
0	0
0	0
0	0
0	0
0	0
0	0
0	0
8.60073	1
10	1
10	1
8.6945	1
2.98092	1
2.50775	2
2.37383	2
2.31084	2
2.28247	2
2.27078	2
2.26362	2
2.25261	2
2.23232	2
2.19973	2
2.15382	2
2.09528	2
0	0
0	0
0	0
0	0
0	0
0	0
0	0
0	0
0	0
0	0
0	0
0	0
0	0
0	0
0	0
0	0
0	0
0	0
0	0
0	0
0	0
0	0
0	0
0	0
0	0
0	0
0	0
0	0
0	0
0	0
0	0
0	0
-2.77659	1
2.35579	1
2.94481	1
2.95574	1
2.68748	1
2.50521	2
2.42979	2
2.39303	2
2.37749	2
2.37271	2
2.36978	2
2.36227	2
2.34572	2
2.31716	2
2.27511	2
2.21957	2
2.1519	2
10	1
0	0
0	0
0	0
0	0
0	0
0	0
0	0
0	0
0	0
0	0
0	0
0	0
0	0
0	0
0	0
0	0
0	0
0	0
0	0
0	0
0	0
0	0
0	0
0	0
0	0
0	0
0	0
0	0
0	0
0	0
0	0
2.04689	1
2.04821	1
2.15117	1
2.24687	1
2.32039	2
2.37303	2
2.41229	2
2.44387	2
2.46997	2
2.48708	2
2.49237	2
2.48428	2
2.46177	2
2.424	2
2.37082	2
2.3033	2
2.22373	2
10	1
10	1
10	1
0	0
0	0
0	0
0	0
0	0
0	0
0	0
0	0
0	0
0	0
0	0
0	0
0	0
0	0
0	0
0	0
0	0
0	0
0	0
0	0
0	0
0	0
0	0
0	0
0	0
0	0
0	0
0	0
0	0
2.23988	1
1.96617	1
1.97434	1
2.12024	2
2.2619	2
2.37687	2
2.47214	2
2.55037	2
2.60775	2
2.64119	2
2.65092	2
2.63945	2
2.60887	2
2.55975	2
2.4926	2
2.4095	2
2.31406	2
4.00456	2
6.17523	1
10	1
10	1
0	0
0	0
0	0
0	0
0	0
0	0
0	0
0	0
0	0
0	0
0	0
0	0
0	0
0	0
0	0
0	0
0	0
0	0
0	0
0	0
0	0
0	0
0	0
0	0
0	0
0	0
0	0
0	0
2.13428	1
1.82145	1
1.83803	1
2.1307	1
2.34595	2
2.49394	2
2.62081	2
2.72853	2
2.8083	2
2.85111	2
2.85866	2
2.83852	2
2.79631	2
2.73273	2
2.64734	2
2.54323	2
2.42618	2
2.70547	2
3.05937	2
4.14249	1
10	1
0	0
0	0
0	0
0	0
0	0
0	0
0	0
0	0
0	0
0	0
0	0
0	0
0	0
0	0
0	0
0	0
0	0
0	0
0	0
0	0
0	0
0	0
0	0
0	0
0	0
0	0
0	0
0	0
2.3553	1
1.961	1
1.96208	1
[truncated: 115,654 more rows]
