# Supplementary material for: DARC 2.0: Improved Docking and Virtual Screening at Protein Interaction Sites
Source: PLoS One. 2015 Jul 16;10(7):e0131612. doi: 10.1371/journal.pone.0131612 (PMC4504481; doi:10.1371/journal.pone.0131612)
Supplement: S1 Dataset — The protocol capture contains all the example input and output files, and representative command-lines and flags required for running DARC. (GZ) [file pone.0131612.s001.gz › DARC2-protocol_capture/input/ray_4ERF_0001_61,54.txt]

/DIM/ 49.0000	41.0000	41.0000
/MID/ -13.0000	4.0000	-20.0000
/SPACING/ 0.5000
/COM/ -15.6583	2.1057	-17.2062
/ORI/ -22.0886	-1.0770	-46.3356	1
/ORI/ -0.0537	-5.5317	-41.6636	2
/ORI/ -40.3567	5.2421	-33.9439	3
/ORI/ -25.0263	-20.5388	-34.5113	4
/ORI/ -15.3842	20.2493	-41.0963	5
/RAY/ 0.7125	-0.2695	24.3722	3
/RAY/ 0.7085	-0.2390	24.2901	3
/RAY/ 0.6136	-0.2390	27.4511	3
/RAY/ 0.6032	-0.2390	27.8614	3
/RAY/ 0.5932	-0.2390	28.2746	3
/RAY/ 0.7051	-0.2081	24.2182	3
/RAY/ 0.6919	-0.2081	24.6011	3
/RAY/ 0.6318	-0.2081	26.5741	3
/RAY/ 0.6209	-0.2081	26.9792	3
/RAY/ 0.6103	-0.2081	27.3874	3
/RAY/ 0.6000	-0.2081	27.7986	3
/RAY/ 0.5899	-0.2081	28.2127	3
/RAY/ 0.5802	-0.2081	28.6296	3
/RAY/ 0.6889	-0.1767	24.5402	3
/RAY/ 0.6402	-0.1767	26.1151	3
/RAY/ 0.6289	-0.1767	26.5177	3
/RAY/ 0.6995	-0.1450	24.1047	3
/RAY/ 0.6864	-0.1450	24.4894	3
/RAY/ 0.6377	-0.1450	26.0673	3
/RAY/ 0.6975	-0.1130	24.0633	3
/RAY/ 0.6473	-0.1130	25.6285	3
/RAY/ 0.6357	-0.1130	26.0291	3
/RAY/ 0.6959	-0.0807	24.0323	3
/RAY/ 0.6578	-0.0807	25.2018	3
/RAY/ 0.6458	-0.0807	25.5993	3
/RAY/ 0.6342	-0.0807	26.0004	3
/RAY/ 0.6949	-0.0483	24.0116	3
/RAY/ 0.6691	-0.0483	24.7880	3
/RAY/ 0.6567	-0.0483	25.1821	3
/RAY/ 0.6448	-0.0483	25.5800	3
/RAY/ 0.6944	-0.0158	24.0014	3
/RAY/ 0.6813	-0.0158	24.3877	3
/RAY/ 0.6685	-0.0158	24.7781	3
/RAY/ 0.6562	-0.0158	25.1724	3
/RAY/ 0.6944	0.0168	24.0015	3
/RAY/ 0.6813	0.0168	24.3879	3
/RAY/ 0.6686	0.0168	24.7783	3
/RAY/ 0.7272	-0.2614	24.6903	3
/RAY/ 0.7235	-0.2318	24.6093	3
/RAY/ 0.7103	-0.2318	24.9862	3
/RAY/ 0.6175	-0.2318	28.1401	3
/RAY/ 0.7203	-0.2017	24.5382	3
/RAY/ 0.7070	-0.2017	24.9163	3
/RAY/ 0.6465	-0.2017	26.8661	3
/RAY/ 0.6355	-0.2017	27.2669	3
/RAY/ 0.6248	-0.2017	27.6709	3
/RAY/ 0.6143	-0.2017	28.0779	3
/RAY/ 0.6042	-0.2017	28.4880	3
/RAY/ 0.5944	-0.2017	28.9008	3
/RAY/ 0.7042	-0.1712	24.8561	3
/RAY/ 0.6551	-0.1712	26.4122	3
/RAY/ 0.6438	-0.1712	26.8104	3
/RAY/ 0.6327	-0.1712	27.2120	3
/RAY/ 0.7150	-0.1405	24.4262	3
/RAY/ 0.7018	-0.1405	24.8060	3
/RAY/ 0.6528	-0.1405	26.3650	3
/RAY/ 0.6415	-0.1405	26.7639	3
/RAY/ 0.7131	-0.1094	24.3854	3
/RAY/ 0.6999	-0.1094	24.7658	3
/RAY/ 0.6509	-0.1094	26.3272	3
/RAY/ 0.7116	-0.0782	24.3548	3
/RAY/ 0.6612	-0.0782	25.9024	3
/RAY/ 0.6495	-0.0782	26.2988	3
/RAY/ 0.7107	-0.0468	24.3344	3
/RAY/ 0.6723	-0.0468	25.4901	3
/RAY/ 0.6602	-0.0468	25.8832	3
/RAY/ 0.7102	-0.0153	24.3243	3
/RAY/ 0.6842	-0.0153	25.0911	3
/RAY/ 0.6718	-0.0153	25.4805	3
/RAY/ 0.7102	0.0163	24.3245	3
/RAY/ 0.6970	0.0163	24.7058	3
/RAY/ 0.6842	0.0163	25.0912	3
/RAY/ 0.7107	0.0478	24.3349	3
/RAY/ 0.6975	0.0478	24.7160	3
/RAY/ 0.6847	0.0478	25.1013	3
/RAY/ 0.7117	0.0792	24.3556	3
/RAY/ 0.6985	0.0792	24.7364	3
/RAY/ 0.6857	0.0792	25.1214	3
/RAY/ 0.7249	-0.2249	25.3065	3
/RAY/ 0.7218	-0.1957	25.2374	3
/RAY/ 0.6498	-0.1957	27.5607	3
/RAY/ 0.6390	-0.1957	27.9604	3
/RAY/ 0.6285	-0.1957	28.3633	3
/RAY/ 0.6182	-0.1957	28.7693	3
/RAY/ 0.6083	-0.1957	29.1782	3
/RAY/ 0.7191	-0.1661	25.1781	3
/RAY/ 0.6583	-0.1661	27.1091	3
/RAY/ 0.6472	-0.1661	27.5063	3
/RAY/ 0.6364	-0.1661	27.9068	3
/RAY/ 0.6157	-0.1661	28.7172	3
/RAY/ 0.6058	-0.1661	29.1269	3
/RAY/ 0.7168	-0.1362	25.1285	3
/RAY/ 0.6676	-0.1362	26.6687	3
/RAY/ 0.6561	-0.1362	27.0631	3
/RAY/ 0.6450	-0.1362	27.4610	3
/RAY/ 0.7283	-0.1061	24.7135	3
/RAY/ 0.7150	-0.1061	25.0888	3
/RAY/ 0.6658	-0.1061	26.6313	3
/RAY/ 0.6543	-0.1061	27.0263	3
/RAY/ 0.7269	-0.0758	24.6833	3
/RAY/ 0.6883	-0.0758	25.8234	3
/RAY/ 0.6762	-0.0758	26.2114	3
/RAY/ 0.6644	-0.0758	26.6033	3
/RAY/ 0.7260	-0.0453	24.6632	3
/RAY/ 0.6874	-0.0453	25.8041	3
/RAY/ 0.6753	-0.0453	26.1925	3
/RAY/ 0.7255	-0.0148	24.6532	3
/RAY/ 0.7123	-0.0148	25.0295	3
/RAY/ 0.6994	-0.0148	25.4100	3
/RAY/ 0.6870	-0.0148	25.7946	3
/RAY/ 0.7256	0.0158	24.6534	3
/RAY/ 0.6994	0.0158	25.4101	3
/RAY/ 0.7260	0.0463	24.6637	3
/RAY/ 0.6999	0.0463	25.4201	3
/RAY/ 0.7270	0.0768	24.6841	3
/RAY/ 0.7137	0.0768	25.0599	3
/RAY/ 0.7008	0.0768	25.4400	3
/RAY/ 0.7558	-0.2465	25.3441	3
/RAY/ 0.7525	-0.2185	25.2652	3
/RAY/ 0.7391	-0.2185	25.6325	3
/RAY/ 0.7495	-0.1900	25.1960	3
/RAY/ 0.7362	-0.1900	25.5643	3
/RAY/ 0.6529	-0.1900	28.2558	3
/RAY/ 0.6423	-0.1900	28.6546	3
/RAY/ 0.6320	-0.1900	29.0565	3
/RAY/ 0.7337	-0.1613	25.5057	3
/RAY/ 0.6614	-0.1613	27.8066	3
/RAY/ 0.6505	-0.1613	28.2028	3
/RAY/ 0.6399	-0.1613	28.6023	3
/RAY/ 0.6296	-0.1613	29.0049	3
/RAY/ 0.6196	-0.1613	29.4105	3
/RAY/ 0.7448	-0.1322	25.0869	3
/RAY/ 0.7315	-0.1322	25.4568	3
/RAY/ 0.6705	-0.1322	27.3682	3
/RAY/ 0.6593	-0.1322	27.7617	3
/RAY/ 0.6484	-0.1322	28.1586	3
/RAY/ 0.6275	-0.1322	28.9619	3
/RAY/ 0.6175	-0.1322	29.3681	3
/RAY/ 0.7431	-0.1030	25.0472	3
/RAY/ 0.7298	-0.1030	25.4176	3
/RAY/ 0.6921	-0.1030	26.5544	3
/RAY/ 0.6803	-0.1030	26.9413	3
/RAY/ 0.6688	-0.1030	27.3318	3
/RAY/ 0.6576	-0.1030	27.7258	3
/RAY/ 0.7418	-0.0736	25.0174	3
/RAY/ 0.7030	-0.0736	26.1429	3
/RAY/ 0.6909	-0.0736	26.5263	3
/RAY/ 0.6790	-0.0736	26.9136	3
/RAY/ 0.7409	-0.0440	24.9976	3
/RAY/ 0.7147	-0.0440	25.7443	3
/RAY/ 0.7022	-0.0440	26.1239	3
/RAY/ 0.7405	-0.0144	24.9877	3
/RAY/ 0.7143	-0.0144	25.7347	3
/RAY/ 0.7018	-0.0144	26.1145	3
/RAY/ 0.7405	0.0153	24.9879	3
/RAY/ 0.7143	0.0153	25.7348	3
/RAY/ 0.7410	0.0449	24.9980	3
/RAY/ 0.7147	0.0449	25.7447	3
/RAY/ 0.7418	0.0745	25.0182	3
/RAY/ 0.7285	0.0745	25.3891	3
/RAY/ 0.7156	0.0745	25.7643	3
/RAY/ 0.7695	-0.2397	25.6794	3
/RAY/ 0.7664	-0.2123	25.6015	3
/RAY/ 0.7636	-0.1847	25.5332	3
/RAY/ 0.7502	-0.1847	25.8967	3
/RAY/ 0.7478	-0.1567	25.8389	3
/RAY/ 0.6642	-0.1567	28.5045	3
/RAY/ 0.6536	-0.1567	28.8998	3
/RAY/ 0.6432	-0.1567	29.2983	3
/RAY/ 0.7592	-0.1285	25.4256	3
/RAY/ 0.7458	-0.1285	25.7906	3
/RAY/ 0.6732	-0.1285	28.0681	3
/RAY/ 0.6623	-0.1285	28.4607	3
/RAY/ 0.6413	-0.1285	29.2558	3
/RAY/ 0.6312	-0.1285	29.6580	3
/RAY/ 0.7713	-0.1000	25.0255	3
/RAY/ 0.7575	-0.1000	25.3864	3
/RAY/ 0.7064	-0.1000	26.8746	3
/RAY/ 0.6945	-0.1000	27.2569	3
/RAY/ 0.6829	-0.1000	27.6430	3
/RAY/ 0.6716	-0.1000	28.0326	3
/RAY/ 0.7700	-0.0714	24.9957	3
/RAY/ 0.7563	-0.0714	25.3570	3
/RAY/ 0.7174	-0.0714	26.4681	3
/RAY/ 0.7052	-0.0714	26.8468	3
/RAY/ 0.7692	-0.0427	24.9758	3
/RAY/ 0.7555	-0.0427	25.3374	3
/RAY/ 0.7292	-0.0427	26.0744	3
/RAY/ 0.7166	-0.0427	26.4493	3
/RAY/ 0.7551	-0.0139	25.3277	3
/RAY/ 0.7288	-0.0139	26.0649	3
/RAY/ 0.7551	0.0149	25.3279	3
/RAY/ 0.7288	0.0149	26.0651	3
/RAY/ 0.7555	0.0436	25.3379	3
/RAY/ 0.7422	0.0436	25.7041	3
/RAY/ 0.7292	0.0436	26.0748	3
/RAY/ 0.7563	0.0723	25.3578	3
/RAY/ 0.7430	0.0723	25.7237	3
/RAY/ 0.7300	0.0723	26.0942	3
/RAY/ 0.7800	-0.2066	25.9431	3
/RAY/ 0.9698	-0.1796	22.0051	3
/RAY/ 0.9332	-0.1796	22.5857	3
/RAY/ 0.7773	-0.1796	25.8757	3
/RAY/ 0.9676	-0.1524	21.9370	3
/RAY/ 0.9491	-0.1524	22.2245	3
/RAY/ 0.9310	-0.1524	22.5194	3
/RAY/ 0.6566	-0.1524	29.5973	3
/RAY/ 0.9658	-0.1249	21.8802	3
/RAY/ 0.9473	-0.1249	22.1683	3
/RAY/ 0.9292	-0.1249	22.4640	3
/RAY/ 0.7869	-0.1249	25.4141	3
/RAY/ 0.7731	-0.1249	25.7695	3
/RAY/ 0.6869	-0.1249	28.3800	3
/RAY/ 0.6759	-0.1249	28.7684	3
/RAY/ 0.6547	-0.1249	29.5552	3
/RAY/ 0.6445	-0.1249	29.9533	3
/RAY/ 0.7853	-0.0973	25.3748	3
/RAY/ 0.7716	-0.0973	25.7308	3
/RAY/ 0.7203	-0.0973	27.2002	3
/RAY/ 0.7083	-0.0973	27.5780	3
/RAY/ 0.6967	-0.0973	27.9596	3
/RAY/ 0.6854	-0.0973	28.3449	3
/RAY/ 0.7842	-0.0694	25.3454	3
/RAY/ 0.7314	-0.0694	26.7986	3
/RAY/ 0.7191	-0.0694	27.1728	3
/RAY/ 0.7072	-0.0694	27.5509	3
/RAY/ 0.7834	-0.0415	25.3258	3
/RAY/ 0.7697	-0.0415	25.6825	3
/RAY/ 0.7433	-0.0415	26.4098	3
/RAY/ 0.7307	-0.0415	26.7801	3
/RAY/ 0.7830	-0.0136	25.3161	3
/RAY/ 0.7693	-0.0136	25.6729	3
/RAY/ 0.7429	-0.0136	26.4005	3
/RAY/ 0.7303	-0.0136	26.7709	3
/RAY/ 0.7693	0.0144	25.6731	3
/RAY/ 0.7559	0.0144	26.0346	3
/RAY/ 0.7429	0.0144	26.4007	3
/RAY/ 0.7697	0.0424	25.6830	3
/RAY/ 0.7563	0.0424	26.0444	3
/RAY/ 0.7433	0.0424	26.4103	3
/RAY/ 1.0010	-0.1748	22.1391	3
/RAY/ 0.9286	-0.1748	23.2790	3
/RAY/ 0.9116	-0.1748	23.5819	3
/RAY/ 0.9990	-0.1483	22.0714	3
/RAY/ 0.9802	-0.1483	22.3459	3
/RAY/ 0.9439	-0.1483	22.9179	3
/RAY/ 0.9265	-0.1483	23.2147	3
/RAY/ 0.9095	-0.1483	23.5184	3
/RAY/ 0.8164	-0.1483	25.4711	3
/RAY/ 0.8023	-0.1483	25.8161	3
/RAY/ 0.9973	-0.1215	22.0149	3
/RAY/ 0.9785	-0.1215	22.2901	3
/RAY/ 0.9601	-0.1215	22.5730	3
/RAY/ 0.9422	-0.1215	22.8634	3
/RAY/ 0.9247	-0.1215	23.1610	3
/RAY/ 0.9077	-0.1215	23.4654	3
/RAY/ 0.8291	-0.1215	25.0817	3
/RAY/ 0.8146	-0.1215	25.4222	3
/RAY/ 0.8005	-0.1215	25.7678	3
/RAY/ 0.7003	-0.1215	28.6973	3
/RAY/ 0.6892	-0.1215	29.0814	3
/RAY/ 0.9771	-0.0946	22.2454	3
/RAY/ 0.9587	-0.0946	22.5289	3
/RAY/ 0.9408	-0.0946	22.8198	3
/RAY/ 0.9233	-0.0946	23.1179	3
/RAY/ 0.8276	-0.0946	25.0420	3
/RAY/ 0.8131	-0.0946	25.3830	3
/RAY/ 0.7990	-0.0946	25.7292	3
/RAY/ 0.7219	-0.0946	27.9043	3
/RAY/ 0.7102	-0.0946	28.2816	3
/RAY/ 0.6988	-0.0946	28.6625	3
/RAY/ 0.6878	-0.0946	29.0471	3
/RAY/ 0.9577	-0.0676	22.4957	3
/RAY/ 0.9398	-0.0676	22.7871	3
/RAY/ 0.9223	-0.0676	23.0856	3
/RAY/ 0.8265	-0.0676	25.0122	3
/RAY/ 0.8120	-0.0676	25.3536	3
/RAY/ 0.7979	-0.0676	25.7001	3
/RAY/ 0.7451	-0.0676	27.1343	3
/RAY/ 0.7328	-0.0676	27.5039	3
/RAY/ 0.7208	-0.0676	27.8776	3
/RAY/ 0.7091	-0.0676	28.2552	3
/RAY/ 0.8258	-0.0404	24.9923	3
/RAY/ 0.8113	-0.0404	25.3340	3
/RAY/ 0.7972	-0.0404	25.6808	3
/RAY/ 0.7444	-0.0404	27.1161	3
/RAY/ 0.7321	-0.0404	27.4859	3
/RAY/ 0.7968	-0.0132	25.6712	3
/RAY/ 0.7831	-0.0132	26.0232	3
/RAY/ 0.7697	-0.0132	26.3799	3
/RAY/ 0.7567	-0.0132	26.7413	3
/RAY/ 0.7440	-0.0132	27.1070	3
/RAY/ 0.7831	0.0140	26.0234	3
/RAY/ 0.7697	0.0140	26.3801	3
/RAY/ 0.7567	0.0140	26.7414	3
/RAY/ 1.1123	-0.1703	21.3372	3
/RAY/ 1.0915	-0.1703	21.5631	3
/RAY/ 1.0711	-0.1703	21.7982	3
/RAY/ 1.0512	-0.1703	22.0422	3
/RAY/ 1.0318	-0.1703	22.2946	3
/RAY/ 0.9077	-0.1703	24.2777	3
/RAY/ 0.8917	-0.1703	24.5887	3
/RAY/ 0.8761	-0.1703	24.9058	3
/RAY/ 0.8609	-0.1703	25.2288	3
/RAY/ 0.8460	-0.1703	25.5575	3
/RAY/ 0.8316	-0.1703	25.8917	3
/RAY/ 1.0898	-0.1444	21.4937	3
/RAY/ 1.0694	-0.1444	21.7295	3
/RAY/ 1.0495	-0.1444	21.9742	3
/RAY/ 1.0300	-0.1444	22.2274	3
/RAY/ 1.0109	-0.1444	22.4890	3
/RAY/ 0.9222	-0.1444	23.9107	3
/RAY/ 0.9057	-0.1444	24.2160	3
/RAY/ 0.8897	-0.1444	24.5277	3
/RAY/ 0.8741	-0.1444	24.8456	3
/RAY/ 0.8588	-0.1444	25.1694	3
/RAY/ 0.8440	-0.1444	25.4989	3
/RAY/ 0.8295	-0.1444	25.8338	3
/RAY/ 1.0480	-0.1183	21.9174	3
/RAY/ 1.0284	-0.1183	22.1713	3
/RAY/ 1.0093	-0.1183	22.4335	3
/RAY/ 0.9907	-0.1183	22.7036	3
/RAY/ 0.9374	-0.1183	23.5592	3
/RAY/ 0.9205	-0.1183	23.8586	3
/RAY/ 0.9041	-0.1183	24.1645	3
/RAY/ 0.8880	-0.1183	24.4769	3
/RAY/ 0.8724	-0.1183	24.7954	3
/RAY/ 0.8571	-0.1183	25.1198	3
/RAY/ 0.8423	-0.1183	25.4500	3
/RAY/ 0.8278	-0.1183	25.7855	3
/RAY/ 0.7022	-0.1183	29.3995	3
/RAY/ 0.6914	-0.1183	29.7830	3
/RAY/ 1.0081	-0.0921	22.3890	3
/RAY/ 0.9894	-0.0921	22.6597	3
/RAY/ 0.9712	-0.0921	22.9381	3
/RAY/ 0.9361	-0.0921	23.5169	3
/RAY/ 0.9192	-0.0921	23.8168	3
/RAY/ 0.9027	-0.0921	24.1233	3
/RAY/ 0.8867	-0.0921	24.4362	3
/RAY/ 0.8710	-0.0921	24.7552	3
/RAY/ 0.8557	-0.0921	25.0802	3
/RAY/ 0.8409	-0.0921	25.4108	3
/RAY/ 0.7234	-0.0921	28.6086	3
/RAY/ 0.7120	-0.0921	28.9853	3
/RAY/ 0.7009	-0.0921	29.3656	3
/RAY/ 0.6900	-0.0921	29.7495	3
/RAY/ 0.9885	-0.0658	22.6268	3
/RAY/ 0.9702	-0.0658	22.9056	3
/RAY/ 0.9525	-0.0658	23.1918	3
/RAY/ 0.9351	-0.0658	23.4852	3
/RAY/ 0.9182	-0.0658	23.7854	3
/RAY/ 0.9017	-0.0658	24.0923	3
/RAY/ 0.8856	-0.0658	24.4056	3
/RAY/ 0.8547	-0.0658	25.0504	3
/RAY/ 0.8399	-0.0658	25.3814	3
/RAY/ 0.7461	-0.0658	27.8401	3
/RAY/ 0.7341	-0.0658	28.2093	3
/RAY/ 0.7224	-0.0658	28.5825	3
/RAY/ 0.7109	-0.0658	28.9595	3
/RAY/ 0.9518	-0.0393	23.1704	3
/RAY/ 0.9344	-0.0393	23.4640	3
/RAY/ 0.9175	-0.0393	23.7646	3
/RAY/ 0.8392	-0.0393	25.3619	3
/RAY/ 0.8247	-0.0393	25.6986	3
/RAY/ 0.8106	-0.0393	26.0406	3
/RAY/ 0.7578	-0.0393	27.4570	3
/RAY/ 0.7454	-0.0393	27.8223	3
/RAY/ 0.7334	-0.0393	28.1918	3
/RAY/ 0.8102	-0.0128	26.0311	3
/RAY/ 0.7965	-0.0128	26.3783	3
/RAY/ 0.7831	-0.0128	26.7303	3
/RAY/ 0.7701	-0.0128	27.0869	3
/RAY/ 0.7574	-0.0128	27.4480	3
/RAY/ 1.1241	-0.1910	21.8603	3
/RAY/ 1.1223	-0.1660	21.7803	3
/RAY/ 1.1018	-0.1660	22.0017	3
/RAY/ 1.1003	-0.1407	21.9336	3
/RAY/ 1.0802	-0.1407	22.1648	3
/RAY/ 1.0605	-0.1407	22.4047	3
/RAY/ 1.0591	-0.1153	22.3490	3
/RAY/ 1.0398	-0.1153	22.5981	3
/RAY/ 1.0209	-0.1153	22.8554	3
/RAY/ 0.7041	-0.1153	30.1021	3
/RAY/ 1.0197	-0.0898	22.8117	3
/RAY/ 1.0013	-0.0898	23.0775	3
/RAY/ 0.8993	-0.0898	24.8240	3
/RAY/ 0.8838	-0.0898	25.1382	3
/RAY/ 0.8686	-0.0898	25.4582	3
/RAY/ 0.7248	-0.0898	29.3130	3
/RAY/ 0.7137	-0.0898	29.6892	3
/RAY/ 0.7028	-0.0898	30.0690	3
/RAY/ 1.0004	-0.0641	23.0451	3
/RAY/ 0.9823	-0.0641	23.3189	3
/RAY/ 0.9647	-0.0641	23.6001	3
/RAY/ 0.9307	-0.0641	24.1837	3
/RAY/ 0.9143	-0.0641	24.4856	3
/RAY/ 0.8984	-0.0641	24.7940	3
/RAY/ 0.8676	-0.0641	25.4289	3
/RAY/ 0.8528	-0.0641	25.7551	3
/RAY/ 0.8384	-0.0641	26.0867	3
/RAY/ 0.7471	-0.0641	28.5460	3
/RAY/ 0.7353	-0.0641	28.9148	3
/RAY/ 0.7239	-0.0641	29.2876	3
/RAY/ 0.9641	-0.0383	23.5791	3
/RAY/ 0.9469	-0.0383	23.8677	3
/RAY/ 0.9301	-0.0383	24.1632	3
/RAY/ 0.8521	-0.0383	25.7358	3
/RAY/ 0.8377	-0.0383	26.0677	3
/RAY/ 0.8236	-0.0383	26.4049	3
/RAY/ 0.8099	-0.0383	26.7472	3
/RAY/ 0.7965	-0.0383	27.0944	3
/RAY/ 0.7835	-0.0383	27.4463	3
/RAY/ 0.7708	-0.0383	27.8028	3
/RAY/ 0.7585	-0.0383	28.1636	3
/RAY/ 0.7464	-0.0383	28.5286	3
/RAY/ 0.7347	-0.0383	28.8977	3
/RAY/ 0.8233	-0.0125	26.3956	3
/RAY/ 0.8096	-0.0125	26.7380	3
/RAY/ 0.7962	-0.0125	27.0853	3
/RAY/ 0.7832	-0.0125	27.4374	3
/RAY/ 0.7705	-0.0125	27.7939	3
/RAY/ 0.1192	0.9178	21.9916	1
/RAY/ 0.1165	0.9178	22.4881	1
/RAY/ 0.1378	1.0184	22.0444	1
/RAY/ 1.1135	-0.1863	22.5205	3
/RAY/ 1.0937	-0.1863	22.7457	3
/RAY/ 0.7675	-0.1863	29.1023	3
/RAY/ 0.1573	1.0942	22.1085	1
/RAY/ 1.1118	-0.1618	22.4429	3
/RAY/ 1.0920	-0.1618	22.6688	3
/RAY/ 1.0726	-0.1618	22.9035	3
/RAY/ 0.7653	-0.1618	29.0422	3
/RAY/ 0.7535	-0.1618	29.4048	3
/RAY/ 0.7421	-0.1618	29.7714	3
/RAY/ 0.7308	-0.1618	30.1418	3
/RAY/ 1.1103	-0.1372	22.3761	3
/RAY/ 1.0905	-0.1372	22.6028	3
/RAY/ 1.0711	-0.1372	22.8381	3
/RAY/ 0.7635	-0.1372	28.9906	3
/RAY/ 0.7517	-0.1372	29.3539	3
/RAY/ 0.7402	-0.1372	29.7211	3
/RAY/ 0.7290	-0.1372	30.0922	3
/RAY/ 0.7181	-0.1372	30.4669	3
/RAY/ 1.0697	-0.1124	22.7835	3
/RAY/ 1.0507	-0.1124	23.0278	3
/RAY/ 1.0321	-0.1124	23.2803	3
/RAY/ 0.7501	-0.1124	29.3114	3
/RAY/ 0.7387	-0.1124	29.6792	3
/RAY/ 0.7275	-0.1124	30.0507	3
/RAY/ 1.0310	-0.0875	23.2375	3
/RAY/ 1.0127	-0.0875	23.4984	3
/RAY/ 0.9275	-0.0875	24.9128	3
/RAY/ 0.9116	-0.0875	25.2159	3
/RAY/ 0.8961	-0.0875	25.5252	3
/RAY/ 0.8810	-0.0875	25.8404	3
/RAY/ 0.8663	-0.0875	26.1615	3
/RAY/ 0.7374	-0.0875	29.6456	3
/RAY/ 0.7262	-0.0875	30.0176	3
/RAY/ 0.7153	-0.0875	30.3932	3
/RAY/ 1.0119	-0.0625	23.4667	3
/RAY/ 0.9940	-0.0625	23.7356	3
/RAY/ 0.9765	-0.0625	24.0119	3
/RAY/ 0.9595	-0.0625	24.2954	3
/RAY/ 0.9428	-0.0625	24.5858	3
/RAY/ 0.9266	-0.0625	24.8828	3
/RAY/ 0.9107	-0.0625	25.1863	3
/RAY/ 0.8801	-0.0625	25.8115	3
/RAY/ 0.8653	-0.0625	26.1329	3
/RAY/ 0.8510	-0.0625	26.4598	3
/RAY/ 0.8369	-0.0625	26.7921	3
/RAY/ 0.7480	-0.0625	29.2519	3
/RAY/ 0.7365	-0.0625	29.6204	3
/RAY/ 0.9760	-0.0374	23.9912	3
/RAY/ 0.9589	-0.0374	24.2750	3
/RAY/ 0.9422	-0.0374	24.5656	3
/RAY/ 0.8503	-0.0374	26.4411	3
/RAY/ 0.8363	-0.0374	26.7736	3
/RAY/ 0.8226	-0.0374	27.1112	3
/RAY/ 0.8093	-0.0374	27.4538	3
/RAY/ 0.7963	-0.0374	27.8012	3
/RAY/ 0.7836	-0.0374	28.1532	3
/RAY/ 0.7712	-0.0374	28.5096	3
/RAY/ 0.7591	-0.0374	28.8702	3
/RAY/ 0.7473	-0.0374	29.2350	3
/RAY/ 0.8063	-0.2054	28.8124	3
/RAY/ 1.0844	-0.1818	23.4130	3
/RAY/ 0.8039	-0.1818	28.7430	3
/RAY/ 0.7916	-0.1818	29.0922	3
/RAY/ 0.7795	-0.1818	29.4457	3
/RAY/ 1.0827	-0.1579	23.3383	3
/RAY/ 0.7895	-0.1579	29.0321	3
/RAY/ 0.7774	-0.1579	29.3863	3
/RAY/ 1.0813	-0.1339	23.2741	3
/RAY/ 1.0625	-0.1339	23.5134	3
/RAY/ 0.7878	-0.1339	28.9805	3
/RAY/ 0.7757	-0.1339	29.3354	3
/RAY/ 0.7639	-0.1339	29.6944	3
/RAY/ 1.0800	-0.1097	23.2205	3
/RAY/ 1.0612	-0.1097	23.4603	3
/RAY/ 1.0428	-0.1097	23.7082	3
/RAY/ 0.7863	-0.1097	28.9375	3
/RAY/ 0.7742	-0.1097	29.2929	3
/RAY/ 0.7624	-0.1097	29.6524	3
/RAY/ 0.7509	-0.1097	30.0160	3
/RAY/ 1.0418	-0.0854	23.6662	3
/RAY/ 1.0237	-0.0854	23.9224	3
/RAY/ 1.0061	-0.0854	24.1863	3
/RAY/ 0.9888	-0.0854	24.4575	3
/RAY/ 0.9719	-0.0854	24.7359	3
/RAY/ 0.9554	-0.0854	25.0212	3
/RAY/ 0.9393	-0.0854	25.3131	3
/RAY/ 0.9235	-0.0854	25.6115	3
/RAY/ 0.9081	-0.0854	25.9160	3
/RAY/ 0.8931	-0.0854	26.2266	3
/RAY/ 0.8784	-0.0854	26.5430	3
/RAY/ 0.8641	-0.0854	26.8649	3
/RAY/ 0.7730	-0.0854	29.2588	3
/RAY/ 0.7612	-0.0854	29.6188	3
/RAY/ 0.7497	-0.0854	29.9828	3
/RAY/ 1.0229	-0.0609	23.8912	3
/RAY/ 1.0053	-0.0609	24.1554	3
/RAY/ 0.9880	-0.0609	24.4270	3
/RAY/ 0.9711	-0.0609	24.7057	3
/RAY/ 0.9546	-0.0609	24.9913	3
/RAY/ 0.9384	-0.0609	25.2836	3
/RAY/ 0.8776	-0.0609	26.5148	3
/RAY/ 0.8632	-0.0609	26.8371	3
/RAY/ 0.8492	-0.0609	27.1648	3
/RAY/ 0.7603	-0.0609	29.5936	3
/RAY/ 0.7488	-0.0609	29.9579	3
/RAY/ 0.8486	-0.0364	27.1465	3
/RAY/ 0.8350	-0.0364	27.4796	3
/RAY/ 0.8217	-0.0364	27.8176	3
/RAY/ 0.8087	-0.0364	28.1605	3
/RAY/ 0.7960	-0.0364	28.5080	3
/RAY/ 0.7836	-0.0364	28.8600	3
/RAY/ 0.7715	-0.0364	29.2164	3
/RAY/ 0.7597	-0.0364	29.5768	3
/RAY/ 0.1292	0.5472	23.5316	1
/RAY/ 0.8330	-0.2236	28.9060	3
/RAY/ 0.1413	0.6762	23.5704	1
/RAY/ 0.8305	-0.2007	28.8282	3
/RAY/ 0.8179	-0.2007	29.1678	3
/RAY/ 0.1553	0.7831	23.6197	1
/RAY/ 0.8283	-0.1775	28.7589	3
/RAY/ 0.8157	-0.1775	29.0993	3
/RAY/ 0.8033	-0.1775	29.4442	3
/RAY/ 0.1706	0.8714	23.6795	1
/RAY/ 1.0740	-0.1542	24.0100	3
/RAY/ 0.8264	-0.1542	28.6981	3
/RAY/ 0.8137	-0.1542	29.0392	3
/RAY/ 0.8014	-0.1542	29.3848	3
/RAY/ 1.0911	-0.1307	23.7127	3
/RAY/ 1.0726	-0.1307	23.9476	3
/RAY/ 0.8120	-0.1307	28.9876	3
/RAY/ 0.7997	-0.1307	29.3339	3
/RAY/ 1.0714	-0.1071	23.8955	3
/RAY/ 1.0532	-0.1071	24.1389	3
/RAY/ 1.0354	-0.1071	24.3902	3
/RAY/ 1.0009	-0.1071	24.9152	3
/RAY/ 0.9841	-0.1071	25.1886	3
/RAY/ 0.9678	-0.1071	25.4688	3
/RAY/ 0.9209	-0.1071	26.3484	3
/RAY/ 0.8106	-0.1071	28.9446	3
/RAY/ 0.7983	-0.1071	29.2914	3
/RAY/ 0.7862	-0.1071	29.6425	3
/RAY/ 1.0522	-0.0833	24.0976	3
/RAY/ 1.0344	-0.0833	24.3493	3
/RAY/ 1.0169	-0.0833	24.6086	3
/RAY/ 0.9998	-0.0833	24.8752	3
/RAY/ 0.9831	-0.0833	25.1490	3
/RAY/ 0.9667	-0.0833	25.4296	3
/RAY/ 0.9507	-0.0833	25.7169	3
/RAY/ 0.9351	-0.0833	26.0106	3
/RAY/ 0.9198	-0.0833	26.3106	3
/RAY/ 0.9048	-0.0833	26.6166	3
/RAY/ 0.8902	-0.0833	26.9283	3
/RAY/ 0.8760	-0.0833	27.2457	3
/RAY/ 0.7971	-0.0833	29.2573	3
/RAY/ 0.7851	-0.0833	29.6089	3
/RAY/ 0.7733	-0.0833	29.9647	3
/RAY/ 0.8751	-0.0595	27.2183	3
/RAY/ 0.8612	-0.0595	27.5414	3
/RAY/ 0.8213	-0.0595	28.5414	3
/RAY/ 0.7842	-0.0595	29.5837	3
/RAY/ 0.7724	-0.0595	29.9397	3
/RAY/ 0.8606	-0.0356	27.5234	3
/RAY/ 0.8470	-0.0356	27.8520	3
/RAY/ 0.8337	-0.0356	28.1856	3
/RAY/ 0.8208	-0.0356	28.5240	3
/RAY/ 0.8081	-0.0356	28.8672	3
/RAY/ 0.7957	-0.0356	29.2149	3
/RAY/ 0.7836	-0.0356	29.5669	3
/RAY/ 0.7718	-0.0356	29.9232	3
/RAY/ 0.1475	0.4721	23.5918	1
/RAY/ 0.8571	-0.2185	28.9391	3
/RAY/ 0.8442	-0.2185	29.2688	3
/RAY/ 0.1582	0.5920	23.6305	1
/RAY/ 0.8548	-0.1961	28.8614	3
/RAY/ 0.8419	-0.1961	29.1920	3
/RAY/ 0.1707	0.6953	23.6797	1
/RAY/ 0.1672	0.6953	24.1726	1
/RAY/ 0.8527	-0.1735	28.7921	3
/RAY/ 0.8398	-0.1735	29.1235	3
/RAY/ 0.1847	0.7835	23.7393	1
/RAY/ 0.1809	0.7835	24.2310	1
/RAY/ 1.0657	-0.1507	24.6836	3
/RAY/ 0.8379	-0.1507	29.0635	3
/RAY/ 0.8253	-0.1507	29.4004	3
/RAY/ 0.1957	0.8585	24.2996	1
/RAY/ 1.0643	-0.1277	24.6229	3
/RAY/ 1.0468	-0.1277	24.8693	3
/RAY/ 1.0295	-0.1277	25.1232	3
/RAY/ 0.8363	-0.1277	29.0120	3
/RAY/ 0.8237	-0.1277	29.3494	3
/RAY/ 1.0812	-0.1046	24.3331	3
/RAY/ 1.0632	-0.1046	24.5722	3
/RAY/ 1.0456	-0.1046	24.8191	3
/RAY/ 1.0283	-0.1046	25.0735	3
/RAY/ 1.0114	-0.1046	25.3353	3
/RAY/ 0.9949	-0.1046	25.6041	3
/RAY/ 0.9787	-0.1046	25.8798	3
/RAY/ 0.9628	-0.1046	26.1622	3
/RAY/ 0.8223	-0.1046	29.3070	3
/RAY/ 0.8100	-0.1046	29.6495	3
/RAY/ 1.0447	-0.0814	24.7790	3
/RAY/ 1.0274	-0.0814	25.0338	3
/RAY/ 1.0105	-0.0814	25.2959	3
/RAY/ 0.9777	-0.0814	25.8413	3
/RAY/ 0.9618	-0.0814	26.1241	3
/RAY/ 0.9463	-0.0814	26.4133	3
/RAY/ 0.9311	-0.0814	26.7087	3
/RAY/ 0.9162	-0.0814	27.0101	3
/RAY/ 0.9017	-0.0814	27.3174	3
/RAY/ 0.8875	-0.0814	27.6303	3
/RAY/ 0.8212	-0.0814	29.2729	3
/RAY/ 0.8089	-0.0814	29.6159	3
/RAY/ 0.7968	-0.0814	29.9632	3
/RAY/ 0.9009	-0.0581	27.2901	3
/RAY/ 0.8867	-0.0581	27.6033	3
/RAY/ 0.8729	-0.0581	27.9220	3
/RAY/ 0.8081	-0.0581	29.5907	3
/RAY/ 0.7960	-0.0581	29.9383	3
/RAY/ 0.8723	-0.0347	27.9042	3
/RAY/ 0.8588	-0.0347	28.2283	3
/RAY/ 0.8455	-0.0347	28.5575	3
/RAY/ 0.8325	-0.0347	28.8916	3
/RAY/ 0.8199	-0.0347	29.2305	3
/RAY/ 0.8075	-0.0347	29.5739	3
/RAY/ 0.7955	-0.0347	29.9217	3
/RAY/ 0.8350	1.2631	29.0710	4
/RAY/ 0.1664	0.4140	23.6625	1
/RAY/ 0.8680	-0.2137	29.3100	3
/RAY/ 0.1758	0.5247	23.7011	1
/RAY/ 0.1722	0.5247	24.1935	1
/RAY/ 0.8658	-0.1917	29.2333	3
/RAY/ 0.1871	0.6228	23.7501	1
/RAY/ 0.1833	0.6228	24.2416	1
/RAY/ 0.1796	0.6228	24.7334	1
/RAY/ 0.8638	-0.1696	29.1649	3
/RAY/ 0.8509	-0.1696	29.4921	3
/RAY/ 0.1958	0.7088	24.2998	1
/RAY/ 0.1919	0.7088	24.7904	1
/RAY/ 0.1881	0.7088	25.2814	1
/RAY/ 0.8621	-0.1473	29.1050	3
/RAY/ 0.8492	-0.1473	29.4329	3
/RAY/ 0.2053	0.7838	24.8575	1
/RAY/ 1.0566	-0.1248	25.2999	3
/RAY/ 1.0395	-0.1248	25.5496	3
/RAY/ 1.0228	-0.1248	25.8065	3
/RAY/ 0.8476	-0.1248	29.3820	3
/RAY/ 0.8350	-0.1248	29.7153	3
/RAY/ 1.0384	-0.1022	25.5008	3
/RAY/ 1.0217	-0.1022	25.7582	3
/RAY/ 1.0053	-0.1022	26.0226	3
/RAY/ 0.9892	-0.1022	26.2939	3
/RAY/ 0.9735	-0.1022	26.5719	3
/RAY/ 0.9581	-0.1022	26.8563	3
/RAY/ 0.8464	-0.1022	29.3396	3
/RAY/ 0.8337	-0.1022	29.6733	3
/RAY/ 0.9726	-0.0795	26.5344	3
/RAY/ 0.9571	-0.0795	26.8191	3
/RAY/ 0.9421	-0.0795	27.1102	3
/RAY/ 0.9273	-0.0795	27.4072	3
/RAY/ 0.9129	-0.0795	27.7101	3
/RAY/ 0.8327	-0.0795	29.6397	3
/RAY/ 0.8204	-0.0795	29.9784	3
/RAY/ 0.9266	-0.0568	27.3800	3
/RAY/ 0.9121	-0.0568	27.6831	3
/RAY/ 0.8980	-0.0568	27.9920	3
/RAY/ 0.8842	-0.0568	28.3063	3
/RAY/ 0.8196	-0.0568	29.9535	3
/RAY/ 0.8975	-0.0339	27.9742	3
/RAY/ 0.8837	-0.0339	28.2887	3
/RAY/ 0.8702	-0.0339	28.6085	3
/RAY/ 0.8570	-0.0339	28.9334	3
/RAY/ 0.8440	-0.0339	29.2632	3
/RAY/ 0.8314	-0.0339	29.5978	3
/RAY/ 0.8191	-0.0339	29.9370	3
/RAY/ 0.8834	-0.0111	28.2800	3
/RAY/ 0.8699	-0.0111	28.5999	3
/RAY/ 0.8567	-0.0111	28.9249	3
/RAY/ 0.8386	1.2412	29.1874	4
/RAY/ 0.1818	0.3681	24.2351	1
/RAY/ 0.8493	1.2485	29.5413	4
/RAY/ 0.1901	0.4700	24.2727	1
/RAY/ 0.1863	0.4700	24.7639	1
/RAY/ 0.8766	-0.1875	29.6090	3
/RAY/ 0.2001	0.5624	24.3206	1
/RAY/ 0.1960	0.5624	24.8108	1
/RAY/ 0.8747	-0.1658	29.5415	3
/RAY/ 0.2073	0.6451	24.8677	1
/RAY/ 0.2032	0.6451	25.3572	1
/RAY/ 0.1993	0.6451	25.8472	1
/RAY/ 0.8730	-0.1440	29.4823	3
/RAY/ 0.8601	-0.1440	29.8061	3
/RAY/ 0.2153	0.7188	25.4228	1
/RAY/ 0.2112	0.7188	25.9114	1
/RAY/ 1.0327	-0.1220	26.2313	3
/RAY/ 1.0165	-0.1220	26.4911	3
/RAY/ 0.8715	-0.1220	29.4315	3
/RAY/ 0.8587	-0.1220	29.7558	3
/RAY/ 1.0316	-0.1000	26.1838	3
/RAY/ 1.0154	-0.1000	26.4440	3
/RAY/ 0.9995	-0.1000	26.7110	3
/RAY/ 0.9839	-0.1000	26.9847	3
/RAY/ 0.9686	-0.1000	27.2647	3
/RAY/ 0.8574	-0.1000	29.7139	3
/RAY/ 0.8449	-0.1000	30.0435	3
/RAY/ 0.9677	-0.0778	27.2282	3
/RAY/ 0.9527	-0.0778	27.5149	3
/RAY/ 0.9381	-0.0778	27.8076	3
/RAY/ 0.8439	-0.0778	30.0103	3
/RAY/ 0.8316	-0.0778	30.3449	3
/RAY/ 0.9520	-0.0555	27.4877	3
/RAY/ 0.9374	-0.0555	27.7807	3
/RAY/ 0.9230	-0.0555	28.0796	3
/RAY/ 0.9090	-0.0555	28.3841	3
/RAY/ 0.8431	-0.0555	29.9854	3
/RAY/ 0.8308	-0.0555	30.3203	3
/RAY/ 0.9085	-0.0332	28.3666	3
/RAY/ 0.8947	-0.0332	28.6768	3
/RAY/ 0.8681	-0.0332	29.3129	3
/RAY/ 0.8552	-0.0332	29.6385	3
/RAY/ 0.8426	-0.0332	29.9689	3
/RAY/ 0.8303	-0.0332	30.3039	3
/RAY/ 0.8945	-0.0108	28.6682	3
/RAY/ 0.8810	-0.0108	28.9838	3
/RAY/ 0.8679	-0.0108	29.3045	3
/RAY/ 0.8550	-0.0108	29.6302	3
/RAY/ 0.8424	-0.0108	29.9607	3
/RAY/ 0.8424	1.2195	29.3117	4
/RAY/ 0.2008	0.3310	24.3244	1
/RAY/ 0.8530	1.2272	29.6642	4
/RAY/ 0.2083	0.4250	24.3619	1
/RAY/ 0.2041	0.4250	24.8513	1
/RAY/ 0.9001	-0.1835	29.6750	3
/RAY/ 0.8870	-0.1835	29.9883	3
/RAY/ 0.2130	0.5117	24.8981	1
/RAY/ 0.2088	0.5117	25.3870	1
/RAY/ 0.8852	-0.1623	29.9217	3
/RAY/ 0.2232	0.5907	24.9548	1
/RAY/ 0.2189	0.5907	25.4427	1
/RAY/ 0.2147	0.5907	25.9310	1
/RAY/ 0.2107	0.5907	26.4197	1
/RAY/ 0.8836	-0.1409	29.8633	3
/RAY/ 0.2257	0.6621	25.9950	1
/RAY/ 0.2215	0.6621	26.4826	1
/RAY/ 1.0262	-0.1194	26.9144	3
/RAY/ 0.8822	-0.1194	29.8131	3
/RAY/ 0.8694	-0.1194	30.1333	3
/RAY/ 1.0251	-0.0978	26.8680	3
/RAY/ 1.0094	-0.0978	27.1309	3
/RAY/ 0.9939	-0.0978	27.4003	3
/RAY/ 0.9788	-0.0978	27.6762	3
/RAY/ 0.8683	-0.0978	30.0919	3
/RAY/ 0.8557	-0.0978	30.4174	3
/RAY/ 0.9931	-0.0761	27.3640	3
/RAY/ 0.9779	-0.0761	27.6402	3
/RAY/ 0.9631	-0.0761	27.9226	3
/RAY/ 0.8548	-0.0761	30.3846	3
/RAY/ 0.9624	-0.0543	27.8959	3
/RAY/ 0.9478	-0.0543	28.1847	3
/RAY/ 0.9336	-0.0543	28.4793	3
/RAY/ 0.9196	-0.0543	28.7796	3
/RAY/ 0.8541	-0.0543	30.3601	3
/RAY/ 0.9192	-0.0325	28.7623	3
/RAY/ 0.9055	-0.0325	29.0683	3
/RAY/ 0.8536	-0.0325	30.3437	3
/RAY/ 0.8413	-0.0325	30.6747	3
/RAY/ 0.9053	-0.0106	29.0598	3
/RAY/ 0.8919	-0.0106	29.3712	3
/RAY/ 0.8788	-0.0106	29.6877	3
/RAY/ 0.8659	-0.0106	30.0093	3
/RAY/ 0.8534	-0.0106	30.3356	3
/RAY/ 0.8411	-0.0106	30.6666	3
/RAY/ 0.8919	0.0113	29.3713	3
/RAY/ 0.8788	0.0113	29.6879	3
/RAY/ 0.8659	0.0113	30.0094	3
/RAY/ 0.8534	0.0113	30.3357	3
/RAY/ 0.8411	0.0113	30.6668	3
/RAY/ 0.7770	1.1718	29.4682	4
/RAY/ 0.7653	1.1718	29.8267	4
/RAY/ 0.7538	1.1718	30.1893	4
/RAY/ 0.7426	1.1718	30.5558	4
/RAY/ 0.7316	1.1718	30.9260	4
/RAY/ 0.7210	1.1718	31.2998	4
/RAY/ 0.7426	1.1810	31.2363	4
/RAY/ 0.7319	1.1810	31.6064	4
/RAY/ 0.7215	1.1810	31.9801	4
/RAY/ 0.8358	1.1898	29.0975	4
/RAY/ 0.8464	1.1983	29.4441	4
/RAY/ 0.2199	0.3005	24.4237	1
/RAY/ 0.8568	1.2063	29.7950	4
/RAY/ 0.2266	0.3875	24.4610	1
/RAY/ 0.2221	0.3875	24.9485	1
/RAY/ 0.8670	1.2141	30.1502	4
/RAY/ 0.2302	0.4688	24.9951	1
/RAY/ 0.2258	0.4688	25.4822	1
/RAY/ 0.8955	-0.1589	30.3053	3
/RAY/ 0.2350	0.5439	25.5376	1
/RAY/ 0.2305	0.5439	26.0241	1
/RAY/ 0.2262	0.5439	26.5111	1
/RAY/ 0.8940	-0.1379	30.2477	3
/RAY/ 0.8813	-0.1379	30.5633	3
/RAY/ 0.2363	0.6127	26.5738	1
/RAY/ 0.2319	0.6127	27.0601	1
/RAY/ 0.8927	-0.1169	30.1982	3
/RAY/ 0.8799	-0.1169	30.5143	3
/RAY/ 0.2427	0.6755	27.1308	1
/RAY/ 1.0190	-0.0957	27.5534	3
/RAY/ 1.0037	-0.0957	27.8188	3
/RAY/ 0.8788	-0.0957	30.4734	3
/RAY/ 0.8663	-0.0957	30.7949	3
/RAY/ 0.6619	-1.6670	27.3779	5
/RAY/ 0.6508	-1.6670	27.7740	5
/RAY/ 0.9879	-0.0744	28.0551	3
/RAY/ 0.9731	-0.0744	28.3334	3
/RAY/ 0.8654	-0.0744	30.7625	3
/RAY/ 0.6258	-1.6699	27.8790	5
/RAY/ 0.6154	-1.6699	28.2858	5
/RAY/ 0.9580	-0.0531	28.5917	3
/RAY/ 0.9439	-0.0531	28.8821	3
/RAY/ 0.9300	-0.0531	29.1783	3
/RAY/ 0.8647	-0.0531	30.7383	3
/RAY/ 0.9296	-0.0318	29.1612	3
/RAY/ 0.9160	-0.0318	29.4631	3
/RAY/ 0.8643	-0.0318	30.7221	3
/RAY/ 0.8521	-0.0318	31.0490	3
/RAY/ 0.5485	-1.6764	29.4104	5
/RAY/ 0.9024	-0.0104	29.7620	3
/RAY/ 0.8518	-0.0104	31.0411	3
/RAY/ 0.5253	-1.6799	29.5858	5
/RAY/ 0.5170	-1.6799	30.0194	5
/RAY/ 0.8766	0.0110	30.3919	3
/RAY/ 0.8641	0.0110	30.7142	3
/RAY/ 0.8518	0.0110	31.0412	3
/RAY/ 0.4945	-1.6837	30.2161	5
/RAY/ 0.4868	-1.6837	30.6571	5
/RAY/ 0.8521	0.0324	31.0494	3
/RAY/ 0.7030	1.1183	30.1633	4
/RAY/ 0.7037	1.1293	30.8363	4
/RAY/ 0.7148	1.1397	31.1314	4
/RAY/ 0.7044	1.1397	31.5107	4
/RAY/ 0.7818	1.1497	29.6082	4
/RAY/ 0.7700	1.1497	29.9651	4
/RAY/ 0.7586	1.1497	30.3261	4
/RAY/ 0.7474	1.1497	30.6909	4
/RAY/ 0.7364	1.1497	31.0595	4
/RAY/ 0.7153	1.1497	31.8075	4
/RAY/ 0.8170	1.1593	29.2389	4
/RAY/ 0.7472	1.1593	31.3685	4
/RAY/ 0.7365	1.1593	31.7371	4
/RAY/ 0.7261	1.1593	32.1093	4
/RAY/ 0.2412	0.1029	23.5166	1
/RAY/ 0.8276	1.1685	29.5754	4
/RAY/ 0.2443	0.1904	23.5341	1
/RAY/ 0.2392	0.1904	24.0196	1
/RAY/ 0.8506	1.1773	29.5843	4
/RAY/ 0.8381	1.1773	29.9164	4
/RAY/ 0.2490	0.2750	23.5623	1
/RAY/ 0.2439	0.2750	24.0472	1
/RAY/ 0.2390	0.2750	24.5327	1
/RAY/ 0.8608	1.1858	29.9336	4
/RAY/ 0.2501	0.3558	24.0852	1
/RAY/ 0.2451	0.3558	24.5699	1
/RAY/ 0.2403	0.3558	25.0553	1
/RAY/ 0.8708	1.1939	30.2871	4
/RAY/ 0.2477	0.4321	25.1017	1
/RAY/ 0.2429	0.4321	25.5867	1
/RAY/ 0.8806	1.2017	30.6447	4
/RAY/ 0.2564	0.5033	25.1579	1
/RAY/ 0.2514	0.5033	25.6419	1
/RAY/ 0.2467	0.5033	26.1265	1
/RAY/ 0.2421	0.5033	26.6116	1
/RAY/ 0.9041	-0.1351	30.6354	3
/RAY/ 0.8914	-0.1351	30.9471	3
/RAY/ 0.2514	0.5693	26.6740	1
/RAY/ 0.2468	0.5693	27.1586	1
/RAY/ 0.8902	-0.1144	30.8987	3
/RAY/ 0.2569	0.6303	27.2290	1
/RAY/ 0.6750	-1.6354	27.6619	5
/RAY/ 0.8891	-0.0937	30.8583	3
/RAY/ 0.8767	-0.0937	31.1758	3
/RAY/ 0.6721	-1.6373	26.9599	5
/RAY/ 0.6607	-1.6373	27.3529	5
/RAY/ 0.6497	-1.6373	27.7494	5
/RAY/ 0.6389	-1.6373	28.1491	5
/RAY/ 0.8883	-0.0729	30.8260	3
/RAY/ 0.8758	-0.0729	31.1438	3
/RAY/ 0.6352	-1.6394	27.4505	5
/RAY/ 0.6246	-1.6394	27.8545	5
/RAY/ 0.6142	-1.6394	28.2616	5
/RAY/ 0.6042	-1.6394	28.6717	5
/RAY/ 0.5944	-1.6394	29.0846	5
/RAY/ 0.5849	-1.6394	29.5002	5
/RAY/ 0.8752	-0.0520	31.1199	3
/RAY/ 0.8630	-0.0520	31.4427	3
/RAY/ 0.5800	-1.6415	28.8082	5
/RAY/ 0.5707	-1.6415	29.2277	5
/RAY/ 0.5616	-1.6415	29.6497	5
/RAY/ 0.8747	-0.0311	31.1039	3
/RAY/ 0.8625	-0.0311	31.4269	3
/RAY/ 0.5472	-1.6438	29.3872	5
/RAY/ 0.5385	-1.6438	29.8153	5
/RAY/ 0.8623	-0.0101	31.4190	3
/RAY/ 0.5240	-1.6463	29.5627	5
/RAY/ 0.5157	-1.6463	29.9967	5
/RAY/ 0.5075	-1.6463	30.4327	5
/RAY/ 0.4920	-1.6463	31.3104	5
/RAY/ 0.4931	-1.6489	30.1935	5
/RAY/ 0.4854	-1.6489	30.6348	5
/RAY/ 0.4779	-1.6489	31.0780	5
/RAY/ 0.7087	1.0955	30.3085	4
/RAY/ 0.7197	1.1068	30.6005	4
/RAY/ 0.7091	1.1068	30.9783	4
/RAY/ 0.7306	1.1177	30.8979	4
/RAY/ 0.7200	1.1177	31.2721	4
/RAY/ 0.7095	1.1177	31.6497	4
/RAY/ 0.7868	1.1281	29.7561	4
/RAY/ 0.7750	1.1281	30.1112	4
/RAY/ 0.7636	1.1281	30.4704	4
/RAY/ 0.7523	1.1281	30.8336	4
/RAY/ 0.7414	1.1281	31.2005	4
/RAY/ 0.7307	1.1281	31.5710	4
/RAY/ 0.7202	1.1281	31.9451	4
/RAY/ 0.2720	0.0126	22.6687	1
/RAY/ 0.2662	0.0126	23.1507	1
/RAY/ 0.8095	1.1380	29.7313	4
/RAY/ 0.7520	1.1380	31.5081	4
/RAY/ 0.7413	1.1380	31.8751	4
/RAY/ 0.7308	1.1380	32.2456	4
/RAY/ 0.2731	0.0945	22.6759	1
/RAY/ 0.2673	0.0945	23.1578	1
/RAY/ 0.2617	0.0945	23.6404	1
/RAY/ 0.8322	1.1476	29.7234	4
/RAY/ 0.8199	1.1476	30.0623	4
/RAY/ 0.2759	0.1751	22.6941	1
/RAY/ 0.2701	0.1751	23.1756	1
/RAY/ 0.2644	0.1751	23.6579	1
/RAY/ 0.8550	1.1567	29.7323	4
/RAY/ 0.8424	1.1567	30.0627	4
/RAY/ 0.2745	0.2534	23.2042	1
/RAY/ 0.2688	0.2534	23.6859	1
/RAY/ 0.2633	0.2534	24.1683	1
/RAY/ 0.8650	1.1655	30.0798	4
/RAY/ 0.2746	0.3287	23.7244	1
/RAY/ 0.2690	0.3287	24.2061	1
/RAY/ 0.2636	0.3287	24.6884	1
/RAY/ 0.2584	0.3287	25.1715	1
/RAY/ 0.8748	1.1740	30.4316	4
/RAY/ 0.2706	0.4004	24.7355	1
/RAY/ 0.2653	0.4004	25.2177	1
/RAY/ 0.8844	1.1821	30.7876	4
/RAY/ 0.2733	0.4679	25.2737	1
/RAY/ 0.2681	0.4679	25.7555	1
/RAY/ 0.2630	0.4679	26.2380	1
/RAY/ 0.2582	0.4679	26.7211	1
/RAY/ 0.9140	-0.1323	31.0263	3
/RAY/ 0.9014	-0.1323	31.3341	3
/RAY/ 0.2668	0.5312	26.7833	1
/RAY/ 0.2620	0.5312	27.2659	1
/RAY/ 0.9002	-0.1121	31.2864	3
/RAY/ 0.6857	-1.6065	27.2574	5
/RAY/ 0.8992	-0.0918	31.2465	3
/RAY/ 0.6714	-1.6075	26.9438	5
/RAY/ 0.6600	-1.6075	27.3371	5
/RAY/ 0.6489	-1.6075	27.7338	5
/RAY/ 0.8983	-0.0714	31.2146	3
/RAY/ 0.8859	-0.0714	31.5285	3
/RAY/ 0.6454	-1.6087	27.0336	5
/RAY/ 0.6344	-1.6087	27.4347	5
/RAY/ 0.6238	-1.6087	27.8390	5
/RAY/ 0.6134	-1.6087	28.2463	5
/RAY/ 0.6034	-1.6087	28.6566	5
/RAY/ 0.5936	-1.6087	29.0697	5
/RAY/ 0.8853	-0.0510	31.5048	3
/RAY/ 0.8732	-0.0510	31.8237	3
/RAY/ 0.6305	-1.6099	26.7361	5
/RAY/ 0.6196	-1.6099	27.1415	5
/RAY/ 0.6091	-1.6099	27.5501	5
/RAY/ 0.5889	-1.6099	28.3761	5
/RAY/ 0.5793	-1.6099	28.7932	5
/RAY/ 0.5699	-1.6099	29.2129	5
/RAY/ 0.5608	-1.6099	29.6351	5
/RAY/ 0.5189	-1.6099	31.7801	5
/RAY/ 0.5553	-1.6112	28.9464	5
/RAY/ 0.5464	-1.6112	29.3725	5
/RAY/ 0.5377	-1.6112	29.8008	5
/RAY/ 0.5292	-1.6112	30.2313	5
/RAY/ 0.5210	-1.6112	30.6640	5
/RAY/ 0.5130	-1.6112	31.0987	5
/RAY/ 0.5052	-1.6112	31.5353	5
/RAY/ 0.5231	-1.6125	29.5481	5
/RAY/ 0.5148	-1.6125	29.9822	5
/RAY/ 0.5067	-1.6125	30.4184	5
/RAY/ 0.4988	-1.6125	30.8566	5
/RAY/ 0.4912	-1.6125	31.2965	5
/RAY/ 0.4922	-1.6140	30.1792	5
/RAY/ 0.4845	-1.6140	30.6207	5
/RAY/ 0.4770	-1.6140	31.0640	5
/RAY/ 0.7254	1.0732	30.0852	4
/RAY/ 0.7145	1.0732	30.4611	4
/RAY/ 0.7362	1.0849	30.3794	4
/RAY/ 0.7253	1.0849	30.7517	4
/RAY/ 0.7469	1.0961	30.6789	4
/RAY/ 0.7360	1.0961	31.0477	4
/RAY/ 0.7920	1.1069	29.9116	4
/RAY/ 0.7802	1.1069	30.2649	4
/RAY/ 0.7687	1.1069	30.6223	4
/RAY/ 0.7575	1.1069	30.9836	4
/RAY/ 0.7465	1.1069	31.3488	4
/RAY/ 0.2931	0.0117	22.8081	1
/RAY/ 0.8144	1.1172	29.8869	4
/RAY/ 0.8024	1.1172	30.2323	4
/RAY/ 0.7906	1.1172	30.5819	4
/RAY/ 0.2941	0.0873	22.8152	1
/RAY/ 0.8369	1.1270	29.8790	4
/RAY/ 0.8246	1.1270	30.2162	4
/RAY/ 0.2967	0.1620	22.8333	1
/RAY/ 0.2904	0.1620	23.3120	1
/RAY/ 0.8595	1.1365	29.8878	4
/RAY/ 0.8470	1.1365	30.2166	4
/RAY/ 0.3008	0.2349	22.8624	1
/RAY/ 0.2945	0.2349	23.3404	1
/RAY/ 0.2884	0.2349	23.8193	1
/RAY/ 0.8693	1.1456	30.2336	4
/RAY/ 0.8568	1.1456	30.5587	4
/RAY/ 0.3000	0.3054	23.3795	1
/RAY/ 0.2938	0.3054	23.8576	1
/RAY/ 0.2878	0.3054	24.3366	1
/RAY/ 0.2821	0.3054	24.8165	1
/RAY/ 0.8789	1.1544	30.5837	4
/RAY/ 0.2885	0.3728	24.8633	1
/RAY/ 0.2829	0.3728	25.3431	1
/RAY/ 0.2775	0.3728	25.8236	1
/RAY/ 0.8884	1.1628	30.9378	4
/RAY/ 0.8760	1.1628	31.2556	4
/RAY/ 0.2904	0.4369	25.3988	1
/RAY/ 0.2848	0.4369	25.8782	1
/RAY/ 0.2795	0.4369	26.3585	1
/RAY/ 0.2744	0.4369	26.8394	1
/RAY/ 0.8977	1.1709	31.2960	4
/RAY/ 0.8853	1.1709	31.6101	4
/RAY/ 0.2824	0.4974	26.9013	1
/RAY/ 0.2773	0.4974	27.3819	1
/RAY/ 0.9099	-0.1099	31.6772	3
/RAY/ 0.6854	-1.5775	27.2507	5
/RAY/ 0.9089	-0.0900	31.6378	3
/RAY/ 0.6710	-1.5777	26.9370	5
/RAY/ 0.6597	-1.5777	27.3304	5
/RAY/ 0.5620	-1.5777	31.4311	5
/RAY/ 0.5537	-1.5777	31.8553	5
/RAY/ 0.6563	-1.5779	26.6290	5
/RAY/ 0.6451	-1.5779	27.0268	5
/RAY/ 0.6235	-1.5779	27.8324	5
/RAY/ 0.6131	-1.5779	28.2398	5
/RAY/ 0.6031	-1.5779	28.6502	5
/RAY/ 0.5569	-1.5779	30.7419	5
/RAY/ 0.5485	-1.5779	31.1675	5
/RAY/ 0.5402	-1.5779	31.5952	5
/RAY/ 0.5322	-1.5779	32.0251	5
/RAY/ 0.6301	-1.5782	26.7292	5
/RAY/ 0.6192	-1.5782	27.1348	5
/RAY/ 0.6087	-1.5782	27.5435	5
/RAY/ 0.5985	-1.5782	27.9551	5
/RAY/ 0.5886	-1.5782	28.3696	5
/RAY/ 0.5789	-1.5782	28.7868	5
/RAY/ 0.5695	-1.5782	29.2066	5
/RAY/ 0.5516	-1.5782	30.0536	5
/RAY/ 0.5430	-1.5782	30.4806	5
/RAY/ 0.5346	-1.5782	30.9098	5
/RAY/ 0.5265	-1.5782	31.3410	5
/RAY/ 0.5186	-1.5782	31.7743	5
/RAY/ 0.5642	-1.5784	28.5164	5
/RAY/ 0.5550	-1.5784	28.9401	5
/RAY/ 0.5460	-1.5784	29.3662	5
/RAY/ 0.5373	-1.5784	29.7947	5
/RAY/ 0.5288	-1.5784	30.2253	5
/RAY/ 0.5206	-1.5784	30.6580	5
/RAY/ 0.5126	-1.5784	31.0928	5
/RAY/ 0.5048	-1.5784	31.5295	5
/RAY/ 0.6988	1.0121	29.4029	4
/RAY/ 0.7098	1.0258	29.6786	4
/RAY/ 0.7207	1.0389	29.9601	4
/RAY/ 0.7314	1.0515	30.2472	4
/RAY/ 0.7420	1.0635	30.5399	4
/RAY/ 0.7525	1.0750	30.8378	4
/RAY/ 0.3078	-0.0596	23.4373	1
/RAY/ 0.7855	1.0861	30.4259	4
/RAY/ 0.7741	1.0861	30.7815	4
/RAY/ 0.7628	1.0861	31.1410	4
/RAY/ 0.3139	0.0109	22.9575	1
/RAY/ 0.3073	0.0109	23.4336	1
/RAY/ 0.8195	1.0967	30.0500	4
/RAY/ 0.8075	1.0967	30.3935	4
/RAY/ 0.7957	1.0967	30.7413	4
/RAY/ 0.7843	1.0967	31.0932	4
/RAY/ 0.7730	1.0967	31.4492	4
/RAY/ 0.3149	0.0812	22.9646	1
/RAY/ 0.3083	0.0812	23.4405	1
/RAY/ 0.8418	1.1069	30.0422	4
/RAY/ 0.8295	1.1069	30.3775	4
/RAY/ 0.8175	1.1069	30.7173	4
/RAY/ 0.3173	0.1508	22.9826	1
/RAY/ 0.8516	1.1167	30.3780	4
/RAY/ 0.8394	1.1167	30.7096	4
/RAY/ 0.3211	0.2189	23.0115	1
/RAY/ 0.3143	0.2189	23.4864	1
/RAY/ 0.8738	1.1261	30.3949	4
/RAY/ 0.8613	1.1261	30.7182	4
/RAY/ 0.3194	0.2850	23.5253	1
/RAY/ 0.3128	0.2850	24.0005	1
/RAY/ 0.3066	0.2850	24.4767	1
/RAY/ 0.3005	0.2850	24.9539	1
/RAY/ 0.2947	0.2850	25.4319	1
/RAY/ 0.2891	0.2850	25.9108	1
/RAY/ 0.8832	1.1351	30.7431	4
/RAY/ 0.8708	1.1351	31.0628	4
/RAY/ 0.3065	0.3487	25.0005	1
/RAY/ 0.3005	0.3487	25.4776	1
/RAY/ 0.2948	0.3487	25.9556	1
/RAY/ 0.2893	0.3487	26.4345	1
/RAY/ 0.8925	1.1438	31.0954	4
/RAY/ 0.8801	1.1438	31.4116	4
/RAY/ 0.3017	0.4095	26.0100	1
/RAY/ 0.2960	0.4095	26.4879	1
/RAY/ 0.2906	0.4095	26.9665	1
/RAY/ 0.8893	1.1522	31.7644	4
/RAY/ 0.2982	0.4673	27.0281	1
/RAY/ 0.2928	0.4673	27.5065	1
/RAY/ 0.5886	-1.5492	31.9772	5
/RAY/ 0.6855	-1.5485	27.2532	5
/RAY/ 0.5842	-1.5485	31.2842	5
/RAY/ 0.5755	-1.5485	31.7024	5
/RAY/ 0.6712	-1.5479	26.9395	5
/RAY/ 0.5796	-1.5479	30.5917	5
/RAY/ 0.5707	-1.5479	31.0113	5
/RAY/ 0.5621	-1.5479	31.4332	5
/RAY/ 0.6565	-1.5472	26.6315	5
/RAY/ 0.6452	-1.5472	27.0293	5
/RAY/ 0.5658	-1.5472	30.3209	5
/RAY/ 0.5570	-1.5472	30.7441	5
/RAY/ 0.5486	-1.5472	31.1696	5
/RAY/ 0.6414	-1.5464	26.3294	5
/RAY/ 0.6302	-1.5464	26.7317	5
/RAY/ 0.6194	-1.5464	27.1373	5
/RAY/ 0.6088	-1.5464	27.5459	5
/RAY/ 0.5986	-1.5464	27.9575	5
/RAY/ 0.5887	-1.5464	28.3720	5
/RAY/ 0.5790	-1.5464	28.7892	5
/RAY/ 0.5606	-1.5464	29.6312	5
/RAY/ 0.5517	-1.5464	30.0559	5
/RAY/ 0.5431	-1.5464	30.4828	5
/RAY/ 0.6260	-1.5456	26.0334	5
/RAY/ 0.6150	-1.5456	26.4402	5
/RAY/ 0.6042	-1.5456	26.8502	5
/RAY/ 0.5938	-1.5456	27.2631	5
/RAY/ 0.5837	-1.5456	27.6790	5
/RAY/ 0.5739	-1.5456	28.0975	5
/RAY/ 0.5644	-1.5456	28.5187	5
/RAY/ 0.5551	-1.5456	28.9424	5
/RAY/ 0.5462	-1.5456	29.3685	5
/RAY/ 0.5374	-1.5456	29.7969	5
/RAY/ 0.6103	-1.5448	25.7437	5
/RAY/ 0.5994	-1.5448	26.1550	5
/RAY/ 0.5887	-1.5448	26.5694	5
/RAY/ 0.5784	-1.5448	26.9866	5
/RAY/ 0.6950	0.9754	29.3090	4
/RAY/ 0.7058	0.9900	29.5771	4
/RAY/ 0.7165	1.0040	29.8512	4
/RAY/ 0.7271	1.0174	30.1311	4
/RAY/ 0.7376	1.0303	30.4166	4
/RAY/ 0.7480	1.0426	30.7076	4
/RAY/ 0.6861	2.9018	23.4752	2
/RAY/ 0.7582	1.0544	31.0040	4
/RAY/ 0.7040	2.8694	23.1722	2
/RAY/ 0.6902	2.8694	23.5556	2
/RAY/ 0.7683	1.0657	31.3055	4
/RAY/ 0.7086	2.8376	23.2644	2
/RAY/ 0.6949	2.8376	23.6463	2
/RAY/ 0.8128	1.0766	30.5621	4
/RAY/ 0.8010	1.0766	30.9080	4
/RAY/ 0.7895	1.0766	31.2580	4
/RAY/ 0.7783	1.0766	31.6121	4
/RAY/ 0.7280	2.8064	22.9913	2
/RAY/ 0.7137	2.8064	23.3670	2
/RAY/ 0.8346	1.0871	30.5462	4
/RAY/ 0.8226	1.0871	30.8842	4
/RAY/ 0.7335	2.7759	23.1059	2
/RAY/ 0.7193	2.7759	23.4797	2
/RAY/ 0.7055	2.7759	23.8581	2
/RAY/ 0.6921	2.7759	24.2410	2
/RAY/ 0.8565	1.0972	30.5466	4
/RAY/ 0.8442	1.0972	30.8765	4
/RAY/ 0.3411	0.2049	23.1704	1
/RAY/ 0.7252	2.7461	23.6025	2
/RAY/ 0.7114	2.7461	23.9790	2
/RAY/ 0.6980	2.7461	24.3599	2
/RAY/ 0.6850	2.7461	24.7451	2
/RAY/ 0.6724	2.7461	25.1343	2
/RAY/ 0.6602	2.7461	25.5274	2
/RAY/ 0.6484	2.7461	25.9241	2
/RAY/ 0.8659	1.1069	30.8850	4
/RAY/ 0.3387	0.2672	23.6808	1
/RAY/ 0.7176	2.7170	24.1096	2
/RAY/ 0.7042	2.7170	24.4885	2
/RAY/ 0.6912	2.7170	24.8717	2
/RAY/ 0.6786	2.7170	25.2590	2
/RAY/ 0.6663	2.7170	25.6501	2
/RAY/ 0.6545	2.7170	26.0450	2
/RAY/ 0.6429	2.7170	26.4434	2
/RAY/ 0.8752	1.1162	31.2278	4
/RAY/ 0.6728	2.6886	25.7820	2
/RAY/ 0.6609	2.6886	26.1749	2
/RAY/ 0.6493	2.6886	26.5714	2
/RAY/ 0.6381	2.6886	26.9713	2
/RAY/ 0.5341	2.6886	31.5595	2
/RAY/ 0.6676	2.6610	26.3136	2
/RAY/ 0.6561	2.6610	26.7080	2
/RAY/ 0.6448	2.6610	27.1060	2
/RAY/ 0.5402	2.6610	31.6746	2
/RAY/ 0.6630	2.6342	26.8533	2
/RAY/ 0.6518	2.6342	27.2491	2
/RAY/ 0.5549	2.6342	31.3712	2
/RAY/ 0.5466	2.6342	31.7972	2
/RAY/ 0.6861	-1.5196	27.2648	5
/RAY/ 0.5936	-1.5196	30.8786	5
/RAY/ 0.5847	-1.5196	31.2943	5
/RAY/ 0.5760	-1.5196	31.7124	5
/RAY/ 0.6717	-1.5181	26.9513	5
/RAY/ 0.5801	-1.5181	30.6021	5
/RAY/ 0.5712	-1.5181	31.0215	5
/RAY/ 0.6570	-1.5164	26.6434	5
/RAY/ 0.5753	-1.5164	29.9106	5
/RAY/ 0.5663	-1.5164	30.3313	5
/RAY/ 0.6420	-1.5147	26.3415	5
/RAY/ 0.5702	-1.5147	29.2198	5
/RAY/ 0.5611	-1.5147	29.6419	5
/RAY/ 0.5523	-1.5147	30.0664	5
/RAY/ 0.6267	-1.5129	26.0456	5
/RAY/ 0.5944	-1.5129	27.2748	5
/RAY/ 0.5843	-1.5129	27.6904	5
/RAY/ 0.5745	-1.5129	28.1088	5
/RAY/ 0.5650	-1.5129	28.5298	5
/RAY/ 0.5557	-1.5129	28.9534	5
/RAY/ 0.5468	-1.5129	29.3793	5
/RAY/ 0.6110	-1.5109	25.7561	5
/RAY/ 0.6000	-1.5109	26.1672	5
/RAY/ 0.5894	-1.5109	26.5813	5
/RAY/ 0.5791	-1.5109	26.9984	5
/RAY/ 0.5691	-1.5109	27.4182	5
/RAY/ 0.5595	-1.5109	27.8407	5
/RAY/ 0.5501	-1.5109	28.2657	5
/RAY/ 0.5841	-1.5088	25.8886	5
/RAY/ 0.5736	-1.5088	26.3072	5
/RAY/ 0.5635	-1.5088	26.7285	5
/RAY/ 0.5536	-1.5088	27.1525	5
/RAY/ 0.5441	-1.5088	27.5791	5
/RAY/ 0.5679	-1.5066	25.6168	5
/RAY/ 0.5575	-1.5066	26.0397	5
/RAY/ 0.5475	-1.5066	26.4653	5
/RAY/ 0.5379	-1.5066	26.8935	5
/RAY/ 0.5285	-1.5066	27.3241	5
/RAY/ 0.5513	-1.5042	25.3520	5
/RAY/ 0.5411	-1.5042	25.7792	5
/RAY/ 0.5313	-1.5042	26.2091	5
/RAY/ 0.5218	-1.5042	26.6414	5
/RAY/ 0.6918	0.9381	29.2319	4
/RAY/ 0.7024	0.9537	29.4922	4
/RAY/ 0.7129	0.9685	29.7587	4
/RAY/ 0.7345	0.9828	29.6582	4
/RAY/ 0.7233	0.9828	30.0311	4
/RAY/ 0.7337	0.9964	30.3094	4
/RAY/ 0.7439	1.0096	30.5933	4
/RAY/ 0.7653	1.0221	30.5201	4
/RAY/ 0.7540	1.0221	30.8826	4
/RAY/ 0.6699	2.8936	23.1708	2
/RAY/ 0.7640	1.0342	31.1773	4
/RAY/ 0.6743	2.8602	23.2523	2
/RAY/ 0.7852	1.0459	31.1216	4
/RAY/ 0.7739	1.0459	31.4772	4
/RAY/ 0.6929	2.8274	22.9573	2
/RAY/ 0.6792	2.8274	23.3442	2
/RAY/ 0.8302	1.0570	30.3983	4
/RAY/ 0.8182	1.0570	30.7379	4
/RAY/ 0.8064	1.0570	31.0818	4
/RAY/ 0.7949	1.0570	31.4299	4
/RAY/ 0.7837	1.0570	31.7821	4
/RAY/ 0.6983	2.7953	23.0612	2
/RAY/ 0.6846	2.7953	23.4464	2
/RAY/ 0.6713	2.7953	23.8358	2
/RAY/ 0.6585	2.7953	24.2293	2
/RAY/ 0.8520	1.0678	30.3905	4
/RAY/ 0.8398	1.0678	30.7221	4
/RAY/ 0.8278	1.0678	31.0581	4
/RAY/ 0.7041	2.7640	23.1754	2
/RAY/ 0.6904	2.7640	23.5587	2
/RAY/ 0.6771	2.7640	23.9464	2
/RAY/ 0.6642	2.7640	24.3381	2
/RAY/ 0.6518	2.7640	24.7337	2
/RAY/ 0.6397	2.7640	25.1330	2
/RAY/ 0.8614	1.0781	30.7225	4
/RAY/ 0.8492	1.0781	31.0505	4
/RAY/ 0.6833	2.7334	24.0668	2
/RAY/ 0.6704	2.7334	24.4566	2
/RAY/ 0.6579	2.7334	24.8503	2
/RAY/ 0.6458	2.7334	25.2478	2
/RAY/ 0.6341	2.7334	25.6489	2
/RAY/ 0.6227	2.7334	26.0534	2
/RAY/ 0.8707	1.0881	31.0590	4
/RAY/ 0.6405	2.7036	25.7710	2
/RAY/ 0.6291	2.7036	26.1736	2
/RAY/ 0.6180	2.7036	26.5796	2
/RAY/ 0.5238	2.7036	30.7914	2
/RAY/ 0.5158	2.7036	31.2254	2
/RAY/ 0.6358	2.6746	26.3029	2
/RAY/ 0.6247	2.6746	26.7068	2
/RAY/ 0.5218	2.6746	31.3338	2
/RAY/ 0.6316	2.6464	26.8428	2
/RAY/ 0.6208	2.6464	27.2479	2
/RAY/ 0.5282	2.6464	31.4497	2
/RAY/ 0.6389	2.6191	26.9874	2
/RAY/ 0.6280	2.6191	27.3904	2
/RAY/ 0.5515	2.6191	30.7171	2
/RAY/ 0.5430	2.6191	31.1441	2
/RAY/ 0.5349	2.6191	31.5732	2
/RAY/ 0.6465	2.5926	27.1404	2
/RAY/ 0.6355	2.5926	27.5411	2
/RAY/ 0.5585	2.5926	30.8516	2
/RAY/ 0.5500	2.5926	31.2768	2
/RAY/ 0.6727	-1.4883	26.9723	5
/RAY/ 0.5901	-1.4883	30.2039	5
/RAY/ 0.5810	-1.4883	30.6206	5
/RAY/ 0.6581	-1.4858	26.6647	5
/RAY/ 0.5763	-1.4858	29.9295	5
/RAY/ 0.5673	-1.4858	30.3500	5
/RAY/ 0.6431	-1.4831	26.3630	5
/RAY/ 0.5713	-1.4831	29.2392	5
/RAY/ 0.5622	-1.4831	29.6610	5
/RAY/ 0.6278	-1.4803	26.0674	5
/RAY/ 0.5661	-1.4803	28.5497	5
/RAY/ 0.5568	-1.4803	28.9729	5
/RAY/ 0.6122	-1.4772	25.7781	5
/RAY/ 0.6012	-1.4772	26.1888	5
/RAY/ 0.5606	-1.4772	27.8611	5
/RAY/ 0.5512	-1.4772	28.2858	5
/RAY/ 0.5854	-1.4740	25.9105	5
/RAY/ 0.5453	-1.4740	27.5996	5
/RAY/ 0.5692	-1.4705	25.6390	5
/RAY/ 0.5392	-1.4705	26.9146	5
/RAY/ 0.5298	-1.4705	27.3449	5
/RAY/ 0.5527	-1.4667	25.3743	5
/RAY/ 0.5425	-1.4667	25.8012	5
/RAY/ 0.5327	-1.4667	26.2307	5
/RAY/ 0.5232	-1.4667	26.6626	5
/RAY/ 0.5139	-1.4667	27.0969	5
/RAY/ 0.6997	0.9169	29.4241	4
/RAY/ 0.7099	0.9326	29.6828	4
/RAY/ 0.7202	0.9477	29.9476	4
/RAY/ 0.7303	0.9621	30.2183	4
/RAY/ 0.7404	0.9760	30.4948	4
/RAY/ 0.7504	0.9894	30.7770	4
/RAY/ 0.7603	1.0022	31.0646	4
/RAY/ 0.6533	2.8847	22.8734	2
/RAY/ 0.7700	1.0145	31.3576	4
/RAY/ 0.6580	2.8503	22.9559	2
/RAY/ 0.8385	1.0264	29.9296	4
/RAY/ 0.8262	1.0264	30.2662	4
/RAY/ 0.8142	1.0264	30.6073	4
/RAY/ 0.8024	1.0264	30.9527	4
/RAY/ 0.7909	1.0264	31.3022	4
/RAY/ 0.7797	1.0264	31.6558	4
/RAY/ 0.6632	2.8165	23.0490	2
/RAY/ 0.6500	2.8165	23.4450	2
/RAY/ 0.8605	1.0378	29.9217	4
/RAY/ 0.8479	1.0378	30.2502	4
/RAY/ 0.8357	1.0378	30.5832	4
/RAY/ 0.8237	1.0378	30.9208	4
/RAY/ 0.8120	1.0378	31.2627	4
/RAY/ 0.8005	1.0378	31.6088	4
/RAY/ 0.6689	2.7835	23.1525	2
/RAY/ 0.6557	2.7835	23.5468	2
/RAY/ 0.6430	2.7835	23.9450	2
/RAY/ 0.6307	2.7835	24.3470	2
/RAY/ 0.5019	2.7835	29.8438	2
/RAY/ 0.8698	1.0488	30.2506	4
/RAY/ 0.8573	1.0488	30.5755	4
/RAY/ 0.8451	1.0488	30.9051	4
/RAY/ 0.6491	2.7513	24.0550	2
/RAY/ 0.6367	2.7513	24.4552	2
/RAY/ 0.6247	2.7513	24.8591	2
/RAY/ 0.6132	2.7513	25.2663	2
/RAY/ 0.5072	2.7513	29.9322	2
/RAY/ 0.4992	2.7513	30.3702	2
/RAY/ 0.4915	2.7513	30.8101	2
/RAY/ 0.6312	2.7199	24.9751	2
/RAY/ 0.6195	2.7199	25.3805	2
/RAY/ 0.6083	2.7199	25.7892	2
/RAY/ 0.5974	2.7199	26.2011	2
/RAY/ 0.5130	2.7199	30.0286	2
/RAY/ 0.5049	2.7199	30.4652	2
/RAY/ 0.4971	2.7199	30.9038	2
/RAY/ 0.6150	2.6894	25.9107	2
/RAY/ 0.6040	2.6894	26.3207	2
/RAY/ 0.5110	2.6894	30.5682	2
/RAY/ 0.5031	2.6894	31.0053	2
/RAY/ 0.6110	2.6598	26.4492	2
/RAY/ 0.6003	2.6598	26.8602	2
/RAY/ 0.5174	2.6598	30.6789	2
/RAY/ 0.5094	2.6598	31.1144	2
/RAY/ 0.6184	2.6310	26.5865	2
/RAY/ 0.6076	2.6310	26.9954	2
/RAY/ 0.5241	2.6310	30.7973	2
/RAY/ 0.5161	2.6310	31.2312	2
/RAY/ 0.6152	2.6032	27.1392	2
/RAY/ 0.5394	2.6032	30.4933	2
/RAY/ 0.5311	2.6032	30.9234	2
/RAY/ 0.5230	2.6032	31.3556	2
/RAY/ 0.6339	2.5762	26.8869	2
/RAY/ 0.6230	2.5762	27.2913	2
/RAY/ 0.5554	2.5762	30.2029	2
/RAY/ 0.5468	2.5762	30.6288	2
/RAY/ 0.6741	-1.4588	27.0026	5
/RAY/ 0.6627	-1.4588	27.3950	5
/RAY/ 0.5914	-1.4588	30.2309	5
/RAY/ 0.5823	-1.4588	30.6473	5
/RAY/ 0.6596	-1.4554	26.6953	5
/RAY/ 0.5777	-1.4554	29.9568	5
/RAY/ 0.6447	-1.4517	26.3940	5
/RAY/ 0.5728	-1.4517	29.2671	5
/RAY/ 0.5636	-1.4517	29.6886	5
/RAY/ 0.6295	-1.4479	26.0987	5
/RAY/ 0.6184	-1.4479	26.5045	5
/RAY/ 0.5677	-1.4479	28.5783	5
/RAY/ 0.5584	-1.4479	29.0011	5
/RAY/ 0.6140	-1.4437	25.8097	5
/RAY/ 0.6030	-1.4437	26.2200	5
/RAY/ 0.5623	-1.4437	27.8904	5
/RAY/ 0.5529	-1.4437	28.3147	5
/RAY/ 0.5872	-1.4393	25.9420	5
/RAY/ 0.5471	-1.4393	27.6292	5
/RAY/ 0.5378	-1.4393	28.0575	5
/RAY/ 0.5712	-1.4346	25.6708	5
/RAY/ 0.5608	-1.4346	26.0928	5
/RAY/ 0.5316	-1.4346	27.3747	5
/RAY/ 0.5548	-1.4295	25.4065	5
/RAY/ 0.5446	-1.4295	25.8329	5
/RAY/ 0.5347	-1.4295	26.2618	5
/RAY/ 0.5252	-1.4295	26.6933	5
/RAY/ 0.5159	-1.4295	27.1270	5
/RAY/ 0.5183	-1.4241	26.0132	5
/RAY/ 0.5090	-1.4241	26.4486	5
/RAY/ 0.4999	-1.4241	26.8864	5
/RAY/ 0.7076	0.8962	29.6236	4
/RAY/ 0.7176	0.9121	29.8805	4
/RAY/ 0.7276	0.9274	30.1435	4
/RAY/ 0.7374	0.9421	30.4125	4
/RAY/ 0.7472	0.9562	30.6873	4
/RAY/ 0.8035	0.9697	29.5458	4
/RAY/ 0.7914	0.9697	29.8951	4
/RAY/ 0.7797	0.9697	30.2486	4
/RAY/ 0.7570	0.9697	30.9677	4
/RAY/ 0.6190	2.9116	22.9157	2
/RAY/ 0.8254	0.9828	29.5039	4
/RAY/ 0.8131	0.9828	29.8453	4
/RAY/ 0.8011	0.9828	30.1911	4
/RAY/ 0.7893	0.9828	30.5412	4
/RAY/ 0.7778	0.9828	30.8954	4
/RAY/ 0.7666	0.9828	31.2536	4
/RAY/ 0.6363	2.8753	22.5831	2
/RAY/ 0.8475	0.9953	29.4790	4
/RAY/ 0.8349	0.9953	29.8123	4
/RAY/ 0.8226	0.9953	30.1502	4
/RAY/ 0.8106	0.9953	30.4925	4
/RAY/ 0.7989	0.9953	30.8392	4
/RAY/ 0.7874	0.9953	31.1900	4
/RAY/ 0.7761	0.9953	31.5448	4
/RAY/ 0.6413	2.8397	22.6666	2
/RAY/ 0.4781	2.8397	29.4685	2
/RAY/ 0.8568	1.0074	29.7959	4
/RAY/ 0.8443	1.0074	30.1257	4
/RAY/ 0.8320	1.0074	30.4602	4
/RAY/ 0.8200	1.0074	30.7991	4
/RAY/ 0.8083	1.0074	31.1423	4
/RAY/ 0.7968	1.0074	31.4898	4
/RAY/ 0.7856	1.0074	31.8413	4
/RAY/ 0.6468	2.8049	22.7609	2
/RAY/ 0.6338	2.8049	23.1619	2
/RAY/ 0.6212	2.8049	23.5666	2
/RAY/ 0.4908	2.8049	29.0992	2
/RAY/ 0.4829	2.8049	29.5411	2
/RAY/ 0.4751	2.8049	29.9848	2
/RAY/ 0.4676	2.8049	30.4303	2
/RAY/ 0.6398	2.7709	23.2649	2
/RAY/ 0.6272	2.7709	23.6679	2
/RAY/ 0.6150	2.7709	24.0745	2
/RAY/ 0.6032	2.7709	24.4846	2
/RAY/ 0.4961	2.7709	29.1812	2
/RAY/ 0.4880	2.7709	29.6219	2
/RAY/ 0.4802	2.7709	30.0645	2
/RAY/ 0.6214	2.7378	24.1839	2
/RAY/ 0.6095	2.7378	24.5922	2
/RAY/ 0.5981	2.7378	25.0038	2
/RAY/ 0.5870	2.7378	25.4186	2
/RAY/ 0.5018	2.7378	29.2716	2
/RAY/ 0.4937	2.7378	29.7109	2
/RAY/ 0.6048	2.7056	25.1191	2
/RAY/ 0.5937	2.7056	25.5320	2
/RAY/ 0.5829	2.7056	25.9480	2
/RAY/ 0.5078	2.7056	29.3702	2
/RAY/ 0.4997	2.7056	29.8081	2
/RAY/ 0.4918	2.7056	30.2479	2
/RAY/ 0.5899	2.6743	26.0688	2
/RAY/ 0.5794	2.6743	26.4857	2
/RAY/ 0.5143	2.6743	29.4769	2
/RAY/ 0.5061	2.6743	29.9133	2
/RAY/ 0.4981	2.6743	30.3515	2
/RAY/ 0.5972	2.6440	26.1985	2
/RAY/ 0.5867	2.6440	26.6135	2
/RAY/ 0.5128	2.6440	30.0264	2
/RAY/ 0.5048	2.6440	30.4631	2
/RAY/ 0.5943	2.6147	26.7499	2
/RAY/ 0.5118	2.6147	30.5823	2
/RAY/ 0.6022	2.5863	26.8950	2
/RAY/ 0.5273	2.5863	30.2762	2
/RAY/ 0.5191	2.5863	30.7093	2
/RAY/ 0.6104	2.5589	27.0485	2
/RAY/ 0.5435	2.5589	29.9836	2
/RAY/ 0.5350	2.5589	30.4127	2
/RAY/ 0.6297	2.5325	26.8046	2
/RAY/ 0.6189	2.5325	27.2103	2
/RAY/ 0.5514	2.5325	30.1297	2
/RAY/ 0.6615	-1.4251	26.7353	5
/RAY/ 0.6502	-1.4251	27.1315	5
/RAY/ 0.5795	-1.4251	29.9924	5
/RAY/ 0.6467	-1.4206	26.4344	5
/RAY/ 0.5747	-1.4206	29.3036	5
/RAY/ 0.5655	-1.4206	29.7245	5
/RAY/ 0.6316	-1.4157	26.1396	5
/RAY/ 0.6205	-1.4157	26.5447	5
/RAY/ 0.5697	-1.4157	28.6156	5
/RAY/ 0.5604	-1.4157	29.0379	5
/RAY/ 0.5514	-1.4157	29.4626	5
/RAY/ 0.6052	-1.4105	26.2607	5
/RAY/ 0.5550	-1.4105	28.3523	5
/RAY/ 0.5459	-1.4105	28.7785	5
/RAY/ 0.5896	-1.4050	25.9831	5
/RAY/ 0.5494	-1.4050	27.6678	5
/RAY/ 0.5401	-1.4050	28.0955	5
/RAY/ 0.5737	-1.3991	25.7123	5
/RAY/ 0.5633	-1.3991	26.1337	5
/RAY/ 0.5341	-1.3991	27.4137	5
/RAY/ 0.5249	-1.3991	27.8452	5
/RAY/ 0.5472	-1.3928	25.8741	5
/RAY/ 0.5373	-1.3928	26.3024	5
/RAY/ 0.5185	-1.3928	27.1663	5
/RAY/ 0.5211	-1.3859	26.0541	5
/RAY/ 0.5117	-1.3859	26.4890	5
/RAY/ 0.5026	-1.3859	26.9260	5
/RAY/ 0.7268	0.8763	29.4545	4
/RAY/ 0.7157	0.8763	29.8300	4
/RAY/ 0.7365	0.8923	29.7129	4
/RAY/ 0.7254	0.8923	30.0852	4
/RAY/ 0.7350	0.9078	30.3465	4
/RAY/ 0.7446	0.9226	30.6137	4
/RAY/ 0.8130	0.9369	29.1150	4
/RAY/ 0.8007	0.9369	29.4609	4
/RAY/ 0.7886	0.9369	29.8111	4
/RAY/ 0.7769	0.9369	30.1656	4
/RAY/ 0.7654	0.9369	30.5242	4
/RAY/ 0.7542	0.9369	30.8867	4
/RAY/ 0.5735	2.9409	23.4089	2
/RAY/ 0.5621	2.9409	23.8304	2
/RAY/ 0.8351	0.9506	29.0725	4
/RAY/ 0.8225	0.9506	29.4104	4
/RAY/ 0.8102	0.9506	29.7528	4
/RAY/ 0.7864	0.9506	30.4508	4
/RAY/ 0.7749	0.9506	30.8061	4
/RAY/ 0.7636	0.9506	31.1653	4
/RAY/ 0.6015	2.9027	22.6369	2
/RAY/ 0.5892	2.9027	23.0509	2
/RAY/ 0.5774	2.9027	23.4682	2
/RAY/ 0.5660	2.9027	23.8887	2
/RAY/ 0.8573	0.9638	29.0471	4
/RAY/ 0.8444	0.9638	29.3768	4
/RAY/ 0.8318	0.9638	29.7112	4
/RAY/ 0.8195	0.9638	30.0503	4
/RAY/ 0.7958	0.9638	30.7415	4
/RAY/ 0.7843	0.9638	31.0935	4
/RAY/ 0.7730	0.9638	31.4494	4
/RAY/ 0.6189	2.8651	22.3002	2
/RAY/ 0.6061	2.8651	22.7093	2
/RAY/ 0.5938	2.8651	23.1220	2
/RAY/ 0.5819	2.8651	23.5381	2
/RAY/ 0.5705	2.8651	23.9573	2
/RAY/ 0.4592	2.8651	29.1876	2
/RAY/ 0.4518	2.8651	29.6366	2
/RAY/ 0.8411	0.9766	30.0174	4
/RAY/ 0.6242	2.8283	22.3848	2
/RAY/ 0.6114	2.8283	22.7924	2
/RAY/ 0.5990	2.8283	23.2036	2
/RAY/ 0.5871	2.8283	23.6182	2
/RAY/ 0.4714	2.8283	28.8060	2
/RAY/ 0.4637	2.8283	29.2523	2
/RAY/ 0.4562	2.8283	29.7004	2
/RAY/ 0.6301	2.7924	22.4803	2
/RAY/ 0.6172	2.7924	22.8862	2
/RAY/ 0.6048	2.7924	23.2957	2
/RAY/ 0.5928	2.7924	23.7087	2
/RAY/ 0.4765	2.7924	28.8802	2
/RAY/ 0.4686	2.7924	29.3254	2
/RAY/ 0.6111	2.7574	23.3981	2
/RAY/ 0.5990	2.7574	23.8093	2
/RAY/ 0.5874	2.7574	24.2239	2
/RAY/ 0.4901	2.7574	28.5208	2
/RAY/ 0.4820	2.7574	28.9629	2
/RAY/ 0.5941	2.7234	24.3327	2
/RAY/ 0.5828	2.7234	24.7486	2
/RAY/ 0.5718	2.7234	25.1676	2
/RAY/ 0.4961	2.7234	28.6132	2
/RAY/ 0.4879	2.7234	29.0539	2
/RAY/ 0.5788	2.6903	25.2822	2
/RAY/ 0.5682	2.6903	25.7022	2
/RAY/ 0.5026	2.6903	28.7141	2
/RAY/ 0.4943	2.6903	29.1532	2
/RAY/ 0.5756	2.6583	25.8241	2
/RAY/ 0.5652	2.6583	26.2450	2
/RAY/ 0.5011	2.6583	29.2608	2
/RAY/ 0.4930	2.6583	29.7003	2
/RAY/ 0.5728	2.6273	26.3738	2
/RAY/ 0.5082	2.6273	29.3764	2
/RAY/ 0.5001	2.6273	29.8142	2
/RAY/ 0.4921	2.6273	30.2540	2
/RAY/ 0.5808	2.5974	26.5115	2
/RAY/ 0.5075	2.5974	29.9361	2
/RAY/ 0.4995	2.5974	30.3741	2
/RAY/ 0.5892	2.5685	26.6579	2
/RAY/ 0.5789	2.5685	27.0750	2
/RAY/ 0.5152	2.5685	30.0658	2
/RAY/ 0.5071	2.5685	30.5019	2
/RAY/ 0.5977	2.5407	26.8128	2
/RAY/ 0.5315	2.5407	29.7711	2
/RAY/ 0.5231	2.5407	30.2032	2
/RAY/ 0.6066	2.5139	26.9760	2
/RAY/ 0.5398	2.5139	29.9182	2
/RAY/ 0.5314	2.5139	30.3482	2
/RAY/ 0.6264	2.4880	26.7409	2
/RAY/ 0.6156	2.4880	27.1475	2
/RAY/ 0.5817	-1.3951	30.0363	5
/RAY/ 0.6492	-1.3897	26.4841	5
/RAY/ 0.5679	-1.3897	29.7688	5
/RAY/ 0.6343	-1.3839	26.1899	5
/RAY/ 0.6231	-1.3839	26.5943	5
/RAY/ 0.5629	-1.3839	29.0832	5
/RAY/ 0.5538	-1.3839	29.5073	5
/RAY/ 0.6190	-1.3777	25.9020	5
/RAY/ 0.6080	-1.3777	26.3108	5
/RAY/ 0.5577	-1.3777	28.3987	5
/RAY/ 0.5485	-1.3777	28.8242	5
/RAY/ 0.5396	-1.3777	29.2520	5
/RAY/ 0.5925	-1.3711	26.0338	5
/RAY/ 0.5429	-1.3711	28.1423	5
/RAY/ 0.5338	-1.3711	28.5716	5
/RAY/ 0.5767	-1.3640	25.7635	5
/RAY/ 0.5663	-1.3640	26.1841	5
/RAY/ 0.5370	-1.3640	27.4617	5
/RAY/ 0.5278	-1.3640	27.8925	5
/RAY/ 0.5607	-1.3565	25.5002	5
/RAY/ 0.5504	-1.3565	25.9250	5
/RAY/ 0.5405	-1.3565	26.3525	5
/RAY/ 0.5216	-1.3565	27.2148	5
/RAY/ 0.5126	-1.3565	27.6494	5
/RAY/ 0.5244	-1.3483	26.1047	5
/RAY/ 0.5150	-1.3483	26.5386	5
/RAY/ 0.5059	-1.3483	26.9749	5
/RAY/ 0.4970	-1.3483	27.4133	5
/RAY/ 0.7559	0.8731	29.5614	4
/RAY/ 0.7444	0.8731	29.9272	4
/RAY/ 0.7332	0.8731	30.2968	4
/RAY/ 0.5055	3.0554	24.7606	2
/RAY/ 0.4959	3.0554	25.1993	2
/RAY/ 0.4777	3.0554	26.0831	2
/RAY/ 0.8966	0.8887	26.4490	4
/RAY/ 0.7653	0.8887	29.8272	4
/RAY/ 0.7538	0.8887	30.1898	4
/RAY/ 0.7426	0.8887	30.5563	4
/RAY/ 0.5384	3.0141	23.4868	2
/RAY/ 0.4978	3.0141	25.2247	2
/RAY/ 0.4885	3.0141	25.6651	2
/RAY/ 0.4795	3.0141	26.1077	2
/RAY/ 0.7984	0.9037	29.3927	4
/RAY/ 0.7864	0.9037	29.7438	4
/RAY/ 0.7746	0.9037	30.0990	4
/RAY/ 0.7631	0.9037	30.4584	4
/RAY/ 0.7519	0.9037	30.8217	4
/RAY/ 0.5411	2.9731	23.5247	2
/RAY/ 0.5304	2.9731	23.9547	2
/RAY/ 0.4567	2.9731	27.4797	2
/RAY/ 0.8326	0.9181	28.9948	4
/RAY/ 0.8200	0.9181	29.3335	4
/RAY/ 0.8077	0.9181	29.6769	4
/RAY/ 0.7957	0.9181	30.0246	4
/RAY/ 0.7839	0.9181	30.3766	4
/RAY/ 0.7724	0.9181	30.7328	4
/RAY/ 0.7612	0.9181	31.0928	4
/RAY/ 0.5445	2.9328	23.5732	2
/RAY/ 0.5338	2.9328	24.0022	2
/RAY/ 0.4367	2.9328	28.8731	2
/RAY/ 0.8418	0.9320	29.2914	4
/RAY/ 0.8292	0.9320	29.6268	4
/RAY/ 0.5486	2.8931	23.6321	2
/RAY/ 0.5378	2.8931	24.0601	2
/RAY/ 0.4402	2.8931	28.9213	2
/RAY/ 0.4330	2.8931	29.3744	2
/RAY/ 0.5647	2.8542	23.2775	2
/RAY/ 0.5534	2.8542	23.7014	2
/RAY/ 0.5425	2.8542	24.1282	2
/RAY/ 0.4519	2.8542	28.5273	2
/RAY/ 0.4444	2.8542	28.9779	2
/RAY/ 0.5702	2.8161	23.3586	2
/RAY/ 0.5588	2.8161	23.7811	2
/RAY/ 0.5479	2.8161	24.2065	2
/RAY/ 0.4567	2.8161	28.5935	2
/RAY/ 0.4491	2.8161	29.0431	2
/RAY/ 0.5762	2.7790	23.4501	2
/RAY/ 0.5648	2.7790	23.8709	2
/RAY/ 0.4698	2.7790	28.2216	2
/RAY/ 0.4619	2.7790	28.6683	2
/RAY/ 0.5828	2.7430	23.5518	2
/RAY/ 0.5714	2.7430	23.9709	2
/RAY/ 0.5603	2.7430	24.3929	2
/RAY/ 0.4757	2.7430	28.3062	2
/RAY/ 0.4677	2.7430	28.7516	2
/RAY/ 0.5784	2.7079	24.0808	2
/RAY/ 0.5673	2.7079	24.5010	2
/RAY/ 0.5565	2.7079	24.9241	2
/RAY/ 0.4820	2.7079	28.3993	2
/RAY/ 0.5747	2.6740	24.6187	2
/RAY/ 0.5639	2.6740	25.0398	2
/RAY/ 0.5534	2.6740	25.4638	2
/RAY/ 0.4888	2.6740	28.5009	2
/RAY/ 0.4807	2.6740	28.9433	2
/RAY/ 0.5611	2.6412	25.5869	2
/RAY/ 0.5509	2.6412	26.0116	2
/RAY/ 0.4960	2.6412	28.6109	2
/RAY/ 0.4878	2.6412	29.0516	2
/RAY/ 0.5692	2.6096	25.7191	2
/RAY/ 0.5589	2.6096	26.1416	2
/RAY/ 0.4952	2.6096	29.1681	2
/RAY/ 0.4872	2.6096	29.6090	2
/RAY/ 0.5673	2.5791	26.2805	2
/RAY/ 0.5031	2.5791	29.2927	2
/RAY/ 0.4950	2.5791	29.7317	2
/RAY/ 0.5760	2.5497	26.4281	2
/RAY/ 0.5030	2.5497	29.8623	2
/RAY/ 0.5850	2.5214	26.5844	2
/RAY/ 0.5113	2.5214	30.0006	2
/RAY/ 0.5942	2.4942	26.7490	2
/RAY/ 0.5282	2.4942	29.7137	2
/RAY/ 0.5199	2.4942	30.1466	2
/RAY/ 0.6144	2.4681	26.5118	2
/RAY/ 0.6037	2.4681	26.9220	2
/RAY/ 0.5371	2.4681	29.8695	2
/RAY/ 0.5287	2.4681	30.3002	2
/RAY/ 0.6521	-1.3591	26.5432	5
/RAY/ 0.5706	-1.3591	29.8214	5
/RAY/ 0.6373	-1.3524	26.2497	5
/RAY/ 0.5567	-1.3524	29.5604	5
/RAY/ 0.6222	-1.3453	25.9624	5
/RAY/ 0.6112	-1.3453	26.3703	5
/RAY/ 0.5515	-1.3453	28.8785	5
/RAY/ 0.5426	-1.3453	29.3056	5
/RAY/ 0.5959	-1.3376	26.0939	5
/RAY/ 0.5461	-1.3376	28.1979	5
/RAY/ 0.5371	-1.3376	28.6264	5
/RAY/ 0.5283	-1.3376	29.0571	5
/RAY/ 0.5803	-1.3295	25.8243	5
/RAY/ 0.5313	-1.3295	27.9486	5
/RAY/ 0.5223	-1.3295	28.3808	5
/RAY/ 0.5137	-1.3295	28.8152	5
/RAY/ 0.5645	-1.3207	25.5616	5
/RAY/ 0.5542	-1.3207	25.9854	5
/RAY/ 0.5442	-1.3207	26.4119	5
/RAY/ 0.5162	-1.3207	27.7060	5
/RAY/ 0.5074	-1.3207	28.1420	5
/RAY/ 0.5382	-1.3113	25.7340	5
/RAY/ 0.5284	-1.3113	26.1646	5
/RAY/ 0.5189	-1.3113	26.5976	5
/RAY/ 0.5097	-1.3113	27.0329	5
/RAY/ 0.5009	-1.3113	27.4705	5
/RAY/ 0.7755	0.8545	29.4260	4
/RAY/ 0.7638	0.8545	29.7851	4
/RAY/ 0.5180	3.0517	23.2089	2
/RAY/ 0.4975	3.0517	24.0828	2
/RAY/ 0.4878	3.0517	24.5233	2
/RAY/ 0.4784	3.0517	24.9661	2
/RAY/ 0.4606	3.0517	25.8580	2
/RAY/ 0.4521	3.0517	26.3068	2
/RAY/ 0.4440	3.0517	26.7575	2
/RAY/ 0.4361	3.0517	27.2098	2
/RAY/ 0.8614	0.8702	27.6516	4
/RAY/ 0.8479	0.8702	27.9798	4
/RAY/ 0.8217	0.8702	28.6513	4
/RAY/ 0.8091	0.8702	28.9941	4
/RAY/ 0.7967	0.8702	29.3414	4
/RAY/ 0.7847	0.8702	29.6931	4
/RAY/ 0.7729	0.8702	30.0490	4
/RAY/ 0.5201	3.0086	23.2365	2
/RAY/ 0.5096	3.0086	23.6717	2
/RAY/ 0.4898	3.0086	24.5494	2
/RAY/ 0.4803	3.0086	24.9918	2
/RAY/ 0.4713	3.0086	25.4362	2
/RAY/ 0.4625	3.0086	25.8827	2
/RAY/ 0.4540	3.0086	26.3312	2
/RAY/ 0.4458	3.0086	26.7814	2
/RAY/ 0.4379	3.0086	27.2334	2
/RAY/ 0.4303	3.0086	27.6870	2
/RAY/ 0.4228	3.0086	28.1422	2
/RAY/ 0.4157	3.0086	28.5989	2
/RAY/ 0.8181	0.8853	29.2736	4
/RAY/ 0.8058	0.8853	29.6177	4
/RAY/ 0.7938	0.8853	29.9661	4
/RAY/ 0.7820	0.8853	30.3188	4
/RAY/ 0.5230	2.9659	23.2748	2
/RAY/ 0.5125	2.9659	23.7093	2
/RAY/ 0.4831	2.9659	25.0274	2
/RAY/ 0.4739	2.9659	25.4712	2
/RAY/ 0.4651	2.9659	25.9171	2
/RAY/ 0.4566	2.9659	26.3650	2
/RAY/ 0.4484	2.9659	26.8146	2
/RAY/ 0.4405	2.9659	27.2661	2
/RAY/ 0.4328	2.9659	27.7192	2
/RAY/ 0.4253	2.9659	28.1738	2
/RAY/ 0.4181	2.9659	28.6300	2
/RAY/ 0.4111	2.9659	29.0877	2
/RAY/ 0.4044	2.9659	29.5467	2
/RAY/ 0.8148	0.8998	29.8997	4
/RAY/ 0.5160	2.9239	23.7573	2
/RAY/ 0.5058	2.9239	24.1935	2
/RAY/ 0.4685	2.9239	25.9611	2
/RAY/ 0.4600	2.9239	26.4082	2
/RAY/ 0.4517	2.9239	26.8571	2
/RAY/ 0.4437	2.9239	27.3079	2
/RAY/ 0.4360	2.9239	27.7603	2
/RAY/ 0.4285	2.9239	28.2143	2
/RAY/ 0.4212	2.9239	28.6699	2
/RAY/ 0.4142	2.9239	29.1269	2
/RAY/ 0.5204	2.8827	23.8158	2
/RAY/ 0.5101	2.8827	24.2509	2
/RAY/ 0.4640	2.8827	26.4608	2
/RAY/ 0.4556	2.8827	26.9089	2
/RAY/ 0.4476	2.8827	27.3588	2
/RAY/ 0.4398	2.8827	27.8103	2
/RAY/ 0.4323	2.8827	28.2636	2
/RAY/ 0.4250	2.8827	28.7183	2
/RAY/ 0.5254	2.8423	23.8846	2
/RAY/ 0.5150	2.8423	24.3185	2
/RAY/ 0.4602	2.8423	26.9698	2
/RAY/ 0.4521	2.8423	27.4187	2
/RAY/ 0.4443	2.8423	27.8693	2
/RAY/ 0.4367	2.8423	28.3216	2
/RAY/ 0.4294	2.8423	28.7754	2
/RAY/ 0.5418	2.8029	23.5339	2
/RAY/ 0.5310	2.8029	23.9636	2
/RAY/ 0.4494	2.8029	27.9370	2
/RAY/ 0.4417	2.8029	28.3882	2
/RAY/ 0.5481	2.7646	23.6247	2
/RAY/ 0.5373	2.7646	24.0528	2
/RAY/ 0.4630	2.7646	27.5653	2
/RAY/ 0.4550	2.7646	28.0136	2
/RAY/ 0.4473	2.7646	28.4636	2
/RAY/ 0.5551	2.7274	23.7256	2
/RAY/ 0.5442	2.7274	24.1520	2
/RAY/ 0.4692	2.7274	27.6519	2
/RAY/ 0.4612	2.7274	28.0988	2
/RAY/ 0.5515	2.6914	24.2611	2
/RAY/ 0.4759	2.6914	27.7473	2
/RAY/ 0.4678	2.6914	28.1926	2
/RAY/ 0.5594	2.6566	24.3800	2
/RAY/ 0.5487	2.6566	24.8052	2
/RAY/ 0.5384	2.6566	25.2331	2
/RAY/ 0.4831	2.6566	27.8512	2
/RAY/ 0.4749	2.6566	28.2950	2
/RAY/ 0.5569	2.6230	24.9315	2
/RAY/ 0.5465	2.6230	25.3573	2
/RAY/ 0.4907	2.6230	27.9638	2
/RAY/ 0.4824	2.6230	28.4058	2
/RAY/ 0.4744	2.6230	28.8496	2
/RAY/ 0.5551	2.5907	25.4907	2
/RAY/ 0.5449	2.5907	25.9169	2
/RAY/ 0.4904	2.5907	28.5249	2
/RAY/ 0.4822	2.5907	28.9669	2
/RAY/ 0.5640	2.5596	25.6331	2
/RAY/ 0.5537	2.5596	26.0570	2
/RAY/ 0.4904	2.5596	29.0923	2
/RAY/ 0.4824	2.5596	29.5343	2
/RAY/ 0.5628	2.5297	26.2059	2
/RAY/ 0.5528	2.5297	26.6301	2
/RAY/ 0.4908	2.5297	29.6658	2
/RAY/ 0.5722	2.5011	26.3635	2
/RAY/ 0.5621	2.5011	26.7852	2
/RAY/ 0.5523	2.5011	27.2095	2
/RAY/ 0.4995	2.5011	29.8050	2
/RAY/ 0.5819	2.4736	26.5295	2
/RAY/ 0.5717	2.4736	26.9486	2
/RAY/ 0.5618	2.4736	27.3704	2
/RAY/ 0.5522	2.4736	27.7949	2
/RAY/ 0.5084	2.4736	29.9520	2
/RAY/ 0.6023	2.4472	26.2903	2
/RAY/ 0.5917	2.4472	26.7038	2
/RAY/ 0.5814	2.4472	27.1203	2
/RAY/ 0.5715	2.4472	27.5395	2
/RAY/ 0.5618	2.4472	27.9613	2
/RAY/ 0.5259	2.4472	29.6731	2
/RAY/ 0.5176	2.4472	30.1065	2
/RAY/ 0.6124	2.4220	26.4757	2
/RAY/ 0.6018	2.4220	26.8864	2
/RAY/ 0.5914	2.4220	27.3000	2
/RAY/ 0.5813	2.4220	27.7165	2
/RAY/ 0.5716	2.4220	28.1357	2
/RAY/ 0.5440	2.4220	29.4085	2
/RAY/ 0.5353	2.4220	29.8374	2
/RAY/ 0.6409	-1.3214	26.3188	5
/RAY/ 0.6297	-1.3214	26.7212	5
/RAY/ 0.6188	-1.3214	27.1269	5
/RAY/ 0.6083	-1.3214	27.5357	5
/RAY/ 0.5692	-1.3214	29.1994	5
/RAY/ 0.5601	-1.3214	29.6218	5
/RAY/ 0.6260	-1.3133	26.0323	5
/RAY/ 0.6149	-1.3133	26.4391	5
/RAY/ 0.6042	-1.3133	26.8491	5
/RAY/ 0.5551	-1.3133	28.9414	5
/RAY/ 0.5461	-1.3133	29.3675	5
/RAY/ 0.6108	-1.3047	25.7523	5
/RAY/ 0.5998	-1.3047	26.1635	5
/RAY/ 0.5319	-1.3047	29.1196	5
/RAY/ 0.5953	-1.2955	25.4790	5
/RAY/ 0.5845	-1.2955	25.8945	5
/RAY/ 0.5262	-1.2955	28.4448	5
/RAY/ 0.5175	-1.2955	28.8782	5
/RAY/ 0.5795	-1.2856	25.2127	5
/RAY/ 0.5688	-1.2856	25.6326	5
/RAY/ 0.5585	-1.2856	26.0552	5
/RAY/ 0.5294	-1.2856	27.3389	5
/RAY/ 0.5203	-1.2856	27.7716	5
/RAY/ 0.5115	-1.2856	28.2065	5
/RAY/ 0.5529	-1.2751	25.3777	5
/RAY/ 0.5427	-1.2751	25.8046	5
/RAY/ 0.5329	-1.2751	26.2340	5
/RAY/ 0.5234	-1.2751	26.6658	5
/RAY/ 0.5142	-1.2751	27.1001	5
/RAY/ 0.5052	-1.2751	27.5365	5
/RAY/ 0.4036	3.0931	27.9056	2
/RAY/ 0.8335	0.8365	28.2776	4
/RAY/ 0.8205	0.8365	28.6161	4
/RAY/ 0.4890	3.0476	23.4066	2
/RAY/ 0.4791	3.0476	23.8492	2
/RAY/ 0.4696	3.0476	24.2940	2
/RAY/ 0.4048	3.0476	27.9196	2
/RAY/ 0.3978	3.0476	28.3799	2
/RAY/ 0.3911	3.0476	28.8415	2
/RAY/ 0.8167	0.8522	29.2307	4
/RAY/ 0.4912	3.0026	23.4340	2
/RAY/ 0.4813	3.0026	23.8760	2
/RAY/ 0.4718	3.0026	24.3203	2
/RAY/ 0.4626	3.0026	24.7668	2
/RAY/ 0.4067	3.0026	27.9426	2
/RAY/ 0.3997	3.0026	28.4025	2
/RAY/ 0.3930	3.0026	28.8637	2
/RAY/ 0.3864	3.0026	29.3262	2
[truncated: 2,355 more rows]
