# Supplementary material for: DARC 2.0: Improved Docking and Virtual Screening at Protein Interaction Sites
Source: PLoS One. 2015 Jul 16;10(7):e0131612. doi: 10.1371/journal.pone.0131612 (PMC4504481; doi:10.1371/journal.pone.0131612)
Supplement: S1 Dataset — The protocol capture contains all the example input and output files, and representative command-lines and flags required for running DARC. (GZ) [file pone.0131612.s001.gz › DARC2-protocol_capture/output/DARC_4ERF.agd]

Title:
Mid: -15.000000 1.000000 -17.000000
Dim: 37 37 37
Spacing: 0.500000
Values:
1.35812	2
1.35405	2
1.34859	2
1.3419	2
1.33413	2
1.32544	2
1.31596	2
1.30578	2
1.295	2
1.28367	2
1.27187	2
1.25966	2
1.24717	2
1.23455	2
1.22205	2
1.20997	2
1.19871	2
1.18868	2
1.1803	2
1.17395	2
1.16996	2
1.16859	2
1.17004	2
1.17446	2
1.18188	2
1.19218	2
1.20509	2
1.22014	2
1.23683	2
1.25473	2
1.27373	2
1.29424	2
1.31737	2
1.34499	2
1.37973	2
1.42479	2
1.48373	2
1.38791	2
1.38247	2
1.37557	2
1.36741	2
1.35821	2
1.34814	2
1.33737	2
1.32601	2
1.31416	2
1.30186	2
1.28915	2
1.27607	2
1.26271	2
1.24923	2
1.23587	2
1.22302	2
1.21114	2
1.20075	2
1.19232	2
1.18626	2
1.18285	2
1.18224	2
1.18453	2
1.18976	2
1.19789	2
1.20868	2
1.22165	2
1.23608	2
1.25111	2
1.26603	2
1.2805	2
1.29494	2
1.31072	2
1.33036	2
1.35751	2
1.3966	2
1.45247	2
1.42004	2
1.41295	2
1.40433	2
1.39445	2
1.38359	2
1.37198	2
1.35982	2
1.34726	2
1.33438	2
1.3212	2
1.30774	2
1.29397	2
1.2799	2
1.26568	2
1.25157	2
1.23805	2
1.22574	2
1.21528	2
1.20731	2
1.20222	2
1.20016	2
1.2011	2
1.2049	2
1.21148	2
1.2207	2
1.23225	2
1.24542	2
1.25913	2
1.27208	2
1.28306	2
1.29137	2
1.29728	2
1.30236	2
1.30985	2
1.32478	2
1.35339	2
1.40227	2
1.4548	2
1.4457	2
1.435	2
1.42308	2
1.41027	2
1.39692	2
1.38325	2
1.36946	2
1.35563	2
1.34177	2
1.32781	2
1.31361	2
1.29909	2
1.28431	2
1.26957	2
1.25546	2
1.24286	2
1.23274	2
1.22591	2
1.22282	2
1.22336	2
1.22701	2
1.23318	2
1.24162	2
1.25222	2
1.26468	2
1.27811	2
1.291	2
1.30141	2
1.30746	2
1.30784	2
1.30232	2
1.2924	2
1.28202	2
1.27808	2
1.28978	2
1.32674	2
1.49255	2
1.48095	2
1.46771	2
1.45331	2
1.43821	2
1.42283	2
1.4075	2
1.39247	2
1.37785	2
1.3636	2
1.34954	2
1.33539	2
1.32083	2
1.30576	2
1.29045	2
1.27573	2
1.26292	2
1.25354	2
1.2489	2
1.24948	2
1.25468	2
1.2629	2
1.27253	2
1.2831	2
1.29494	2
1.30805	2
1.32154	2
1.33337	2
1.34082	2
1.34106	2
1.33185	2
1.31187	2
1.28167	2
1.24541	2
1.21261	2
1.19745	2
1.21543	2
1.53369	2
1.51897	2
1.50257	2
1.48514	2
1.46726	2
1.4495	2
1.43231	2
1.41603	2
1.40083	2
1.38667	2
1.3732	2
1.35987	2
1.34597	2
1.33103	2
1.31516	2
1.29953	2
1.28628	2
1.27804	2
1.27709	2
1.28426	2
1.29794	2
1.3141	2
1.32841	2
1.34054	2
1.35229	2
1.36484	2
1.37752	2
1.38778	2
1.39184	2
1.38584	2
1.36615	2
1.3293	2
1.27277	2
1.19915	2
1.12154	2
1.06275	2
1.04921	2
1.5787	2
1.56005	2
1.5397	2
1.51849	2
1.4972	2
1.47656	2
1.45721	2
1.43965	2
1.4242	2
1.41083	2
1.39906	2
1.3879	2
1.37594	2
1.36187	2
1.34533	2
1.3279	2
1.31327	2
1.30622	2
1.31121	2
1.33022	2
1.36012	2
1.39118	2
1.41119	2
1.4217	2
1.42933	2
1.438	2
1.4478	2
1.45543	2
1.45584	2
1.44406	2
1.4151	2
1.3614	2
1.2726	2
1.1446	2
0.995672	2
0.863332	2
0.794759	2
1.62813	2
1.60448	2
1.57916	2
1.55322	2
1.52766	2
1.50345	2
1.48148	2
1.46254	2
1.44722	2
1.43568	2
1.42738	2
1.42078	2
1.4132	2
1.40155	2
1.38397	2
1.3626	2
1.34398	2
1.33702	2
1.3509	2
1.3914	2
1.45427	2
1.51733	2
1.54167	2
1.54012	2
1.53346	2
1.53092	2
1.5337	2
1.53703	2
1.53418	2
1.52051	2
1.48889	2
1.42404	2
1.2985	2
1.08706	2
0.808808	2
0.527551	2
0.353638	2
1.68262	2
1.65262	2
1.62101	2
1.58909	2
1.55813	2
1.52937	2
1.50405	2
1.48339	2
1.46854	2
1.46022	2
1.4582	2
1.46038	2
1.46205	2
1.45636	2
1.43715	2
1.40692	2
1.37805	2
1.36676	2
1.39199	2
1.47241	2
1.61583	2
1.78493	2
1.79104	2
1.72649	2
1.67473	2
1.64625	2
1.63495	2
1.63283	2
1.63304	2
1.63256	2
1.62124	2
1.56428	2
1.39886	2
1.0345	2
0.403524	1
-0.524109	1
-1.04368	1
1.74288	2
1.70481	2
1.66524	2
1.62577	2
1.58793	2
1.55323	2
1.52335	2
1.50017	2
1.4858	2
1.48228	2
1.49067	2
1.50907	2
1.52988	2
1.53902	2
1.51748	2
1.46738	2
1.41443	2
1.38594	2
1.42049	2
1.59007	2
2.18147	1
3.93374	1
3.16899	2
2.15813	2
1.87567	2
1.78186	2
1.74681	2
1.74088	2
1.76318	2
1.8229	1
1.90197	1
1.92252	1
1.73704	1
0.935784	1
-3.15602	1
-10	1
-10	1
1.80969	2
1.76139	2
1.71183	2
1.66286	2
1.61622	2
1.57367	2
1.53732	2
1.50988	2
1.49499	2
1.49729	2
1.52147	2
1.56998	2
1.63647	2
1.69836	2
1.67419	2
1.5637	2
1.45272	2
1.37322	2
1.39204	1
1.99625	1
10	1
10	1
10	1
6.81699	1
2.20297	2
1.92141	2
1.85514	2
1.85101	2
1.93738	1
2.1643	1
2.51043	1
2.95641	1
3.33833	1
0.548261	1
-10	1
0	0
0	0
1.88378	2
1.82264	2
1.76067	2
1.6999	2
1.64211	2
1.58918	2
1.54346	2
1.50844	2
1.48972	2
1.49624	2
1.54162	2
1.65168	2
1.92829	1
2.75485	1
2.74041	1
1.84571	2
1.50036	2
1.27113	1
1.0082	1
0.541501	1
10	1
0	0
10	1
10	1
2.6072	1
1.99928	1
1.93853	1
1.95907	1
2.18173	1
2.80438	1
3.99979	1
7.1263	1
10	1
0	0
0	0
0	0
0	0
1.96567	2
1.88867	2
1.81158	2
1.73642	2
1.66481	2
1.59835	2
1.53921	2
1.49104	2
1.4609	2
1.46161	2
1.52521	2
1.8204	1
7.42932	1
10	1
10	1
7.28847	1
1.64818	1
0.920079	1
-2.91519	1
0	0
0	0
0	0
0	0
0	0
1.27942	1
1.91329	1
2.0229	1
2.13135	1
2.6982	1
4.26581	1
0	0
0	0
0	0
0	0
0	0
0	0
0	0
2.05535	2
1.95927	2
1.86425	2
1.77205	2
1.6838	2
1.60037	2
1.52287	2
1.45356	2
1.39692	2
1.3619	2
1.37132	1
1.93377	1
10	1
0	0
0	0
10	1
2.12869	1
0	0
0	0
0	0
0	0
0	0
0	0
0	0
0	0
0	0
2.27876	1
2.50403	1
3.17588	1
0	0
0	0
0	0
0	0
0	0
0	0
0	0
0	0
2.15167	2
2.03358	2
1.91813	2
1.80651	2
1.69908	2
1.59552	2
1.49487	2
1.3957	2
1.29033	2
1.13664	1
0.356789	1
-9.06489	1
0	0
0	0
0	0
0	0
0	0
0	0
0	0
0	0
0	0
0	0
0	0
0	0
0	0
0	0
0	0
0	0
0	0
0	0
0	0
0	0
0	0
0	0
0	0
0	0
0	0
2.25142	2
2.10989	2
1.97242	2
1.83959	2
1.71112	2
1.58537	2
1.45872	2
1.32259	2
1.14598	2
0.680869	1
-6.84123	1
0	0
0	0
0	0
0	0
0	0
0	0
0	0
0	0
0	0
0	0
0	0
0	0
0	0
0	0
0	0
0	0
0	0
0	0
0	0
0	0
0	0
0	0
0	0
0	0
0	0
0	0
2.3481	2
2.18547	2
2.02602	2
1.87099	2
1.72053	2
1.5722	2
1.41962	2
1.24543	2
0.981002	1
-0.134305	1
0	0
0	0
0	0
0	0
0	0
0	0
0	0
0	0
0	0
0	0
0	0
0	0
0	0
0	0
0	0
0	0
0	0
0	0
0	0
0	0
0	0
0	0
0	0
0	0
0	0
0	0
0	0
2.43817	2
2.25727	2
2.0777	2
1.89991	2
1.72728	2
1.55797	2
1.38309	2
1.17387	2
0.797857	1
-1.76227	1
0	0
0	0
0	0
0	0
0	0
0	0
0	0
0	0
0	0
0	0
0	0
0	0
0	0
0	0
0	0
0	0
0	0
0	0
0	0
0	0
0	0
0	0
0	0
0	0
0	0
0	0
0	0
2.53496	2
2.32896	2
2.12591	2
1.9241	2
1.72955	2
1.54309	2
1.35504	2
1.12583	2
0.650485	1
-4.0516	1
0	0
0	0
0	0
0	0
0	0
0	0
0	0
0	0
0	0
0	0
0	0
0	0
0	0
0	0
0	0
0	0
0	0
0	0
0	0
0	0
0	0
0	0
0	0
0	0
0	0
0	0
0	0
2.69629	1
2.40556	2
2.16778	2
1.93789	2
1.72202	2
1.52384	2
1.33552	2
1.11307	2
0.587919	1
-6.95506	1
0	0
0	0
0	0
0	0
0	0
0	0
0	0
0	0
0	0
0	0
0	0
0	0
0	0
0	0
0	0
0	0
0	0
0	0
0	0
0	0
0	0
0	0
0	0
0	0
0	0
0	0
0	0
2.90924	1
2.47949	2
2.19154	2
1.93024	2
1.69568	2
1.49134	2
1.31415	2
1.13104	2
0.696283	1
-6.78439	1
0	0
0	0
0	0
0	0
0	0
0	0
0	0
0	0
0	0
0	0
0	0
0	0
0	0
0	0
0	0
0	0
0	0
0	0
0	0
0	0
0	0
0	0
0	0
0	0
0	0
0	0
0	0
2.96525	1
2.5001	2
2.17282	2
1.8893	2
1.64214	2
1.43418	2
1.27233	2
1.15094	2
1.00537	1
-0.689437	1
0	0
0	0
0	0
0	0
0	0
0	0
0	0
0	0
0	0
0	0
0	0
0	0
0	0
0	0
0	0
0	0
0	0
0	0
0	0
0	0
0	0
0	0
0	0
0	0
0	0
0	0
0	0
2.85099	1
2.42699	2
2.101	2
1.81783	2
1.56614	2
1.35159	2
1.19331	2
1.11644	2
1.22154	1
4.47361	1
0	0
0	0
0	0
0	0
0	0
0	0
0	0
0	0
0	0
0	0
0	0
0	0
0	0
0	0
0	0
0	0
0	0
0	0
0	0
0	0
0	0
0	0
0	0
0	0
0	0
0	0
0	0
2.59625	1
2.28416	2
2.00901	2
1.74745	2
1.49597	2
1.26675	2
1.08985	2
1.00646	2
1.14431	1
5.10354	1
0	0
0	0
0	0
0	0
0	0
0	0
0	0
0	0
0	0
0	0
0	0
0	0
0	0
0	0
0	0
0	0
0	0
0	0
0	0
0	0
0	0
0	0
0	0
0	0
0	0
0	0
0	0
2.37065	1
2.16719	2
1.94952	2
1.717	2
1.47351	2
1.23094	2
1.02303	2
0.894341	2
0.95706	1
2.63652	1
0	0
0	0
0	0
0	0
0	0
0	0
0	0
0	0
0	0
0	0
0	0
0	0
0	0
0	0
0	0
0	0
0	0
0	0
0	0
0	0
0	0
0	0
0	0
0	0
0	0
0	0
0	0
2.26486	1
2.12617	2
1.94928	2
1.74802	2
1.53673	2
1.33025	2
1.16824	2
1.04435	1
0.926029	1
0.994092	1
0	0
0	0
0	0
0	0
0	0
0	0
0	0
0	0
0	0
0	0
0	0
0	0
0	0
0	0
0	0
0	0
0	0
0	0
0	0
0	0
0	0
0	0
0	0
0	0
0	0
0	0
0	0
2.27453	1
2.14075	1
1.98319	1
1.81864	1
1.71186	1
2.04097	1
7.35241	1
10	1
7.56728	1
0	0
0	0
0	0
0	0
0	0
0	0
0	0
0	0
0	0
0	0
0	0
0	0
0	0
0	0
0	0
0	0
0	0
0	0
0	0
0	0
0	0
0	0
0	0
0	0
0	0
0	0
0	0
0	0
2.33256	1
2.16215	1
1.98811	1
1.83967	1
2.20461	1
10	1
10	1
0	0
0	0
0	0
0	0
0	0
0	0
0	0
0	0
0	0
0	0
0	0
0	0
0	0
0	0
0	0
0	0
0	0
0	0
0	0
0	0
0	0
0	0
0	0
0	0
0	0
0	0
0	0
0	0
0	0
0	0
2.44299	1
2.14385	1
0	0
0	0
0	0
0	0
0	0
0	0
0	0
0	0
0	0
0	0
0	0
0	0
0	0
0	0
0	0
0	0
0	0
0	0
0	0
0	0
0	0
0	0
0	0
0	0
0	0
0	0
0	0
0	0
0	0
0	0
0	0
0	0
0	0
0	0
0	0
2.94503	1
0	0
0	0
0	0
0	0
0	0
0	0
0	0
0	0
0	0
0	0
0	0
0	0
0	0
0	0
0	0
0	0
0	0
0	0
0	0
0	0
0	0
0	0
0	0
0	0
0	0
0	0
0	0
0	0
0	0
0	0
0	0
0	0
0	0
0	0
0	0
0	0
10	1
0	0
0	0
0	0
0	0
0	0
0	0
0	0
0	0
0	0
0	0
0	0
0	0
0	0
0	0
0	0
0	0
0	0
0	0
0	0
0	0
0	0
0	0
0	0
0	0
0	0
0	0
0	0
0	0
0	0
0	0
0	0
0	0
0	0
0	0
0	0
0	0
0	0
0	0
0	0
0	0
0	0
0	0
0	0
0	0
0	0
0	0
0	0
0	0
0	0
0	0
0	0
0	0
0	0
0	0
0	0
0	0
0	0
0	0
0	0
0	0
0	0
0	0
0	0
0	0
0	0
0	0
0	0
0	0
0	0
0	0
0	0
0	0
0	0
0	0
0	0
0	0
0	0
0	0
0	0
0	0
0	0
0	0
0	0
0	0
0	0
0	0
0	0
0	0
0	0
0	0
0	0
0	0
0	0
0	0
0	0
0	0
0	0
0	0
0	0
0	0
0	0
0	0
0	0
0	0
0	0
0	0
0	0
0	0
0	0
0	0
0	0
0	0
0	0
0	0
0	0
0	0
0	0
0	0
0	0
0	0
0	0
0	0
0	0
0	0
0	0
0	0
0	0
0	0
0	0
0	0
0	0
0	0
0	0
0	0
0	0
0	0
0	0
0	0
0	0
0	0
0	0
0	0
0	0
0	0
0	0
0	0
0	0
0	0
0	0
0	0
0	0
0	0
0	0
0	0
0	0
0	0
0	0
0	0
0	0
0	0
0	0
0	0
0	0
0	0
0	0
0	0
0	0
0	0
0	0
0	0
0	0
0	0
0	0
0	0
0	0
0	0
0	0
0	0
0	0
0	0
0	0
0	0
0	0
0	0
0	0
0	0
0	0
0	0
0	0
0	0
0	0
0	0
0	0
0	0
0	0
0	0
0	0
0	0
0	0
0	0
0	0
0	0
0	0
0	0
0	0
0	0
0	0
0	0
0	0
0	0
0	0
0	0
0	0
0	0
0	0
0	0
0	0
0	0
0	0
0	0
0	0
0	0
0	0
0	0
0	0
0	0
0	0
0	0
0	0
0	0
0	0
0	0
0	0
0	0
0	0
0	0
0	0
0	0
0	0
0	0
0	0
0	0
0	0
0	0
0	0
0	0
0	0
0	0
0	0
0	0
0	0
0	0
0	0
0	0
0	0
0	0
0	0
0	0
1.37849	2
1.37461	2
1.36926	2
1.36263	2
1.35486	2
1.34608	2
1.33643	2
1.326	2
1.31486	2
1.30307	2
1.29069	2
1.27778	2
1.26446	2
1.25087	2
1.23726	2
1.22393	2
1.21124	2
1.19963	2
1.18951	2
1.1813	2
1.1754	2
1.17217	2
1.17198	2
1.17514	2
1.18188	2
1.19222	2
1.20596	2
1.22261	2
1.2415	2
1.26203	2
1.28388	2
1.30733	2
1.33349	2
1.36438	2
1.40288	2
1.45256	2
1.51738	2
1.40973	2
1.40448	2
1.3977	2
1.38961	2
1.38041	2
1.37028	2
1.35937	2
1.34779	2
1.33562	2
1.3229	2
1.30967	2
1.29597	2
1.28188	2
1.26755	2
1.25324	2
1.23931	2
1.22621	2
1.21443	2
1.20445	2
1.19667	2
1.19143	2
1.18898	2
1.18959	2
1.19352	2
1.20094	2
1.21181	2
1.2257	2
1.24181	2
1.25906	2
1.27644	2
1.29337	2
1.31012	2
1.32814	2
1.35022	2
1.38043	2
1.42375	2
1.48555	2
1.4435	2
1.4366	2
1.42811	2
1.41831	2
1.40747	2
1.39582	2
1.38356	2
1.37081	2
1.35766	2
1.34415	2
1.33025	2
1.31596	2
1.30132	2
1.28647	2
1.27168	2
1.25741	2
1.24426	2
1.23284	2
1.22372	2
1.21728	2
1.21368	2
1.21295	2
1.21514	2
1.22043	2
1.22897	2
1.24067	2
1.25489	2
1.27039	2
1.28547	2
1.29853	2
1.30854	2
1.31567	2
1.32168	2
1.33024	2
1.34703	2
1.37913	2
1.43378	2
1.48017	2
1.47124	2
1.46066	2
1.44881	2
1.43606	2
1.42269	2
1.40897	2
1.39505	2
1.38104	2
1.36692	2
1.35263	2
1.33807	2
1.32319	2
1.30808	2
1.29307	2
1.27876	2
1.26598	2
1.25562	2
1.24842	2
1.24468	2
1.24427	2
1.24665	2
1.25143	2
1.25865	2
1.2686	2
1.28129	2
1.29589	2
1.31059	2
1.32287	2
1.33024	2
1.33103	2
1.32504	2
1.31405	2
1.30263	2
1.29863	2
1.31257	2
1.35516	2
1.52013	2
1.50867	2
1.49553	2
1.48121	2
1.46617	2
1.45083	2
1.43551	2
1.42043	2
1.40571	2
1.3913	2
1.37705	2
1.36271	2
1.34805	2
1.33305	2
1.31807	2
1.30395	2
1.29199	2
1.28359	2
1.27986	2
1.28108	2
1.2864	2
1.29412	2
1.30271	2
1.31212	2
1.32323	2
1.33651	2
1.35111	2
1.36455	2
1.37316	2
1.37334	2
1.36254	2
1.33971	2
1.30577	2
1.2654	2
1.22943	2
1.21436	2
1.23792	2
1.56389	2
1.54924	2
1.5329	2
1.51553	2
1.49774	2
1.48008	2
1.46298	2
1.44677	2
1.43158	2
1.41736	2
1.40381	2
1.39044	2
1.37671	2
1.36231	2
1.34757	2
1.33372	2
1.32289	2
1.31755	2
1.31967	2
1.32964	2
1.34535	2
1.36234	2
1.37612	2
1.38694	2
1.39752	2
1.4097	2
1.42296	2
1.43395	2
1.43747	2
1.42877	2
1.40451	2
1.36215	2
1.2991	2
1.21725	2
1.13096	2
1.06779	2
1.05853	2
1.61204	2
1.59332	2
1.57296	2
1.55179	2
1.53062	2
1.51017	2
1.49104	2
1.4737	2
1.45839	2
1.44506	2
1.43325	2
1.42209	2
1.41044	2
1.39737	2
1.38294	2
1.36898	2
1.35912	2
1.35795	2
1.3695	2
1.39504	2
1.43041	2
1.46489	2
1.48486	2
1.49321	2
1.49832	2
1.50509	2
1.51377	2
1.51977	2
1.51542	2
1.49552	2
1.45789	2
1.39658	2
1.30106	2
1.15976	2
0.990688	2
0.841163	2
0.767356	2
1.66527	2
1.64135	2
1.61587	2
1.58993	2
1.56455	2
1.54066	2
1.51912	2
1.50062	2
1.48563	2
1.47419	2
1.46574	2
1.45883	2
1.45127	2
1.44075	2
1.42644	2
1.41093	2
1.40059	2
1.40409	2
1.43023	2
1.48385	2
1.55889	2
1.6321	2
1.65577	2
1.64857	2
1.636	2
1.62799	2
1.62583	2
1.62241	2
1.60831	2
1.57854	2
1.53269	2
1.46023	2
1.33282	2
1.09737	2
0.765267	2
0.417283	2
0.192907	1
1.72443	2
1.69382	2
1.66182	2
1.62983	2
1.59913	2
1.57092	2
1.54636	2
1.52653	2
1.51231	2
1.50412	2
1.50146	2
1.50224	2
1.50242	2
1.49685	2
1.48204	2
1.46133	2
1.44604	2
1.45224	2
1.49923	2
1.60645	2
1.78282	2
1.99708	2
1.98878	2
1.89606	2
1.82621	2
1.78435	2
1.76213	2
1.74883	2
1.73495	2
1.73725	1
1.75516	1
1.6809	1
1.50142	2
1.03693	1
0.0754685	1
-1.67928	1
-2.79632	1
1.79052	2
1.75127	2
1.71096	2
1.67129	2
1.63383	2
1.60007	2
1.57154	2
1.54987	2
1.53669	2
1.53331	2
1.53993	2
1.5541	2
1.56879	2
1.57328	2
1.55685	2
1.52303	2
1.49205	2
1.49183	2
1.56589	2
1.80496	2
2.64085	2
5.69419	1
4.20373	2
2.51212	2
2.10877	2
1.97809	2
1.92316	2
1.91011	1
1.98768	1
2.52406	1
3.87444	1
3.52366	1
2.71261	1
0.919052	1
-10	1
-10	1
0	0
1.86467	2
1.81428	2
1.76341	2
1.71404	2
1.66798	2
1.62699	2
1.59301	2
1.56836	2
1.55584	2
1.55852	2
1.57875	2
1.61537	2
1.65918	2
1.68857	2
1.66893	2
1.60278	2
1.53221	2
1.49942	2
1.59701	2
2.60393	1
10	1
10	1
10	1
10	1
2.6081	1
2.19556	2
2.09595	1
2.14046	1
2.95834	1
7.32312	1
10	1
10	1
10	1
8.87342	1
0	0
0	0
0	0
1.94813	2
1.88344	2
1.81924	2
1.75774	2
1.70084	2
1.65045	2
1.60882	2
1.57898	2
1.5652	2
1.57337	2
1.61105	2
1.68539	2
1.80137	2
1.94281	2
1.91713	2
1.72549	2
1.55661	2
1.41807	2
1.38039	1
5.95649	1
10	1
0	0
10	1
10	1
3.35177	1
2.35022	1
2.24966	1
2.85072	1
8.73924	1
10	1
0	0
0	0
0	0
0	0
0	0
0	0
0	0
2.0421	2
1.95924	2
1.87846	2
1.80202	2
1.73168	2
1.66924	2
1.61698	2
1.57829	2
1.5586	2
1.56686	2
1.61876	2
1.75213	1
2.18757	1
4.20731	1
4.11728	1
2.0599	1
1.5485	1
1.12565	1
-1.09094	1
0	0
0	0
0	0
0	0
0	0
2.3096	1
2.27239	1
2.38056	1
5.35672	1
10	1
0	0
0	0
0	0
0	0
0	0
0	0
0	0
0	0
2.14751	2
2.04189	2
1.94093	2
1.84651	2
1.75995	2
1.68256	2
1.61616	2
1.56364	2
1.52961	2
1.52147	2
1.55191	1
1.6779	1
4.00499	1
10	1
10	1
3.50149	1
1.47351	1
0.677451	1
0	0
0	0
0	0
0	0
0	0
0	0
0	0
0	0
0	0
0	0
0	0
0	0
0	0
0	0
0	0
0	0
0	0
0	0
0	0
2.26446	2
2.13117	2
2.00633	2
1.89088	2
1.78534	2
1.69025	2
1.60639	2
1.53519	2
1.47509	2
1.41181	1
1.15502	1
-2.24947	1
-5.94912	1
0	0
0	0
-0.637428	1
0.920156	1
0.866739	1
0	0
0	0
0	0
0	0
0	0
0	0
0	0
0	0
0	0
0	0
0	0
0	0
0	0
0	0
0	0
0	0
0	0
0	0
0	0
2.39152	2
2.22622	2
2.0742	2
1.93482	2
1.80777	2
1.69278	2
1.58928	2
1.49524	2
1.39888	2
1.19178	1
-2.08575	1
0	0
0	0
0	0
0	0
0	0
0	0
0	0
0	0
0	0
0	0
0	0
0	0
0	0
0	0
0	0
0	0
0	0
0	0
0	0
0	0
0	0
0	0
0	0
0	0
0	0
0	0
2.528	2
2.32582	2
2.1442	2
1.97801	2
1.82701	2
1.69065	2
1.56682	2
1.44834	2
1.30151	1
0.7188	1
0	0
0	0
0	0
0	0
0	0
0	0
0	0
0	0
0	0
0	0
0	0
0	0
0	0
0	0
0	0
0	0
0	0
0	0
0	0
0	0
0	0
0	0
0	0
0	0
[truncated: 48,658 more rows]
