# Supplementary material for: DARC 2.0: Improved Docking and Virtual Screening at Protein Interaction Sites
Source: PLoS One. 2015 Jul 16;10(7):e0131612. doi: 10.1371/journal.pone.0131612 (PMC4504481; doi:10.1371/journal.pone.0131612)
Supplement: S1 Dataset — The protocol capture contains all the example input and output files, and representative command-lines and flags required for running DARC. (GZ) [file pone.0131612.s001.gz › DARC2-protocol_capture/output/LIGAND_4ERF_0001_000.pdb]

HETATM    1  C24 000 X   1     -16.822   2.996 -15.083  1.00 20.00           C  
HETATM    2  C20 000 X   1     -16.491   1.735 -14.333  1.00 20.00           C  
HETATM    3  N2  000 X   1     -15.616   1.060 -15.189  1.00 20.00           N  
HETATM    4  C19 000 X   1     -15.614   1.584 -16.487  1.00 20.00           C  
HETATM    5  C23 000 X   1     -16.832   2.463 -16.504  1.00 20.00           C  
HETATM    6  C22 000 X   1     -17.153   3.694 -17.314  1.00 20.00           C  
HETATM    7  C15 000 X   1     -15.957   4.514 -17.754  1.00 20.00           C  
HETATM    8  C7  000 X   1     -15.479   5.541 -16.941  1.00 20.00           C  
HETATM    9  C13 000 X   1     -14.378   6.296 -17.347  1.00 20.00           C  
HETATM   10  C18 000 X   1     -13.756   6.023 -18.566  1.00 20.00           C  
HETATM   11  C14 000 X   1     -14.234   4.995 -19.378  1.00 20.00           C  
HETATM   12  C8  000 X   1     -15.335   4.240 -18.972  1.00 20.00           C  
HETATM   13 CL1  000 X   1     -12.399   6.955 -19.066  1.00 20.00          CL  
HETATM   14  N1  000 X   1     -18.110   4.423 -16.420  1.00 20.00           N  
HETATM   15  C25 000 X   1     -18.097   3.804 -15.058  1.00 20.00           C  
HETATM   16  C21 000 X   1     -18.005   4.958 -14.100  1.00 20.00           C  
HETATM   17  O3  000 X   1     -18.604   6.015 -14.242  1.00 20.00           O  
HETATM   18  O4  000 X   1     -17.165   4.634 -13.077  1.00 20.00           O  
HETATM   19  C26 000 X   1     -16.985   5.651 -12.085  1.00 20.00           C  
HETATM   20  C27 000 X   1     -19.372   3.012 -14.775  1.00 20.00           C  
HETATM   21  C16 000 X   1     -20.531   3.918 -14.460  1.00 20.00           C  
HETATM   22  C9  000 X   1     -20.782   4.296 -13.141  1.00 20.00           C  
HETATM   23  C3  000 X   1     -21.856   5.136 -12.849  1.00 20.00           C  
HETATM   24  C1  000 X   1     -22.680   5.598 -13.876  1.00 20.00           C  
HETATM   25  C4  000 X   1     -22.429   5.219 -15.195  1.00 20.00           C  
HETATM   26  C10 000 X   1     -21.354   4.379 -15.487  1.00 20.00           C  
HETATM   27  O1  000 X   1     -14.881   1.326 -17.425  1.00 20.00           O  
HETATM   28  C28 000 X   1     -14.795  -0.063 -14.785  1.00 20.00           C  
HETATM   29  C17 000 X   1     -15.069  -1.284 -15.612  1.00 20.00           C  
HETATM   30  C11 000 X   1     -16.048  -2.194 -15.213  1.00 20.00           C  
HETATM   31  C5  000 X   1     -16.302  -3.330 -15.982  1.00 20.00           C  
HETATM   32  C2  000 X   1     -15.576  -3.555 -17.151  1.00 20.00           C  
HETATM   33  C6  000 X   1     -14.596  -2.647 -17.551  1.00 20.00           C  
HETATM   34  C12 000 X   1     -14.343  -1.512 -16.782  1.00 20.00           C  
HETATM   35  O2  000 X   1     -16.840   1.455 -13.199  1.00 20.00           O  
HETATM   36  H17 000 X   1     -15.956   3.660 -14.916  1.00 20.00           H  
HETATM   37  H16 000 X   1     -17.666   1.754 -16.649  1.00 20.00           H  
HETATM   38  H15 000 X   1     -17.703   3.404 -18.252  1.00 20.00           H  
HETATM   39  H7  000 X   1     -15.958   5.760 -15.991  1.00 20.00           H  
HETATM   40  H13 000 X   1     -14.018   7.094 -16.704  1.00 20.00           H  
HETATM   41  H14 000 X   1     -13.760   4.771 -20.330  1.00 20.00           H  
HETATM   42  H8  000 X   1     -15.701   3.441 -19.611  1.00 20.00           H  
HETATM   43  H25 000 X   1     -17.851   5.409 -16.378  1.00 20.00           H  
HETATM   44  H18 000 X   1     -16.297   5.292 -11.314  1.00 20.00           H  
HETATM   45  H19 000 X   1     -17.950   5.901 -11.638  1.00 20.00           H  
HETATM   46  H20 000 X   1     -16.564   6.540 -12.561  1.00 20.00           H  
HETATM   47  H21 000 X   1     -19.199   2.324 -13.940  1.00 20.00           H  
HETATM   48  H22 000 X   1     -19.613   2.385 -15.641  1.00 20.00           H  
HETATM   49  H9  000 X   1     -20.146   3.942 -12.334  1.00 20.00           H  
HETATM   50  H3  000 X   1     -22.053   5.430 -11.822  1.00 20.00           H  
HETATM   51  H1  000 X   1     -23.517   6.251 -13.649  1.00 20.00           H  
HETATM   52  H4  000 X   1     -23.070   5.578 -15.994  1.00 20.00           H  
HETATM   53  H10 000 X   1     -21.166   4.089 -16.517  1.00 20.00           H  
HETATM   54  H23 000 X   1     -14.993  -0.260 -13.726  1.00 20.00           H  
HETATM   55  H24 000 X   1     -13.747   0.242 -14.868  1.00 20.00           H  
HETATM   56  H11 000 X   1     -16.619  -2.025 -14.303  1.00 20.00           H  
HETATM   57  H5  000 X   1     -17.064  -4.038 -15.670  1.00 20.00           H  
HETATM   58  H2  000 X   1     -15.772  -4.441 -17.750  1.00 20.00           H  
HETATM   59  H6  000 X   1     -14.031  -2.823 -18.461  1.00 20.00           H  
HETATM   60  H12 000 X   1     -13.578  -0.809 -17.102  1.00 20.00           H  
TER                                                                             
