# Supplementary material for: DARC 2.0: Improved Docking and Virtual Screening at Protein Interaction Sites
Source: PLoS One. 2015 Jul 16;10(7):e0131612. doi: 10.1371/journal.pone.0131612 (PMC4504481; doi:10.1371/journal.pone.0131612)
Supplement: S1 Dataset — The protocol capture contains all the example input and output files, and representative command-lines and flags required for running DARC. (GZ) [file pone.0131612.s001.gz › DARC2-protocol_capture/output/ray_4ERF_0001_61,54.pdb]

HETATM    1  C   COM X   0     -14.960   2.003 -17.510
HETATM    1    C OR1 A   1       1.037  26.802 -22.906
HETATM    1    C EG1 A   1     -22.000   1.000 -18.500
HETATM    1    C EG1 A   1     -22.000   1.000 -18.000
HETATM    1    C EG1 A   1     -22.000   1.000 -17.500
HETATM    1    C EG1 A   1     -22.000   1.000 -17.000
HETATM    1    C EG1 A   1     -22.000   1.000 -16.500
HETATM    1    C EG1 A   1     -22.000   1.500 -24.000
HETATM    1    C EG1 A   1     -22.000   1.500 -23.500
HETATM    1    C EG1 A   1     -22.000   1.500 -23.000
HETATM    1    C EG1 A   1     -22.000   1.500 -19.500
HETATM    1    C EG1 A   1     -22.000   1.500 -19.000
HETATM    1    C EG1 A   1     -22.000   1.500 -18.500
HETATM    1    C EG1 A   1     -22.000   1.500 -18.000
HETATM    1    C EG1 A   1     -22.000   1.500 -17.500
HETATM    1    C EG1 A   1     -22.000   1.500 -17.000
HETATM    1    C EG1 A   1     -22.000   1.500 -16.500
HETATM    1    C EG1 A   1     -22.000   1.500 -16.000
HETATM    1    C EG1 A   1     -22.000   2.000 -24.000
HETATM    1    C EG1 A   1     -22.000   2.000 -23.500
HETATM    1    C EG1 A   1     -22.000   2.000 -23.000
HETATM    1    C EG1 A   1     -22.000   2.000 -22.500
HETATM    1    C EG1 A   1     -22.000   2.000 -22.000
HETATM    1    C EG1 A   1     -22.000   2.000 -20.000
HETATM    1    C EG1 A   1     -22.000   2.000 -19.500
HETATM    1    C EG1 A   1     -22.000   2.000 -19.000
HETATM    1    C EG1 A   1     -22.000   2.000 -18.500
HETATM    1    C EG1 A   1     -22.000   2.000 -18.000
HETATM    1    C EG1 A   1     -22.000   2.000 -17.000
HETATM    1    C EG1 A   1     -22.000   2.000 -16.500
HETATM    1    C EG1 A   1     -22.000   2.000 -16.000
HETATM    1    C EG1 A   1     -22.000   2.500 -22.500
HETATM    1    C EG1 A   1     -22.000   2.500 -22.000
HETATM    1    C EG1 A   1     -22.000   2.500 -21.500
HETATM    1    C EG1 A   1     -22.000   2.500 -20.500
HETATM    1    C EG1 A   1     -22.000   2.500 -20.000
HETATM    1    C EG1 A   1     -22.000   2.500 -19.500
HETATM    1    C EG1 A   1     -22.000   2.500 -19.000
HETATM    1    C EG1 A   1     -22.000   2.500 -16.500
HETATM    1    C EG1 A   1     -22.000   2.500 -16.000
HETATM    1    C EG1 A   1     -22.000   3.000 -22.000
HETATM    1    C EG1 A   1     -22.000   3.000 -21.500
HETATM    1    C EG1 A   1     -22.000   3.000 -21.000
HETATM    1    C EG1 A   1     -22.000   3.000 -20.500
HETATM    1    C EG1 A   1     -22.000   3.000 -20.000
HETATM    1    C EG1 A   1     -22.000   3.000 -19.500
HETATM    1    C EG1 A   1     -22.000   3.000 -17.000
HETATM    1    C EG1 A   1     -22.000   3.000 -16.500
HETATM    1    C EG1 A   1     -22.000   3.000 -16.000
HETATM    1    C EG1 A   1     -22.000   3.000 -12.000
HETATM    1    C EG1 A   1     -22.000   3.000 -11.500
HETATM    1    C EG1 A   1     -22.000   3.000 -11.000
HETATM    1    C EG1 A   1     -22.000   3.000 -10.500
HETATM    1    C EG1 A   1     -22.000   3.000 -10.000
HETATM    1    C EG1 A   1     -22.000   3.500 -21.500
HETATM    1    C EG1 A   1     -22.000   3.500 -21.000
HETATM    1    C EG1 A   1     -22.000   3.500 -20.500
HETATM    1    C EG1 A   1     -22.000   3.500 -20.000
HETATM    1    C EG1 A   1     -22.000   3.500 -17.000
HETATM    1    C EG1 A   1     -22.000   3.500 -16.500
HETATM    1    C EG1 A   1     -22.000   3.500 -16.000
HETATM    1    C EG1 A   1     -22.000   3.500 -13.000
HETATM    1    C EG1 A   1     -22.000   3.500 -12.500
HETATM    1    C EG1 A   1     -22.000   3.500 -12.000
HETATM    1    C EG1 A   1     -22.000   3.500 -11.500
HETATM    1    C EG1 A   1     -22.000   4.000 -21.000
HETATM    1    C EG1 A   1     -22.000   4.000 -20.500
HETATM    1    C EG1 A   1     -22.000   4.000 -20.000
HETATM    1    C EG1 A   1     -22.000   4.000 -17.000
HETATM    1    C EG1 A   1     -22.000   4.000 -16.500
HETATM    1    C EG1 A   1     -22.000   4.000 -16.000
HETATM    1    C EG1 A   1     -22.000   4.000 -14.000
HETATM    1    C EG1 A   1     -22.000   4.000 -13.500
HETATM    1    C EG1 A   1     -22.000   4.000 -13.000
HETATM    1    C EG1 A   1     -22.000   4.000 -12.500
HETATM    1    C EG1 A   1     -22.000   4.500 -17.000
HETATM    1    C EG1 A   1     -22.000   4.500 -16.500
HETATM    1    C EG1 A   1     -22.000   4.500 -16.000
HETATM    1    C EG1 A   1     -22.000   4.500 -14.000
HETATM    1    C EG1 A   1     -22.000   4.500 -13.500
HETATM    1    C EG1 A   1     -22.000   5.000 -16.000
HETATM    1    C EG1 A   1     -22.000   5.000 -15.500
HETATM    1    C EG1 A   1     -22.000   5.000 -15.000
HETATM    1    C EG1 A   1     -22.000   5.000 -14.500
HETATM    1    C EG1 A   1     -22.000   5.000 -14.000
HETATM    1    C EG1 A   1     -21.500   1.500 -18.000
HETATM    1    C EG1 A   1     -21.500   1.500 -17.500
HETATM    1    C EG1 A   1     -21.500   1.500 -17.000
HETATM    1    C EG1 A   1     -21.500   2.000 -24.000
HETATM    1    C EG1 A   1     -21.500   2.000 -23.500
HETATM    1    C EG1 A   1     -21.500   2.000 -23.000
HETATM    1    C EG1 A   1     -21.500   2.000 -22.500
HETATM    1    C EG1 A   1     -21.500   2.000 -19.000
HETATM    1    C EG1 A   1     -21.500   2.000 -18.500
HETATM    1    C EG1 A   1     -21.500   2.000 -18.000
HETATM    1    C EG1 A   1     -21.500   2.000 -17.500
HETATM    1    C EG1 A   1     -21.500   2.000 -17.000
HETATM    1    C EG1 A   1     -21.500   2.000 -16.500
HETATM    1    C EG1 A   1     -21.500   2.500 -24.000
HETATM    1    C EG1 A   1     -21.500   2.500 -23.500
HETATM    1    C EG1 A   1     -21.500   2.500 -23.000
HETATM    1    C EG1 A   1     -21.500   2.500 -22.500
HETATM    1    C EG1 A   1     -21.500   2.500 -22.000
HETATM    1    C EG1 A   1     -21.500   2.500 -19.500
HETATM    1    C EG1 A   1     -21.500   2.500 -19.000
HETATM    1    C EG1 A   1     -21.500   2.500 -18.500
HETATM    1    C EG1 A   1     -21.500   2.500 -18.000
HETATM    1    C EG1 A   1     -21.500   2.500 -17.500
HETATM    1    C EG1 A   1     -21.500   2.500 -17.000
HETATM    1    C EG1 A   1     -21.500   2.500 -16.500
HETATM    1    C EG1 A   1     -21.500   3.000 -23.000
HETATM    1    C EG1 A   1     -21.500   3.000 -22.500
HETATM    1    C EG1 A   1     -21.500   3.000 -22.000
HETATM    1    C EG1 A   1     -21.500   3.000 -21.500
HETATM    1    C EG1 A   1     -21.500   3.000 -20.000
HETATM    1    C EG1 A   1     -21.500   3.000 -19.500
HETATM    1    C EG1 A   1     -21.500   3.000 -19.000
HETATM    1    C EG1 A   1     -21.500   3.000 -18.500
HETATM    1    C EG1 A   1     -21.500   3.000 -18.000
HETATM    1    C EG1 A   1     -21.500   3.000 -17.500
HETATM    1    C EG1 A   1     -21.500   3.000 -17.000
HETATM    1    C EG1 A   1     -21.500   3.000 -16.500
HETATM    1    C EG1 A   1     -21.500   3.000 -11.500
HETATM    1    C EG1 A   1     -21.500   3.000 -11.000
HETATM    1    C EG1 A   1     -21.500   3.000 -10.500
HETATM    1    C EG1 A   1     -21.500   3.000 -10.000
HETATM    1    C EG1 A   1     -21.500   3.500 -22.000
HETATM    1    C EG1 A   1     -21.500   3.500 -21.500
HETATM    1    C EG1 A   1     -21.500   3.500 -21.000
HETATM    1    C EG1 A   1     -21.500   3.500 -20.000
HETATM    1    C EG1 A   1     -21.500   3.500 -19.500
HETATM    1    C EG1 A   1     -21.500   3.500 -19.000
HETATM    1    C EG1 A   1     -21.500   3.500 -18.500
HETATM    1    C EG1 A   1     -21.500   3.500 -18.000
HETATM    1    C EG1 A   1     -21.500   3.500 -17.500
HETATM    1    C EG1 A   1     -21.500   3.500 -17.000
HETATM    1    C EG1 A   1     -21.500   3.500 -12.500
HETATM    1    C EG1 A   1     -21.500   3.500 -12.000
HETATM    1    C EG1 A   1     -21.500   3.500 -11.500
HETATM    1    C EG1 A   1     -21.500   3.500 -11.000
HETATM    1    C EG1 A   1     -21.500   4.000 -21.500
HETATM    1    C EG1 A   1     -21.500   4.000 -21.000
HETATM    1    C EG1 A   1     -21.500   4.000 -20.500
HETATM    1    C EG1 A   1     -21.500   4.000 -20.000
HETATM    1    C EG1 A   1     -21.500   4.000 -19.500
HETATM    1    C EG1 A   1     -21.500   4.000 -19.000
HETATM    1    C EG1 A   1     -21.500   4.000 -18.500
HETATM    1    C EG1 A   1     -21.500   4.000 -17.500
HETATM    1    C EG1 A   1     -21.500   4.000 -17.000
HETATM    1    C EG1 A   1     -21.500   4.000 -13.500
HETATM    1    C EG1 A   1     -21.500   4.000 -13.000
HETATM    1    C EG1 A   1     -21.500   4.000 -12.500
HETATM    1    C EG1 A   1     -21.500   4.000 -12.000
HETATM    1    C EG1 A   1     -21.500   4.500 -20.500
HETATM    1    C EG1 A   1     -21.500   4.500 -20.000
HETATM    1    C EG1 A   1     -21.500   4.500 -19.500
HETATM    1    C EG1 A   1     -21.500   4.500 -17.000
HETATM    1    C EG1 A   1     -21.500   4.500 -16.500
HETATM    1    C EG1 A   1     -21.500   4.500 -16.000
HETATM    1    C EG1 A   1     -21.500   4.500 -14.000
HETATM    1    C EG1 A   1     -21.500   4.500 -13.500
HETATM    1    C EG1 A   1     -21.500   4.500 -13.000
HETATM    1    C EG1 A   1     -21.500   5.000 -16.000
HETATM    1    C EG1 A   1     -21.500   5.000 -15.500
HETATM    1    C EG1 A   1     -21.500   5.000 -15.000
HETATM    1    C EG1 A   1     -21.500   5.000 -14.500
HETATM    1    C EG1 A   1     -21.500   5.000 -14.000
HETATM    1    C EG1 A   1     -21.000   2.000 -24.000
HETATM    1    C EG1 A   1     -21.000   2.500 -24.000
HETATM    1    C EG1 A   1     -21.000   2.500 -23.500
HETATM    1    C EG1 A   1     -21.000   2.500 -23.000
HETATM    1    C EG1 A   1     -21.000   3.000 -23.000
HETATM    1    C EG1 A   1     -21.000   3.000 -22.500
HETATM    1    C EG1 A   1     -21.000   3.000 -22.000
HETATM    1    C EG1 A   1     -21.000   3.000 -11.000
HETATM    1    C EG1 A   1     -21.000   3.000 -10.500
HETATM    1    C EG1 A   1     -21.000   3.000 -10.000
HETATM    1    C EG1 A   1     -21.000   3.500 -22.000
HETATM    1    C EG1 A   1     -21.000   3.500 -21.500
HETATM    1    C EG1 A   1     -21.000   3.500 -18.500
HETATM    1    C EG1 A   1     -21.000   3.500 -18.000
HETATM    1    C EG1 A   1     -21.000   3.500 -17.500
HETATM    1    C EG1 A   1     -21.000   3.500 -12.000
HETATM    1    C EG1 A   1     -21.000   3.500 -11.500
HETATM    1    C EG1 A   1     -21.000   3.500 -11.000
HETATM    1    C EG1 A   1     -21.000   3.500 -10.500
HETATM    1    C EG1 A   1     -21.000   3.500 -10.000
HETATM    1    C EG1 A   1     -21.000   4.000 -21.500
HETATM    1    C EG1 A   1     -21.000   4.000 -21.000
HETATM    1    C EG1 A   1     -21.000   4.000 -20.500
HETATM    1    C EG1 A   1     -21.000   4.000 -19.500
HETATM    1    C EG1 A   1     -21.000   4.000 -19.000
HETATM    1    C EG1 A   1     -21.000   4.000 -18.500
HETATM    1    C EG1 A   1     -21.000   4.000 -17.500
HETATM    1    C EG1 A   1     -21.000   4.000 -17.000
HETATM    1    C EG1 A   1     -21.000   4.000 -16.500
HETATM    1    C EG1 A   1     -21.000   4.000 -13.000
HETATM    1    C EG1 A   1     -21.000   4.000 -12.500
HETATM    1    C EG1 A   1     -21.000   4.000 -12.000
HETATM    1    C EG1 A   1     -21.000   4.500 -20.500
HETATM    1    C EG1 A   1     -21.000   4.500 -20.000
HETATM    1    C EG1 A   1     -21.000   4.500 -19.500
HETATM    1    C EG1 A   1     -21.000   4.500 -17.000
HETATM    1    C EG1 A   1     -21.000   4.500 -16.500
HETATM    1    C EG1 A   1     -21.000   4.500 -16.000
HETATM    1    C EG1 A   1     -21.000   4.500 -15.500
HETATM    1    C EG1 A   1     -21.000   4.500 -15.000
HETATM    1    C EG1 A   1     -21.000   4.500 -14.500
HETATM    1    C EG1 A   1     -21.000   4.500 -14.000
HETATM    1    C EG1 A   1     -21.000   4.500 -13.500
HETATM    1    C EG1 A   1     -21.000   4.500 -13.000
HETATM    1    C EG1 A   1     -21.000   4.500 -12.500
HETATM    1    C EG1 A   1     -21.000   5.000 -16.000
HETATM    1    C EG1 A   1     -21.000   5.000 -15.500
HETATM    1    C EG1 A   1     -21.000   5.000 -15.000
HETATM    1    C EG1 A   1     -21.000   5.000 -14.500
HETATM    1    C EG1 A   1     -21.000   5.000 -14.000
HETATM    1    C EG1 A   1     -20.500  -0.000 -24.000
HETATM    1    C EG1 A   1     -20.500   0.500 -24.000
HETATM    1    C EG1 A   1     -20.500   1.000 -24.000
HETATM    1    C EG1 A   1     -20.500   1.000 -12.500
HETATM    1    C EG1 A   1     -20.500   1.500 -24.000
HETATM    1    C EG1 A   1     -20.500   1.500 -23.500
HETATM    1    C EG1 A   1     -20.500   1.500 -13.000
HETATM    1    C EG1 A   1     -20.500   1.500 -12.500
HETATM    1    C EG1 A   1     -20.500   1.500 -12.000
HETATM    1    C EG1 A   1     -20.500   1.500 -11.500
HETATM    1    C EG1 A   1     -20.500   1.500 -11.000
HETATM    1    C EG1 A   1     -20.500   2.000 -24.000
HETATM    1    C EG1 A   1     -20.500   2.000 -23.500
HETATM    1    C EG1 A   1     -20.500   2.000 -23.000
HETATM    1    C EG1 A   1     -20.500   2.000 -13.000
HETATM    1    C EG1 A   1     -20.500   2.000 -12.500
HETATM    1    C EG1 A   1     -20.500   2.000 -12.000
HETATM    1    C EG1 A   1     -20.500   2.000 -11.500
HETATM    1    C EG1 A   1     -20.500   2.000 -11.000
HETATM    1    C EG1 A   1     -20.500   2.500 -24.000
HETATM    1    C EG1 A   1     -20.500   2.500 -23.500
HETATM    1    C EG1 A   1     -20.500   2.500 -23.000
HETATM    1    C EG1 A   1     -20.500   2.500 -13.000
HETATM    1    C EG1 A   1     -20.500   2.500 -12.500
HETATM    1    C EG1 A   1     -20.500   2.500 -12.000
HETATM    1    C EG1 A   1     -20.500   2.500 -11.500
HETATM    1    C EG1 A   1     -20.500   2.500 -11.000
HETATM    1    C EG1 A   1     -20.500   3.000 -23.000
HETATM    1    C EG1 A   1     -20.500   3.000 -22.500
HETATM    1    C EG1 A   1     -20.500   3.000 -22.000
HETATM    1    C EG1 A   1     -20.500   3.000 -12.500
HETATM    1    C EG1 A   1     -20.500   3.000 -12.000
HETATM    1    C EG1 A   1     -20.500   3.000 -11.500
HETATM    1    C EG1 A   1     -20.500   3.500 -22.000
HETATM    1    C EG1 A   1     -20.500   3.500 -21.500
HETATM    1    C EG1 A   1     -20.500   3.500 -19.000
HETATM    1    C EG1 A   1     -20.500   3.500 -18.500
HETATM    1    C EG1 A   1     -20.500   3.500 -18.000
HETATM    1    C EG1 A   1     -20.500   3.500 -17.500
HETATM    1    C EG1 A   1     -20.500   3.500 -17.000
HETATM    1    C EG1 A   1     -20.500   3.500 -12.000
HETATM    1    C EG1 A   1     -20.500   3.500 -11.500
HETATM    1    C EG1 A   1     -20.500   3.500 -11.000
HETATM    1    C EG1 A   1     -20.500   3.500 -10.500
HETATM    1    C EG1 A   1     -20.500   3.500 -10.000
HETATM    1    C EG1 A   1     -20.500   4.000 -21.500
HETATM    1    C EG1 A   1     -20.500   4.000 -21.000
HETATM    1    C EG1 A   1     -20.500   4.000 -20.500
HETATM    1    C EG1 A   1     -20.500   4.000 -20.000
HETATM    1    C EG1 A   1     -20.500   4.000 -19.500
HETATM    1    C EG1 A   1     -20.500   4.000 -19.000
HETATM    1    C EG1 A   1     -20.500   4.000 -18.500
HETATM    1    C EG1 A   1     -20.500   4.000 -17.500
HETATM    1    C EG1 A   1     -20.500   4.000 -17.000
HETATM    1    C EG1 A   1     -20.500   4.000 -16.500
HETATM    1    C EG1 A   1     -20.500   4.000 -16.000
HETATM    1    C EG1 A   1     -20.500   4.000 -12.500
HETATM    1    C EG1 A   1     -20.500   4.000 -12.000
HETATM    1    C EG1 A   1     -20.500   4.500 -20.500
HETATM    1    C EG1 A   1     -20.500   4.500 -20.000
HETATM    1    C EG1 A   1     -20.500   4.500 -19.500
HETATM    1    C EG1 A   1     -20.500   4.500 -16.500
HETATM    1    C EG1 A   1     -20.500   4.500 -16.000
HETATM    1    C EG1 A   1     -20.500   4.500 -15.500
HETATM    1    C EG1 A   1     -20.500   4.500 -15.000
HETATM    1    C EG1 A   1     -20.500   4.500 -14.500
HETATM    1    C EG1 A   1     -20.500   4.500 -14.000
HETATM    1    C EG1 A   1     -20.500   4.500 -13.500
HETATM    1    C EG1 A   1     -20.500   4.500 -13.000
HETATM    1    C EG1 A   1     -20.500   4.500 -12.500
HETATM    1    C EG1 A   1     -20.000  -0.500 -24.000
HETATM    1    C EG1 A   1     -20.000  -0.500 -23.500
HETATM    1    C EG1 A   1     -20.000  -0.500 -13.000
HETATM    1    C EG1 A   1     -20.000  -0.000 -24.000
HETATM    1    C EG1 A   1     -20.000  -0.000 -23.500
HETATM    1    C EG1 A   1     -20.000  -0.000 -13.500
HETATM    1    C EG1 A   1     -20.000   0.000 -13.000
HETATM    1    C EG1 A   1     -20.000   0.500 -24.000
HETATM    1    C EG1 A   1     -20.000   0.500 -23.500
HETATM    1    C EG1 A   1     -20.000   0.500 -14.000
HETATM    1    C EG1 A   1     -20.000   0.500 -13.500
HETATM    1    C EG1 A   1     -20.000   0.500 -13.000
HETATM    1    C EG1 A   1     -20.000   0.500 -12.500
HETATM    1    C EG1 A   1     -20.000   1.000 -24.000
HETATM    1    C EG1 A   1     -20.000   1.000 -23.500
HETATM    1    C EG1 A   1     -20.000   1.000 -14.000
HETATM    1    C EG1 A   1     -20.000   1.000 -13.500
HETATM    1    C EG1 A   1     -20.000   1.000 -13.000
HETATM    1    C EG1 A   1     -20.000   1.000 -12.500
HETATM    1    C EG1 A   1     -20.000   1.500 -24.000
HETATM    1    C EG1 A   1     -20.000   1.500 -23.500
HETATM    1    C EG1 A   1     -20.000   1.500 -23.000
HETATM    1    C EG1 A   1     -20.000   1.500 -14.000
HETATM    1    C EG1 A   1     -20.000   1.500 -13.500
HETATM    1    C EG1 A   1     -20.000   1.500 -13.000
HETATM    1    C EG1 A   1     -20.000   1.500 -12.500
HETATM    1    C EG1 A   1     -20.000   2.000 -23.500
HETATM    1    C EG1 A   1     -20.000   2.000 -23.000
HETATM    1    C EG1 A   1     -20.000   2.000 -13.500
HETATM    1    C EG1 A   1     -20.000   2.000 -13.000
HETATM    1    C EG1 A   1     -20.000   2.000 -11.000
HETATM    1    C EG1 A   1     -20.000   2.000 -10.500
HETATM    1    C EG1 A   1     -20.000   2.500 -23.000
HETATM    1    C EG1 A   1     -20.000   2.500 -22.500
HETATM    1    C EG1 A   1     -20.000   2.500 -13.500
HETATM    1    C EG1 A   1     -20.000   2.500 -13.000
HETATM    1    C EG1 A   1     -20.000   2.500 -12.500
HETATM    1    C EG1 A   1     -20.000   2.500 -11.500
HETATM    1    C EG1 A   1     -20.000   2.500 -11.000
HETATM    1    C EG1 A   1     -20.000   2.500 -10.500
HETATM    1    C EG1 A   1     -20.000   3.000 -23.000
HETATM    1    C EG1 A   1     -20.000   3.000 -22.500
HETATM    1    C EG1 A   1     -20.000   3.000 -22.000
HETATM    1    C EG1 A   1     -20.000   3.000 -13.500
HETATM    1    C EG1 A   1     -20.000   3.000 -13.000
HETATM    1    C EG1 A   1     -20.000   3.000 -12.500
HETATM    1    C EG1 A   1     -20.000   3.000 -12.000
HETATM    1    C EG1 A   1     -20.000   3.000 -11.500
HETATM    1    C EG1 A   1     -20.000   3.000 -11.000
HETATM    1    C EG1 A   1     -20.000   3.000 -10.500
HETATM    1    C EG1 A   1     -20.000   3.000 -10.000
HETATM    1    C EG1 A   1     -20.000   3.500 -22.000
HETATM    1    C EG1 A   1     -20.000   3.500 -21.500
HETATM    1    C EG1 A   1     -20.000   3.500 -21.000
HETATM    1    C EG1 A   1     -20.000   3.500 -20.500
HETATM    1    C EG1 A   1     -20.000   3.500 -20.000
HETATM    1    C EG1 A   1     -20.000   3.500 -19.500
HETATM    1    C EG1 A   1     -20.000   3.500 -19.000
HETATM    1    C EG1 A   1     -20.000   3.500 -18.500
HETATM    1    C EG1 A   1     -20.000   3.500 -18.000
HETATM    1    C EG1 A   1     -20.000   3.500 -17.500
HETATM    1    C EG1 A   1     -20.000   3.500 -17.000
HETATM    1    C EG1 A   1     -20.000   3.500 -16.500
HETATM    1    C EG1 A   1     -20.000   3.500 -13.000
HETATM    1    C EG1 A   1     -20.000   3.500 -12.500
HETATM    1    C EG1 A   1     -20.000   3.500 -12.000
HETATM    1    C EG1 A   1     -20.000   3.500 -11.500
HETATM    1    C EG1 A   1     -20.000   3.500 -11.000
HETATM    1    C EG1 A   1     -20.000   3.500 -10.500
HETATM    1    C EG1 A   1     -20.000   3.500 -10.000
HETATM    1    C EG1 A   1     -20.000   4.000 -21.500
HETATM    1    C EG1 A   1     -20.000   4.000 -21.000
HETATM    1    C EG1 A   1     -20.000   4.000 -20.500
HETATM    1    C EG1 A   1     -20.000   4.000 -20.000
HETATM    1    C EG1 A   1     -20.000   4.000 -19.500
HETATM    1    C EG1 A   1     -20.000   4.000 -19.000
HETATM    1    C EG1 A   1     -20.000   4.000 -17.000
HETATM    1    C EG1 A   1     -20.000   4.000 -16.500
HETATM    1    C EG1 A   1     -20.000   4.000 -16.000
HETATM    1    C EG1 A   1     -20.000   4.000 -12.500
HETATM    1    C EG1 A   1     -20.000   4.000 -12.000
HETATM    1    C EG1 A   1     -20.000   4.500 -16.000
HETATM    1    C EG1 A   1     -20.000   4.500 -15.500
HETATM    1    C EG1 A   1     -20.000   4.500 -15.000
HETATM    1    C EG1 A   1     -20.000   4.500 -14.500
HETATM    1    C EG1 A   1     -20.000   4.500 -14.000
HETATM    1    C EG1 A   1     -20.000   4.500 -13.500
HETATM    1    C EG1 A   1     -20.000   4.500 -13.000
HETATM    1    C EG1 A   1     -20.000   4.500 -12.500
HETATM    1    C EG1 A   1     -19.500  -1.000 -23.500
HETATM    1    C EG1 A   1     -19.500  -1.000 -13.500
HETATM    1    C EG1 A   1     -19.500  -1.000 -13.000
HETATM    1    C EG1 A   1     -19.500  -0.500 -23.500
HETATM    1    C EG1 A   1     -19.500  -0.500 -14.000
HETATM    1    C EG1 A   1     -19.500  -0.500 -13.500
HETATM    1    C EG1 A   1     -19.500  -0.500 -13.000
HETATM    1    C EG1 A   1     -19.500   0.000 -23.500
HETATM    1    C EG1 A   1     -19.500   0.000 -23.000
HETATM    1    C EG1 A   1     -19.500   0.000 -14.500
HETATM    1    C EG1 A   1     -19.500   0.000 -14.000
HETATM    1    C EG1 A   1     -19.500   0.000 -13.500
HETATM    1    C EG1 A   1     -19.500   0.000 -13.000
HETATM    1    C EG1 A   1     -19.500   0.500 -23.500
HETATM    1    C EG1 A   1     -19.500   0.500 -23.000
HETATM    1    C EG1 A   1     -19.500   0.500 -14.500
HETATM    1    C EG1 A   1     -19.500   0.500 -14.000
HETATM    1    C EG1 A   1     -19.500   0.500 -13.500
HETATM    1    C EG1 A   1     -19.500   1.000 -23.500
HETATM    1    C EG1 A   1     -19.500   1.000 -23.000
HETATM    1    C EG1 A   1     -19.500   1.000 -14.500
HETATM    1    C EG1 A   1     -19.500   1.000 -14.000
HETATM    1    C EG1 A   1     -19.500   1.500 -23.500
HETATM    1    C EG1 A   1     -19.500   1.500 -23.000
HETATM    1    C EG1 A   1     -19.500   1.500 -14.500
HETATM    1    C EG1 A   1     -19.500   1.500 -14.000
HETATM    1    C EG1 A   1     -19.500   1.500 -13.500
HETATM    1    C EG1 A   1     -19.500   2.000 -23.000
HETATM    1    C EG1 A   1     -19.500   2.000 -22.500
HETATM    1    C EG1 A   1     -19.500   2.000 -14.500
HETATM    1    C EG1 A   1     -19.500   2.000 -14.000
HETATM    1    C EG1 A   1     -19.500   2.000 -13.500
HETATM    1    C EG1 A   1     -19.500   2.500 -23.000
HETATM    1    C EG1 A   1     -19.500   2.500 -22.500
HETATM    1    C EG1 A   1     -19.500   2.500 -14.000
HETATM    1    C EG1 A   1     -19.500   2.500 -13.500
HETATM    1    C EG1 A   1     -19.500   3.000 -22.500
HETATM    1    C EG1 A   1     -19.500   3.000 -22.000
HETATM    1    C EG1 A   1     -19.500   3.000 -21.500
HETATM    1    C EG1 A   1     -19.500   3.000 -20.500
HETATM    1    C EG1 A   1     -19.500   3.000 -20.000
HETATM    1    C EG1 A   1     -19.500   3.000 -19.500
HETATM    1    C EG1 A   1     -19.500   3.000 -18.000
HETATM    1    C EG1 A   1     -19.500   3.000 -14.000
HETATM    1    C EG1 A   1     -19.500   3.000 -13.500
HETATM    1    C EG1 A   1     -19.500   3.000 -13.000
HETATM    1    C EG1 A   1     -19.500   3.500 -22.000
HETATM    1    C EG1 A   1     -19.500   3.500 -21.500
HETATM    1    C EG1 A   1     -19.500   3.500 -21.000
HETATM    1    C EG1 A   1     -19.500   3.500 -20.500
HETATM    1    C EG1 A   1     -19.500   3.500 -20.000
HETATM    1    C EG1 A   1     -19.500   3.500 -19.500
HETATM    1    C EG1 A   1     -19.500   3.500 -19.000
HETATM    1    C EG1 A   1     -19.500   3.500 -18.500
HETATM    1    C EG1 A   1     -19.500   3.500 -18.000
HETATM    1    C EG1 A   1     -19.500   3.500 -17.500
HETATM    1    C EG1 A   1     -19.500   3.500 -17.000
HETATM    1    C EG1 A   1     -19.500   3.500 -16.500
HETATM    1    C EG1 A   1     -19.500   3.500 -13.500
HETATM    1    C EG1 A   1     -19.500   3.500 -13.000
HETATM    1    C EG1 A   1     -19.500   3.500 -12.500
HETATM    1    C EG1 A   1     -19.500   4.000 -16.500
HETATM    1    C EG1 A   1     -19.500   4.000 -16.000
HETATM    1    C EG1 A   1     -19.500   4.000 -14.500
HETATM    1    C EG1 A   1     -19.500   4.000 -13.000
HETATM    1    C EG1 A   1     -19.500   4.000 -12.500
HETATM    1    C EG1 A   1     -19.500   4.500 -16.000
HETATM    1    C EG1 A   1     -19.500   4.500 -15.500
HETATM    1    C EG1 A   1     -19.500   4.500 -15.000
HETATM    1    C EG1 A   1     -19.500   4.500 -14.500
HETATM    1    C EG1 A   1     -19.500   4.500 -14.000
HETATM    1    C EG1 A   1     -19.500   4.500 -13.500
HETATM    1    C EG1 A   1     -19.500   4.500 -13.000
HETATM    1    C EG1 A   1     -19.500   4.500 -12.500
HETATM    1    C EG1 A   1     -19.000   0.500 -15.000
HETATM    1    C EG1 A   1     -19.000   1.000 -15.000
HETATM    1    C EG1 A   1     -19.000   1.500 -22.500
HETATM    1    C EG1 A   1     -19.000   1.500 -15.000
HETATM    1    C EG1 A   1     -19.000   2.000 -22.500
HETATM    1    C EG1 A   1     -19.000   2.000 -22.000
HETATM    1    C EG1 A   1     -19.000   2.000 -14.500
HETATM    1    C EG1 A   1     -19.000   2.500 -22.500
HETATM    1    C EG1 A   1     -19.000   2.500 -22.000
HETATM    1    C EG1 A   1     -19.000   2.500 -21.500
HETATM    1    C EG1 A   1     -19.000   2.500 -21.000
HETATM    1    C EG1 A   1     -19.000   2.500 -14.500
HETATM    1    C EG1 A   1     -19.000   2.500 -14.000
HETATM    1    C EG1 A   1     -19.000   3.000 -22.500
HETATM    1    C EG1 A   1     -19.000   3.000 -22.000
HETATM    1    C EG1 A   1     -19.000   3.000 -21.500
HETATM    1    C EG1 A   1     -19.000   3.000 -21.000
HETATM    1    C EG1 A   1     -19.000   3.000 -20.500
HETATM    1    C EG1 A   1     -19.000   3.000 -20.000
HETATM    1    C EG1 A   1     -19.000   3.000 -19.500
HETATM    1    C EG1 A   1     -19.000   3.000 -19.000
HETATM    1    C EG1 A   1     -19.000   3.000 -14.000
HETATM    1    C EG1 A   1     -19.000   3.000 -13.500
HETATM    1    C EG1 A   1     -19.000   3.500 -21.500
HETATM    1    C EG1 A   1     -19.000   3.500 -21.000
HETATM    1    C EG1 A   1     -19.000   3.500 -20.500
HETATM    1    C EG1 A   1     -19.000   3.500 -19.500
HETATM    1    C EG1 A   1     -19.000   3.500 -19.000
HETATM    1    C EG1 A   1     -19.000   3.500 -18.500
HETATM    1    C EG1 A   1     -19.000   3.500 -18.000
HETATM    1    C EG1 A   1     -19.000   3.500 -17.500
HETATM    1    C EG1 A   1     -19.000   3.500 -17.000
HETATM    1    C EG1 A   1     -19.000   3.500 -16.500
HETATM    1    C EG1 A   1     -19.000   3.500 -14.000
HETATM    1    C EG1 A   1     -19.000   3.500 -13.500
HETATM    1    C EG1 A   1     -19.000   3.500 -13.000
HETATM    1    C EG1 A   1     -19.000   4.000 -17.000
HETATM    1    C EG1 A   1     -19.000   4.000 -16.500
HETATM    1    C EG1 A   1     -19.000   4.000 -16.000
HETATM    1    C EG1 A   1     -19.000   4.000 -13.500
HETATM    1    C EG1 A   1     -19.000   4.000 -13.000
HETATM    1    C EG1 A   1     -19.000   4.500 -16.000
HETATM    1    C EG1 A   1     -19.000   4.500 -15.500
HETATM    1    C EG1 A   1     -19.000   4.500 -15.000
HETATM    1    C EG1 A   1     -19.000   4.500 -14.500
HETATM    1    C EG1 A   1     -19.000   4.500 -14.000
HETATM    1    C EG1 A   1     -19.000   4.500 -13.500
HETATM    1    C EG1 A   1     -19.000   4.500 -13.000
HETATM    1    C EG1 A   1     -18.500  -0.000 -15.000
HETATM    1    C EG1 A   1     -18.500   0.500 -15.000
HETATM    1    C EG1 A   1     -18.500   1.000 -22.500
HETATM    1    C EG1 A   1     -18.500   1.000 -15.000
HETATM    1    C EG1 A   1     -18.500   1.500 -22.500
HETATM    1    C EG1 A   1     -18.500   1.500 -22.000
HETATM    1    C EG1 A   1     -18.500   1.500 -15.000
HETATM    1    C EG1 A   1     -18.500   2.000 -22.500
HETATM    1    C EG1 A   1     -18.500   2.000 -22.000
HETATM    1    C EG1 A   1     -18.500   2.000 -21.500
HETATM    1    C EG1 A   1     -18.500   2.000 -15.000
HETATM    1    C EG1 A   1     -18.500   2.000 -14.500
HETATM    1    C EG1 A   1     -18.500   2.500 -22.000
HETATM    1    C EG1 A   1     -18.500   2.500 -21.500
HETATM    1    C EG1 A   1     -18.500   2.500 -21.000
HETATM    1    C EG1 A   1     -18.500   2.500 -20.500
HETATM    1    C EG1 A   1     -18.500   2.500 -14.500
HETATM    1    C EG1 A   1     -18.500   2.500 -14.000
HETATM    1    C EG1 A   1     -18.500   3.000 -21.000
HETATM    1    C EG1 A   1     -18.500   3.000 -20.500
HETATM    1    C EG1 A   1     -18.500   3.000 -20.000
HETATM    1    C EG1 A   1     -18.500   3.000 -19.500
HETATM    1    C EG1 A   1     -18.500   3.000 -19.000
HETATM    1    C EG1 A   1     -18.500   3.000 -18.500
HETATM    1    C EG1 A   1     -18.500   3.000 -14.500
HETATM    1    C EG1 A   1     -18.500   3.000 -14.000
HETATM    1    C EG1 A   1     -18.500   3.500 -19.000
HETATM    1    C EG1 A   1     -18.500   3.500 -18.500
HETATM    1    C EG1 A   1     -18.500   3.500 -18.000
HETATM    1    C EG1 A   1     -18.500   3.500 -17.500
HETATM    1    C EG1 A   1     -18.500   3.500 -17.000
HETATM    1    C EG1 A   1     -18.500   3.500 -14.000
HETATM    1    C EG1 A   1     -18.500   3.500 -13.500
HETATM    1    C EG1 A   1     -18.500   4.000 -17.500
HETATM    1    C EG1 A   1     -18.500   4.000 -17.000
HETATM    1    C EG1 A   1     -18.500   4.000 -16.500
HETATM    1    C EG1 A   1     -18.500   4.000 -16.000
HETATM    1    C EG1 A   1     -18.500   4.000 -13.500
HETATM    1    C EG1 A   1     -18.500   4.500 -16.500
HETATM    1    C EG1 A   1     -18.500   4.500 -16.000
HETATM    1    C EG1 A   1     -18.500   4.500 -15.500
HETATM    1    C EG1 A   1     -18.500   4.500 -15.000
HETATM    1    C EG1 A   1     -18.500   4.500 -14.500
HETATM    1    C EG1 A   1     -18.500   4.500 -14.000
HETATM    1    C EG1 A   1     -18.500   4.500 -13.500
HETATM    1    C EG1 A   1     -18.500   5.000 -16.000
HETATM    1    C EG1 A   1     -18.500   5.000 -15.500
HETATM    1    C EG1 A   1     -18.500   5.000 -15.000
HETATM    1    C EG1 A   1     -18.000   0.000 -15.000
HETATM    1    C EG1 A   1     -18.000   0.500 -22.500
HETATM    1    C EG1 A   1     -18.000   0.500 -15.000
HETATM    1    C EG1 A   1     -18.000   1.000 -22.500
HETATM    1    C EG1 A   1     -18.000   1.000 -22.000
HETATM    1    C EG1 A   1     -18.000   1.000 -15.000
HETATM    1    C EG1 A   1     -18.000   1.500 -22.500
HETATM    1    C EG1 A   1     -18.000   1.500 -22.000
HETATM    1    C EG1 A   1     -18.000   1.500 -15.000
HETATM    1    C EG1 A   1     -18.000   2.000 -22.000
HETATM    1    C EG1 A   1     -18.000   2.000 -21.500
HETATM    1    C EG1 A   1     -18.000   2.000 -21.000
HETATM    1    C EG1 A   1     -18.000   2.000 -15.000
HETATM    1    C EG1 A   1     -18.000   2.000 -14.500
HETATM    1    C EG1 A   1     -18.000   2.500 -21.500
HETATM    1    C EG1 A   1     -18.000   2.500 -21.000
HETATM    1    C EG1 A   1     -18.000   2.500 -20.500
HETATM    1    C EG1 A   1     -18.000   2.500 -20.000
HETATM    1    C EG1 A   1     -18.000   2.500 -15.000
HETATM    1    C EG1 A   1     -18.000   2.500 -14.500
HETATM    1    C EG1 A   1     -18.000   3.000 -20.500
HETATM    1    C EG1 A   1     -18.000   3.000 -20.000
HETATM    1    C EG1 A   1     -18.000   3.000 -19.500
HETATM    1    C EG1 A   1     -18.000   3.000 -19.000
HETATM    1    C EG1 A   1     -18.000   3.000 -18.500
HETATM    1    C EG1 A   1     -18.000   3.000 -14.500
HETATM    1    C EG1 A   1     -18.000   3.000 -14.000
HETATM    1    C EG1 A   1     -18.000   3.500 -18.500
HETATM    1    C EG1 A   1     -18.000   3.500 -18.000
HETATM    1    C EG1 A   1     -18.000   3.500 -17.500
HETATM    1    C EG1 A   1     -18.000   3.500 -14.000
HETATM    1    C EG1 A   1     -18.000   3.500 -13.500
HETATM    1    C EG1 A   1     -18.000   4.000 -18.000
HETATM    1    C EG1 A   1     -18.000   4.000 -17.500
HETATM    1    C EG1 A   1     -18.000   4.000 -17.000
HETATM    1    C EG1 A   1     -18.000   4.000 -16.500
HETATM    1    C EG1 A   1     -18.000   4.000 -14.000
HETATM    1    C EG1 A   1     -18.000   4.000 -13.500
HETATM    1    C EG1 A   1     -18.000   4.500 -16.500
HETATM    1    C EG1 A   1     -18.000   4.500 -16.000
HETATM    1    C EG1 A   1     -18.000   4.500 -15.000
HETATM    1    C EG1 A   1     -18.000   4.500 -14.500
HETATM    1    C EG1 A   1     -18.000   4.500 -14.000
HETATM    1    C EG1 A   1     -18.000   4.500 -13.500
HETATM    1    C EG1 A   1     -18.000   5.000 -16.000
HETATM    1    C EG1 A   1     -18.000   5.000 -15.500
HETATM    1    C EG1 A   1     -18.000   5.000 -15.000
HETATM    1    C EG1 A   1     -18.000   5.000 -14.500
HETATM    1    C EG1 A   1     -18.000   5.000 -14.000
HETATM    1    C EG1 A   1     -17.500   0.000 -15.000
HETATM    1    C EG1 A   1     -17.500   0.500 -22.500
HETATM    1    C EG1 A   1     -17.500   0.500 -15.000
HETATM    1    C EG1 A   1     -17.500   1.000 -22.500
HETATM    1    C EG1 A   1     -17.500   1.000 -22.000
HETATM    1    C EG1 A   1     -17.500   1.000 -15.500
HETATM    1    C EG1 A   1     -17.500   1.000 -15.000
HETATM    1    C EG1 A   1     -17.500   1.500 -22.000
HETATM    1    C EG1 A   1     -17.500   1.500 -21.500
HETATM    1    C EG1 A   1     -17.500   1.500 -15.000
HETATM    1    C EG1 A   1     -17.500   2.000 -22.000
HETATM    1    C EG1 A   1     -17.500   2.000 -21.500
HETATM    1    C EG1 A   1     -17.500   2.000 -21.000
HETATM    1    C EG1 A   1     -17.500   2.000 -20.500
HETATM    1    C EG1 A   1     -17.500   2.000 -15.000
HETATM    1    C EG1 A   1     -17.500   2.500 -21.000
HETATM    1    C EG1 A   1     -17.500   2.500 -20.500
HETATM    1    C EG1 A   1     -17.500   2.500 -20.000
HETATM    1    C EG1 A   1     -17.500   2.500 -15.000
HETATM    1    C EG1 A   1     -17.500   2.500 -14.500
HETATM    1    C EG1 A   1     -17.500   3.000 -20.000
HETATM    1    C EG1 A   1     -17.500   3.000 -19.500
HETATM    1    C EG1 A   1     -17.500   3.000 -19.000
HETATM    1    C EG1 A   1     -17.500   3.000 -18.500
HETATM    1    C EG1 A   1     -17.500   3.000 -14.500
HETATM    1    C EG1 A   1     -17.500   3.000 -14.000
HETATM    1    C EG1 A   1     -17.500   3.500 -19.000
HETATM    1    C EG1 A   1     -17.500   3.500 -18.500
HETATM    1    C EG1 A   1     -17.500   3.500 -18.000
HETATM    1    C EG1 A   1     -17.500   3.500 -14.000
HETATM    1    C EG1 A   1     -17.500   4.000 -18.000
HETATM    1    C EG1 A   1     -17.500   4.000 -17.500
HETATM    1    C EG1 A   1     -17.500   4.000 -17.000
HETATM    1    C EG1 A   1     -17.500   4.000 -16.500
HETATM    1    C EG1 A   1     -17.500   4.000 -14.000
HETATM    1    C EG1 A   1     -17.500   4.500 -16.500
HETATM    1    C EG1 A   1     -17.500   4.500 -16.000
HETATM    1    C EG1 A   1     -17.500   4.500 -14.000
HETATM    1    C EG1 A   1     -17.500   4.500 -13.500
HETATM    1    C EG1 A   1     -17.500   5.000 -16.000
HETATM    1    C EG1 A   1     -17.500   5.000 -15.500
HETATM    1    C EG1 A   1     -17.500   5.000 -15.000
HETATM    1    C EG1 A   1     -17.500   5.000 -14.500
HETATM    1    C EG1 A   1     -17.500   5.000 -14.000
HETATM    1    C EG1 A   1     -17.500   5.000 -13.500
HETATM    1    C EG1 A   1     -17.500   5.500 -15.500
HETATM    1    C EG1 A   1     -17.500   5.500 -15.000
HETATM    1    C EG1 A   1     -17.500   5.500 -14.500
HETATM    1    C EG1 A   1     -17.500   5.500 -14.000
HETATM    1    C EG1 A   1     -17.500   5.500 -13.500
HETATM    1    C EG1 A   1     -17.000  -0.500 -15.000
HETATM    1    C EG1 A   1     -17.000   0.000 -15.000
HETATM    1    C EG1 A   1     -17.000   0.500 -22.500
HETATM    1    C EG1 A   1     -17.000   0.500 -15.000
HETATM    1    C EG1 A   1     -17.000   1.000 -22.500
HETATM    1    C EG1 A   1     -17.000   1.000 -22.000
HETATM    1    C EG1 A   1     -17.000   1.000 -15.000
HETATM    1    C EG1 A   1     -17.000   1.500 -22.000
HETATM    1    C EG1 A   1     -17.000   1.500 -21.500
HETATM    1    C EG1 A   1     -17.000   1.500 -15.000
HETATM    1    C EG1 A   1     -17.000   2.000 -21.500
HETATM    1    C EG1 A   1     -17.000   2.000 -21.000
HETATM    1    C EG1 A   1     -17.000   2.000 -20.500
HETATM    1    C EG1 A   1     -17.000   2.000 -15.000
HETATM    1    C EG1 A   1     -17.000   2.000 -14.500
HETATM    1    C EG1 A   1     -17.000   2.500 -20.500
HETATM    1    C EG1 A   1     -17.000   2.500 -20.000
HETATM    1    C EG1 A   1     -17.000   2.500 -15.000
HETATM    1    C EG1 A   1     -17.000   2.500 -14.500
HETATM    1    C EG1 A   1     -17.000   3.000 -20.000
HETATM    1    C EG1 A   1     -17.000   3.000 -19.500
HETATM    1    C EG1 A   1     -17.000   3.000 -19.000
HETATM    1    C EG1 A   1     -17.000   3.000 -14.500
HETATM    1    C EG1 A   1     -17.000   3.000 -14.000
HETATM    1    C EG1 A   1     -17.000   3.500 -19.500
HETATM    1    C EG1 A   1     -17.000   3.500 -19.000
HETATM    1    C EG1 A   1     -17.000   3.500 -18.500
HETATM    1    C EG1 A   1     -17.000   3.500 -18.000
HETATM    1    C EG1 A   1     -17.000   3.500 -14.000
HETATM    1    C EG1 A   1     -17.000   4.000 -18.500
HETATM    1    C EG1 A   1     -17.000   4.000 -18.000
HETATM    1    C EG1 A   1     -17.000   4.000 -17.500
HETATM    1    C EG1 A   1     -17.000   4.000 -17.000
HETATM    1    C EG1 A   1     -17.000   4.000 -16.500
HETATM    1    C EG1 A   1     -17.000   4.000 -14.000
HETATM    1    C EG1 A   1     -17.000   4.500 -16.500
HETATM    1    C EG1 A   1     -17.000   4.500 -16.000
HETATM    1    C EG1 A   1     -17.000   4.500 -14.000
HETATM    1    C EG1 A   1     -17.000   4.500 -13.500
HETATM    1    C EG1 A   1     -17.000   5.000 -16.000
HETATM    1    C EG1 A   1     -17.000   5.000 -15.500
HETATM    1    C EG1 A   1     -17.000   5.000 -13.500
HETATM    1    C EG1 A   1     -17.000   5.500 -15.500
HETATM    1    C EG1 A   1     -17.000   5.500 -15.000
HETATM    1    C EG1 A   1     -17.000   5.500 -14.500
HETATM    1    C EG1 A   1     -17.000   5.500 -14.000
HETATM    1    C EG1 A   1     -17.000   5.500 -13.500
HETATM    1    C EG1 A   1     -17.000   6.000 -14.500
HETATM    1    C EG1 A   1     -17.000   6.000 -14.000
HETATM    1    C EG1 A   1     -17.000   6.000 -13.500
HETATM    1    C EG1 A   1     -16.500  -1.500 -13.000
HETATM    1    C EG1 A   1     -16.500  -1.500 -12.500
HETATM    1    C EG1 A   1     -16.500  -1.500 -12.000
HETATM    1    C EG1 A   1     -16.500  -1.500 -11.500
HETATM    1    C EG1 A   1     -16.500  -1.000 -14.500
HETATM    1    C EG1 A   1     -16.500  -0.500 -14.500
HETATM    1    C EG1 A   1     -16.500   0.000 -23.000
HETATM    1    C EG1 A   1     -16.500   0.000 -15.000
HETATM    1    C EG1 A   1     -16.500   0.000 -14.500
HETATM    1    C EG1 A   1     -16.500   0.500 -23.000
HETATM    1    C EG1 A   1     -16.500   0.500 -22.500
HETATM    1    C EG1 A   1     -16.500   0.500 -15.000
HETATM    1    C EG1 A   1     -16.500   1.000 -23.000
HETATM    1    C EG1 A   1     -16.500   1.000 -22.500
HETATM    1    C EG1 A   1     -16.500   1.000 -22.000
HETATM    1    C EG1 A   1     -16.500   1.000 -15.000
HETATM    1    C EG1 A   1     -16.500   1.500 -22.000
HETATM    1    C EG1 A   1     -16.500   1.500 -21.500
HETATM    1    C EG1 A   1     -16.500   1.500 -15.000
HETATM    1    C EG1 A   1     -16.500   2.000 -22.000
HETATM    1    C EG1 A   1     -16.500   2.000 -21.500
HETATM    1    C EG1 A   1     -16.500   2.000 -21.000
HETATM    1    C EG1 A   1     -16.500   2.000 -20.500
HETATM    1    C EG1 A   1     -16.500   2.000 -15.000
HETATM    1    C EG1 A   1     -16.500   2.000 -14.500
HETATM    1    C EG1 A   1     -16.500   2.500 -20.500
HETATM    1    C EG1 A   1     -16.500   2.500 -20.000
HETATM    1    C EG1 A   1     -16.500   2.500 -14.500
HETATM    1    C EG1 A   1     -16.500   3.000 -20.000
HETATM    1    C EG1 A   1     -16.500   3.000 -19.500
HETATM    1    C EG1 A   1     -16.500   3.000 -14.500
HETATM    1    C EG1 A   1     -16.500   3.000 -14.000
HETATM    1    C EG1 A   1     -16.500   3.500 -20.000
HETATM    1    C EG1 A   1     -16.500   3.500 -19.500
HETATM    1    C EG1 A   1     -16.500   3.500 -19.000
HETATM    1    C EG1 A   1     -16.500   3.500 -18.500
HETATM    1    C EG1 A   1     -16.500   3.500 -14.500
HETATM    1    C EG1 A   1     -16.500   3.500 -14.000
HETATM    1    C EG1 A   1     -16.500   4.000 -19.000
HETATM    1    C EG1 A   1     -16.500   4.000 -18.500
HETATM    1    C EG1 A   1     -16.500   4.000 -18.000
HETATM    1    C EG1 A   1     -16.500   4.000 -17.500
HETATM    1    C EG1 A   1     -16.500   4.000 -17.000
HETATM    1    C EG1 A   1     -16.500   4.000 -16.500
HETATM    1    C EG1 A   1     -16.500   4.000 -14.000
HETATM    1    C EG1 A   1     -16.500   4.000 -13.500
HETATM    1    C EG1 A   1     -16.500   4.500 -17.000
HETATM    1    C EG1 A   1     -16.500   4.500 -16.500
HETATM    1    C EG1 A   1     -16.500   4.500 -16.000
HETATM    1    C EG1 A   1     -16.500   4.500 -14.000
HETATM    1    C EG1 A   1     -16.500   4.500 -13.500
HETATM    1    C EG1 A   1     -16.500   5.000 -16.000
HETATM    1    C EG1 A   1     -16.500   5.000 -15.500
HETATM    1    C EG1 A   1     -16.500   5.000 -13.500
HETATM    1    C EG1 A   1     -16.500   5.500 -15.500
HETATM    1    C EG1 A   1     -16.500   5.500 -15.000
HETATM    1    C EG1 A   1     -16.500   5.500 -14.500
HETATM    1    C EG1 A   1     -16.500   5.500 -13.500
HETATM    1    C EG1 A   1     -16.500   6.000 -14.500
HETATM    1    C EG1 A   1     -16.500   6.000 -14.000
HETATM    1    C EG1 A   1     -16.500   6.000 -13.500
HETATM    1    C EG1 A   1     -16.000  -2.500 -11.500
HETATM    1    C EG1 A   1     -16.000  -2.000 -11.500
HETATM    1    C EG1 A   1     -16.000  -1.500 -13.500
HETATM    1    C EG1 A   1     -16.000  -1.500 -13.000
HETATM    1    C EG1 A   1     -16.000  -1.500 -12.500
HETATM    1    C EG1 A   1     -16.000  -1.500 -12.000
HETATM    1    C EG1 A   1     -16.000  -1.500 -11.500
HETATM    1    C EG1 A   1     -16.000  -1.000 -14.000
HETATM    1    C EG1 A   1     -16.000  -0.500 -24.000
HETATM    1    C EG1 A   1     -16.000  -0.500 -23.500
HETATM    1    C EG1 A   1     -16.000  -0.500 -14.500
HETATM    1    C EG1 A   1     -16.000  -0.500 -14.000
HETATM    1    C EG1 A   1     -16.000   0.000 -24.000
HETATM    1    C EG1 A   1     -16.000   0.000 -23.500
HETATM    1    C EG1 A   1     -16.000   0.000 -15.000
HETATM    1    C EG1 A   1     -16.000   0.000 -14.500
HETATM    1    C EG1 A   1     -16.000   0.500 -24.000
HETATM    1    C EG1 A   1     -16.000   0.500 -23.500
HETATM    1    C EG1 A   1     -16.000   0.500 -23.000
HETATM    1    C EG1 A   1     -16.000   0.500 -15.000
HETATM    1    C EG1 A   1     -16.000   1.000 -23.500
HETATM    1    C EG1 A   1     -16.000   1.000 -23.000
HETATM    1    C EG1 A   1     -16.000   1.000 -22.500
HETATM    1    C EG1 A   1     -16.000   1.000 -22.000
HETATM    1    C EG1 A   1     -16.000   1.000 -15.000
HETATM    1    C EG1 A   1     -16.000   1.500 -22.500
HETATM    1    C EG1 A   1     -16.000   1.500 -22.000
HETATM    1    C EG1 A   1     -16.000   1.500 -15.000
HETATM    1    C EG1 A   1     -16.000   2.000 -22.000
HETATM    1    C EG1 A   1     -16.000   2.000 -21.500
HETATM    1    C EG1 A   1     -16.000   2.000 -21.000
HETATM    1    C EG1 A   1     -16.000   2.000 -20.500
HETATM    1    C EG1 A   1     -16.000   2.000 -15.000
HETATM    1    C EG1 A   1     -16.000   2.000 -14.500
HETATM    1    C EG1 A   1     -16.000   2.500 -20.500
HETATM    1    C EG1 A   1     -16.000   2.500 -20.000
HETATM    1    C EG1 A   1     -16.000   2.500 -14.500
HETATM    1    C EG1 A   1     -16.000   3.000 -20.000
HETATM    1    C EG1 A   1     -16.000   3.000 -14.500
HETATM    1    C EG1 A   1     -16.000   3.500 -20.000
HETATM    1    C EG1 A   1     -16.000   3.500 -19.500
HETATM    1    C EG1 A   1     -16.000   3.500 -19.000
HETATM    1    C EG1 A   1     -16.000   3.500 -14.500
HETATM    1    C EG1 A   1     -16.000   3.500 -14.000
HETATM    1    C EG1 A   1     -16.000   4.000 -19.500
HETATM    1    C EG1 A   1     -16.000   4.000 -19.000
HETATM    1    C EG1 A   1     -16.000   4.000 -18.500
HETATM    1    C EG1 A   1     -16.000   4.000 -18.000
HETATM    1    C EG1 A   1     -16.000   4.000 -17.500
HETATM    1    C EG1 A   1     -16.000   4.000 -17.000
HETATM    1    C EG1 A   1     -16.000   4.000 -14.000
HETATM    1    C EG1 A   1     -16.000   4.000 -13.500
HETATM    1    C EG1 A   1     -16.000   4.500 -19.500
HETATM    1    C EG1 A   1     -16.000   4.500 -19.000
HETATM    1    C EG1 A   1     -16.000   4.500 -18.500
HETATM    1    C EG1 A   1     -16.000   4.500 -17.500
HETATM    1    C EG1 A   1     -16.000   4.500 -17.000
HETATM    1    C EG1 A   1     -16.000   4.500 -16.500
HETATM    1    C EG1 A   1     -16.000   4.500 -16.000
HETATM    1    C EG1 A   1     -16.000   4.500 -13.500
HETATM    1    C EG1 A   1     -16.000   5.000 -16.500
HETATM    1    C EG1 A   1     -16.000   5.000 -16.000
HETATM    1    C EG1 A   1     -16.000   5.000 -15.500
HETATM    1    C EG1 A   1     -16.000   5.000 -15.000
HETATM    1    C EG1 A   1     -16.000   5.000 -14.500
HETATM    1    C EG1 A   1     -16.000   5.000 -14.000
HETATM    1    C EG1 A   1     -16.000   5.000 -13.500
HETATM    1    C EG1 A   1     -16.000   5.500 -15.500
HETATM    1    C EG1 A   1     -16.000   5.500 -15.000
HETATM    1    C EG1 A   1     -16.000   5.500 -14.500
HETATM    1    C EG1 A   1     -16.000   5.500 -14.000
HETATM    1    C EG1 A   1     -16.000   5.500 -13.500
HETATM    1    C EG1 A   1     -16.000   6.000 -14.500
HETATM    1    C EG1 A   1     -16.000   6.000 -14.000
HETATM    1    C EG1 A   1     -16.000   6.000 -13.500
HETATM    1    C EG1 A   1     -15.500  -3.000 -12.000
HETATM    1    C EG1 A   1     -15.500  -2.500 -12.000
HETATM    1    C EG1 A   1     -15.500  -2.500 -11.500
HETATM    1    C EG1 A   1     -15.500  -2.000 -12.000
HETATM    1    C EG1 A   1     -15.500  -2.000 -11.500
HETATM    1    C EG1 A   1     -15.500  -1.500 -13.500
HETATM    1    C EG1 A   1     -15.500  -1.500 -13.000
HETATM    1    C EG1 A   1     -15.500  -1.500 -12.500
HETATM    1    C EG1 A   1     -15.500  -1.500 -12.000
HETATM    1    C EG1 A   1     -15.500  -1.500 -11.500
HETATM    1    C EG1 A   1     -15.500  -1.000 -14.000
HETATM    1    C EG1 A   1     -15.500  -1.000 -13.500
HETATM    1    C EG1 A   1     -15.500  -1.000 -13.000
HETATM    1    C EG1 A   1     -15.500  -0.500 -14.500
HETATM    1    C EG1 A   1     -15.500  -0.500 -14.000
HETATM    1    C EG1 A   1     -15.500   0.000 -24.000
HETATM    1    C EG1 A   1     -15.500  -0.000 -15.000
HETATM    1    C EG1 A   1     -15.500  -0.000 -14.500
HETATM    1    C EG1 A   1     -15.500   0.500 -24.000
HETATM    1    C EG1 A   1     -15.500   0.500 -23.500
HETATM    1    C EG1 A   1     -15.500   0.500 -15.000
HETATM    1    C EG1 A   1     -15.500   0.500 -14.500
HETATM    1    C EG1 A   1     -15.500   1.000 -24.000
HETATM    1    C EG1 A   1     -15.500   1.000 -23.500
HETATM    1    C EG1 A   1     -15.500   1.000 -23.000
HETATM    1    C EG1 A   1     -15.500   1.000 -22.500
HETATM    1    C EG1 A   1     -15.500   1.000 -15.000
HETATM    1    C EG1 A   1     -15.500   1.500 -22.500
HETATM    1    C EG1 A   1     -15.500   1.500 -22.000
HETATM    1    C EG1 A   1     -15.500   1.500 -21.500
HETATM    1    C EG1 A   1     -15.500   1.500 -15.000
HETATM    1    C EG1 A   1     -15.500   1.500 -14.500
HETATM    1    C EG1 A   1     -15.500   2.000 -22.000
HETATM    1    C EG1 A   1     -15.500   2.000 -21.500
HETATM    1    C EG1 A   1     -15.500   2.000 -21.000
HETATM    1    C EG1 A   1     -15.500   2.000 -20.500
HETATM    1    C EG1 A   1     -15.500   2.000 -15.000
HETATM    1    C EG1 A   1     -15.500   2.000 -14.500
HETATM    1    C EG1 A   1     -15.500   2.500 -20.500
HETATM    1    C EG1 A   1     -15.500   2.500 -20.000
HETATM    1    C EG1 A   1     -15.500   2.500 -14.500
HETATM    1    C EG1 A   1     -15.500   3.000 -20.000
HETATM    1    C EG1 A   1     -15.500   3.000 -14.500
HETATM    1    C EG1 A   1     -15.500   3.500 -20.000
HETATM    1    C EG1 A   1     -15.500   3.500 -19.500
HETATM    1    C EG1 A   1     -15.500   3.500 -14.500
HETATM    1    C EG1 A   1     -15.500   3.500 -14.000
HETATM    1    C EG1 A   1     -15.500   4.000 -20.000
HETATM    1    C EG1 A   1     -15.500   4.000 -19.500
HETATM    1    C EG1 A   1     -15.500   4.000 -18.500
HETATM    1    C EG1 A   1     -15.500   4.000 -18.000
HETATM    1    C EG1 A   1     -15.500   4.000 -17.500
HETATM    1    C EG1 A   1     -15.500   4.000 -15.000
HETATM    1    C EG1 A   1     -15.500   4.000 -14.500
HETATM    1    C EG1 A   1     -15.500   4.000 -14.000
HETATM    1    C EG1 A   1     -15.500   4.000 -13.500
HETATM    1    C EG1 A   1     -15.500   4.500 -19.500
HETATM    1    C EG1 A   1     -15.500   4.500 -19.000
HETATM    1    C EG1 A   1     -15.500   4.500 -18.500
HETATM    1    C EG1 A   1     -15.500   4.500 -18.000
HETATM    1    C EG1 A   1     -15.500   4.500 -17.500
HETATM    1    C EG1 A   1     -15.500   4.500 -17.000
HETATM    1    C EG1 A   1     -15.500   4.500 -16.500
HETATM    1    C EG1 A   1     -15.500   4.500 -15.500
HETATM    1    C EG1 A   1     -15.500   4.500 -15.000
HETATM    1    C EG1 A   1     -15.500   4.500 -14.500
HETATM    1    C EG1 A   1     -15.500   4.500 -14.000
HETATM    1    C EG1 A   1     -15.500   4.500 -13.500
HETATM    1    C EG1 A   1     -15.500   5.000 -17.000
HETATM    1    C EG1 A   1     -15.500   5.000 -16.500
HETATM    1    C EG1 A   1     -15.500   5.000 -16.000
HETATM    1    C EG1 A   1     -15.500   5.000 -15.500
HETATM    1    C EG1 A   1     -15.500   5.000 -15.000
HETATM    1    C EG1 A   1     -15.500   5.000 -14.500
HETATM    1    C EG1 A   1     -15.500   5.000 -14.000
HETATM    1    C EG1 A   1     -15.500   5.000 -13.500
HETATM    1    C EG1 A   1     -15.000  -3.000 -12.000
HETATM    1    C EG1 A   1     -15.000  -2.500 -12.000
HETATM    1    C EG1 A   1     -15.000  -2.000 -12.000
HETATM    1    C EG1 A   1     -15.000  -1.500 -13.000
HETATM    1    C EG1 A   1     -15.000  -1.500 -12.500
HETATM    1    C EG1 A   1     -15.000  -1.500 -12.000
HETATM    1    C EG1 A   1     -15.000  -1.000 -24.000
HETATM    1    C EG1 A   1     -15.000  -1.000 -14.000
HETATM    1    C EG1 A   1     -15.000  -1.000 -13.500
HETATM    1    C EG1 A   1     -15.000  -1.000 -13.000
HETATM    1    C EG1 A   1     -15.000  -1.000 -12.500
HETATM    1    C EG1 A   1     -15.000  -1.000 -12.000
HETATM    1    C EG1 A   1     -15.000  -0.500 -24.000
HETATM    1    C EG1 A   1     -15.000  -0.500 -14.500
HETATM    1    C EG1 A   1     -15.000  -0.500 -14.000
HETATM    1    C EG1 A   1     -15.000  -0.500 -13.500
HETATM    1    C EG1 A   1     -15.000   0.000 -14.500
HETATM    1    C EG1 A   1     -15.000   0.000 -14.000
HETATM    1    C EG1 A   1     -15.000   0.500 -24.000
HETATM    1    C EG1 A   1     -15.000   0.500 -15.000
HETATM    1    C EG1 A   1     -15.000   0.500 -14.500
HETATM    1    C EG1 A   1     -15.000   1.000 -24.000
HETATM    1    C EG1 A   1     -15.000   1.000 -23.500
HETATM    1    C EG1 A   1     -15.000   1.000 -23.000
HETATM    1    C EG1 A   1     -15.000   1.000 -22.500
HETATM    1    C EG1 A   1     -15.000   1.000 -22.000
HETATM    1    C EG1 A   1     -15.000   1.000 -21.500
HETATM    1    C EG1 A   1     -15.000   1.000 -15.000
HETATM    1    C EG1 A   1     -15.000   1.000 -14.500
HETATM    1    C EG1 A   1     -15.000   1.500 -22.500
HETATM    1    C EG1 A   1     -15.000   1.500 -22.000
HETATM    1    C EG1 A   1     -15.000   1.500 -21.500
HETATM    1    C EG1 A   1     -15.000   1.500 -21.000
HETATM    1    C EG1 A   1     -15.000   1.500 -15.000
HETATM    1    C EG1 A   1     -15.000   1.500 -14.500
HETATM    1    C EG1 A   1     -15.000   2.000 -21.500
HETATM    1    C EG1 A   1     -15.000   2.000 -21.000
HETATM    1    C EG1 A   1     -15.000   2.000 -20.500
HETATM    1    C EG1 A   1     -15.000   2.000 -14.500
HETATM    1    C EG1 A   1     -15.000   2.500 -20.500
HETATM    1    C EG1 A   1     -15.000   2.500 -20.000
HETATM    1    C EG1 A   1     -15.000   2.500 -14.500
HETATM    1    C EG1 A   1     -15.000   3.000 -20.000
HETATM    1    C EG1 A   1     -15.000   3.000 -15.000
HETATM    1    C EG1 A   1     -15.000   3.000 -14.500
HETATM    1    C EG1 A   1     -15.000   3.500 -20.000
HETATM    1    C EG1 A   1     -15.000   3.500 -15.500
HETATM    1    C EG1 A   1     -15.000   3.500 -15.000
HETATM    1    C EG1 A   1     -15.000   3.500 -14.500
HETATM    1    C EG1 A   1     -15.000   4.000 -20.000
HETATM    1    C EG1 A   1     -15.000   4.000 -19.500
HETATM    1    C EG1 A   1     -15.000   4.000 -15.500
HETATM    1    C EG1 A   1     -15.000   4.000 -15.000
HETATM    1    C EG1 A   1     -15.000   4.000 -14.500
HETATM    1    C EG1 A   1     -15.000   4.500 -20.000
HETATM    1    C EG1 A   1     -15.000   4.500 -19.500
HETATM    1    C EG1 A   1     -15.000   4.500 -19.000
HETATM    1    C EG1 A   1     -15.000   4.500 -18.500
HETATM    1    C EG1 A   1     -15.000   4.500 -18.000
HETATM    1    C EG1 A   1     -15.000   4.500 -17.500
HETATM    1    C EG1 A   1     -15.000   4.500 -17.000
HETATM    1    C EG1 A   1     -15.000   4.500 -16.000
HETATM    1    C EG1 A   1     -15.000   4.500 -15.500
HETATM    1    C EG1 A   1     -15.000   4.500 -15.000
HETATM    1    C EG1 A   1     -15.000   5.000 -20.000
HETATM    1    C EG1 A   1     -15.000   5.000 -19.500
HETATM    1    C EG1 A   1     -15.000   5.000 -19.000
HETATM    1    C EG1 A   1     -15.000   5.000 -18.500
HETATM    1    C EG1 A   1     -15.000   5.000 -18.000
HETATM    1    C EG1 A   1     -15.000   5.000 -17.500
HETATM    1    C EG1 A   1     -15.000   5.000 -17.000
HETATM    1    C EG1 A   1     -15.000   5.000 -16.500
HETATM    1    C EG1 A   1     -15.000   5.000 -16.000
HETATM    1    C EG1 A   1     -15.000   5.000 -15.500
HETATM    1    C EG1 A   1     -15.000   5.500 -20.000
HETATM    1    C EG1 A   1     -15.000   5.500 -19.500
HETATM    1    C EG1 A   1     -15.000   5.500 -19.000
HETATM    1    C EG1 A   1     -15.000   5.500 -18.500
HETATM    1    C EG1 A   1     -14.500  -3.000 -12.000
HETATM    1    C EG1 A   1     -14.500  -2.500 -12.000
HETATM    1    C EG1 A   1     -14.500  -2.000 -12.000
HETATM    1    C EG1 A   1     -14.500  -1.500 -23.500
HETATM    1    C EG1 A   1     -14.500  -1.500 -12.000
HETATM    1    C EG1 A   1     -14.500  -1.000 -24.000
HETATM    1    C EG1 A   1     -14.500  -1.000 -23.500
HETATM    1    C EG1 A   1     -14.500  -1.000 -13.500
HETATM    1    C EG1 A   1     -14.500  -1.000 -13.000
HETATM    1    C EG1 A   1     -14.500  -1.000 -12.500
HETATM    1    C EG1 A   1     -14.500  -1.000 -12.000
HETATM    1    C EG1 A   1     -14.500  -0.500 -24.000
HETATM    1    C EG1 A   1     -14.500  -0.500 -14.000
HETATM    1    C EG1 A   1     -14.500  -0.500 -13.500
HETATM    1    C EG1 A   1     -14.500   0.000 -24.000
HETATM    1    C EG1 A   1     -14.500  -0.000 -23.500
HETATM    1    C EG1 A   1     -14.500  -0.000 -23.000
HETATM    1    C EG1 A   1     -14.500   0.000 -14.500
HETATM    1    C EG1 A   1     -14.500   0.000 -14.000
HETATM    1    C EG1 A   1     -14.500   0.500 -24.000
HETATM    1    C EG1 A   1     -14.500   0.500 -23.500
HETATM    1    C EG1 A   1     -14.500   0.500 -23.000
HETATM    1    C EG1 A   1     -14.500   0.500 -22.500
HETATM    1    C EG1 A   1     -14.500   0.500 -22.000
HETATM    1    C EG1 A   1     -14.500   0.500 -21.500
HETATM    1    C EG1 A   1     -14.500   0.500 -21.000
HETATM    1    C EG1 A   1     -14.500   0.500 -14.500
HETATM    1    C EG1 A   1     -14.500   1.000 -24.000
HETATM    1    C EG1 A   1     -14.500   1.000 -23.500
HETATM    1    C EG1 A   1     -14.500   1.000 -23.000
HETATM    1    C EG1 A   1     -14.500   1.000 -22.500
HETATM    1    C EG1 A   1     -14.500   1.000 -22.000
HETATM    1    C EG1 A   1     -14.500   1.000 -21.500
HETATM    1    C EG1 A   1     -14.500   1.000 -21.000
HETATM    1    C EG1 A   1     -14.500   1.000 -20.500
HETATM    1    C EG1 A   1     -14.500   1.000 -14.500
HETATM    1    C EG1 A   1     -14.500   1.500 -21.500
HETATM    1    C EG1 A   1     -14.500   1.500 -21.000
HETATM    1    C EG1 A   1     -14.500   1.500 -20.500
HETATM    1    C EG1 A   1     -14.500   1.500 -20.000
HETATM    1    C EG1 A   1     -14.500   1.500 -14.500
HETATM    1    C EG1 A   1     -14.500   2.000 -21.000
HETATM    1    C EG1 A   1     -14.500   2.000 -20.500
HETATM    1    C EG1 A   1     -14.500   2.000 -20.000
HETATM    1    C EG1 A   1     -14.500   2.000 -14.500
HETATM    1    C EG1 A   1     -14.500   2.500 -20.500
HETATM    1    C EG1 A   1     -14.500   2.500 -20.000
HETATM    1    C EG1 A   1     -14.500   2.500 -15.000
HETATM    1    C EG1 A   1     -14.500   2.500 -14.500
HETATM    1    C EG1 A   1     -14.500   3.000 -20.000
HETATM    1    C EG1 A   1     -14.500   3.000 -15.500
HETATM    1    C EG1 A   1     -14.500   3.000 -15.000
HETATM    1    C EG1 A   1     -14.500   3.000 -14.500
HETATM    1    C EG1 A   1     -14.500   3.500 -20.000
HETATM    1    C EG1 A   1     -14.500   3.500 -15.500
HETATM    1    C EG1 A   1     -14.500   3.500 -15.000
HETATM    1    C EG1 A   1     -14.500   4.000 -20.000
HETATM    1    C EG1 A   1     -14.500   4.000 -16.000
HETATM    1    C EG1 A   1     -14.500   4.000 -15.500
HETATM    1    C EG1 A   1     -14.500   4.500 -20.000
HETATM    1    C EG1 A   1     -14.500   4.500 -16.500
HETATM    1    C EG1 A   1     -14.500   4.500 -16.000
HETATM    1    C EG1 A   1     -14.500   4.500 -15.500
HETATM    1    C EG1 A   1     -14.500   5.000 -20.000
HETATM    1    C EG1 A   1     -14.500   5.000 -18.500
HETATM    1    C EG1 A   1     -14.500   5.000 -18.000
HETATM    1    C EG1 A   1     -14.500   5.000 -17.500
HETATM    1    C EG1 A   1     -14.500   5.000 -17.000
HETATM    1    C EG1 A   1     -14.500   5.000 -16.500
HETATM    1    C EG1 A   1     -14.500   5.000 -16.000
HETATM    1    C EG1 A   1     -14.500   5.500 -20.000
HETATM    1    C EG1 A   1     -14.500   5.500 -19.500
HETATM    1    C EG1 A   1     -14.500   5.500 -19.000
HETATM    1    C EG1 A   1     -14.500   5.500 -18.500
HETATM    1    C EG1 A   1     -14.500   5.500 -18.000
HETATM    1    C EG1 A   1     -14.500   5.500 -17.500
HETATM    1    C EG1 A   1     -14.500   5.500 -17.000
HETATM    1    C EG1 A   1     -14.500   6.000 -19.500
HETATM    1    C EG1 A   1     -14.500   6.000 -19.000
HETATM    1    C EG1 A   1     -14.500   6.000 -18.500
HETATM    1    C EG1 A   1     -14.500   6.000 -18.000
HETATM    1    C EG1 A   1     -14.500   6.000 -17.500
HETATM    1    C EG1 A   1     -14.500   6.500 -19.500
HETATM    1    C EG1 A   1     -14.500   6.500 -19.000
HETATM    1    C EG1 A   1     -14.500   6.500 -18.500
HETATM    1    C EG1 A   1     -14.500   6.500 -18.000
HETATM    1    C EG1 A   1     -14.500   6.500 -17.500
HETATM    1    C EG1 A   1     -14.500   7.000 -19.500
HETATM    1    C EG1 A   1     -14.500   7.000 -19.000
HETATM    1    C EG1 A   1     -14.500   7.000 -18.500
HETATM    1    C EG1 A   1     -14.500   7.000 -18.000
HETATM    1    C EG1 A   1     -14.000  -5.000 -12.000
HETATM    1    C EG1 A   1     -14.000  -4.500 -12.000
HETATM    1    C EG1 A   1     -14.000  -4.000 -12.500
HETATM    1    C EG1 A   1     -14.000  -4.000 -12.000
HETATM    1    C EG1 A   1     -14.000  -3.500 -12.000
HETATM    1    C EG1 A   1     -14.000  -3.000 -12.000
HETATM    1    C EG1 A   1     -14.000  -2.500 -12.500
HETATM    1    C EG1 A   1     -14.000  -2.500 -12.000
HETATM    1    C EG1 A   1     -14.000  -2.000 -23.500
HETATM    1    C EG1 A   1     -14.000  -2.000 -12.000
HETATM    1    C EG1 A   1     -14.000  -1.500 -23.500
HETATM    1    C EG1 A   1     -14.000  -1.500 -12.500
HETATM    1    C EG1 A   1     -14.000  -1.500 -12.000
HETATM    1    C EG1 A   1     -14.000  -1.000 -24.000
HETATM    1    C EG1 A   1     -14.000  -1.000 -23.500
HETATM    1    C EG1 A   1     -14.000  -1.000 -14.000
HETATM    1    C EG1 A   1     -14.000  -1.000 -13.500
HETATM    1    C EG1 A   1     -14.000  -1.000 -13.000
HETATM    1    C EG1 A   1     -14.000  -1.000 -12.500
HETATM    1    C EG1 A   1     -14.000  -1.000 -12.000
HETATM    1    C EG1 A   1     -14.000  -0.500 -24.000
HETATM    1    C EG1 A   1     -14.000  -0.500 -23.500
HETATM    1    C EG1 A   1     -14.000  -0.500 -23.000
HETATM    1    C EG1 A   1     -14.000  -0.500 -22.500
HETATM    1    C EG1 A   1     -14.000  -0.500 -14.500
HETATM    1    C EG1 A   1     -14.000  -0.500 -14.000
HETATM    1    C EG1 A   1     -14.000  -0.500 -13.500
HETATM    1    C EG1 A   1     -14.000   0.000 -24.000
HETATM    1    C EG1 A   1     -14.000   0.000 -23.500
HETATM    1    C EG1 A   1     -14.000   0.000 -23.000
HETATM    1    C EG1 A   1     -14.000   0.000 -22.500
HETATM    1    C EG1 A   1     -14.000   0.000 -22.000
HETATM    1    C EG1 A   1     -14.000   0.000 -21.500
HETATM    1    C EG1 A   1     -14.000   0.000 -14.500
HETATM    1    C EG1 A   1     -14.000   0.000 -14.000
HETATM    1    C EG1 A   1     -14.000   0.500 -23.000
HETATM    1    C EG1 A   1     -14.000   0.500 -22.500
HETATM    1    C EG1 A   1     -14.000   0.500 -22.000
HETATM    1    C EG1 A   1     -14.000   0.500 -21.500
HETATM    1    C EG1 A   1     -14.000   0.500 -21.000
HETATM    1    C EG1 A   1     -14.000   0.500 -20.500
HETATM    1    C EG1 A   1     -14.000   0.500 -14.500
HETATM    1    C EG1 A   1     -14.000   1.000 -21.000
HETATM    1    C EG1 A   1     -14.000   1.000 -20.500
HETATM    1    C EG1 A   1     -14.000   1.000 -20.000
HETATM    1    C EG1 A   1     -14.000   1.000 -15.000
HETATM    1    C EG1 A   1     -14.000   1.000 -14.500
HETATM    1    C EG1 A   1     -14.000   1.500 -20.500
HETATM    1    C EG1 A   1     -14.000   1.500 -20.000
HETATM    1    C EG1 A   1     -14.000   1.500 -14.500
HETATM    1    C EG1 A   1     -14.000   2.000 -20.000
HETATM    1    C EG1 A   1     -14.000   2.000 -19.500
HETATM    1    C EG1 A   1     -14.000   2.000 -14.500
HETATM    1    C EG1 A   1     -14.000   2.500 -20.000
HETATM    1    C EG1 A   1     -14.000   2.500 -19.500
HETATM    1    C EG1 A   1     -14.000   2.500 -15.500
HETATM    1    C EG1 A   1     -14.000   2.500 -15.000
HETATM    1    C EG1 A   1     -14.000   2.500 -14.500
HETATM    1    C EG1 A   1     -14.000   3.000 -20.000
HETATM    1    C EG1 A   1     -14.000   3.000 -19.500
HETATM    1    C EG1 A   1     -14.000   3.000 -15.500
HETATM    1    C EG1 A   1     -14.000   3.000 -15.000
HETATM    1    C EG1 A   1     -14.000   3.500 -20.000
HETATM    1    C EG1 A   1     -14.000   3.500 -16.000
HETATM    1    C EG1 A   1     -14.000   3.500 -15.500
HETATM    1    C EG1 A   1     -14.000   4.000 -20.000
HETATM    1    C EG1 A   1     -14.000   4.000 -16.000
HETATM    1    C EG1 A   1     -14.000   4.000 -15.500
HETATM    1    C EG1 A   1     -14.000   4.500 -20.000
HETATM    1    C EG1 A   1     -14.000   4.500 -16.500
HETATM    1    C EG1 A   1     -14.000   4.500 -16.000
HETATM    1    C EG1 A   1     -14.000   5.000 -20.000
HETATM    1    C EG1 A   1     -14.000   5.000 -17.000
HETATM    1    C EG1 A   1     -14.000   5.000 -16.500
HETATM    1    C EG1 A   1     -14.000   5.500 -20.000
HETATM    1    C EG1 A   1     -14.000   5.500 -19.500
HETATM    1    C EG1 A   1     -14.000   5.500 -17.500
HETATM    1    C EG1 A   1     -14.000   5.500 -17.000
HETATM    1    C EG1 A   1     -14.000   6.000 -19.500
HETATM    1    C EG1 A   1     -14.000   6.000 -17.500
HETATM    1    C EG1 A   1     -14.000   6.500 -19.500
HETATM    1    C EG1 A   1     -14.000   6.500 -18.000
HETATM    1    C EG1 A   1     -14.000   6.500 -17.500
HETATM    1    C EG1 A   1     -14.000   7.000 -19.500
HETATM    1    C EG1 A   1     -14.000   7.000 -19.000
HETATM    1    C EG1 A   1     -14.000   7.000 -18.500
HETATM    1    C EG1 A   1     -14.000   7.000 -18.000
HETATM    1    C EG1 A   1     -14.000   7.000 -17.500
HETATM    1    C EG1 A   1     -13.500  -5.500 -12.000
HETATM    1    C EG1 A   1     -13.500  -5.000 -12.000
HETATM    1    C EG1 A   1     -13.500  -4.500 -12.000
HETATM    1    C EG1 A   1     -13.500  -4.000 -12.000
HETATM    1    C EG1 A   1     -13.500  -3.500 -12.000
HETATM    1    C EG1 A   1     -13.500  -3.000 -12.000
HETATM    1    C EG1 A   1     -13.500  -2.500 -12.000
HETATM    1    C EG1 A   1     -13.500  -2.000 -23.500
HETATM    1    C EG1 A   1     -13.500  -2.000 -12.000
HETATM    1    C EG1 A   1     -13.500  -1.500 -23.500
HETATM    1    C EG1 A   1     -13.500  -1.500 -14.500
HETATM    1    C EG1 A   1     -13.500  -1.500 -14.000
HETATM    1    C EG1 A   1     -13.500  -1.500 -13.500
HETATM    1    C EG1 A   1     -13.500  -1.500 -13.000
HETATM    1    C EG1 A   1     -13.500  -1.500 -12.500
HETATM    1    C EG1 A   1     -13.500  -1.500 -12.000
HETATM    1    C EG1 A   1     -13.500  -1.000 -23.500
HETATM    1    C EG1 A   1     -13.500  -1.000 -23.000
HETATM    1    C EG1 A   1     -13.500  -1.000 -15.000
HETATM    1    C EG1 A   1     -13.500  -1.000 -14.500
HETATM    1    C EG1 A   1     -13.500  -1.000 -14.000
HETATM    1    C EG1 A   1     -13.500  -1.000 -13.500
HETATM    1    C EG1 A   1     -13.500  -1.000 -13.000
HETATM    1    C EG1 A   1     -13.500  -1.000 -12.500
HETATM    1    C EG1 A   1     -13.500  -0.500 -23.500
HETATM    1    C EG1 A   1     -13.500  -0.500 -23.000
HETATM    1    C EG1 A   1     -13.500  -0.500 -22.500
HETATM    1    C EG1 A   1     -13.500  -0.500 -22.000
HETATM    1    C EG1 A   1     -13.500  -0.500 -15.500
HETATM    1    C EG1 A   1     -13.500  -0.500 -15.000
HETATM    1    C EG1 A   1     -13.500  -0.500 -14.500
HETATM    1    C EG1 A   1     -13.500  -0.500 -14.000
HETATM    1    C EG1 A   1     -13.500   0.000 -22.500
HETATM    1    C EG1 A   1     -13.500   0.000 -22.000
HETATM    1    C EG1 A   1     -13.500   0.000 -21.500
HETATM    1    C EG1 A   1     -13.500   0.000 -21.000
HETATM    1    C EG1 A   1     -13.500   0.000 -15.500
HETATM    1    C EG1 A   1     -13.500   0.000 -15.000
HETATM    1    C EG1 A   1     -13.500   0.000 -14.500
HETATM    1    C EG1 A   1     -13.500   0.500 -21.500
HETATM    1    C EG1 A   1     -13.500   0.500 -21.000
HETATM    1    C EG1 A   1     -13.500   0.500 -20.500
HETATM    1    C EG1 A   1     -13.500   0.500 -20.000
HETATM    1    C EG1 A   1     -13.500   0.500 -15.500
HETATM    1    C EG1 A   1     -13.500   0.500 -15.000
HETATM    1    C EG1 A   1     -13.500   0.500 -14.500
HETATM    1    C EG1 A   1     -13.500   1.000 -20.500
HETATM    1    C EG1 A   1     -13.500   1.000 -20.000
HETATM    1    C EG1 A   1     -13.500   1.000 -15.000
HETATM    1    C EG1 A   1     -13.500   1.000 -14.500
HETATM    1    C EG1 A   1     -13.500   1.500 -20.000
HETATM    1    C EG1 A   1     -13.500   1.500 -19.500
HETATM    1    C EG1 A   1     -13.500   1.500 -15.000
HETATM    1    C EG1 A   1     -13.500   1.500 -14.500
HETATM    1    C EG1 A   1     -13.500   2.000 -20.000
HETATM    1    C EG1 A   1     -13.500   2.000 -19.500
HETATM    1    C EG1 A   1     -13.500   2.000 -15.000
HETATM    1    C EG1 A   1     -13.500   2.000 -14.500
HETATM    1    C EG1 A   1     -13.500   2.500 -19.500
HETATM    1    C EG1 A   1     -13.500   2.500 -15.500
HETATM    1    C EG1 A   1     -13.500   2.500 -15.000
HETATM    1    C EG1 A   1     -13.500   2.500 -14.500
HETATM    1    C EG1 A   1     -13.500   3.000 -20.000
HETATM    1    C EG1 A   1     -13.500   3.000 -19.500
HETATM    1    C EG1 A   1     -13.500   3.000 -16.000
HETATM    1    C EG1 A   1     -13.500   3.000 -15.500
HETATM    1    C EG1 A   1     -13.500   3.500 -20.000
HETATM    1    C EG1 A   1     -13.500   3.500 -19.500
HETATM    1    C EG1 A   1     -13.500   3.500 -16.000
HETATM    1    C EG1 A   1     -13.500   3.500 -15.500
HETATM    1    C EG1 A   1     -13.500   4.000 -20.000
HETATM    1    C EG1 A   1     -13.500   4.000 -16.000
HETATM    1    C EG1 A   1     -13.500   4.500 -20.000
HETATM    1    C EG1 A   1     -13.500   4.500 -16.500
HETATM    1    C EG1 A   1     -13.500   4.500 -16.000
HETATM    1    C EG1 A   1     -13.500   5.000 -20.000
HETATM    1    C EG1 A   1     -13.500   5.000 -19.500
HETATM    1    C EG1 A   1     -13.500   5.000 -17.000
HETATM    1    C EG1 A   1     -13.500   5.000 -16.500
HETATM    1    C EG1 A   1     -13.500   5.500 -20.000
HETATM    1    C EG1 A   1     -13.500   5.500 -19.500
HETATM    1    C EG1 A   1     -13.500   5.500 -17.500
HETATM    1    C EG1 A   1     -13.500   5.500 -17.000
HETATM    1    C EG1 A   1     -13.500   6.000 -19.500
HETATM    1    C EG1 A   1     -13.500   6.000 -17.500
HETATM    1    C EG1 A   1     -13.500   6.000 -17.000
HETATM    1    C EG1 A   1     -13.500   6.500 -19.500
HETATM    1    C EG1 A   1     -13.500   6.500 -19.000
HETATM    1    C EG1 A   1     -13.500   6.500 -17.500
HETATM    1    C EG1 A   1     -13.500   7.000 -19.500
HETATM    1    C EG1 A   1     -13.500   7.000 -19.000
HETATM    1    C EG1 A   1     -13.500   7.000 -18.500
HETATM    1    C EG1 A   1     -13.500   7.000 -18.000
HETATM    1    C EG1 A   1     -13.500   7.000 -17.500
HETATM    1    C EG1 A   1     -13.500   7.500 -18.500
HETATM    1    C EG1 A   1     -13.500   7.500 -18.000
HETATM    1    C EG1 A   1     -13.500   7.500 -17.500
HETATM    1    C EG1 A   1     -13.000  -5.500 -12.000
HETATM    1    C EG1 A   1     -13.000  -5.000 -12.000
HETATM    1    C EG1 A   1     -13.000  -4.500 -12.000
HETATM    1    C EG1 A   1     -13.000  -4.000 -12.000
HETATM    1    C EG1 A   1     -13.000  -3.500 -12.000
HETATM    1    C EG1 A   1     -13.000  -3.000 -14.000
HETATM    1    C EG1 A   1     -13.000  -3.000 -13.500
HETATM    1    C EG1 A   1     -13.000  -3.000 -13.000
HETATM    1    C EG1 A   1     -13.000  -3.000 -12.000
HETATM    1    C EG1 A   1     -13.000  -2.500 -23.000
HETATM    1    C EG1 A   1     -13.000  -2.500 -14.500
HETATM    1    C EG1 A   1     -13.000  -2.500 -14.000
HETATM    1    C EG1 A   1     -13.000  -2.500 -13.500
HETATM    1    C EG1 A   1     -13.000  -2.500 -13.000
HETATM    1    C EG1 A   1     -13.000  -2.500 -12.500
HETATM    1    C EG1 A   1     -13.000  -2.500 -12.000
HETATM    1    C EG1 A   1     -13.000  -2.000 -23.500
HETATM    1    C EG1 A   1     -13.000  -2.000 -15.000
HETATM    1    C EG1 A   1     -13.000  -2.000 -14.500
HETATM    1    C EG1 A   1     -13.000  -2.000 -14.000
HETATM    1    C EG1 A   1     -13.000  -2.000 -13.500
HETATM    1    C EG1 A   1     -13.000  -2.000 -13.000
HETATM    1    C EG1 A   1     -13.000  -2.000 -12.500
HETATM    1    C EG1 A   1     -13.000  -2.000 -12.000
HETATM    1    C EG1 A   1     -13.000  -1.500 -23.500
HETATM    1    C EG1 A   1     -13.000  -1.500 -15.500
HETATM    1    C EG1 A   1     -13.000  -1.500 -15.000
HETATM    1    C EG1 A   1     -13.000  -1.500 -14.500
HETATM    1    C EG1 A   1     -13.000  -1.500 -14.000
HETATM    1    C EG1 A   1     -13.000  -1.500 -13.500
HETATM    1    C EG1 A   1     -13.000  -1.500 -13.000
HETATM    1    C EG1 A   1     -13.000  -1.500 -12.500
HETATM    1    C EG1 A   1     -13.000  -1.500 -12.000
HETATM    1    C EG1 A   1     -13.000  -1.000 -23.500
HETATM    1    C EG1 A   1     -13.000  -1.000 -23.000
HETATM    1    C EG1 A   1     -13.000  -1.000 -22.500
HETATM    1    C EG1 A   1     -13.000  -1.000 -16.000
HETATM    1    C EG1 A   1     -13.000  -1.000 -15.500
HETATM    1    C EG1 A   1     -13.000  -1.000 -15.000
HETATM    1    C EG1 A   1     -13.000  -1.000 -14.500
HETATM    1    C EG1 A   1     -13.000  -0.500 -23.000
HETATM    1    C EG1 A   1     -13.000  -0.500 -22.500
HETATM    1    C EG1 A   1     -13.000  -0.500 -22.000
HETATM    1    C EG1 A   1     -13.000  -0.500 -21.500
HETATM    1    C EG1 A   1     -13.000  -0.500 -16.000
HETATM    1    C EG1 A   1     -13.000  -0.500 -15.500
HETATM    1    C EG1 A   1     -13.000  -0.500 -15.000
HETATM    1    C EG1 A   1     -13.000  -0.000 -22.000
HETATM    1    C EG1 A   1     -13.000   0.000 -21.500
HETATM    1    C EG1 A   1     -13.000  -0.000 -21.000
HETATM    1    C EG1 A   1     -13.000  -0.000 -20.500
HETATM    1    C EG1 A   1     -13.000   0.000 -16.000
HETATM    1    C EG1 A   1     -13.000   0.000 -15.500
HETATM    1    C EG1 A   1     -13.000   0.500 -21.000
HETATM    1    C EG1 A   1     -13.000   0.500 -20.500
HETATM    1    C EG1 A   1     -13.000   0.500 -20.000
HETATM    1    C EG1 A   1     -13.000   0.500 -16.000
HETATM    1    C EG1 A   1     -13.000   0.500 -15.500
HETATM    1    C EG1 A   1     -13.000   0.500 -15.000
HETATM    1    C EG1 A   1     -13.000   1.000 -20.000
HETATM    1    C EG1 A   1     -13.000   1.000 -19.500
HETATM    1    C EG1 A   1     -13.000   1.000 -16.000
HETATM    1    C EG1 A   1     -13.000   1.000 -15.500
HETATM    1    C EG1 A   1     -13.000   1.000 -15.000
HETATM    1    C EG1 A   1     -13.000   1.500 -20.000
HETATM    1    C EG1 A   1     -13.000   1.500 -19.500
HETATM    1    C EG1 A   1     -13.000   1.500 -15.500
HETATM    1    C EG1 A   1     -13.000   1.500 -15.000
HETATM    1    C EG1 A   1     -13.000   2.000 -19.500
HETATM    1    C EG1 A   1     -13.000   2.000 -15.000
HETATM    1    C EG1 A   1     -13.000   2.500 -19.500
HETATM    1    C EG1 A   1     -13.000   2.500 -15.500
HETATM    1    C EG1 A   1     -13.000   2.500 -15.000
HETATM    1    C EG1 A   1     -13.000   3.000 -19.500
HETATM    1    C EG1 A   1     -13.000   3.000 -16.000
HETATM    1    C EG1 A   1     -13.000   3.000 -15.500
HETATM    1    C EG1 A   1     -13.000   3.500 -20.000
HETATM    1    C EG1 A   1     -13.000   3.500 -19.500
HETATM    1    C EG1 A   1     -13.000   3.500 -16.000
HETATM    1    C EG1 A   1     -13.000   4.000 -20.000
HETATM    1    C EG1 A   1     -13.000   4.000 -19.500
HETATM    1    C EG1 A   1     -13.000   4.000 -16.000
HETATM    1    C EG1 A   1     -13.000   4.500 -20.000
HETATM    1    C EG1 A   1     -13.000   4.500 -16.500
HETATM    1    C EG1 A   1     -13.000   4.500 -16.000
HETATM    1    C EG1 A   1     -13.000   5.000 -20.000
HETATM    1    C EG1 A   1     -13.000   5.000 -19.500
HETATM    1    C EG1 A   1     -13.000   5.000 -17.000
HETATM    1    C EG1 A   1     -13.000   5.000 -16.500
HETATM    1    C EG1 A   1     -13.000   5.000 -16.000
HETATM    1    C EG1 A   1     -13.000   5.500 -19.500
HETATM    1    C EG1 A   1     -13.000   5.500 -17.000
HETATM    1    C EG1 A   1     -13.000   5.500 -16.500
HETATM    1    C EG1 A   1     -13.000   6.000 -19.500
HETATM    1    C EG1 A   1     -13.000   6.000 -17.500
HETATM    1    C EG1 A   1     -13.000   6.000 -17.000
HETATM    1    C EG1 A   1     -13.000   6.500 -19.500
HETATM    1    C EG1 A   1     -13.000   6.500 -19.000
HETATM    1    C EG1 A   1     -13.000   6.500 -17.500
HETATM    1    C EG1 A   1     -13.000   6.500 -17.000
HETATM    1    C EG1 A   1     -13.000   7.000 -19.000
HETATM    1    C EG1 A   1     -13.000   7.000 -18.500
HETATM    1    C EG1 A   1     -13.000   7.000 -17.500
HETATM    1    C EG1 A   1     -13.000   7.500 -18.500
HETATM    1    C EG1 A   1     -13.000   7.500 -18.000
HETATM    1    C EG1 A   1     -13.000   7.500 -17.500
HETATM    1    C EG1 A   1     -12.500  -5.500 -12.500
HETATM    1    C EG1 A   1     -12.500  -5.500 -12.000
HETATM    1    C EG1 A   1     -12.500  -5.000 -12.500
HETATM    1    C EG1 A   1     -12.500  -5.000 -12.000
HETATM    1    C EG1 A   1     -12.500  -4.500 -12.000
HETATM    1    C EG1 A   1     -12.500  -4.000 -12.000
HETATM    1    C EG1 A   1     -12.500  -3.500 -14.500
HETATM    1    C EG1 A   1     -12.500  -3.500 -14.000
HETATM    1    C EG1 A   1     -12.500  -3.500 -13.500
HETATM    1    C EG1 A   1     -12.500  -3.500 -13.000
HETATM    1    C EG1 A   1     -12.500  -3.500 -12.500
HETATM    1    C EG1 A   1     -12.500  -3.500 -12.000
HETATM    1    C EG1 A   1     -12.500  -3.000 -21.500
HETATM    1    C EG1 A   1     -12.500  -3.000 -15.000
HETATM    1    C EG1 A   1     -12.500  -3.000 -14.500
HETATM    1    C EG1 A   1     -12.500  -3.000 -14.000
HETATM    1    C EG1 A   1     -12.500  -3.000 -13.000
HETATM    1    C EG1 A   1     -12.500  -3.000 -12.500
HETATM    1    C EG1 A   1     -12.500  -3.000 -12.000
HETATM    1    C EG1 A   1     -12.500  -2.500 -23.000
HETATM    1    C EG1 A   1     -12.500  -2.500 -22.500
HETATM    1    C EG1 A   1     -12.500  -2.500 -22.000
HETATM    1    C EG1 A   1     -12.500  -2.500 -21.500
HETATM    1    C EG1 A   1     -12.500  -2.500 -15.500
HETATM    1    C EG1 A   1     -12.500  -2.500 -15.000
HETATM    1    C EG1 A   1     -12.500  -2.500 -14.500
HETATM    1    C EG1 A   1     -12.500  -2.500 -14.000
HETATM    1    C EG1 A   1     -12.500  -2.500 -13.000
HETATM    1    C EG1 A   1     -12.500  -2.500 -12.500
HETATM    1    C EG1 A   1     -12.500  -2.500 -12.000
HETATM    1    C EG1 A   1     -12.500  -2.000 -23.500
HETATM    1    C EG1 A   1     -12.500  -2.000 -23.000
HETATM    1    C EG1 A   1     -12.500  -2.000 -22.500
HETATM    1    C EG1 A   1     -12.500  -2.000 -22.000
HETATM    1    C EG1 A   1     -12.500  -2.000 -21.500
HETATM    1    C EG1 A   1     -12.500  -2.000 -15.500
HETATM    1    C EG1 A   1     -12.500  -2.000 -15.000
HETATM    1    C EG1 A   1     -12.500  -2.000 -14.500
HETATM    1    C EG1 A   1     -12.500  -1.500 -23.500
HETATM    1    C EG1 A   1     -12.500  -1.500 -23.000
HETATM    1    C EG1 A   1     -12.500  -1.500 -22.500
HETATM    1    C EG1 A   1     -12.500  -1.500 -22.000
HETATM    1    C EG1 A   1     -12.500  -1.500 -16.000
HETATM    1    C EG1 A   1     -12.500  -1.500 -15.500
HETATM    1    C EG1 A   1     -12.500  -1.500 -15.000
HETATM    1    C EG1 A   1     -12.500  -1.000 -23.500
HETATM    1    C EG1 A   1     -12.500  -1.000 -23.000
HETATM    1    C EG1 A   1     -12.500  -1.000 -22.500
HETATM    1    C EG1 A   1     -12.500  -1.000 -22.000
HETATM    1    C EG1 A   1     -12.500  -1.000 -16.000
HETATM    1    C EG1 A   1     -12.500  -1.000 -15.500
HETATM    1    C EG1 A   1     -12.500  -0.500 -22.500
HETATM    1    C EG1 A   1     -12.500  -0.500 -22.000
HETATM    1    C EG1 A   1     -12.500  -0.500 -21.500
HETATM    1    C EG1 A   1     -12.500  -0.500 -16.500
HETATM    1    C EG1 A   1     -12.500  -0.500 -16.000
HETATM    1    C EG1 A   1     -12.500  -0.000 -21.500
HETATM    1    C EG1 A   1     -12.500  -0.000 -21.000
HETATM    1    C EG1 A   1     -12.500  -0.000 -20.500
HETATM    1    C EG1 A   1     -12.500  -0.000 -16.500
HETATM    1    C EG1 A   1     -12.500  -0.000 -16.000
HETATM    1    C EG1 A   1     -12.500   0.500 -20.500
HETATM    1    C EG1 A   1     -12.500   0.500 -20.000
HETATM    1    C EG1 A   1     -12.500   0.500 -16.500
HETATM    1    C EG1 A   1     -12.500   0.500 -16.000
HETATM    1    C EG1 A   1     -12.500   1.000 -20.000
HETATM    1    C EG1 A   1     -12.500   1.000 -19.500
HETATM    1    C EG1 A   1     -12.500   1.000 -16.000
HETATM    1    C EG1 A   1     -12.500   1.000 -15.500
HETATM    1    C EG1 A   1     -12.500   1.500 -19.500
HETATM    1    C EG1 A   1     -12.500   1.500 -16.000
HETATM    1    C EG1 A   1     -12.500   1.500 -15.500
HETATM    1    C EG1 A   1     -12.500   1.500 -15.000
HETATM    1    C EG1 A   1     -12.500   2.000 -19.500
HETATM    1    C EG1 A   1     -12.500   2.000 -15.500
HETATM    1    C EG1 A   1     -12.500   2.000 -15.000
HETATM    1    C EG1 A   1     -12.500   2.500 -19.500
HETATM    1    C EG1 A   1     -12.500   2.500 -19.000
HETATM    1    C EG1 A   1     -12.500   2.500 -15.500
HETATM    1    C EG1 A   1     -12.500   2.500 -15.000
HETATM    1    C EG1 A   1     -12.500   3.000 -19.500
HETATM    1    C EG1 A   1     -12.500   3.000 -16.000
HETATM    1    C EG1 A   1     -12.500   3.000 -15.500
HETATM    1    C EG1 A   1     -12.500   3.500 -19.500
HETATM    1    C EG1 A   1     -12.500   3.500 -16.000
HETATM    1    C EG1 A   1     -12.500   3.500 -15.500
HETATM    1    C EG1 A   1     -12.500   4.000 -20.000
HETATM    1    C EG1 A   1     -12.500   4.000 -19.500
HETATM    1    C EG1 A   1     -12.500   4.000 -16.000
HETATM    1    C EG1 A   1     -12.500   4.500 -20.000
HETATM    1    C EG1 A   1     -12.500   4.500 -16.000
HETATM    1    C EG1 A   1     -12.500   5.000 -20.000
HETATM    1    C EG1 A   1     -12.500   5.000 -19.500
HETATM    1    C EG1 A   1     -12.500   5.000 -16.500
HETATM    1    C EG1 A   1     -12.500   5.000 -16.000
HETATM    1    C EG1 A   1     -12.500   5.500 -20.000
HETATM    1    C EG1 A   1     -12.500   5.500 -19.500
HETATM    1    C EG1 A   1     -12.500   5.500 -17.000
HETATM    1    C EG1 A   1     -12.500   5.500 -16.500
HETATM    1    C EG1 A   1     -12.500   5.500 -16.000
HETATM    1    C EG1 A   1     -12.500   6.000 -19.500
HETATM    1    C EG1 A   1     -12.500   6.000 -17.000
HETATM    1    C EG1 A   1     -12.500   6.000 -16.500
HETATM    1    C EG1 A   1     -12.500   6.500 -19.500
HETATM    1    C EG1 A   1     -12.500   6.500 -19.000
HETATM    1    C EG1 A   1     -12.500   6.500 -17.500
HETATM    1    C EG1 A   1     -12.500   6.500 -17.000
HETATM    1    C EG1 A   1     -12.500   7.000 -19.500
HETATM    1    C EG1 A   1     -12.500   7.000 -19.000
HETATM    1    C EG1 A   1     -12.500   7.000 -18.500
HETATM    1    C EG1 A   1     -12.500   7.000 -17.500
HETATM    1    C EG1 A   1     -12.500   7.000 -17.000
HETATM    1    C EG1 A   1     -12.500   7.500 -18.500
HETATM    1    C EG1 A   1     -12.500   7.500 -18.000
HETATM    1    C EG1 A   1     -12.500   7.500 -17.500
HETATM    1    C EG1 A   1     -12.500   7.500 -17.000
HETATM    1    C EG1 A   1     -12.000  -5.000 -13.000
HETATM    1    C EG1 A   1     -12.000  -5.000 -12.500
HETATM    1    C EG1 A   1     -12.000  -5.000 -12.000
HETATM    1    C EG1 A   1     -12.000  -4.500 -20.000
HETATM    1    C EG1 A   1     -12.000  -4.500 -19.500
HETATM    1    C EG1 A   1     -12.000  -4.500 -18.500
HETATM    1    C EG1 A   1     -12.000  -4.500 -18.000
HETATM    1    C EG1 A   1     -12.000  -4.500 -13.000
HETATM    1    C EG1 A   1     -12.000  -4.500 -12.500
HETATM    1    C EG1 A   1     -12.000  -4.500 -12.000
HETATM    1    C EG1 A   1     -12.000  -4.000 -21.500
HETATM    1    C EG1 A   1     -12.000  -4.000 -19.500
HETATM    1    C EG1 A   1     -12.000  -4.000 -19.000
HETATM    1    C EG1 A   1     -12.000  -4.000 -18.500
HETATM    1    C EG1 A   1     -12.000  -4.000 -14.000
HETATM    1    C EG1 A   1     -12.000  -4.000 -13.500
HETATM    1    C EG1 A   1     -12.000  -4.000 -13.000
HETATM    1    C EG1 A   1     -12.000  -4.000 -12.500
HETATM    1    C EG1 A   1     -12.000  -4.000 -12.000
HETATM    1    C EG1 A   1     -12.000  -3.500 -21.500
HETATM    1    C EG1 A   1     -12.000  -3.500 -21.000
HETATM    1    C EG1 A   1     -12.000  -3.500 -17.000
HETATM    1    C EG1 A   1     -12.000  -3.500 -15.000
HETATM    1    C EG1 A   1     -12.000  -3.500 -14.500
HETATM    1    C EG1 A   1     -12.000  -3.500 -14.000
HETATM    1    C EG1 A   1     -12.000  -3.500 -13.500
HETATM    1    C EG1 A   1     -12.000  -3.500 -13.000
HETATM    1    C EG1 A   1     -12.000  -3.500 -12.500
HETATM    1    C EG1 A   1     -12.000  -3.500 -12.000
HETATM    1    C EG1 A   1     -12.000  -3.000 -21.500
HETATM    1    C EG1 A   1     -12.000  -3.000 -21.000
HETATM    1    C EG1 A   1     -12.000  -3.000 -15.500
HETATM    1    C EG1 A   1     -12.000  -3.000 -15.000
HETATM    1    C EG1 A   1     -12.000  -3.000 -14.500
HETATM    1    C EG1 A   1     -12.000  -2.500 -21.500
HETATM    1    C EG1 A   1     -12.000  -2.500 -21.000
HETATM    1    C EG1 A   1     -12.000  -2.500 -15.500
HETATM    1    C EG1 A   1     -12.000  -2.500 -15.000
HETATM    1    C EG1 A   1     -12.000  -2.000 -22.000
HETATM    1    C EG1 A   1     -12.000  -2.000 -21.500
HETATM    1    C EG1 A   1     -12.000  -2.000 -21.000
HETATM    1    C EG1 A   1     -12.000  -2.000 -16.000
HETATM    1    C EG1 A   1     -12.000  -2.000 -15.500
HETATM    1    C EG1 A   1     -12.000  -1.500 -22.000
HETATM    1    C EG1 A   1     -12.000  -1.500 -21.500
HETATM    1    C EG1 A   1     -12.000  -1.500 -21.000
HETATM    1    C EG1 A   1     -12.000  -1.500 -16.000
HETATM    1    C EG1 A   1     -12.000  -1.500 -15.500
HETATM    1    C EG1 A   1     -12.000  -1.000 -22.000
HETATM    1    C EG1 A   1     -12.000  -1.000 -21.500
HETATM    1    C EG1 A   1     -12.000  -1.000 -16.500
HETATM    1    C EG1 A   1     -12.000  -1.000 -16.000
HETATM    1    C EG1 A   1     -12.000  -0.500 -22.000
HETATM    1    C EG1 A   1     -12.000  -0.500 -21.500
HETATM    1    C EG1 A   1     -12.000  -0.500 -21.000
HETATM    1    C EG1 A   1     -12.000  -0.500 -16.500
HETATM    1    C EG1 A   1     -12.000  -0.500 -16.000
HETATM    1    C EG1 A   1     -12.000  -0.000 -21.500
HETATM    1    C EG1 A   1     -12.000  -0.000 -21.000
HETATM    1    C EG1 A   1     -12.000  -0.000 -20.500
HETATM    1    C EG1 A   1     -12.000  -0.000 -16.500
HETATM    1    C EG1 A   1     -12.000   0.500 -21.000
HETATM    1    C EG1 A   1     -12.000   0.500 -20.500
HETATM    1    C EG1 A   1     -12.000   0.500 -20.000
HETATM    1    C EG1 A   1     -12.000   0.500 -16.500
HETATM    1    C EG1 A   1     -12.000   0.500 -16.000
HETATM    1    C EG1 A   1     -12.000   1.000 -20.000
HETATM    1    C EG1 A   1     -12.000   1.000 -19.500
HETATM    1    C EG1 A   1     -12.000   1.000 -16.500
HETATM    1    C EG1 A   1     -12.000   1.000 -16.000
HETATM    1    C EG1 A   1     -12.000   1.500 -20.000
HETATM    1    C EG1 A   1     -12.000   1.500 -19.500
HETATM    1    C EG1 A   1     -12.000   1.500 -16.000
HETATM    1    C EG1 A   1     -12.000   1.500 -15.500
HETATM    1    C EG1 A   1     -12.000   2.000 -19.500
HETATM    1    C EG1 A   1     -12.000   2.000 -16.000
HETATM    1    C EG1 A   1     -12.000   2.000 -15.500
HETATM    1    C EG1 A   1     -12.000   2.500 -19.500
HETATM    1    C EG1 A   1     -12.000   2.500 -15.500
HETATM    1    C EG1 A   1     -12.000   3.000 -19.500
HETATM    1    C EG1 A   1     -12.000   3.000 -15.500
HETATM    1    C EG1 A   1     -12.000   3.500 -19.500
HETATM    1    C EG1 A   1     -12.000   3.500 -16.000
HETATM    1    C EG1 A   1     -12.000   3.500 -15.500
HETATM    1    C EG1 A   1     -12.000   4.000 -20.000
HETATM    1    C EG1 A   1     -12.000   4.000 -19.500
HETATM    1    C EG1 A   1     -12.000   4.000 -16.000
HETATM    1    C EG1 A   1     -12.000   4.000 -15.500
HETATM    1    C EG1 A   1     -12.000   4.500 -20.000
HETATM    1    C EG1 A   1     -12.000   4.500 -16.000
HETATM    1    C EG1 A   1     -12.000   5.000 -20.000
HETATM    1    C EG1 A   1     -12.000   5.000 -16.000
HETATM    1    C EG1 A   1     -12.000   5.500 -20.000
HETATM    1    C EG1 A   1     -12.000   5.500 -19.500
HETATM    1    C EG1 A   1     -12.000   5.500 -16.500
HETATM    1    C EG1 A   1     -12.000   5.500 -16.000
HETATM    1    C EG1 A   1     -12.000   6.000 -19.500
HETATM    1    C EG1 A   1     -12.000   6.000 -17.000
HETATM    1    C EG1 A   1     -12.000   6.000 -16.500
HETATM    1    C EG1 A   1     -12.000   6.000 -16.000
HETATM    1    C EG1 A   1     -12.000   6.500 -19.500
HETATM    1    C EG1 A   1     -12.000   6.500 -17.000
HETATM    1    C EG1 A   1     -12.000   6.500 -16.500
HETATM    1    C EG1 A   1     -12.000   6.500 -16.000
HETATM    1    C EG1 A   1     -12.000   7.000 -19.500
HETATM    1    C EG1 A   1     -12.000   7.000 -19.000
HETATM    1    C EG1 A   1     -12.000   7.000 -18.500
HETATM    1    C EG1 A   1     -12.000   7.000 -17.000
HETATM    1    C EG1 A   1     -12.000   7.000 -16.500
HETATM    1    C EG1 A   1     -12.000   7.500 -19.000
HETATM    1    C EG1 A   1     -12.000   7.500 -18.500
HETATM    1    C EG1 A   1     -12.000   7.500 -18.000
HETATM    1    C EG1 A   1     -12.000   7.500 -17.500
HETATM    1    C EG1 A   1     -12.000   7.500 -17.000
HETATM    1    C EG1 A   1     -11.500  -5.000 -13.500
HETATM    1    C EG1 A   1     -11.500  -5.000 -13.000
HETATM    1    C EG1 A   1     -11.500  -4.500 -21.500
HETATM    1    C EG1 A   1     -11.500  -4.500 -20.500
HETATM    1    C EG1 A   1     -11.500  -4.500 -20.000
HETATM    1    C EG1 A   1     -11.500  -4.500 -19.500
HETATM    1    C EG1 A   1     -11.500  -4.500 -18.500
HETATM    1    C EG1 A   1     -11.500  -4.500 -18.000
HETATM    1    C EG1 A   1     -11.500  -4.500 -17.500
HETATM    1    C EG1 A   1     -11.500  -4.500 -17.000
HETATM    1    C EG1 A   1     -11.500  -4.500 -16.500
HETATM    1    C EG1 A   1     -11.500  -4.500 -16.000
HETATM    1    C EG1 A   1     -11.500  -4.500 -15.000
HETATM    1    C EG1 A   1     -11.500  -4.500 -14.500
HETATM    1    C EG1 A   1     -11.500  -4.500 -14.000
HETATM    1    C EG1 A   1     -11.500  -4.500 -13.500
HETATM    1    C EG1 A   1     -11.500  -4.500 -13.000
HETATM    1    C EG1 A   1     -11.500  -4.000 -21.500
HETATM    1    C EG1 A   1     -11.500  -4.000 -21.000
HETATM    1    C EG1 A   1     -11.500  -4.000 -20.000
HETATM    1    C EG1 A   1     -11.500  -4.000 -19.500
HETATM    1    C EG1 A   1     -11.500  -4.000 -19.000
HETATM    1    C EG1 A   1     -11.500  -4.000 -18.500
HETATM    1    C EG1 A   1     -11.500  -4.000 -18.000
HETATM    1    C EG1 A   1     -11.500  -4.000 -17.500
HETATM    1    C EG1 A   1     -11.500  -4.000 -17.000
HETATM    1    C EG1 A   1     -11.500  -4.000 -16.500
HETATM    1    C EG1 A   1     -11.500  -4.000 -16.000
HETATM    1    C EG1 A   1     -11.500  -4.000 -15.500
HETATM    1    C EG1 A   1     -11.500  -4.000 -14.500
HETATM    1    C EG1 A   1     -11.500  -4.000 -14.000
HETATM    1    C EG1 A   1     -11.500  -4.000 -13.500
HETATM    1    C EG1 A   1     -11.500  -4.000 -13.000
HETATM    1    C EG1 A   1     -11.500  -3.500 -21.500
HETATM    1    C EG1 A   1     -11.500  -3.500 -21.000
HETATM    1    C EG1 A   1     -11.500  -3.500 -19.500
HETATM    1    C EG1 A   1     -11.500  -3.500 -19.000
HETATM    1    C EG1 A   1     -11.500  -3.500 -18.500
HETATM    1    C EG1 A   1     -11.500  -3.500 -18.000
HETATM    1    C EG1 A   1     -11.500  -3.500 -17.500
HETATM    1    C EG1 A   1     -11.500  -3.500 -17.000
HETATM    1    C EG1 A   1     -11.500  -3.500 -16.500
HETATM    1    C EG1 A   1     -11.500  -3.500 -16.000
HETATM    1    C EG1 A   1     -11.500  -3.500 -15.500
HETATM    1    C EG1 A   1     -11.500  -3.500 -15.000
HETATM    1    C EG1 A   1     -11.500  -3.500 -14.500
HETATM    1    C EG1 A   1     -11.500  -3.500 -14.000
HETATM    1    C EG1 A   1     -11.500  -3.000 -21.000
HETATM    1    C EG1 A   1     -11.500  -3.000 -20.500
HETATM    1    C EG1 A   1     -11.500  -3.000 -18.500
HETATM    1    C EG1 A   1     -11.500  -3.000 -18.000
HETATM    1    C EG1 A   1     -11.500  -3.000 -17.500
HETATM    1    C EG1 A   1     -11.500  -3.000 -17.000
HETATM    1    C EG1 A   1     -11.500  -3.000 -16.500
HETATM    1    C EG1 A   1     -11.500  -3.000 -16.000
HETATM    1    C EG1 A   1     -11.500  -3.000 -15.500
HETATM    1    C EG1 A   1     -11.500  -3.000 -15.000
HETATM    1    C EG1 A   1     -11.500  -2.500 -21.000
HETATM    1    C EG1 A   1     -11.500  -2.500 -20.500
HETATM    1    C EG1 A   1     -11.500  -2.500 -18.000
HETATM    1    C EG1 A   1     -11.500  -2.500 -17.500
HETATM    1    C EG1 A   1     -11.500  -2.500 -17.000
HETATM    1    C EG1 A   1     -11.500  -2.500 -16.500
HETATM    1    C EG1 A   1     -11.500  -2.500 -16.000
HETATM    1    C EG1 A   1     -11.500  -2.500 -15.500
HETATM    1    C EG1 A   1     -11.500  -2.000 -21.000
HETATM    1    C EG1 A   1     -11.500  -2.000 -20.500
HETATM    1    C EG1 A   1     -11.500  -2.000 -17.500
HETATM    1    C EG1 A   1     -11.500  -2.000 -17.000
HETATM    1    C EG1 A   1     -11.500  -2.000 -16.500
HETATM    1    C EG1 A   1     -11.500  -2.000 -16.000
HETATM    1    C EG1 A   1     -11.500  -2.000 -15.500
HETATM    1    C EG1 A   1     -11.500  -1.500 -21.500
HETATM    1    C EG1 A   1     -11.500  -1.500 -21.000
HETATM    1    C EG1 A   1     -11.500  -1.500 -16.500
HETATM    1    C EG1 A   1     -11.500  -1.500 -16.000
HETATM    1    C EG1 A   1     -11.500  -1.000 -21.500
HETATM    1    C EG1 A   1     -11.500  -1.000 -21.000
HETATM    1    C EG1 A   1     -11.500  -1.000 -17.000
HETATM    1    C EG1 A   1     -11.500  -1.000 -16.500
HETATM    1    C EG1 A   1     -11.500  -1.000 -16.000
HETATM    1    C EG1 A   1     -11.500  -0.500 -21.500
HETATM    1    C EG1 A   1     -11.500  -0.500 -21.000
HETATM    1    C EG1 A   1     -11.500  -0.500 -17.000
HETATM    1    C EG1 A   1     -11.500  -0.500 -16.500
HETATM    1    C EG1 A   1     -11.500  -0.000 -21.000
HETATM    1    C EG1 A   1     -11.500  -0.000 -17.000
HETATM    1    C EG1 A   1     -11.500   0.000 -16.500
HETATM    1    C EG1 A   1     -11.500   0.500 -21.000
HETATM    1    C EG1 A   1     -11.500   0.500 -20.500
HETATM    1    C EG1 A   1     -11.500   0.500 -20.000
HETATM    1    C EG1 A   1     -11.500   0.500 -17.000
HETATM    1    C EG1 A   1     -11.500   0.500 -16.500
HETATM    1    C EG1 A   1     -11.500   1.000 -20.500
HETATM    1    C EG1 A   1     -11.500   1.000 -20.000
HETATM    1    C EG1 A   1     -11.500   1.000 -17.000
HETATM    1    C EG1 A   1     -11.500   1.000 -16.500
HETATM    1    C EG1 A   1     -11.500   1.000 -16.000
HETATM    1    C EG1 A   1     -11.500   1.500 -20.000
HETATM    1    C EG1 A   1     -11.500   1.500 -19.500
HETATM    1    C EG1 A   1     -11.500   1.500 -16.500
HETATM    1    C EG1 A   1     -11.500   1.500 -16.000
HETATM    1    C EG1 A   1     -11.500   2.000 -20.000
HETATM    1    C EG1 A   1     -11.500   2.000 -19.500
HETATM    1    C EG1 A   1     -11.500   2.000 -16.000
HETATM    1    C EG1 A   1     -11.500   2.000 -15.500
HETATM    1    C EG1 A   1     -11.500   2.500 -19.500
HETATM    1    C EG1 A   1     -11.500   2.500 -19.000
HETATM    1    C EG1 A   1     -11.500   2.500 -15.500
HETATM    1    C EG1 A   1     -11.500   3.000 -19.500
HETATM    1    C EG1 A   1     -11.500   3.000 -19.000
HETATM    1    C EG1 A   1     -11.500   3.000 -18.500
HETATM    1    C EG1 A   1     -11.500   3.000 -15.500
HETATM    1    C EG1 A   1     -11.500   3.500 -19.500
HETATM    1    C EG1 A   1     -11.500   3.500 -19.000
HETATM    1    C EG1 A   1     -11.500   3.500 -18.500
HETATM    1    C EG1 A   1     -11.500   3.500 -18.000
HETATM    1    C EG1 A   1     -11.500   3.500 -15.500
HETATM    1    C EG1 A   1     -11.500   4.000 -20.000
HETATM    1    C EG1 A   1     -11.500   4.000 -19.500
HETATM    1    C EG1 A   1     -11.500   4.000 -19.000
HETATM    1    C EG1 A   1     -11.500   4.000 -18.500
HETATM    1    C EG1 A   1     -11.500   4.000 -18.000
HETATM    1    C EG1 A   1     -11.500   4.000 -16.000
HETATM    1    C EG1 A   1     -11.500   4.000 -15.500
HETATM    1    C EG1 A   1     -11.500   4.500 -20.000
HETATM    1    C EG1 A   1     -11.500   4.500 -19.500
HETATM    1    C EG1 A   1     -11.500   4.500 -19.000
HETATM    1    C EG1 A   1     -11.500   4.500 -18.500
HETATM    1    C EG1 A   1     -11.500   4.500 -18.000
HETATM    1    C EG1 A   1     -11.500   4.500 -16.500
HETATM    1    C EG1 A   1     -11.500   4.500 -16.000
HETATM    1    C EG1 A   1     -11.500   5.000 -20.000
HETATM    1    C EG1 A   1     -11.500   5.000 -19.500
HETATM    1    C EG1 A   1     -11.500   5.000 -19.000
HETATM    1    C EG1 A   1     -11.500   5.000 -18.500
HETATM    1    C EG1 A   1     -11.500   5.000 -16.500
HETATM    1    C EG1 A   1     -11.500   5.000 -16.000
HETATM    1    C EG1 A   1     -11.500   5.500 -20.000
HETATM    1    C EG1 A   1     -11.500   5.500 -19.500
HETATM    1    C EG1 A   1     -11.500   5.500 -19.000
HETATM    1    C EG1 A   1     -11.500   5.500 -16.500
HETATM    1    C EG1 A   1     -11.500   5.500 -16.000
HETATM    1    C EG1 A   1     -11.500   6.000 -20.000
HETATM    1    C EG1 A   1     -11.500   6.000 -19.500
HETATM    1    C EG1 A   1     -11.500   6.000 -16.000
HETATM    1    C EG1 A   1     -11.500   6.500 -20.000
HETATM    1    C EG1 A   1     -11.500   6.500 -19.500
HETATM    1    C EG1 A   1     -11.500   6.500 -16.500
HETATM    1    C EG1 A   1     -11.500   6.500 -16.000
HETATM    1    C EG1 A   1     -11.500   7.000 -20.000
HETATM    1    C EG1 A   1     -11.500   7.000 -19.500
HETATM    1    C EG1 A   1     -11.500   7.000 -19.000
HETATM    1    C EG1 A   1     -11.500   7.000 -17.500
HETATM    1    C EG1 A   1     -11.500   7.000 -17.000
HETATM    1    C EG1 A   1     -11.500   7.000 -16.500
HETATM    1    C EG1 A   1     -11.500   7.500 -19.500
HETATM    1    C EG1 A   1     -11.500   7.500 -19.000
HETATM    1    C EG1 A   1     -11.500   7.500 -18.500
HETATM    1    C EG1 A   1     -11.500   7.500 -18.000
HETATM    1    C EG1 A   1     -11.500   7.500 -17.500
HETATM    1    C EG1 A   1     -11.500   7.500 -17.000
HETATM    1    C EG1 A   1     -11.000  -5.000 -16.000
HETATM    1    C EG1 A   1     -11.000  -5.000 -15.500
HETATM    1    C EG1 A   1     -11.000  -5.000 -15.000
HETATM    1    C EG1 A   1     -11.000  -4.500 -21.000
HETATM    1    C EG1 A   1     -11.000  -4.500 -20.500
HETATM    1    C EG1 A   1     -11.000  -4.500 -20.000
HETATM    1    C EG1 A   1     -11.000  -4.500 -16.000
HETATM    1    C EG1 A   1     -11.000  -4.500 -15.500
HETATM    1    C EG1 A   1     -11.000  -4.500 -15.000
HETATM    1    C EG1 A   1     -11.000  -4.500 -14.500
HETATM    1    C EG1 A   1     -11.000  -4.000 -21.000
HETATM    1    C EG1 A   1     -11.000  -4.000 -20.500
HETATM    1    C EG1 A   1     -11.000  -4.000 -20.000
HETATM    1    C EG1 A   1     -11.000  -4.000 -19.500
HETATM    1    C EG1 A   1     -11.000  -4.000 -16.000
HETATM    1    C EG1 A   1     -11.000  -4.000 -15.500
HETATM    1    C EG1 A   1     -11.000  -4.000 -15.000
HETATM    1    C EG1 A   1     -11.000  -4.000 -14.500
HETATM    1    C EG1 A   1     -11.000  -3.500 -21.000
HETATM    1    C EG1 A   1     -11.000  -3.500 -20.500
HETATM    1    C EG1 A   1     -11.000  -3.500 -20.000
HETATM    1    C EG1 A   1     -11.000  -3.500 -19.500
HETATM    1    C EG1 A   1     -11.000  -3.500 -19.000
HETATM    1    C EG1 A   1     -11.000  -3.500 -18.500
HETATM    1    C EG1 A   1     -11.000  -3.500 -15.500
HETATM    1    C EG1 A   1     -11.000  -3.500 -15.000
HETATM    1    C EG1 A   1     -11.000  -3.500 -14.500
HETATM    1    C EG1 A   1     -11.000  -3.000 -21.000
HETATM    1    C EG1 A   1     -11.000  -3.000 -20.500
HETATM    1    C EG1 A   1     -11.000  -3.000 -19.500
HETATM    1    C EG1 A   1     -11.000  -3.000 -19.000
HETATM    1    C EG1 A   1     -11.000  -3.000 -18.500
HETATM    1    C EG1 A   1     -11.000  -3.000 -18.000
HETATM    1    C EG1 A   1     -11.000  -2.500 -20.500
HETATM    1    C EG1 A   1     -11.000  -2.500 -19.500
HETATM    1    C EG1 A   1     -11.000  -2.500 -19.000
HETATM    1    C EG1 A   1     -11.000  -2.500 -18.500
HETATM    1    C EG1 A   1     -11.000  -2.500 -18.000
HETATM    1    C EG1 A   1     -11.000  -2.500 -17.500
HETATM    1    C EG1 A   1     -11.000  -2.000 -21.000
HETATM    1    C EG1 A   1     -11.000  -2.000 -20.500
HETATM    1    C EG1 A   1     -11.000  -2.000 -19.500
HETATM    1    C EG1 A   1     -11.000  -2.000 -19.000
HETATM    1    C EG1 A   1     -11.000  -2.000 -18.500
HETATM    1    C EG1 A   1     -11.000  -2.000 -18.000
HETATM    1    C EG1 A   1     -11.000  -2.000 -17.500
HETATM    1    C EG1 A   1     -11.000  -2.000 -17.000
HETATM    1    C EG1 A   1     -11.000  -2.000 -16.500
HETATM    1    C EG1 A   1     -11.000  -1.500 -21.000
HETATM    1    C EG1 A   1     -11.000  -1.500 -20.500
HETATM    1    C EG1 A   1     -11.000  -1.500 -19.000
HETATM    1    C EG1 A   1     -11.000  -1.500 -18.500
HETATM    1    C EG1 A   1     -11.000  -1.500 -18.000
HETATM    1    C EG1 A   1     -11.000  -1.500 -17.500
HETATM    1    C EG1 A   1     -11.000  -1.500 -17.000
HETATM    1    C EG1 A   1     -11.000  -1.500 -16.500
HETATM    1    C EG1 A   1     -11.000  -1.000 -21.000
HETATM    1    C EG1 A   1     -11.000  -1.000 -18.500
HETATM    1    C EG1 A   1     -11.000  -1.000 -18.000
HETATM    1    C EG1 A   1     -11.000  -1.000 -17.500
HETATM    1    C EG1 A   1     -11.000  -1.000 -17.000
HETATM    1    C EG1 A   1     -11.000  -1.000 -16.500
HETATM    1    C EG1 A   1     -11.000  -0.500 -21.000
HETATM    1    C EG1 A   1     -11.000  -0.500 -17.500
HETATM    1    C EG1 A   1     -11.000  -0.500 -17.000
HETATM    1    C EG1 A   1     -11.000   0.000 -21.000
HETATM    1    C EG1 A   1     -11.000   0.000 -20.500
HETATM    1    C EG1 A   1     -11.000   0.000 -17.500
HETATM    1    C EG1 A   1     -11.000   0.000 -17.000
HETATM    1    C EG1 A   1     -11.000   0.500 -21.000
HETATM    1    C EG1 A   1     -11.000   0.500 -20.500
HETATM    1    C EG1 A   1     -11.000   0.500 -17.500
HETATM    1    C EG1 A   1     -11.000   0.500 -17.000
HETATM    1    C EG1 A   1     -11.000   1.000 -20.500
HETATM    1    C EG1 A   1     -11.000   1.000 -20.000
HETATM    1    C EG1 A   1     -11.000   1.000 -17.000
HETATM    1    C EG1 A   1     -11.000   1.000 -16.500
HETATM    1    C EG1 A   1     -11.000   1.500 -20.500
HETATM    1    C EG1 A   1     -11.000   1.500 -20.000
HETATM    1    C EG1 A   1     -11.000   1.500 -17.000
HETATM    1    C EG1 A   1     -11.000   1.500 -16.500
HETATM    1    C EG1 A   1     -11.000   1.500 -16.000
HETATM    1    C EG1 A   1     -11.000   2.000 -20.000
HETATM    1    C EG1 A   1     -11.000   2.000 -19.500
HETATM    1    C EG1 A   1     -11.000   2.000 -19.000
HETATM    1    C EG1 A   1     -11.000   2.000 -18.500
HETATM    1    C EG1 A   1     -11.000   2.000 -16.500
HETATM    1    C EG1 A   1     -11.000   2.000 -16.000
HETATM    1    C EG1 A   1     -11.000   2.000 -15.500
HETATM    1    C EG1 A   1     -11.000   2.500 -19.500
HETATM    1    C EG1 A   1     -11.000   2.500 -19.000
HETATM    1    C EG1 A   1     -11.000   2.500 -18.500
HETATM    1    C EG1 A   1     -11.000   2.500 -18.000
HETATM    1    C EG1 A   1     -11.000   2.500 -15.500
HETATM    1    C EG1 A   1     -11.000   3.000 -19.000
HETATM    1    C EG1 A   1     -11.000   3.000 -18.500
HETATM    1    C EG1 A   1     -11.000   3.000 -18.000
HETATM    1    C EG1 A   1     -11.000   3.000 -17.500
HETATM    1    C EG1 A   1     -11.000   3.000 -16.000
HETATM    1    C EG1 A   1     -11.000   3.000 -15.500
HETATM    1    C EG1 A   1     -11.000   3.500 -18.500
HETATM    1    C EG1 A   1     -11.000   3.500 -18.000
HETATM    1    C EG1 A   1     -11.000   3.500 -17.500
HETATM    1    C EG1 A   1     -11.000   3.500 -16.500
HETATM    1    C EG1 A   1     -11.000   3.500 -16.000
HETATM    1    C EG1 A   1     -11.000   3.500 -15.500
HETATM    1    C EG1 A   1     -11.000   4.000 -18.000
HETATM    1    C EG1 A   1     -11.000   4.000 -17.500
HETATM    1    C EG1 A   1     -11.000   4.000 -17.000
HETATM    1    C EG1 A   1     -11.000   4.000 -16.500
HETATM    1    C EG1 A   1     -11.000   4.000 -16.000
HETATM    1    C EG1 A   1     -11.000   4.000 -15.500
HETATM    1    C EG1 A   1     -11.000   4.500 -18.500
HETATM    1    C EG1 A   1     -11.000   4.500 -18.000
HETATM    1    C EG1 A   1     -11.000   4.500 -17.500
HETATM    1    C EG1 A   1     -11.000   4.500 -17.000
HETATM    1    C EG1 A   1     -11.000   4.500 -16.500
HETATM    1    C EG1 A   1     -11.000   4.500 -16.000
HETATM    1    C EG1 A   1     -11.000   5.000 -19.000
HETATM    1    C EG1 A   1     -11.000   5.000 -18.500
HETATM    1    C EG1 A   1     -11.000   5.000 -18.000
HETATM    1    C EG1 A   1     -11.000   5.000 -17.500
HETATM    1    C EG1 A   1     -11.000   5.000 -17.000
HETATM    1    C EG1 A   1     -11.000   5.000 -16.500
HETATM    1    C EG1 A   1     -11.000   5.500 -19.500
HETATM    1    C EG1 A   1     -11.000   5.500 -19.000
HETATM    1    C EG1 A   1     -11.000   5.500 -18.500
HETATM    1    C EG1 A   1     -11.000   5.500 -18.000
HETATM    1    C EG1 A   1     -11.000   5.500 -17.000
HETATM    1    C EG1 A   1     -11.000   5.500 -16.500
HETATM    1    C EG1 A   1     -11.000   5.500 -16.000
HETATM    1    C EG1 A   1     -11.000   6.000 -20.000
HETATM    1    C EG1 A   1     -11.000   6.000 -19.500
HETATM    1    C EG1 A   1     -11.000   6.000 -19.000
HETATM    1    C EG1 A   1     -11.000   6.000 -18.500
HETATM    1    C EG1 A   1     -11.000   6.000 -17.000
HETATM    1    C EG1 A   1     -11.000   6.000 -16.500
HETATM    1    C EG1 A   1     -11.000   6.000 -16.000
HETATM    1    C EG1 A   1     -11.000   6.500 -20.000
HETATM    1    C EG1 A   1     -11.000   6.500 -17.000
HETATM    1    C EG1 A   1     -11.000   6.500 -16.500
HETATM    1    C EG1 A   1     -11.000   6.500 -16.000
HETATM    1    C EG1 A   1     -11.000   7.000 -20.000
HETATM    1    C EG1 A   1     -11.000   7.000 -19.500
HETATM    1    C EG1 A   1     -11.000   7.000 -18.000
HETATM    1    C EG1 A   1     -11.000   7.000 -17.500
HETATM    1    C EG1 A   1     -11.000   7.000 -17.000
HETATM    1    C EG1 A   1     -11.000   7.000 -16.500
HETATM    1    C EG1 A   1     -11.000   7.500 -19.500
HETATM    1    C EG1 A   1     -11.000   7.500 -19.000
HETATM    1    C EG1 A   1     -11.000   7.500 -18.500
HETATM    1    C EG1 A   1     -11.000   7.500 -18.000
HETATM    1    C EG1 A   1     -11.000   7.500 -17.500
HETATM    1    C EG1 A   1     -10.500  -3.500 -20.500
HETATM    1    C EG1 A   1     -10.500  -3.500 -20.000
HETATM    1    C EG1 A   1     -10.500  -3.500 -19.500
HETATM    1    C EG1 A   1     -10.500  -3.000 -20.500
HETATM    1    C EG1 A   1     -10.500  -3.000 -20.000
HETATM    1    C EG1 A   1     -10.500  -3.000 -19.500
HETATM    1    C EG1 A   1     -10.500  -2.500 -20.500
HETATM    1    C EG1 A   1     -10.500  -2.500 -20.000
HETATM    1    C EG1 A   1     -10.500  -2.500 -19.500
HETATM    1    C EG1 A   1     -10.500  -2.000 -20.500
HETATM    1    C EG1 A   1     -10.500  -2.000 -20.000
HETATM    1    C EG1 A   1     -10.500  -2.000 -19.500
HETATM    1    C EG1 A   1     -10.500  -2.000 -19.000
HETATM    1    C EG1 A   1     -10.500  -1.500 -21.000
HETATM    1    C EG1 A   1     -10.500  -1.500 -20.500
HETATM    1    C EG1 A   1     -10.500  -1.500 -20.000
HETATM    1    C EG1 A   1     -10.500  -1.500 -19.500
HETATM    1    C EG1 A   1     -10.500  -1.500 -19.000
HETATM    1    C EG1 A   1     -10.500  -1.500 -18.500
HETATM    1    C EG1 A   1     -10.500  -1.000 -21.000
HETATM    1    C EG1 A   1     -10.500  -1.000 -20.500
HETATM    1    C EG1 A   1     -10.500  -1.000 -19.500
HETATM    1    C EG1 A   1     -10.500  -1.000 -19.000
HETATM    1    C EG1 A   1     -10.500  -1.000 -18.500
HETATM    1    C EG1 A   1     -10.500  -1.000 -18.000
HETATM    1    C EG1 A   1     -10.500  -1.000 -17.500
HETATM    1    C EG1 A   1     -10.500  -0.500 -21.000
HETATM    1    C EG1 A   1     -10.500  -0.500 -19.000
HETATM    1    C EG1 A   1     -10.500  -0.500 -18.500
HETATM    1    C EG1 A   1     -10.500  -0.500 -18.000
HETATM    1    C EG1 A   1     -10.500  -0.500 -17.500
HETATM    1    C EG1 A   1     -10.500   0.000 -21.000
HETATM    1    C EG1 A   1     -10.500   0.000 -17.500
HETATM    1    C EG1 A   1     -10.500   0.500 -21.000
HETATM    1    C EG1 A   1     -10.500   0.500 -20.500
HETATM    1    C EG1 A   1     -10.500   0.500 -17.500
HETATM    1    C EG1 A   1     -10.500   0.500 -17.000
HETATM    1    C EG1 A   1     -10.500   1.000 -20.500
HETATM    1    C EG1 A   1     -10.500   1.000 -17.500
HETATM    1    C EG1 A   1     -10.500   1.000 -17.000
HETATM    1    C EG1 A   1     -10.500   1.500 -20.500
HETATM    1    C EG1 A   1     -10.500   1.500 -20.000
HETATM    1    C EG1 A   1     -10.500   1.500 -19.500
HETATM    1    C EG1 A   1     -10.500   1.500 -19.000
HETATM    1    C EG1 A   1     -10.500   1.500 -17.000
HETATM    1    C EG1 A   1     -10.500   1.500 -16.500
HETATM    1    C EG1 A   1     -10.500   2.000 -20.000
HETATM    1    C EG1 A   1     -10.500   2.000 -19.500
HETATM    1    C EG1 A   1     -10.500   2.000 -19.000
HETATM    1    C EG1 A   1     -10.500   2.000 -18.500
HETATM    1    C EG1 A   1     -10.500   2.000 -18.000
HETATM    1    C EG1 A   1     -10.500   2.000 -17.000
HETATM    1    C EG1 A   1     -10.500   2.000 -16.500
HETATM    1    C EG1 A   1     -10.500   2.000 -16.000
HETATM    1    C EG1 A   1     -10.500   2.000 -15.500
HETATM    1    C EG1 A   1     -10.500   2.500 -18.500
HETATM    1    C EG1 A   1     -10.500   2.500 -18.000
HETATM    1    C EG1 A   1     -10.500   2.500 -17.500
HETATM    1    C EG1 A   1     -10.500   2.500 -16.000
HETATM    1    C EG1 A   1     -10.500   2.500 -15.500
HETATM    1    C EG1 A   1     -10.500   3.000 -18.000
HETATM    1    C EG1 A   1     -10.500   3.000 -17.500
HETATM    1    C EG1 A   1     -10.500   3.000 -16.500
HETATM    1    C EG1 A   1     -10.500   3.000 -16.000
HETATM    1    C EG1 A   1     -10.500   3.000 -15.500
HETATM    1    C EG1 A   1     -10.500   3.500 -17.500
HETATM    1    C EG1 A   1     -10.500   3.500 -17.000
HETATM    1    C EG1 A   1     -10.500   3.500 -16.500
HETATM    1    C EG1 A   1     -10.500   3.500 -16.000
HETATM    1    C EG1 A   1     -10.500   4.000 -17.500
HETATM    1    C EG1 A   1     -10.500   4.000 -17.000
HETATM    1    C EG1 A   1     -10.500   4.000 -16.500
HETATM    1    C EG1 A   1     -10.500   5.000 -18.000
HETATM    1    C EG1 A   1     -10.500   5.000 -17.500
HETATM    1    C EG1 A   1     -10.500   5.000 -17.000
HETATM    1    C EG1 A   1     -10.500   5.500 -18.500
HETATM    1    C EG1 A   1     -10.500   5.500 -18.000
HETATM    1    C EG1 A   1     -10.500   5.500 -17.500
HETATM    1    C EG1 A   1     -10.500   5.500 -17.000
HETATM    1    C EG1 A   1     -10.500   6.000 -20.000
HETATM    1    C EG1 A   1     -10.500   6.000 -19.500
HETATM    1    C EG1 A   1     -10.500   6.000 -19.000
HETATM    1    C EG1 A   1     -10.500   6.000 -18.500
HETATM    1    C EG1 A   1     -10.500   6.000 -18.000
HETATM    1    C EG1 A   1     -10.500   6.000 -17.500
HETATM    1    C EG1 A   1     -10.500   6.000 -17.000
HETATM    1    C EG1 A   1     -10.500   6.500 -20.000
HETATM    1    C EG1 A   1     -10.500   6.500 -19.500
HETATM    1    C EG1 A   1     -10.500   6.500 -19.000
HETATM    1    C EG1 A   1     -10.500   6.500 -17.500
HETATM    1    C EG1 A   1     -10.500   6.500 -17.000
HETATM    1    C EG1 A   1     -10.500   7.000 -20.000
HETATM    1    C EG1 A   1     -10.500   7.000 -19.500
HETATM    1    C EG1 A   1     -10.500   7.000 -18.500
HETATM    1    C EG1 A   1     -10.500   7.000 -18.000
HETATM    1    C EG1 A   1     -10.500   7.000 -17.500
HETATM    1    C EG1 A   1     -10.500   7.000 -17.000
HETATM    1    C EG1 A   1     -10.500   7.500 -20.000
HETATM    1    C EG1 A   1     -10.500   7.500 -19.500
HETATM    1    C EG1 A   1     -10.500   7.500 -19.000
HETATM    1    C EG1 A   1     -10.500   7.500 -18.500
HETATM    1    C EG1 A   1     -10.500   7.500 -18.000
HETATM    1    C EG1 A   1     -10.000  -1.500 -20.500
HETATM    1    C EG1 A   1     -10.000  -1.500 -20.000
HETATM    1    C EG1 A   1     -10.000  -1.500 -19.500
HETATM    1    C EG1 A   1     -10.000  -1.000 -21.000
HETATM    1    C EG1 A   1     -10.000  -1.000 -20.500
HETATM    1    C EG1 A   1     -10.000  -1.000 -20.000
HETATM    1    C EG1 A   1     -10.000  -1.000 -19.500
HETATM    1    C EG1 A   1     -10.000  -1.000 -19.000
HETATM    1    C EG1 A   1     -10.000  -0.500 -21.000
HETATM    1    C EG1 A   1     -10.000  -0.500 -19.500
HETATM    1    C EG1 A   1     -10.000  -0.500 -19.000
HETATM    1    C EG1 A   1     -10.000  -0.500 -18.500
HETATM    1    C EG1 A   1     -10.000  -0.500 -18.000
HETATM    1    C EG1 A   1     -10.000  -0.500 -17.500
HETATM    1    C EG1 A   1     -10.000   0.000 -21.000
HETATM    1    C EG1 A   1     -10.000   0.000 -20.500
HETATM    1    C EG1 A   1     -10.000   0.000 -20.000
HETATM    1    C EG1 A   1     -10.000   0.000 -18.500
HETATM    1    C EG1 A   1     -10.000   0.000 -18.000
HETATM    1    C EG1 A   1     -10.000   0.000 -17.500
HETATM    1    C EG1 A   1     -10.000   0.500 -21.000
HETATM    1    C EG1 A   1     -10.000   0.500 -20.500
HETATM    1    C EG1 A   1     -10.000   0.500 -20.000
HETATM    1    C EG1 A   1     -10.000   0.500 -19.500
HETATM    1    C EG1 A   1     -10.000   0.500 -17.500
HETATM    1    C EG1 A   1     -10.000   1.000 -20.500
HETATM    1    C EG1 A   1     -10.000   1.000 -20.000
HETATM    1    C EG1 A   1     -10.000   1.000 -19.500
HETATM    1    C EG1 A   1     -10.000   1.000 -19.000
HETATM    1    C EG1 A   1     -10.000   1.000 -17.500
HETATM    1    C EG1 A   1     -10.000   1.000 -17.000
HETATM    1    C EG1 A   1     -10.000   1.500 -20.500
HETATM    1    C EG1 A   1     -10.000   1.500 -20.000
HETATM    1    C EG1 A   1     -10.000   1.500 -19.500
HETATM    1    C EG1 A   1     -10.000   1.500 -19.000
HETATM    1    C EG1 A   1     -10.000   1.500 -18.500
HETATM    1    C EG1 A   1     -10.000   1.500 -17.500
HETATM    1    C EG1 A   1     -10.000   1.500 -17.000
HETATM    1    C EG1 A   1     -10.000   2.000 -19.000
HETATM    1    C EG1 A   1     -10.000   2.000 -18.500
HETATM    1    C EG1 A   1     -10.000   2.000 -18.000
HETATM    1    C EG1 A   1     -10.000   2.000 -17.500
HETATM    1    C EG1 A   1     -10.000   2.000 -17.000
HETATM    1    C EG1 A   1     -10.000   2.000 -16.500
HETATM    1    C EG1 A   1     -10.000   2.000 -16.000
HETATM    1    C EG1 A   1     -10.000   2.500 -18.000
HETATM    1    C EG1 A   1     -10.000   2.500 -17.500
HETATM    1    C EG1 A   1     -10.000   2.500 -16.500
HETATM    1    C EG1 A   1     -10.000   2.500 -16.000
HETATM    1    C EG1 A   1     -10.000   3.000 -17.500
HETATM    1    C EG1 A   1     -10.000   3.000 -17.000
HETATM    1    C EG1 A   1     -10.000   3.000 -16.500
HETATM    1    C EG1 A   1     -10.000   3.000 -16.000
HETATM    1    C EG1 A   1     -10.000   3.500 -17.500
HETATM    1    C EG1 A   1     -10.000   3.500 -17.000
HETATM    1    C EG1 A   1     -10.000   3.500 -16.500
HETATM    1    C EG1 A   1     -10.000   6.000 -19.000
HETATM    1    C EG1 A   1     -10.000   6.000 -18.500
HETATM    1    C EG1 A   1     -10.000   6.000 -18.000
HETATM    1    C EG1 A   1     -10.000   6.000 -17.500
HETATM    1    C EG1 A   1     -10.000   6.500 -20.000
HETATM    1    C EG1 A   1     -10.000   6.500 -19.500
HETATM    1    C EG1 A   1     -10.000   6.500 -19.000
HETATM    1    C EG1 A   1     -10.000   6.500 -18.500
HETATM    1    C EG1 A   1     -10.000   6.500 -18.000
HETATM    1    C EG1 A   1     -10.000   6.500 -17.500
HETATM    1    C EG1 A   1     -10.000   7.000 -20.000
HETATM    1    C EG1 A   1     -10.000   7.000 -18.500
HETATM    1    C EG1 A   1     -10.000   7.000 -18.000
HETATM    1    C EG1 A   1     -10.000   7.000 -17.500
HETATM    1    C EG1 A   1     -10.000   7.500 -20.000
HETATM    1    C EG1 A   1     -10.000   7.500 -19.500
HETATM    1    C EG1 A   1     -10.000   7.500 -19.000
HETATM    1    C EG1 A   1     -10.000   7.500 -18.500
HETATM    1    C EG1 A   1      -9.500  -1.000 -21.000
HETATM    1    C EG1 A   1      -9.500  -1.000 -20.500
HETATM    1    C EG1 A   1      -9.500  -1.000 -20.000
HETATM    1    C EG1 A   1      -9.500  -1.000 -19.500
HETATM    1    C EG1 A   1      -9.500  -0.500 -21.000
HETATM    1    C EG1 A   1      -9.500  -0.500 -20.500
HETATM    1    C EG1 A   1      -9.500  -0.500 -20.000
HETATM    1    C EG1 A   1      -9.500  -0.500 -19.500
HETATM    1    C EG1 A   1      -9.500  -0.500 -19.000
HETATM    1    C EG1 A   1      -9.500  -0.500 -18.500
HETATM    1    C EG1 A   1      -9.500   0.000 -21.000
HETATM    1    C EG1 A   1      -9.500   0.000 -20.500
HETATM    1    C EG1 A   1      -9.500   0.000 -20.000
HETATM    1    C EG1 A   1      -9.500   0.000 -19.500
HETATM    1    C EG1 A   1      -9.500   0.000 -19.000
HETATM    1    C EG1 A   1      -9.500   0.000 -18.500
HETATM    1    C EG1 A   1      -9.500   0.000 -18.000
HETATM    1    C EG1 A   1      -9.500   0.000 -17.500
HETATM    1    C EG1 A   1      -9.500   0.500 -20.000
HETATM    1    C EG1 A   1      -9.500   0.500 -19.500
HETATM    1    C EG1 A   1      -9.500   0.500 -19.000
HETATM    1    C EG1 A   1      -9.500   0.500 -18.500
HETATM    1    C EG1 A   1      -9.500   0.500 -17.500
HETATM    1    C EG1 A   1      -9.500   1.000 -19.500
HETATM    1    C EG1 A   1      -9.500   1.000 -19.000
HETATM    1    C EG1 A   1      -9.500   1.000 -18.500
HETATM    1    C EG1 A   1      -9.500   1.000 -17.500
HETATM    1    C EG1 A   1      -9.500   1.500 -19.000
HETATM    1    C EG1 A   1      -9.500   1.500 -18.500
HETATM    1    C EG1 A   1      -9.500   1.500 -18.000
HETATM    1    C EG1 A   1      -9.500   1.500 -17.500
HETATM    1    C EG1 A   1      -9.500   2.000 -18.500
HETATM    1    C EG1 A   1      -9.500   2.000 -18.000
HETATM    1    C EG1 A   1      -9.500   2.000 -17.500
HETATM    1    C EG1 A   1      -9.500   2.000 -17.000
HETATM    1    C EG1 A   1      -9.500   2.000 -16.500
HETATM    1    C EG1 A   1      -9.500   2.500 -17.500
HETATM    1    C EG1 A   1      -9.500   2.500 -17.000
HETATM    1    C EG1 A   1      -9.500   2.500 -16.500
HETATM    1    C EG1 A   1      -9.500   3.000 -17.500
HETATM    1    C EG1 A   1      -9.500   3.000 -17.000
HETATM    1    C EG1 A   1      -9.500   3.000 -16.500
HETATM    1    C EG1 A   1      -9.500   6.500 -20.000
HETATM    1    C EG1 A   1      -9.500   6.500 -19.500
HETATM    1    C EG1 A   1      -9.500   6.500 -19.000
HETATM    1    C EG1 A   1      -9.500   6.500 -18.500
HETATM    1    C EG1 A   1      -9.500   7.000 -20.000
HETATM    1    C EG1 A   1      -9.500   7.000 -19.500
HETATM    1    C EG1 A   1      -9.500   7.000 -18.500
HETATM    1    C EG1 A   1      -9.500   7.500 -20.000
HETATM    1    C EG1 A   1      -9.500   7.500 -19.500
HETATM    1    C EG1 A   1      -9.500   7.500 -19.000
HETATM    1    C EG1 A   1      -9.500   7.500 -18.500
HETATM    1    C EG1 A   1      -9.000   0.000 -18.500
HETATM    1    C EG1 A   1      -9.000   0.000 -18.000
HETATM    1    C EG1 A   1      -9.000   0.000 -17.500
HETATM    1    C EG1 A   1      -9.000   0.500 -18.500
HETATM    1    C EG1 A   1      -9.000   0.500 -17.500
HETATM    1    C EG1 A   1      -9.000   1.000 -18.500
HETATM    1    C EG1 A   1      -9.000   1.000 -18.000
HETATM    1    C EG1 A   1      -9.000   1.000 -17.500
HETATM    1    C EG1 A   1      -9.000   1.500 -18.500
HETATM    1    C EG1 A   1      -9.000   1.500 -18.000
HETATM    1    C EG1 A   1      -9.000   1.500 -17.500
HETATM    1    C EG1 A   1      -9.000   6.500 -19.500
HETATM    1    C EG1 A   1      -9.000   6.500 -19.000
HETATM    1    C EG1 A   1      -9.000   6.500 -18.500
HETATM    1    C EG1 A   1      -9.000   7.000 -19.500
HETATM    1    C EG1 A   1      -9.000   7.000 -19.000
HETATM    1    C EG1 A   1      -9.000   7.000 -18.500
HETATM    1    C EG1 A   1      -9.000   7.500 -19.500
HETATM    1    C EG1 A   1      -9.000   7.500 -19.000
HETATM    1    C EG1 A   1      -9.000   7.500 -18.500
HETATM    1    C EG1 A   1      -8.500   0.000 -18.500
HETATM    1    C EG1 A   1      -8.500   0.000 -18.000
HETATM    1    C EG1 A   1      -8.500   0.000 -17.500
HETATM    1    C EG1 A   1      -8.500   0.500 -18.500
HETATM    1    C EG1 A   1      -8.500   0.500 -18.000
HETATM    1    C EG1 A   1      -8.500   0.500 -17.500
HETATM    1    C EG1 A   1      -8.500   1.000 -18.500
HETATM    1    C EG1 A   1      -8.500   1.000 -18.000
HETATM    1    C EG1 A   1      -8.500   1.000 -17.500
HETATM    1    C EG1 A   1       1.037  26.802 -22.906
HETATM    1    C EG1 A   1       1.037  26.802 -22.906
HETATM    1    C EG1 A   1       1.037  26.802 -22.906
HETATM    1    C EG1 A   1       1.037  26.802 -22.906
HETATM    1    C EG1 A   1       1.037  26.802 -22.906
HETATM    1    C EG1 A   1       1.037  26.802 -22.906
HETATM    1    C EG1 A   1       1.037  26.802 -22.906
HETATM    1    C EG1 A   1       1.037  26.802 -22.906
HETATM    1    C EG1 A   1       1.037  26.802 -22.906
HETATM    1    C EG1 A   1       1.037  26.802 -22.906
HETATM    1    C EG1 A   1       1.037  26.802 -22.906
HETATM    1    C EG1 A   1       1.037  26.802 -22.906
HETATM    1    C EG1 A   1       1.037  26.802 -22.906
HETATM    1    C EG1 A   1       1.037  26.802 -22.906
HETATM    1    C EG1 A   1       1.037  26.802 -22.906
HETATM    1    C EG1 A   1       1.037  26.802 -22.906
HETATM    1    C EG1 A   1       1.037  26.802 -22.906
HETATM    1    C EG1 A   1       1.037  26.802 -22.906
HETATM    1    C EG1 A   1       1.037  26.802 -22.906
HETATM    1    C EG1 A   1       1.037  26.802 -22.906
HETATM    1    C EG1 A   1       1.037  26.802 -22.906
HETATM    1    C EG1 A   1       1.037  26.802 -22.906
HETATM    1    C EG1 A   1       1.037  26.802 -22.906
HETATM    1    C EG1 A   1       1.037  26.802 -22.906
HETATM    1    C EG1 A   1       1.037  26.802 -22.906
HETATM    1    C EG1 A   1       1.037  26.802 -22.906
HETATM    1    C EG1 A   1       1.037  26.802 -22.906
HETATM    1    C EG1 A   1       1.037  26.802 -22.906
HETATM    1    C EG1 A   1       1.037  26.802 -22.906
HETATM    1    C EG1 A   1       1.037  26.802 -22.906
HETATM    1    C EG1 A   1       1.037  26.802 -22.906
HETATM    1    C EG1 A   1       1.037  26.802 -22.906
HETATM    1    C EG1 A   1       1.037  26.802 -22.906
HETATM    1    C EG1 A   1       1.037  26.802 -22.906
HETATM    1    C EG1 A   1       1.037  26.802 -22.906
HETATM    1    C EG1 A   1       1.037  26.802 -22.906
HETATM    1    C EG1 A   1       1.037  26.802 -22.906
HETATM    1    C EG1 A   1       1.037  26.802 -22.906
HETATM    1    C EG1 A   1       1.037  26.802 -22.906
HETATM    1    C EG1 A   1       1.037  26.802 -22.906
HETATM    1    C EG1 A   1       1.037  26.802 -22.906
HETATM    1    C EG1 A   1       1.037  26.802 -22.906
HETATM    1    C EG1 A   1       1.037  26.802 -22.906
HETATM    1    C EG1 A   1       1.037  26.802 -22.906
HETATM    1    C EG1 A   1       1.037  26.802 -22.906
HETATM    1    C EG1 A   1       1.037  26.802 -22.906
HETATM    1    C EG1 A   1       1.037  26.802 -22.906
HETATM    1    C EG1 A   1       1.037  26.802 -22.906
HETATM    1    C EG1 A   1       1.037  26.802 -22.906
HETATM    1    C EG1 A   1       1.037  26.802 -22.906
HETATM    1    C EG1 A   1       1.037  26.802 -22.906
HETATM    1    C EG1 A   1       1.037  26.802 -22.906
HETATM    1    C EG1 A   1       1.037  26.802 -22.906
HETATM    1    C EG1 A   1       1.037  26.802 -22.906
HETATM    1    C EG1 A   1       1.037  26.802 -22.906
HETATM    1    C EG1 A   1       1.037  26.802 -22.906
HETATM    1    C EG1 A   1       1.037  26.802 -22.906
HETATM    1    C EG1 A   1       1.037  26.802 -22.906
HETATM    1    C EG1 A   1       1.037  26.802 -22.906
HETATM    1    C EG1 A   1       1.037  26.802 -22.906
HETATM    1    C EG1 A   1       1.037  26.802 -22.906
HETATM    1    C EG1 A   1       1.037  26.802 -22.906
HETATM    1    C EG1 A   1       1.037  26.802 -22.906
HETATM    1    C EG1 A   1       1.037  26.802 -22.906
HETATM    1    C EG1 A   1       1.037  26.802 -22.906
HETATM    1    C EG1 A   1       1.037  26.802 -22.906
HETATM    1    C EG1 A   1       1.037  26.802 -22.906
HETATM    1    C EG1 A   1       1.037  26.802 -22.906
HETATM    1    C EG1 A   1       1.037  26.802 -22.906
HETATM    1    C EG1 A   1       1.037  26.802 -22.906
HETATM    1    C EG1 A   1       1.037  26.802 -22.906
HETATM    1    C EG1 A   1       1.037  26.802 -22.906
HETATM    1    C EG1 A   1       1.037  26.802 -22.906
HETATM    1    C EG1 A   1       1.037  26.802 -22.906
HETATM    1    C EG1 A   1       1.037  26.802 -22.906
HETATM    1    C EG1 A   1       1.037  26.802 -22.906
HETATM    1    C EG1 A   1       1.037  26.802 -22.906
HETATM    1    C EG1 A   1       1.037  26.802 -22.906
HETATM    1    C EG1 A   1       1.037  26.802 -22.906
HETATM    1    C EG1 A   1       1.037  26.802 -22.906
HETATM    1    C EG1 A   1       1.037  26.802 -22.906
HETATM    1    C EG1 A   1       1.037  26.802 -22.906
HETATM    1    C EG1 A   1       1.037  26.802 -22.906
HETATM    1    C EG1 A   1       1.037  26.802 -22.906
HETATM    1    C EG1 A   1       1.037  26.802 -22.906
HETATM    1    C EG1 A   1       1.037  26.802 -22.906
HETATM    1    C EG1 A   1       1.037  26.802 -22.906
HETATM    1    C EG1 A   1       1.037  26.802 -22.906
HETATM    1    C EG1 A   1       1.037  26.802 -22.906
HETATM    1    C EG1 A   1       1.037  26.802 -22.906
HETATM    1    C EG1 A   1       1.037  26.802 -22.906
HETATM    1    C EG1 A   1       1.037  26.802 -22.906
HETATM    1    C EG1 A   1       1.037  26.802 -22.906
HETATM    1    C EG1 A   1       1.037  26.802 -22.906
HETATM    1    C EG1 A   1       1.037  26.802 -22.906
HETATM    1    C EG1 A   1       1.037  26.802 -22.906
HETATM    1    C EG1 A   1       1.037  26.802 -22.906
HETATM    1    C EG1 A   1       1.037  26.802 -22.906
HETATM    1    C EG1 A   1       1.037  26.802 -22.906
HETATM    1    C EG1 A   1       1.037  26.802 -22.906
HETATM    1    C EG1 A   1       1.037  26.802 -22.906
HETATM    1    C EG1 A   1       1.037  26.802 -22.906
HETATM    1    C EG1 A   1       1.037  26.802 -22.906
HETATM    1    C EG1 A   1       1.037  26.802 -22.906
HETATM    1    C EG1 A   1       1.037  26.802 -22.906
HETATM    1    C EG1 A   1       1.037  26.802 -22.906
HETATM    1    C EG1 A   1       1.037  26.802 -22.906
HETATM    1    C EG1 A   1       1.037  26.802 -22.906
HETATM    1    C EG1 A   1       1.037  26.802 -22.906
HETATM    1    C EG1 A   1       1.037  26.802 -22.906
HETATM    1    C EG1 A   1       1.037  26.802 -22.906
HETATM    1    C EG1 A   1       1.037  26.802 -22.906
HETATM    1    C EG1 A   1       1.037  26.802 -22.906
HETATM    1    C EG1 A   1       1.037  26.802 -22.906
HETATM    1    C EG1 A   1       1.037  26.802 -22.906
HETATM    1    C EG1 A   1       1.037  26.802 -22.906
HETATM    1    C EG1 A   1       1.037  26.802 -22.906
HETATM    1    C EG1 A   1       1.037  26.802 -22.906
HETATM    1    C EG1 A   1       1.037  26.802 -22.906
HETATM    1    C EG1 A   1       1.037  26.802 -22.906
HETATM    1    C EG1 A   1       1.037  26.802 -22.906
HETATM    1    C EG1 A   1       1.037  26.802 -22.906
HETATM    1    C EG1 A   1       1.037  26.802 -22.906
HETATM    1    C EG1 A   1       1.037  26.802 -22.906
HETATM    1    C EG1 A   1       1.037  26.802 -22.906
HETATM    1    C EG1 A   1       1.037  26.802 -22.906
HETATM    1    C EG1 A   1       1.037  26.802 -22.906
HETATM    1    C EG1 A   1       1.037  26.802 -22.906
HETATM    1    C EG1 A   1       1.037  26.802 -22.906
HETATM    1    C EG1 A   1       1.037  26.802 -22.906
HETATM    1    C EG1 A   1       1.037  26.802 -22.906
HETATM    1    C EG1 A   1       1.037  26.802 -22.906
HETATM    1    C EG1 A   1       1.037  26.802 -22.906
HETATM    1    C EG1 A   1       1.037  26.802 -22.906
HETATM    1    C EG1 A   1       1.037  26.802 -22.906
HETATM    1    C EG1 A   1       1.037  26.802 -22.906
HETATM    1    C EG1 A   1       1.037  26.802 -22.906
HETATM    1    C EG1 A   1       1.037  26.802 -22.906
HETATM    1    C EG1 A   1       1.037  26.802 -22.906
HETATM    1    C EG1 A   1       1.037  26.802 -22.906
HETATM    1    C EG1 A   1       1.037  26.802 -22.906
HETATM    1    C EG1 A   1       1.037  26.802 -22.906
HETATM    1    C EG1 A   1       1.037  26.802 -22.906
HETATM    1    C EG1 A   1       1.037  26.802 -22.906
HETATM    1    C EG1 A   1       1.037  26.802 -22.906
HETATM    1    C EG1 A   1       1.037  26.802 -22.906
HETATM    1    C EG1 A   1       1.037  26.802 -22.906
HETATM    1    C EG1 A   1       1.037  26.802 -22.906
HETATM    1    C EG1 A   1       1.037  26.802 -22.906
HETATM    1    C EG1 A   1       1.037  26.802 -22.906
HETATM    1    C EG1 A   1       1.037  26.802 -22.906
HETATM    1    C EG1 A   1       1.037  26.802 -22.906
HETATM    1    C EG1 A   1       1.037  26.802 -22.906
HETATM    1    C EG1 A   1       1.037  26.802 -22.906
HETATM    1    C EG1 A   1       1.037  26.802 -22.906
HETATM    1    C EG1 A   1       1.037  26.802 -22.906
HETATM    1    C EG1 A   1       1.037  26.802 -22.906
HETATM    1    C EG1 A   1       1.037  26.802 -22.906
HETATM    1    C EG1 A   1       1.037  26.802 -22.906
HETATM    1    C EG1 A   1       1.037  26.802 -22.906
HETATM    1    C EG1 A   1       1.037  26.802 -22.906
HETATM    1    C EG1 A   1       1.037  26.802 -22.906
HETATM    1    C EG1 A   1       1.037  26.802 -22.906
HETATM    1    C EG1 A   1       1.037  26.802 -22.906
HETATM    1    C EG1 A   1       1.037  26.802 -22.906
HETATM    1    C EG1 A   1       1.037  26.802 -22.906
HETATM    1    C EG1 A   1       1.037  26.802 -22.906
HETATM    1    C EG1 A   1       1.037  26.802 -22.906
HETATM    1    C EG1 A   1       1.037  26.802 -22.906
HETATM    1    C EG1 A   1       1.037  26.802 -22.906
HETATM    1    C EG1 A   1       1.037  26.802 -22.906
HETATM    1    C EG1 A   1       1.037  26.802 -22.906
HETATM    1    C EG1 A   1       1.037  26.802 -22.906
HETATM    1    C EG1 A   1       1.037  26.802 -22.906
HETATM    1    C EG1 A   1       1.037  26.802 -22.906
HETATM    1    C EG1 A   1       1.037  26.802 -22.906
HETATM    1    C EG1 A   1       1.037  26.802 -22.906
HETATM    1    C EG1 A   1       1.037  26.802 -22.906
HETATM    1    C EG1 A   1       1.037  26.802 -22.906
HETATM    1    C EG1 A   1       1.037  26.802 -22.906
HETATM    1    C EG1 A   1       1.037  26.802 -22.906
HETATM    1    C EG1 A   1       1.037  26.802 -22.906
HETATM    1    C EG1 A   1       1.037  26.802 -22.906
HETATM    1    C EG1 A   1       1.037  26.802 -22.906
HETATM    1    C EG1 A   1       1.037  26.802 -22.906
HETATM    1    C EG1 A   1       1.037  26.802 -22.906
HETATM    1    C EG1 A   1       1.037  26.802 -22.906
HETATM    1    C EG1 A   1       1.037  26.802 -22.906
HETATM    1    C EG1 A   1       1.037  26.802 -22.906
HETATM    1    C EG1 A   1       1.037  26.802 -22.906
HETATM    1    C EG1 A   1       1.037  26.802 -22.906
HETATM    1    C EG1 A   1       1.037  26.802 -22.906
HETATM    1    C EG1 A   1       1.037  26.802 -22.906
HETATM    1    C EG1 A   1       1.037  26.802 -22.906
HETATM    1    C EG1 A   1       1.037  26.802 -22.906
HETATM    1    C EG1 A   1       1.037  26.802 -22.906
HETATM    1    C EG1 A   1       1.037  26.802 -22.906
HETATM    1    C EG1 A   1       1.037  26.802 -22.906
HETATM    1    C EG1 A   1       1.037  26.802 -22.906
HETATM    1    C EG1 A   1       1.037  26.802 -22.906
HETATM    1    C EG1 A   1       1.037  26.802 -22.906
HETATM    1    C EG1 A   1       1.037  26.802 -22.906
HETATM    1    C EG1 A   1       1.037  26.802 -22.906
HETATM    1    C EG1 A   1       1.037  26.802 -22.906
HETATM    1    C EG1 A   1       1.037  26.802 -22.906
HETATM    1    C EG1 A   1       1.037  26.802 -22.906
HETATM    1    C EG1 A   1       1.037  26.802 -22.906
HETATM    1    C EG1 A   1       1.037  26.802 -22.906
HETATM    1    C EG1 A   1       1.037  26.802 -22.906
HETATM    1    C EG1 A   1       1.037  26.802 -22.906
HETATM    1    C EG1 A   1       1.037  26.802 -22.906
HETATM    1    C EG1 A   1       1.037  26.802 -22.906
HETATM    1    C EG1 A   1       1.037  26.802 -22.906
HETATM    1    C EG1 A   1       1.037  26.802 -22.906
HETATM    1    C EG1 A   1       1.037  26.802 -22.906
HETATM    1    C EG1 A   1       1.037  26.802 -22.906
HETATM    1    C EG1 A   1       1.037  26.802 -22.906
HETATM    1    C EG1 A   1       1.037  26.802 -22.906
HETATM    1    C EG1 A   1       1.037  26.802 -22.906
HETATM    1    C EG1 A   1       1.037  26.802 -22.906
HETATM    1    C EG1 A   1       1.037  26.802 -22.906
HETATM    1    C EG1 A   1       1.037  26.802 -22.906
HETATM    1    C EG1 A   1       1.037  26.802 -22.906
HETATM    1    C EG1 A   1       1.037  26.802 -22.906
HETATM    1    C EG1 A   1       1.037  26.802 -22.906
HETATM    1    C EG1 A   1       1.037  26.802 -22.906
HETATM    1    C EG1 A   1       1.037  26.802 -22.906
HETATM    1    C EG1 A   1       1.037  26.802 -22.906
HETATM    1    C EG1 A   1       1.037  26.802 -22.906
HETATM    1    C EG1 A   1       1.037  26.802 -22.906
HETATM    1    C EG1 A   1       1.037  26.802 -22.906
HETATM    1    C EG1 A   1       1.037  26.802 -22.906
HETATM    1    C EG1 A   1       1.037  26.802 -22.906
HETATM    1    C EG1 A   1       1.037  26.802 -22.906
HETATM    1    C EG1 A   1       1.037  26.802 -22.906
HETATM    1    C EG1 A   1       1.037  26.802 -22.906
HETATM    1    C EG1 A   1       1.037  26.802 -22.906
HETATM    1    C EG1 A   1       1.037  26.802 -22.906
HETATM    1    C EG1 A   1       1.037  26.802 -22.906
HETATM    1    C EG1 A   1       1.037  26.802 -22.906
HETATM    1    C EG1 A   1       1.037  26.802 -22.906
HETATM    1    C EG1 A   1       1.037  26.802 -22.906
HETATM    1    C EG1 A   1       1.037  26.802 -22.906
HETATM    1    C EG1 A   1       1.037  26.802 -22.906
HETATM    1    C EG1 A   1       1.037  26.802 -22.906
HETATM    1    C EG1 A   1       1.037  26.802 -22.906
HETATM    1    C EG1 A   1       1.037  26.802 -22.906
HETATM    1    C EG1 A   1       1.037  26.802 -22.906
HETATM    1    C EG1 A   1       1.037  26.802 -22.906
HETATM    1    C EG1 A   1       1.037  26.802 -22.906
HETATM    1    C EG1 A   1       1.037  26.802 -22.906
HETATM    1    C EG1 A   1       1.037  26.802 -22.906
HETATM    1    C EG1 A   1       1.037  26.802 -22.906
HETATM    1    C EG1 A   1       1.037  26.802 -22.906
HETATM    1    C EG1 A   1       1.037  26.802 -22.906
HETATM    1    C EG1 A   1       1.037  26.802 -22.906
HETATM    1    C EG1 A   1       1.037  26.802 -22.906
HETATM    1    C EG1 A   1       1.037  26.802 -22.906
HETATM    1    C EG1 A   1       1.037  26.802 -22.906
HETATM    1    C EG1 A   1       1.037  26.802 -22.906
HETATM    1    C EG1 A   1       1.037  26.802 -22.906
HETATM    1    C EG1 A   1       1.037  26.802 -22.906
HETATM    1    C EG1 A   1       1.037  26.802 -22.906
HETATM    1    C EG1 A   1       1.037  26.802 -22.906
HETATM    1    C EG1 A   1       1.037  26.802 -22.906
HETATM    1    C EG1 A   1       1.037  26.802 -22.906
HETATM    1    C EG1 A   1       1.037  26.802 -22.906
HETATM    1    C EG1 A   1       1.037  26.802 -22.906
HETATM    1    C EG1 A   1       1.037  26.802 -22.906
HETATM    1    C EG1 A   1       1.037  26.802 -22.906
HETATM    1    C EG1 A   1       1.037  26.802 -22.906
HETATM    1    C EG1 A   1       1.037  26.802 -22.906
HETATM    1    C EG1 A   1       1.037  26.802 -22.906
HETATM    1    C EG1 A   1       1.037  26.802 -22.906
HETATM    1    C EG1 A   1       1.037  26.802 -22.906
HETATM    1    C EG1 A   1       1.037  26.802 -22.906
HETATM    1    C EG1 A   1       1.037  26.802 -22.906
HETATM    1    C EG1 A   1       1.037  26.802 -22.906
HETATM    1    C EG1 A   1       1.037  26.802 -22.906
HETATM    1    C EG1 A   1       1.037  26.802 -22.906
HETATM    1    C EG1 A   1       1.037  26.802 -22.906
HETATM    1    C EG1 A   1       1.037  26.802 -22.906
HETATM    1    C EG1 A   1       1.037  26.802 -22.906
HETATM    1    C EG1 A   1       1.037  26.802 -22.906
HETATM    1    C EG1 A   1       1.037  26.802 -22.906
HETATM    1    C EG1 A   1       1.037  26.802 -22.906
HETATM    1    C EG1 A   1       1.037  26.802 -22.906
HETATM    1    C EG1 A   1       1.037  26.802 -22.906
HETATM    1    C EG1 A   1       1.037  26.802 -22.906
HETATM    1    C EG1 A   1       1.037  26.802 -22.906
HETATM    1    C EG1 A   1       1.037  26.802 -22.906
HETATM    1    C EG1 A   1       1.037  26.802 -22.906
HETATM    1    C EG1 A   1       1.037  26.802 -22.906
HETATM    1    C EG1 A   1       1.037  26.802 -22.906
HETATM    1    C EG1 A   1       1.037  26.802 -22.906
HETATM    1    C EG1 A   1       1.037  26.802 -22.906
HETATM    1    C EG1 A   1       1.037  26.802 -22.906
HETATM    1    C EG1 A   1       1.037  26.802 -22.906
HETATM    1    C EG1 A   1       1.037  26.802 -22.906
HETATM    1    C EG1 A   1       1.037  26.802 -22.906
HETATM    1    C EG1 A   1       1.037  26.802 -22.906
HETATM    1    C EG1 A   1       1.037  26.802 -22.906
HETATM    1    C EG1 A   1       1.037  26.802 -22.906
HETATM    1    C EG1 A   1       1.037  26.802 -22.906
HETATM    1    C EG1 A   1       1.037  26.802 -22.906
HETATM    1    C EG1 A   1       1.037  26.802 -22.906
HETATM    1    C EG1 A   1       1.037  26.802 -22.906
HETATM    1    C EG1 A   1       1.037  26.802 -22.906
HETATM    1    C EG1 A   1       1.037  26.802 -22.906
HETATM    1    C EG1 A   1       1.037  26.802 -22.906
HETATM    1    C EG1 A   1       1.037  26.802 -22.906
HETATM    1    C EG1 A   1       1.037  26.802 -22.906
HETATM    1    C EG1 A   1       1.037  26.802 -22.906
HETATM    1    C EG1 A   1       1.037  26.802 -22.906
HETATM    1    C EG1 A   1       1.037  26.802 -22.906
HETATM    1    C EG1 A   1       1.037  26.802 -22.906
HETATM    1    C EG1 A   1       1.037  26.802 -22.906
HETATM    1    C EG1 A   1       1.037  26.802 -22.906
HETATM    1    C EG1 A   1       1.037  26.802 -22.906
HETATM    1    C EG1 A   1       1.037  26.802 -22.906
HETATM    1    C EG1 A   1       1.037  26.802 -22.906
HETATM    1    C EG1 A   1       1.037  26.802 -22.906
HETATM    1    C EG1 A   1       1.037  26.802 -22.906
HETATM    1    C EG1 A   1       1.037  26.802 -22.906
HETATM    1    C EG1 A   1       1.037  26.802 -22.906
HETATM    1    C EG1 A   1       1.037  26.802 -22.906
HETATM    1    C EG1 A   1       1.037  26.802 -22.906
HETATM    1    C EG1 A   1       1.037  26.802 -22.906
HETATM    1    C EG1 A   1       1.037  26.802 -22.906
HETATM    1    C EG1 A   1       1.037  26.802 -22.906
HETATM    1    C EG1 A   1       1.037  26.802 -22.906
HETATM    1    C EG1 A   1       1.037  26.802 -22.906
HETATM    1    C EG1 A   1       1.037  26.802 -22.906
HETATM    1    C EG1 A   1       1.037  26.802 -22.906
HETATM    1    C EG1 A   1       1.037  26.802 -22.906
HETATM    1    C EG1 A   1       1.037  26.802 -22.906
HETATM    1    C EG1 A   1       1.037  26.802 -22.906
HETATM    1    C EG1 A   1       1.037  26.802 -22.906
HETATM    1    C EG1 A   1       1.037  26.802 -22.906
HETATM    1    C EG1 A   1       1.037  26.802 -22.906
HETATM    1    C EG1 A   1       1.037  26.802 -22.906
HETATM    1    C EG1 A   1       1.037  26.802 -22.906
HETATM    1    C EG1 A   1       1.037  26.802 -22.906
HETATM    1    C EG1 A   1       1.037  26.802 -22.906
HETATM    1    C EG1 A   1       1.037  26.802 -22.906
HETATM    1    C EG1 A   1       1.037  26.802 -22.906
HETATM    1    C EG1 A   1       1.037  26.802 -22.906
HETATM    1    C EG1 A   1       1.037  26.802 -22.906
HETATM    1    C EG1 A   1       1.037  26.802 -22.906
HETATM    1    C EG1 A   1       1.037  26.802 -22.906
HETATM    1    C EG1 A   1       1.037  26.802 -22.906
HETATM    1    C EG1 A   1       1.037  26.802 -22.906
HETATM    1    C EG1 A   1       1.037  26.802 -22.906
HETATM    1    C EG1 A   1       1.037  26.802 -22.906
HETATM    1    C EG1 A   1       1.037  26.802 -22.906
HETATM    1    C EG1 A   1       1.037  26.802 -22.906
HETATM    1    C EG1 A   1       1.037  26.802 -22.906
HETATM    1    C EG1 A   1       1.037  26.802 -22.906
HETATM    1    C EG1 A   1       1.037  26.802 -22.906
HETATM    1    C EG1 A   1       1.037  26.802 -22.906
HETATM    1    C EG1 A   1       1.037  26.802 -22.906
HETATM    1    C EG1 A   1       1.037  26.802 -22.906
HETATM    1    C EG1 A   1       1.037  26.802 -22.906
HETATM    1    C EG1 A   1       1.037  26.802 -22.906
HETATM    1    C EG1 A   1       1.037  26.802 -22.906
HETATM    1    C EG1 A   1       1.037  26.802 -22.906
HETATM    1    C EG1 A   1       1.037  26.802 -22.906
HETATM    1    C EG1 A   1       1.037  26.802 -22.906
HETATM    1    C EG1 A   1       1.037  26.802 -22.906
HETATM    1    C EG1 A   1       1.037  26.802 -22.906
HETATM    1    C EG1 A   1       1.037  26.802 -22.906
HETATM    1    C EG1 A   1       1.037  26.802 -22.906
HETATM    1    C EG1 A   1       1.037  26.802 -22.906
HETATM    1    C EG1 A   1       1.037  26.802 -22.906
HETATM    1    C EG1 A   1       1.037  26.802 -22.906
HETATM    1    C EG1 A   1       1.037  26.802 -22.906
HETATM    1    C EG1 A   1       1.037  26.802 -22.906
HETATM    1    C EG1 A   1       1.037  26.802 -22.906
HETATM    1    C EG1 A   1       1.037  26.802 -22.906
HETATM    1    C EG1 A   1       1.037  26.802 -22.906
HETATM    1    C EG1 A   1       1.037  26.802 -22.906
HETATM    1    C EG1 A   1       1.037  26.802 -22.906
HETATM    1    C EG1 A   1       1.037  26.802 -22.906
HETATM    1    C EG1 A   1       1.037  26.802 -22.906
HETATM    1    C EG1 A   1       1.037  26.802 -22.906
HETATM    1    C EG1 A   1       1.037  26.802 -22.906
HETATM    1    C EG1 A   1       1.037  26.802 -22.906
HETATM    1    C EG1 A   1       1.037  26.802 -22.906
HETATM    1    C EG1 A   1       1.037  26.802 -22.906
HETATM    1    C EG1 A   1       1.037  26.802 -22.906
HETATM    1    C EG1 A   1       1.037  26.802 -22.906
HETATM    1    C EG1 A   1       1.037  26.802 -22.906
HETATM    1    C EG1 A   1       1.037  26.802 -22.906
HETATM    1    C EG1 A   1       1.037  26.802 -22.906
HETATM    1    C EG1 A   1       1.037  26.802 -22.906
HETATM    1    C EG1 A   1       1.037  26.802 -22.906
HETATM    1    C EG1 A   1       1.037  26.802 -22.906
HETATM    1    C EG1 A   1       1.037  26.802 -22.906
HETATM    1    C EG1 A   1       1.037  26.802 -22.906
HETATM    1    C EG1 A   1       1.037  26.802 -22.906
HETATM    1    C EG1 A   1       1.037  26.802 -22.906
HETATM    1    C EG1 A   1       1.037  26.802 -22.906
HETATM    1    C EG1 A   1       1.037  26.802 -22.906
HETATM    1    C EG1 A   1       1.037  26.802 -22.906
HETATM    1    C EG1 A   1       1.037  26.802 -22.906
HETATM    1    C EG1 A   1       1.037  26.802 -22.906
HETATM    1    C EG1 A   1       1.037  26.802 -22.906
HETATM    1    C EG1 A   1       1.037  26.802 -22.906
HETATM    1    C EG1 A   1       1.037  26.802 -22.906
HETATM    1    C EG1 A   1       1.037  26.802 -22.906
HETATM    1    C EG1 A   1       1.037  26.802 -22.906
HETATM    1    C EG1 A   1       1.037  26.802 -22.906
HETATM    1    C EG1 A   1       1.037  26.802 -22.906
HETATM    1    C EG1 A   1       1.037  26.802 -22.906
HETATM    1    C EG1 A   1       1.037  26.802 -22.906
HETATM    1    C EG1 A   1       1.037  26.802 -22.906
HETATM    1    C EG1 A   1       1.037  26.802 -22.906
HETATM    1    C EG1 A   1       1.037  26.802 -22.906
HETATM    1    C EG1 A   1       1.037  26.802 -22.906
HETATM    1    C EG1 A   1       1.037  26.802 -22.906
HETATM    1    C EG1 A   1       1.037  26.802 -22.906
HETATM    1    C EG1 A   1       1.037  26.802 -22.906
HETATM    1    C EG1 A   1       1.037  26.802 -22.906
HETATM    1    C EG1 A   1       1.037  26.802 -22.906
HETATM    1    C EG1 A   1       1.037  26.802 -22.906
HETATM    1    C EG1 A   1       1.037  26.802 -22.906
HETATM    1    C EG1 A   1       1.037  26.802 -22.906
HETATM    1    C EG1 A   1       1.037  26.802 -22.906
HETATM    1    C EG1 A   1       1.037  26.802 -22.906
HETATM    1    C EG1 A   1       1.037  26.802 -22.906
HETATM    1    C EG1 A   1       1.037  26.802 -22.906
HETATM    1    C EG1 A   1       1.037  26.802 -22.906
HETATM    1    C EG1 A   1       1.037  26.802 -22.906
HETATM    1    C EG1 A   1       1.037  26.802 -22.906
HETATM    1    C EG1 A   1       1.037  26.802 -22.906
HETATM    1    C EG1 A   1       1.037  26.802 -22.906
HETATM    1    C EG1 A   1       1.037  26.802 -22.906
HETATM    1    C EG1 A   1       1.037  26.802 -22.906
HETATM    1    C EG1 A   1       1.037  26.802 -22.906
HETATM    1    C EG1 A   1       1.037  26.802 -22.906
HETATM    1    C EG1 A   1       1.037  26.802 -22.906
HETATM    1    C EG1 A   1       1.037  26.802 -22.906
HETATM    1    C EG1 A   1       1.037  26.802 -22.906
HETATM    1    C EG1 A   1       1.037  26.802 -22.906
HETATM    1    C EG1 A   1       1.037  26.802 -22.906
HETATM    1    C EG1 A   1       1.037  26.802 -22.906
HETATM    1    C EG1 A   1       1.037  26.802 -22.906
HETATM    1    C EG1 A   1       1.037  26.802 -22.906
HETATM    1    C EG1 A   1       1.037  26.802 -22.906
HETATM    1    C EG1 A   1       1.037  26.802 -22.906
HETATM    1    C EG1 A   1       1.037  26.802 -22.906
HETATM    1    C EG1 A   1       1.037  26.802 -22.906
HETATM    1    C EG1 A   1       1.037  26.802 -22.906
HETATM    1    C EG1 A   1       1.037  26.802 -22.906
HETATM    1    C EG1 A   1       1.037  26.802 -22.906
HETATM    1    C EG1 A   1       1.037  26.802 -22.906
HETATM    1    C EG1 A   1       1.037  26.802 -22.906
HETATM    1    C EG1 A   1       1.037  26.802 -22.906
HETATM    1    C EG1 A   1       1.037  26.802 -22.906
HETATM    1    C EG1 A   1       1.037  26.802 -22.906
HETATM    1    C EG1 A   1       1.037  26.802 -22.906
HETATM    1    C EG1 A   1       1.037  26.802 -22.906
HETATM    1    C EG1 A   1       1.037  26.802 -22.906
HETATM    1    C EG1 A   1       1.037  26.802 -22.906
HETATM    1    C EG1 A   1       1.037  26.802 -22.906
HETATM    1    C EG1 A   1       1.037  26.802 -22.906
HETATM    1    C EG1 A   1       1.037  26.802 -22.906
HETATM    1    C EG1 A   1       1.037  26.802 -22.906
HETATM    1    C EG1 A   1       1.037  26.802 -22.906
HETATM    1    C EG1 A   1       1.037  26.802 -22.906
HETATM    1    C EG1 A   1       1.037  26.802 -22.906
HETATM    1    C EG1 A   1       1.037  26.802 -22.906
HETATM    1    C EG1 A   1       1.037  26.802 -22.906
HETATM    1    C EG1 A   1       1.037  26.802 -22.906
HETATM    1    C EG1 A   1       1.037  26.802 -22.906
HETATM    1    C EG1 A   1       1.037  26.802 -22.906
HETATM    1    C EG1 A   1       1.037  26.802 -22.906
HETATM    1    C EG1 A   1       1.037  26.802 -22.906
HETATM    1    C EG1 A   1       1.037  26.802 -22.906
HETATM    1    C EG1 A   1       1.037  26.802 -22.906
HETATM    1    C EG1 A   1       1.037  26.802 -22.906
HETATM    1    C EG1 A   1       1.037  26.802 -22.906
HETATM    1    C EG1 A   1       1.037  26.802 -22.906
HETATM    1    C EG1 A   1       1.037  26.802 -22.906
HETATM    1    C EG1 A   1       1.037  26.802 -22.906
HETATM    1    C EG1 A   1       1.037  26.802 -22.906
HETATM    1    C EG1 A   1       1.037  26.802 -22.906
HETATM    1    C EG1 A   1       1.037  26.802 -22.906
HETATM    1    C EG1 A   1       1.037  26.802 -22.906
HETATM    1    C EG1 A   1       1.037  26.802 -22.906
HETATM    1    C EG1 A   1       1.037  26.802 -22.906
HETATM    1    C EG1 A   1       1.037  26.802 -22.906
HETATM    1    C EG1 A   1       1.037  26.802 -22.906
HETATM    1    C EG1 A   1       1.037  26.802 -22.906
HETATM    1    C EG1 A   1       1.037  26.802 -22.906
HETATM    1    C EG1 A   1       1.037  26.802 -22.906
HETATM    1    C EG1 A   1       1.037  26.802 -22.906
HETATM    1    C EG1 A   1       1.037  26.802 -22.906
HETATM    1    C EG1 A   1       1.037  26.802 -22.906
HETATM    1    C EG1 A   1       1.037  26.802 -22.906
HETATM    1    C EG1 A   1       1.037  26.802 -22.906
HETATM    1    C EG1 A   1       1.037  26.802 -22.906
HETATM    1    C EG1 A   1       1.037  26.802 -22.906
HETATM    1    C EG1 A   1       1.037  26.802 -22.906
HETATM    1    C EG1 A   1       1.037  26.802 -22.906
HETATM    1    C EG1 A   1       1.037  26.802 -22.906
HETATM    1    C EG1 A   1       1.037  26.802 -22.906
HETATM    1    C EG1 A   1       1.037  26.802 -22.906
HETATM    1    C EG1 A   1       1.037  26.802 -22.906
HETATM    1    C EG1 A   1       1.037  26.802 -22.906
HETATM    1    C EG1 A   1       1.037  26.802 -22.906
HETATM    1    C EG1 A   1       1.037  26.802 -22.906
HETATM    1    C EG1 A   1       1.037  26.802 -22.906
HETATM    1    C EG1 A   1       1.037  26.802 -22.906
HETATM    1    C EG1 A   1       1.037  26.802 -22.906
HETATM    1    C EG1 A   1       1.037  26.802 -22.906
HETATM    1    C EG1 A   1       1.037  26.802 -22.906
HETATM    1    C EG1 A   1       1.037  26.802 -22.906
HETATM    1    C EG1 A   1       1.037  26.802 -22.906
HETATM    1    C EG1 A   1       1.037  26.802 -22.906
HETATM    1    C EG1 A   1       1.037  26.802 -22.906
HETATM    1    C EG1 A   1       1.037  26.802 -22.906
HETATM    1    C EG1 A   1       1.037  26.802 -22.906
HETATM    1    C EG1 A   1       1.037  26.802 -22.906
HETATM    1    C EG1 A   1       1.037  26.802 -22.906
HETATM    1    C EG1 A   1       1.037  26.802 -22.906
HETATM    1    C EG1 A   1       1.037  26.802 -22.906
HETATM    1    C EG1 A   1       1.037  26.802 -22.906
HETATM    1    C EG1 A   1       1.037  26.802 -22.906
HETATM    1    C EG1 A   1       1.037  26.802 -22.906
HETATM    1    C EG1 A   1       1.037  26.802 -22.906
HETATM    1    C EG1 A   1       1.037  26.802 -22.906
HETATM    1    C EG1 A   1       1.037  26.802 -22.906
HETATM    1    C EG1 A   1       1.037  26.802 -22.906
HETATM    1    C EG1 A   1       1.037  26.802 -22.906
HETATM    1    C EG1 A   1       1.037  26.802 -22.906
HETATM    1    C EG1 A   1       1.037  26.802 -22.906
HETATM    1    C EG1 A   1       1.037  26.802 -22.906
HETATM    1    C EG1 A   1       1.037  26.802 -22.906
HETATM    1    C EG1 A   1       1.037  26.802 -22.906
HETATM    1    C EG1 A   1       1.037  26.802 -22.906
HETATM    1    C EG1 A   1       1.037  26.802 -22.906
HETATM    1    C EG1 A   1       1.037  26.802 -22.906
HETATM    1    C EG1 A   1       1.037  26.802 -22.906
HETATM    1    C EG1 A   1       1.037  26.802 -22.906
HETATM    1    C EG1 A   1       1.037  26.802 -22.906
HETATM    1    C EG1 A   1       1.037  26.802 -22.906
HETATM    1    C EG1 A   1       1.037  26.802 -22.906
HETATM    1    C EG1 A   1       1.037  26.802 -22.906
HETATM    1    C EG1 A   1       1.037  26.802 -22.906
HETATM    1    C EG1 A   1       1.037  26.802 -22.906
HETATM    1    C EG1 A   1       1.037  26.802 -22.906
HETATM    1    C EG1 A   1       1.037  26.802 -22.906
HETATM    1    C EG1 A   1       1.037  26.802 -22.906
HETATM    1    C EG1 A   1       1.037  26.802 -22.906
HETATM    1    C EG1 A   1       1.037  26.802 -22.906
HETATM    1    C EG1 A   1       1.037  26.802 -22.906
HETATM    1    C EG1 A   1       1.037  26.802 -22.906
HETATM    1    C EG1 A   1       1.037  26.802 -22.906
HETATM    1    C EG1 A   1       1.037  26.802 -22.906
HETATM    1    C EG1 A   1       1.037  26.802 -22.906
HETATM    1    C EG1 A   1       1.037  26.802 -22.906
HETATM    1    C EG1 A   1       1.037  26.802 -22.906
HETATM    1    C EG1 A   1       1.037  26.802 -22.906
HETATM    1    C EG1 A   1       1.037  26.802 -22.906
HETATM    1    C EG1 A   1       1.037  26.802 -22.906
HETATM    1    C EG1 A   1       1.037  26.802 -22.906
HETATM    1    C EG1 A   1       1.037  26.802 -22.906
HETATM    1    C EG1 A   1       1.037  26.802 -22.906
HETATM    1    C EG1 A   1       1.037  26.802 -22.906
HETATM    1    C EG1 A   1       1.037  26.802 -22.906
HETATM    1    C EG1 A   1       1.037  26.802 -22.906
HETATM    1    C EG1 A   1       1.037  26.802 -22.906
HETATM    1    C EG1 A   1       1.037  26.802 -22.906
HETATM    1    C EG1 A   1       1.037  26.802 -22.906
HETATM    1    C EG1 A   1       1.037  26.802 -22.906
HETATM    1    C EG1 A   1       1.037  26.802 -22.906
HETATM    1    C EG1 A   1       1.037  26.802 -22.906
HETATM    1    C EG1 A   1       1.037  26.802 -22.906
HETATM    1    C EG1 A   1       1.037  26.802 -22.906
HETATM    1    C EG1 A   1       1.037  26.802 -22.906
HETATM    1    C EG1 A   1       1.037  26.802 -22.906
HETATM    1    C EG1 A   1       1.037  26.802 -22.906
HETATM    1    C EG1 A   1       1.037  26.802 -22.906
HETATM    1    C EG1 A   1       1.037  26.802 -22.906
HETATM    1    C EG1 A   1       1.037  26.802 -22.906
HETATM    1    C EG1 A   1       1.037  26.802 -22.906
HETATM    1    C EG1 A   1       1.037  26.802 -22.906
HETATM    1    C EG1 A   1       1.037  26.802 -22.906
HETATM    1    C EG1 A   1       1.037  26.802 -22.906
HETATM    1    C EG1 A   1       1.037  26.802 -22.906
HETATM    1    C EG1 A   1       1.037  26.802 -22.906
HETATM    1    C EG1 A   1       1.037  26.802 -22.906
HETATM    1    C EG1 A   1       1.037  26.802 -22.906
HETATM    1    C EG1 A   1       1.037  26.802 -22.906
HETATM    1    C EG1 A   1       1.037  26.802 -22.906
HETATM    1    C EG1 A   1       1.037  26.802 -22.906
HETATM    1    C EG1 A   1       1.037  26.802 -22.906
HETATM    1    C EG1 A   1       1.037  26.802 -22.906
HETATM    1    C EG1 A   1       1.037  26.802 -22.906
HETATM    1    C EG1 A   1       1.037  26.802 -22.906
HETATM    1    C EG1 A   1       1.037  26.802 -22.906
HETATM    1    C EG1 A   1       1.037  26.802 -22.906
HETATM    1    C EG1 A   1       1.037  26.802 -22.906
HETATM    1    C EG1 A   1       1.037  26.802 -22.906
HETATM    1    C EG1 A   1       1.037  26.802 -22.906
HETATM    1    C EG1 A   1       1.037  26.802 -22.906
HETATM    1    C EG1 A   1       1.037  26.802 -22.906
HETATM    1    C EG1 A   1       1.037  26.802 -22.906
HETATM    1    C EG1 A   1       1.037  26.802 -22.906
HETATM    1    C EG1 A   1       1.037  26.802 -22.906
HETATM    1    C EG1 A   1       1.037  26.802 -22.906
HETATM    1    C EG1 A   1       1.037  26.802 -22.906
HETATM    1    C EG1 A   1       1.037  26.802 -22.906
HETATM    1    C EG1 A   1       1.037  26.802 -22.906
HETATM    1    C EG1 A   1       1.037  26.802 -22.906
HETATM    1    C EG1 A   1       1.037  26.802 -22.906
HETATM    1    C EG1 A   1       1.037  26.802 -22.906
HETATM    1    C EG1 A   1       1.037  26.802 -22.906
HETATM    1    C EG1 A   1       1.037  26.802 -22.906
HETATM    1    C EG1 A   1       1.037  26.802 -22.906
HETATM    1    C EG1 A   1       1.037  26.802 -22.906
HETATM    1    C EG1 A   1       1.037  26.802 -22.906
HETATM    1    C EG1 A   1       1.037  26.802 -22.906
HETATM    1    C EG1 A   1       1.037  26.802 -22.906
HETATM    1    C EG1 A   1       1.037  26.802 -22.906
HETATM    1    C EG1 A   1       1.037  26.802 -22.906
HETATM    1    C EG1 A   1       1.037  26.802 -22.906
HETATM    1    C EG1 A   1       1.037  26.802 -22.906
HETATM    1    C EG1 A   1       1.037  26.802 -22.906
HETATM    1    C EG1 A   1       1.037  26.802 -22.906
HETATM    1    C EG1 A   1       1.037  26.802 -22.906
HETATM    1    C EG1 A   1       1.037  26.802 -22.906
HETATM    1    C EG1 A   1       1.037  26.802 -22.906
HETATM    1    C EG1 A   1       1.037  26.802 -22.906
HETATM    1    C EG1 A   1       1.037  26.802 -22.906
HETATM    1    C EG1 A   1       1.037  26.802 -22.906
HETATM    1    C EG1 A   1       1.037  26.802 -22.906
HETATM    1    C EG1 A   1       1.037  26.802 -22.906
HETATM    1    C EG1 A   1       1.037  26.802 -22.906
HETATM    1    C EG1 A   1       1.037  26.802 -22.906
HETATM    1    C EG1 A   1       1.037  26.802 -22.906
HETATM    1    C EG1 A   1       1.037  26.802 -22.906
HETATM    1    C EG1 A   1       1.037  26.802 -22.906
HETATM    1    C EG1 A   1       1.037  26.802 -22.906
HETATM    1    C EG1 A   1       1.037  26.802 -22.906
HETATM    1    C EG1 A   1       1.037  26.802 -22.906
HETATM    1    C EG1 A   1       1.037  26.802 -22.906
HETATM    1    C EG1 A   1       1.037  26.802 -22.906
HETATM    1    C EG1 A   1       1.037  26.802 -22.906
HETATM    1    C EG1 A   1       1.037  26.802 -22.906
HETATM    1    C EG1 A   1       1.037  26.802 -22.906
HETATM    1    C EG1 A   1       1.037  26.802 -22.906
HETATM    1    C EG1 A   1       1.037  26.802 -22.906
HETATM    1    C EG1 A   1       1.037  26.802 -22.906
HETATM    1    C EG1 A   1       1.037  26.802 -22.906
HETATM    1    C EG1 A   1       1.037  26.802 -22.906
HETATM    1    C EG1 A   1       1.037  26.802 -22.906
HETATM    1    C EG1 A   1       1.037  26.802 -22.906
HETATM    1    C EG1 A   1       1.037  26.802 -22.906
HETATM    1    C EG1 A   1       1.037  26.802 -22.906
HETATM    1    C EG1 A   1       1.037  26.802 -22.906
HETATM    1    C EG1 A   1       1.037  26.802 -22.906
HETATM    1    C EG1 A   1       1.037  26.802 -22.906
HETATM    1    C EG1 A   1       1.037  26.802 -22.906
HETATM    1    C EG1 A   1       1.037  26.802 -22.906
HETATM    1    C EG1 A   1       1.037  26.802 -22.906
HETATM    1    C EG1 A   1       1.037  26.802 -22.906
HETATM    1    C EG1 A   1       1.037  26.802 -22.906
HETATM    1    C EG1 A   1       1.037  26.802 -22.906
HETATM    1    C EG1 A   1       1.037  26.802 -22.906
HETATM    1    C EG1 A   1       1.037  26.802 -22.906
HETATM    1    C EG1 A   1       1.037  26.802 -22.906
HETATM    1    C EG1 A   1       1.037  26.802 -22.906
HETATM    1    C EG1 A   1       1.037  26.802 -22.906
HETATM    1    C EG1 A   1       1.037  26.802 -22.906
HETATM    1    C EG1 A   1       1.037  26.802 -22.906
HETATM    1    C EG1 A   1       1.037  26.802 -22.906
HETATM    1    C EG1 A   1       1.037  26.802 -22.906
HETATM    1    C EG1 A   1       1.037  26.802 -22.906
HETATM    1    C EG1 A   1       1.037  26.802 -22.906
HETATM    1    C EG1 A   1       1.037  26.802 -22.906
HETATM    1    C EG1 A   1       1.037  26.802 -22.906
HETATM    1    C EG1 A   1       1.037  26.802 -22.906
HETATM    1    C EG1 A   1       1.037  26.802 -22.906
HETATM    1    C EG1 A   1       1.037  26.802 -22.906
HETATM    1    C EG1 A   1       1.037  26.802 -22.906
HETATM    1    C EG1 A   1       1.037  26.802 -22.906
HETATM    1    C EG1 A   1       1.037  26.802 -22.906
HETATM    1    C EG1 A   1       1.037  26.802 -22.906
HETATM    1    C EG1 A   1       1.037  26.802 -22.906
HETATM    1    C EG1 A   1       1.037  26.802 -22.906
HETATM    1    C EG1 A   1       1.037  26.802 -22.906
HETATM    1    C EG1 A   1       1.037  26.802 -22.906
HETATM    1    C EG1 A   1       1.037  26.802 -22.906
HETATM    1    C EG1 A   1       1.037  26.802 -22.906
HETATM    1    C EG1 A   1       1.037  26.802 -22.906
HETATM    1    C EG1 A   1       1.037  26.802 -22.906
HETATM    1    C EG1 A   1       1.037  26.802 -22.906
HETATM    1    C EG1 A   1       1.037  26.802 -22.906
HETATM    1    C EG1 A   1       1.037  26.802 -22.906
HETATM    1    C EG1 A   1       1.037  26.802 -22.906
HETATM    1    C EG1 A   1       1.037  26.802 -22.906
HETATM    1    C EG1 A   1       1.037  26.802 -22.906
HETATM    1    C EG1 A   1       1.037  26.802 -22.906
HETATM    1    C EG1 A   1       1.037  26.802 -22.906
HETATM    1    C EG1 A   1       1.037  26.802 -22.906
HETATM    1    C EG1 A   1       1.037  26.802 -22.906
HETATM    1    C EG1 A   1       1.037  26.802 -22.906
HETATM    1    C EG1 A   1       1.037  26.802 -22.906
HETATM    1    C EG1 A   1       1.037  26.802 -22.906
HETATM    1    C EG1 A   1       1.037  26.802 -22.906
HETATM    1    C EG1 A   1       1.037  26.802 -22.906
HETATM    1    C EG1 A   1       1.037  26.802 -22.906
HETATM    1    C EG1 A   1       1.037  26.802 -22.906
HETATM    1    C EG1 A   1       1.037  26.802 -22.906
HETATM    1    C EG1 A   1       1.037  26.802 -22.906
HETATM    1    C EG1 A   1       1.037  26.802 -22.906
HETATM    1    C EG1 A   1       1.037  26.802 -22.906
HETATM    1    C EG1 A   1       1.037  26.802 -22.906
HETATM    1    C EG1 A   1       1.037  26.802 -22.906
HETATM    1    C EG1 A   1       1.037  26.802 -22.906
HETATM    1    C EG1 A   1       1.037  26.802 -22.906
HETATM    1    C EG1 A   1       1.037  26.802 -22.906
HETATM    1    C EG1 A   1       1.037  26.802 -22.906
HETATM    1    C EG1 A   1       1.037  26.802 -22.906
HETATM    1    C EG1 A   1       1.037  26.802 -22.906
HETATM    1    C EG1 A   1       1.037  26.802 -22.906
HETATM    1    C EG1 A   1       1.037  26.802 -22.906
HETATM    1    C EG1 A   1       1.037  26.802 -22.906
HETATM    1    C EG1 A   1       1.037  26.802 -22.906
HETATM    1    C EG1 A   1       1.037  26.802 -22.906
HETATM    1    C EG1 A   1       1.037  26.802 -22.906
HETATM    1    C EG1 A   1       1.037  26.802 -22.906
HETATM    1    C EG1 A   1       1.037  26.802 -22.906
HETATM    1    C EG1 A   1       1.037  26.802 -22.906
HETATM    1    C EG1 A   1       1.037  26.802 -22.906
HETATM    1    C EG1 A   1       1.037  26.802 -22.906
HETATM    1    C EG1 A   1       1.037  26.802 -22.906
HETATM    1    C EG1 A   1       1.037  26.802 -22.906
HETATM    1    C EG1 A   1       1.037  26.802 -22.906
HETATM    1    C EG1 A   1       1.037  26.802 -22.906
HETATM    1    C EG1 A   1       1.037  26.802 -22.906
HETATM    1    C EG1 A   1       1.037  26.802 -22.906
HETATM    1    C EG1 A   1       1.037  26.802 -22.906
HETATM    1    C EG1 A   1       1.037  26.802 -22.906
HETATM    1    C EG1 A   1       1.037  26.802 -22.906
HETATM    1    C EG1 A   1       1.037  26.802 -22.906
HETATM    1    C EG1 A   1       1.037  26.802 -22.906
HETATM    1    C EG1 A   1       1.037  26.802 -22.906
HETATM    1    C EG1 A   1       1.037  26.802 -22.906
HETATM    1    C EG1 A   1       1.037  26.802 -22.906
HETATM    1    C EG1 A   1       1.037  26.802 -22.906
HETATM    1    C EG1 A   1       1.037  26.802 -22.906
HETATM    1    C EG1 A   1       1.037  26.802 -22.906
HETATM    1    C EG1 A   1       1.037  26.802 -22.906
HETATM    1    C EG1 A   1       1.037  26.802 -22.906
HETATM    1    C EG1 A   1       1.037  26.802 -22.906
HETATM    1    C EG1 A   1       1.037  26.802 -22.906
HETATM    1    C EG1 A   1       1.037  26.802 -22.906
HETATM    1    C EG1 A   1       1.037  26.802 -22.906
HETATM    1    C EG1 A   1       1.037  26.802 -22.906
HETATM    1    C EG1 A   1       1.037  26.802 -22.906
HETATM    1    C EG1 A   1       1.037  26.802 -22.906
HETATM    1    C EG1 A   1       1.037  26.802 -22.906
HETATM    1    C EG1 A   1       1.037  26.802 -22.906
HETATM    1    C EG1 A   1       1.037  26.802 -22.906
HETATM    1    C EG1 A   1       1.037  26.802 -22.906
HETATM    1    C EG1 A   1       1.037  26.802 -22.906
HETATM    1    C EG1 A   1       1.037  26.802 -22.906
HETATM    1    C EG1 A   1       1.037  26.802 -22.906
HETATM    1    C EG1 A   1       1.037  26.802 -22.906
HETATM    1    C EG1 A   1       1.037  26.802 -22.906
HETATM    1    C EG1 A   1       1.037  26.802 -22.906
HETATM    1    C EG1 A   1       1.037  26.802 -22.906
HETATM    1    C EG1 A   1       1.037  26.802 -22.906
HETATM    1    C EG1 A   1       1.037  26.802 -22.906
HETATM    1    C EG1 A   1       1.037  26.802 -22.906
HETATM    1    C EG1 A   1       1.037  26.802 -22.906
HETATM    1    C EG1 A   1       1.037  26.802 -22.906
HETATM    1    C EG1 A   1       1.037  26.802 -22.906
HETATM    1    C EG1 A   1       1.037  26.802 -22.906
HETATM    1    C EG1 A   1       1.037  26.802 -22.906
HETATM    1    C EG1 A   1       1.037  26.802 -22.906
HETATM    1    C EG1 A   1       1.037  26.802 -22.906
HETATM    1    C EG1 A   1       1.037  26.802 -22.906
HETATM    1    C EG1 A   1       1.037  26.802 -22.906
HETATM    1    C EG1 A   1       1.037  26.802 -22.906
HETATM    1    C EG1 A   1       1.037  26.802 -22.906
HETATM    1    C EG1 A   1       1.037  26.802 -22.906
HETATM    1    C EG1 A   1       1.037  26.802 -22.906
HETATM    1    C EG1 A   1       1.037  26.802 -22.906
HETATM    1    C EG1 A   1       1.037  26.802 -22.906
HETATM    1    C EG1 A   1       1.037  26.802 -22.906
HETATM    1    C EG1 A   1       1.037  26.802 -22.906
HETATM    1    C EG1 A   1       1.037  26.802 -22.906
HETATM    1    C EG1 A   1       1.037  26.802 -22.906
HETATM    1    C EG1 A   1       1.037  26.802 -22.906
HETATM    1    C EG1 A   1       1.037  26.802 -22.906
HETATM    1    C EG1 A   1       1.037  26.802 -22.906
HETATM    1    C EG1 A   1       1.037  26.802 -22.906
HETATM    1    C EG1 A   1       1.037  26.802 -22.906
HETATM    1    C EG1 A   1       1.037  26.802 -22.906
HETATM    1    C EG1 A   1       1.037  26.802 -22.906
HETATM    1    C EG1 A   1       1.037  26.802 -22.906
HETATM    1    C EG1 A   1       1.037  26.802 -22.906
HETATM    1    C EG1 A   1       1.037  26.802 -22.906
HETATM    1    C EG1 A   1       1.037  26.802 -22.906
HETATM    1    C EG1 A   1       1.037  26.802 -22.906
HETATM    1    C EG1 A   1       1.037  26.802 -22.906
HETATM    1    C EG1 A   1       1.037  26.802 -22.906
HETATM    1    C EG1 A   1       1.037  26.802 -22.906
HETATM    1    C EG1 A   1       1.037  26.802 -22.906
HETATM    1    C EG1 A   1       1.037  26.802 -22.906
HETATM    1    C EG1 A   1       1.037  26.802 -22.906
HETATM    1    C EG1 A   1       1.037  26.802 -22.906
HETATM    1    C EG1 A   1       1.037  26.802 -22.906
HETATM    1    C EG1 A   1       1.037  26.802 -22.906
HETATM    1    C EG1 A   1       1.037  26.802 -22.906
HETATM    1    C EG1 A   1       1.037  26.802 -22.906
HETATM    1    C EG1 A   1       1.037  26.802 -22.906
HETATM    1    C EG1 A   1       1.037  26.802 -22.906
HETATM    1    C EG1 A   1       1.037  26.802 -22.906
HETATM    1    C EG1 A   1       1.037  26.802 -22.906
HETATM    1    C EG1 A   1       1.037  26.802 -22.906
HETATM    1    C EG1 A   1       1.037  26.802 -22.906
HETATM    1    C EG1 A   1       1.037  26.802 -22.906
HETATM    1    C EG1 A   1       1.037  26.802 -22.906
HETATM    1    C EG1 A   1       1.037  26.802 -22.906
HETATM    1    C EG1 A   1       1.037  26.802 -22.906
HETATM    1    C EG1 A   1       1.037  26.802 -22.906
HETATM    1    C EG1 A   1       1.037  26.802 -22.906
HETATM    1    C EG1 A   1       1.037  26.802 -22.906
HETATM    1    C EG1 A   1       1.037  26.802 -22.906
HETATM    1    C EG1 A   1       1.037  26.802 -22.906
HETATM    1    C EG1 A   1       1.037  26.802 -22.906
HETATM    1    C EG1 A   1       1.037  26.802 -22.906
HETATM    1    C EG1 A   1       1.037  26.802 -22.906
HETATM    1    C EG1 A   1       1.037  26.802 -22.906
HETATM    1    C EG1 A   1       1.037  26.802 -22.906
HETATM    1    C EG1 A   1       1.037  26.802 -22.906
HETATM    1    C EG1 A   1       1.037  26.802 -22.906
HETATM    1    C EG1 A   1       1.037  26.802 -22.906
HETATM    1    C EG1 A   1       1.037  26.802 -22.906
HETATM    1    C EG1 A   1       1.037  26.802 -22.906
HETATM    1    C EG1 A   1       1.037  26.802 -22.906
HETATM    1    C EG1 A   1       1.037  26.802 -22.906
HETATM    1    C EG1 A   1       1.037  26.802 -22.906
HETATM    1    C EG1 A   1       1.037  26.802 -22.906
HETATM    1    C EG1 A   1       1.037  26.802 -22.906
HETATM    1    C EG1 A   1       1.037  26.802 -22.906
HETATM    1    C EG1 A   1       1.037  26.802 -22.906
HETATM    1    C EG1 A   1       1.037  26.802 -22.906
HETATM    1    C EG1 A   1       1.037  26.802 -22.906
HETATM    1    C EG1 A   1       1.037  26.802 -22.906
HETATM    1    C EG1 A   1       1.037  26.802 -22.906
HETATM    1    C EG1 A   1       1.037  26.802 -22.906
HETATM    1    C EG1 A   1       1.037  26.802 -22.906
HETATM    1    C EG1 A   1       1.037  26.802 -22.906
HETATM    1    C EG1 A   1       1.037  26.802 -22.906
HETATM    1    C EG1 A   1       1.037  26.802 -22.906
HETATM    1    C EG1 A   1       1.037  26.802 -22.906
HETATM    1    C EG1 A   1       1.037  26.802 -22.906
HETATM    1    C EG1 A   1       1.037  26.802 -22.906
HETATM    1    C EG1 A   1       1.037  26.802 -22.906
HETATM    1    C EG1 A   1       1.037  26.802 -22.906
HETATM    1    C EG1 A   1       1.037  26.802 -22.906
HETATM    1    C EG1 A   1       1.037  26.802 -22.906
HETATM    1    C EG1 A   1       1.037  26.802 -22.906
HETATM    1    C EG1 A   1       1.037  26.802 -22.906
HETATM    1    C EG1 A   1       1.037  26.802 -22.906
HETATM    1    C EG1 A   1       1.037  26.802 -22.906
HETATM    1    C EG1 A   1       1.037  26.802 -22.906
HETATM    1    C EG1 A   1       1.037  26.802 -22.906
HETATM    1    C EG1 A   1       1.037  26.802 -22.906
HETATM    1    C EG1 A   1       1.037  26.802 -22.906
HETATM    1    C EG1 A   1       1.037  26.802 -22.906
HETATM    1    C EG1 A   1       1.037  26.802 -22.906
HETATM    1    C EG1 A   1       1.037  26.802 -22.906
HETATM    1    C EG1 A   1       1.037  26.802 -22.906
HETATM    1    C EG1 A   1       1.037  26.802 -22.906
HETATM    1    C EG1 A   1       1.037  26.802 -22.906
HETATM    1    C EG1 A   1       1.037  26.802 -22.906
HETATM    1    C EG1 A   1       1.037  26.802 -22.906
HETATM    1    C EG1 A   1       1.037  26.802 -22.906
HETATM    1    C EG1 A   1       1.037  26.802 -22.906
HETATM    1    C EG1 A   1       1.037  26.802 -22.906
HETATM    1    C EG1 A   1       1.037  26.802 -22.906
HETATM    1    C EG1 A   1       1.037  26.802 -22.906
HETATM    1    C EG1 A   1       1.037  26.802 -22.906
HETATM    1    C EG1 A   1       1.037  26.802 -22.906
HETATM    1    C EG1 A   1       1.037  26.802 -22.906
HETATM    1    C EG1 A   1       1.037  26.802 -22.906
HETATM    1    C EG1 A   1       1.037  26.802 -22.906
HETATM    1    C EG1 A   1       1.037  26.802 -22.906
HETATM    1    C EG1 A   1       1.037  26.802 -22.906
HETATM    1    C EG1 A   1       1.037  26.802 -22.906
HETATM    1    C EG1 A   1       1.037  26.802 -22.906
HETATM    1    C EG1 A   1       1.037  26.802 -22.906
HETATM    1    C EG1 A   1       1.037  26.802 -22.906
HETATM    1    C EG1 A   1       1.037  26.802 -22.906
HETATM    1    C EG1 A   1       1.037  26.802 -22.906
HETATM    1    C EG1 A   1       1.037  26.802 -22.906
HETATM    1    C EG1 A   1       1.037  26.802 -22.906
HETATM    1    C EG1 A   1       1.037  26.802 -22.906
HETATM    1    C EG1 A   1       1.037  26.802 -22.906
HETATM    1    C EG1 A   1       1.037  26.802 -22.906
HETATM    1    C EG1 A   1       1.037  26.802 -22.906
HETATM    1    C EG1 A   1       1.037  26.802 -22.906
HETATM    1    C EG1 A   1       1.037  26.802 -22.906
HETATM    1    C EG1 A   1       1.037  26.802 -22.906
HETATM    1    C EG1 A   1       1.037  26.802 -22.906
HETATM    1    C EG1 A   1       1.037  26.802 -22.906
HETATM    1    C EG1 A   1       1.037  26.802 -22.906
HETATM    1    C EG1 A   1       1.037  26.802 -22.906
HETATM    1    C EG1 A   1       1.037  26.802 -22.906
HETATM    1    C EG1 A   1       1.037  26.802 -22.906
HETATM    1    C EG1 A   1       1.037  26.802 -22.906
HETATM    1    C EG1 A   1       1.037  26.802 -22.906
HETATM    1    C EG1 A   1       1.037  26.802 -22.906
HETATM    1    C EG1 A   1       1.037  26.802 -22.906
HETATM    1    C EG1 A   1       1.037  26.802 -22.906
HETATM    1    C EG1 A   1       1.037  26.802 -22.906
HETATM    1    C EG1 A   1       1.037  26.802 -22.906
HETATM    1    C EG1 A   1       1.037  26.802 -22.906
HETATM    1    C EG1 A   1       1.037  26.802 -22.906
HETATM    1    C EG1 A   1       1.037  26.802 -22.906
HETATM    1    C EG1 A   1       1.037  26.802 -22.906
HETATM    1    C EG1 A   1       1.037  26.802 -22.906
HETATM    1    C EG1 A   1       1.037  26.802 -22.906
HETATM    1    C EG1 A   1       1.037  26.802 -22.906
HETATM    1    C EG1 A   1       1.037  26.802 -22.906
HETATM    1    C EG1 A   1       1.037  26.802 -22.906
HETATM    1    C EG1 A   1       1.037  26.802 -22.906
HETATM    1    C EG1 A   1       1.037  26.802 -22.906
HETATM    1    C EG1 A   1       1.037  26.802 -22.906
HETATM    1    C EG1 A   1       1.037  26.802 -22.906
HETATM    1    C EG1 A   1       1.037  26.802 -22.906
HETATM    1    C EG1 A   1       1.037  26.802 -22.906
HETATM    1    C EG1 A   1       1.037  26.802 -22.906
HETATM    1    C EG1 A   1       1.037  26.802 -22.906
HETATM    1    C EG1 A   1       1.037  26.802 -22.906
HETATM    1    C EG1 A   1       1.037  26.802 -22.906
HETATM    1    C EG1 A   1       1.037  26.802 -22.906
HETATM    1    C EG1 A   1       1.037  26.802 -22.906
HETATM    1    C EG1 A   1       1.037  26.802 -22.906
HETATM    1    C EG1 A   1       1.037  26.802 -22.906
HETATM    1    C EG1 A   1       1.037  26.802 -22.906
HETATM    1    C EG1 A   1       1.037  26.802 -22.906
HETATM    1    C EG1 A   1       1.037  26.802 -22.906
HETATM    1    C EG1 A   1       1.037  26.802 -22.906
HETATM    1    C EG1 A   1       1.037  26.802 -22.906
HETATM    1    C EG1 A   1       1.037  26.802 -22.906
HETATM    1    C EG1 A   1       1.037  26.802 -22.906
HETATM    1    C EG1 A   1       1.037  26.802 -22.906
HETATM    1    C EG1 A   1       1.037  26.802 -22.906
HETATM    1    C EG1 A   1       1.037  26.802 -22.906
HETATM    1    C EG1 A   1       1.037  26.802 -22.906
HETATM    1    C EG1 A   1       1.037  26.802 -22.906
HETATM    1    C EG1 A   1       1.037  26.802 -22.906
HETATM    1    C EG1 A   1       1.037  26.802 -22.906
HETATM    1    C EG1 A   1       1.037  26.802 -22.906
HETATM    1    C EG1 A   1       1.037  26.802 -22.906
HETATM    1    C EG1 A   1       1.037  26.802 -22.906
HETATM    1    C EG1 A   1       1.037  26.802 -22.906
HETATM    1    C EG1 A   1       1.037  26.802 -22.906
HETATM    1    C EG1 A   1       1.037  26.802 -22.906
HETATM    1    C EG1 A   1       1.037  26.802 -22.906
HETATM    1    C EG1 A   1       1.037  26.802 -22.906
HETATM    1    C EG1 A   1       1.037  26.802 -22.906
HETATM    1    C EG1 A   1       1.037  26.802 -22.906
HETATM    1    C EG1 A   1       1.037  26.802 -22.906
HETATM    1    C EG1 A   1       1.037  26.802 -22.906
HETATM    1    C EG1 A   1       1.037  26.802 -22.906
HETATM    1    C EG1 A   1       1.037  26.802 -22.906
HETATM    1    C EG1 A   1       1.037  26.802 -22.906
HETATM    1    C EG1 A   1       1.037  26.802 -22.906
HETATM    1    C EG1 A   1       1.037  26.802 -22.906
HETATM    1    C EG1 A   1       1.037  26.802 -22.906
HETATM    1    C EG1 A   1       1.037  26.802 -22.906
HETATM    1    C EG1 A   1       1.037  26.802 -22.906
HETATM    1    C EG1 A   1       1.037  26.802 -22.906
HETATM    1    C EG1 A   1       1.037  26.802 -22.906
HETATM    1    C EG1 A   1       1.037  26.802 -22.906
HETATM    1    C EG1 A   1       1.037  26.802 -22.906
HETATM    1    C EG1 A   1       1.037  26.802 -22.906
HETATM    1    C EG1 A   1       1.037  26.802 -22.906
HETATM    1    C EG1 A   1       1.037  26.802 -22.906
HETATM    1    C EG1 A   1       1.037  26.802 -22.906
HETATM    1    C EG1 A   1       1.037  26.802 -22.906
HETATM    1    C EG1 A   1       1.037  26.802 -22.906
HETATM    1    C EG1 A   1       1.037  26.802 -22.906
HETATM    1    C EG1 A   1       1.037  26.802 -22.906
HETATM    1    C EG1 A   1       1.037  26.802 -22.906
HETATM    1    C EG1 A   1       1.037  26.802 -22.906
HETATM    1    C EG1 A   1       1.037  26.802 -22.906
HETATM    1    C EG1 A   1       1.037  26.802 -22.906
HETATM    1    C EG1 A   1       1.037  26.802 -22.906
HETATM    1    C EG1 A   1       1.037  26.802 -22.906
HETATM    1    C EG1 A   1       1.037  26.802 -22.906
HETATM    1    C EG1 A   1       1.037  26.802 -22.906
HETATM    1    C EG1 A   1       1.037  26.802 -22.906
HETATM    1    C EG1 A   1       1.037  26.802 -22.906
HETATM    1    C EG1 A   1       1.037  26.802 -22.906
HETATM    1    C EG1 A   1       1.037  26.802 -22.906
HETATM    1    C EG1 A   1       1.037  26.802 -22.906
HETATM    1    C EG1 A   1       1.037  26.802 -22.906
HETATM    1    C EG1 A   1       1.037  26.802 -22.906
HETATM    1    C EG1 A   1       1.037  26.802 -22.906
HETATM    1    C EG1 A   1       1.037  26.802 -22.906
HETATM    1    C EG1 A   1       1.037  26.802 -22.906
HETATM    1    C EG1 A   1       1.037  26.802 -22.906
HETATM    1    C EG1 A   1       1.037  26.802 -22.906
HETATM    1    C EG1 A   1       1.037  26.802 -22.906
HETATM    1    C EG1 A   1       1.037  26.802 -22.906
HETATM    1    C EG1 A   1       1.037  26.802 -22.906
HETATM    1    C EG1 A   1       1.037  26.802 -22.906
HETATM    1    C EG1 A   1       1.037  26.802 -22.906
HETATM    1    C EG1 A   1       1.037  26.802 -22.906
HETATM    1    C EG1 A   1       1.037  26.802 -22.906
HETATM    1    C EG1 A   1       1.037  26.802 -22.906
HETATM    1    C EG1 A   1       1.037  26.802 -22.906
HETATM    1    C EG1 A   1       1.037  26.802 -22.906
HETATM    1    C EG1 A   1       1.037  26.802 -22.906
HETATM    1    C EG1 A   1       1.037  26.802 -22.906
HETATM    1    C EG1 A   1       1.037  26.802 -22.906
HETATM    1    C EG1 A   1       1.037  26.802 -22.906
HETATM    1    C EG1 A   1       1.037  26.802 -22.906
HETATM    1    C EG1 A   1       1.037  26.802 -22.906
HETATM    1    C EG1 A   1       1.037  26.802 -22.906
HETATM    1    C EG1 A   1       1.037  26.802 -22.906
HETATM    1    C EG1 A   1       1.037  26.802 -22.906
HETATM    1    C EG1 A   1       1.037  26.802 -22.906
HETATM    1    C EG1 A   1       1.037  26.802 -22.906
HETATM    1    C EG1 A   1       1.037  26.802 -22.906
HETATM    1    C EG1 A   1       1.037  26.802 -22.906
HETATM    1    C EG1 A   1       1.037  26.802 -22.906
HETATM    1    C EG1 A   1       1.037  26.802 -22.906
HETATM    1    C EG1 A   1       1.037  26.802 -22.906
HETATM    1    C EG1 A   1       1.037  26.802 -22.906
HETATM    1    C EG1 A   1       1.037  26.802 -22.906
HETATM    1    C EG1 A   1       1.037  26.802 -22.906
HETATM    1    C EG1 A   1       1.037  26.802 -22.906
HETATM    1    C EG1 A   1       1.037  26.802 -22.906
HETATM    1    C EG1 A   1       1.037  26.802 -22.906
HETATM    1    C EG1 A   1       1.037  26.802 -22.906
HETATM    1    C EG1 A   1       1.037  26.802 -22.906
HETATM    1    C EG1 A   1       1.037  26.802 -22.906
HETATM    1    C EG1 A   1       1.037  26.802 -22.906
HETATM    1    C EG1 A   1       1.037  26.802 -22.906
HETATM    1    C EG1 A   1       1.037  26.802 -22.906
HETATM    1    C EG1 A   1       1.037  26.802 -22.906
HETATM    1    C EG1 A   1       1.037  26.802 -22.906
HETATM    1    C EG1 A   1       1.037  26.802 -22.906
HETATM    1    C EG1 A   1       1.037  26.802 -22.906
HETATM    1    C EG1 A   1       1.037  26.802 -22.906
HETATM    1    C EG1 A   1       1.037  26.802 -22.906
HETATM    1    C EG1 A   1       1.037  26.802 -22.906
HETATM    1    C EG1 A   1       1.037  26.802 -22.906
HETATM    1    C EG1 A   1       1.037  26.802 -22.906
HETATM    1    C EG1 A   1       1.037  26.802 -22.906
HETATM    1    C EG1 A   1       1.037  26.802 -22.906
HETATM    1    C EG1 A   1       1.037  26.802 -22.906
HETATM    1    C EG1 A   1       1.037  26.802 -22.906
HETATM    1    C EG1 A   1       1.037  26.802 -22.906
HETATM    1    C EG1 A   1       1.037  26.802 -22.906
HETATM    1    C EG1 A   1       1.037  26.802 -22.906
HETATM    1    C EG1 A   1       1.037  26.802 -22.906
HETATM    1    C EG1 A   1       1.037  26.802 -22.906
HETATM    1    C EG1 A   1       1.037  26.802 -22.906
HETATM    1    C EG1 A   1       1.037  26.802 -22.906
HETATM    1    C EG1 A   1       1.037  26.802 -22.906
HETATM    1    C EG1 A   1       1.037  26.802 -22.906
HETATM    1    C EG1 A   1       1.037  26.802 -22.906
HETATM    1    C EG1 A   1       1.037  26.802 -22.906
HETATM    1    C EG1 A   1       1.037  26.802 -22.906
HETATM    1    C EG1 A   1       1.037  26.802 -22.906
HETATM    1    C EG1 A   1       1.037  26.802 -22.906
HETATM    1    C EG1 A   1       1.037  26.802 -22.906
HETATM    1    C EG1 A   1       1.037  26.802 -22.906
HETATM    1    C EG1 A   1       1.037  26.802 -22.906
HETATM    1    C EG1 A   1       1.037  26.802 -22.906
HETATM    1    C EG1 A   1       1.037  26.802 -22.906
HETATM    1    C EG1 A   1       1.037  26.802 -22.906
HETATM    1    C EG1 A   1       1.037  26.802 -22.906
HETATM    1    C EG1 A   1       1.037  26.802 -22.906
HETATM    1    C EG1 A   1       1.037  26.802 -22.906
HETATM    1    C EG1 A   1       1.037  26.802 -22.906
HETATM    1    C EG1 A   1       1.037  26.802 -22.906
HETATM    1    C EG1 A   1       1.037  26.802 -22.906
HETATM    1    C EG1 A   1       1.037  26.802 -22.906
HETATM    1    C EG1 A   1       1.037  26.802 -22.906
HETATM    1    C EG1 A   1       1.037  26.802 -22.906
HETATM    1    C EG1 A   1       1.037  26.802 -22.906
HETATM    1    C EG1 A   1       1.037  26.802 -22.906
HETATM    1    C EG1 A   1       1.037  26.802 -22.906
HETATM    1    C EG1 A   1       1.037  26.802 -22.906
HETATM    1    C EG1 A   1       1.037  26.802 -22.906
HETATM    1    C EG1 A   1       1.037  26.802 -22.906
HETATM    1    C EG1 A   1       1.037  26.802 -22.906
HETATM    1    C EG1 A   1       1.037  26.802 -22.906
HETATM    1    C EG1 A   1       1.037  26.802 -22.906
HETATM    1    C EG1 A   1       1.037  26.802 -22.906
HETATM    1    C EG1 A   1       1.037  26.802 -22.906
HETATM    1    C EG1 A   1       1.037  26.802 -22.906
HETATM    1    C EG1 A   1       1.037  26.802 -22.906
HETATM    1    C EG1 A   1       1.037  26.802 -22.906
HETATM    1    C EG1 A   1       1.037  26.802 -22.906
HETATM    1    C EG1 A   1       1.037  26.802 -22.906
HETATM    1    C EG1 A   1       1.037  26.802 -22.906
HETATM    1    C EG1 A   1       1.037  26.802 -22.906
HETATM    1    C EG1 A   1       1.037  26.802 -22.906
HETATM    1    C EG1 A   1       1.037  26.802 -22.906
HETATM    1    C EG1 A   1       1.037  26.802 -22.906
HETATM    1    C EG1 A   1       1.037  26.802 -22.906
HETATM    1    C EG1 A   1       1.037  26.802 -22.906
HETATM    1    C EG1 A   1       1.037  26.802 -22.906
HETATM    1    C EG1 A   1       1.037  26.802 -22.906
HETATM    1    C EG1 A   1       1.037  26.802 -22.906
HETATM    1    C EG1 A   1       1.037  26.802 -22.906
HETATM    1    C EG1 A   1       1.037  26.802 -22.906
HETATM    1    C EG1 A   1       1.037  26.802 -22.906
HETATM    1    C EG1 A   1       1.037  26.802 -22.906
HETATM    1    C EG1 A   1       1.037  26.802 -22.906
HETATM    1    C EG1 A   1       1.037  26.802 -22.906
HETATM    1    C EG1 A   1       1.037  26.802 -22.906
HETATM    1    C EG1 A   1       1.037  26.802 -22.906
HETATM    1    C EG1 A   1       1.037  26.802 -22.906
HETATM    1    C EG1 A   1       1.037  26.802 -22.906
HETATM    1    C EG1 A   1       1.037  26.802 -22.906
HETATM    1    C EG1 A   1       1.037  26.802 -22.906
HETATM    1    C EG1 A   1       1.037  26.802 -22.906
HETATM    1    C EG1 A   1       1.037  26.802 -22.906
HETATM    1    C EG1 A   1       1.037  26.802 -22.906
HETATM    1    C EG1 A   1       1.037  26.802 -22.906
HETATM    1    C EG1 A   1       1.037  26.802 -22.906
HETATM    1    C EG1 A   1       1.037  26.802 -22.906
HETATM    1    C EG1 A   1       1.037  26.802 -22.906
HETATM    1    C EG1 A   1       1.037  26.802 -22.906
HETATM    1    C EG1 A   1       1.037  26.802 -22.906
HETATM    1    C EG1 A   1       1.037  26.802 -22.906
HETATM    1    C EG1 A   1       1.037  26.802 -22.906
HETATM    1    C EG1 A   1       1.037  26.802 -22.906
HETATM    1    C EG1 A   1       1.037  26.802 -22.906
HETATM    1    C EG1 A   1       1.037  26.802 -22.906
HETATM    1    C EG1 A   1       1.037  26.802 -22.906
HETATM    1    C EG1 A   1       1.037  26.802 -22.906
HETATM    1    C EG1 A   1       1.037  26.802 -22.906
HETATM    1    C EG1 A   1       1.037  26.802 -22.906
HETATM    1    C EG1 A   1       1.037  26.802 -22.906
HETATM    1    C EG1 A   1       1.037  26.802 -22.906
HETATM    1    C EG1 A   1       1.037  26.802 -22.906
HETATM    1    C EG1 A   1       1.037  26.802 -22.906
HETATM    1    C EG1 A   1       1.037  26.802 -22.906
HETATM    1    C EG1 A   1       1.037  26.802 -22.906
HETATM    1    C EG1 A   1       1.037  26.802 -22.906
HETATM    1    C EG1 A   1       1.037  26.802 -22.906
HETATM    1    C EG1 A   1       1.037  26.802 -22.906
HETATM    1    C EG1 A   1       1.037  26.802 -22.906
HETATM    1    C EG1 A   1       1.037  26.802 -22.906
HETATM    1    C EG1 A   1       1.037  26.802 -22.906
HETATM    1    C EG1 A   1       1.037  26.802 -22.906
HETATM    1    C EG1 A   1       1.037  26.802 -22.906
HETATM    1    C EG1 A   1       1.037  26.802 -22.906
HETATM    1    C EG1 A   1       1.037  26.802 -22.906
HETATM    1    C EG1 A   1       1.037  26.802 -22.906
HETATM    1    C EG1 A   1       1.037  26.802 -22.906
HETATM    1    C EG1 A   1       1.037  26.802 -22.906
HETATM    1    C EG1 A   1       1.037  26.802 -22.906
HETATM    1    C EG1 A   1       1.037  26.802 -22.906
HETATM    1    C EG1 A   1       1.037  26.802 -22.906
HETATM    1    C EG1 A   1       1.037  26.802 -22.906
HETATM    1    C EG1 A   1       1.037  26.802 -22.906
HETATM    1    C EG1 A   1       1.037  26.802 -22.906
HETATM    1    C EG1 A   1       1.037  26.802 -22.906
HETATM    1    C EG1 A   1       1.037  26.802 -22.906
HETATM    1    C EG1 A   1       1.037  26.802 -22.906
HETATM    1    C EG1 A   1       1.037  26.802 -22.906
HETATM    1    C EG1 A   1       1.037  26.802 -22.906
HETATM    1    C EG1 A   1       1.037  26.802 -22.906
HETATM    1    C EG1 A   1       1.037  26.802 -22.906
HETATM    1    C EG1 A   1       1.037  26.802 -22.906
HETATM    1    C EG1 A   1       1.037  26.802 -22.906
HETATM    1    C EG1 A   1       1.037  26.802 -22.906
HETATM    1    C EG1 A   1       1.037  26.802 -22.906
HETATM    1    C EG1 A   1       1.037  26.802 -22.906
HETATM    1    C EG1 A   1       1.037  26.802 -22.906
HETATM    1    C EG1 A   1       1.037  26.802 -22.906
HETATM    1    C EG1 A   1       1.037  26.802 -22.906
HETATM    1    C EG1 A   1       1.037  26.802 -22.906
HETATM    1    C EG1 A   1       1.037  26.802 -22.906
HETATM    1    C EG1 A   1       1.037  26.802 -22.906
HETATM    1    C EG1 A   1       1.037  26.802 -22.906
HETATM    1    C EG1 A   1       1.037  26.802 -22.906
HETATM    1    C EG1 A   1       1.037  26.802 -22.906
HETATM    1    C EG1 A   1       1.037  26.802 -22.906
HETATM    1    C EG1 A   1       1.037  26.802 -22.906
HETATM    1    C EG1 A   1       1.037  26.802 -22.906
HETATM    1    C EG1 A   1       1.037  26.802 -22.906
HETATM    1    C EG1 A   1       1.037  26.802 -22.906
HETATM    1    C EG1 A   1       1.037  26.802 -22.906
HETATM    1    C EG1 A   1       1.037  26.802 -22.906
HETATM    1    C EG1 A   1       1.037  26.802 -22.906
HETATM    1    C EG1 A   1       1.037  26.802 -22.906
HETATM    1    C EG1 A   1       1.037  26.802 -22.906
HETATM    1    C EG1 A   1       1.037  26.802 -22.906
HETATM    1    C EG1 A   1       1.037  26.802 -22.906
HETATM    1    C EG1 A   1       1.037  26.802 -22.906
HETATM    1    C EG1 A   1       1.037  26.802 -22.906
HETATM    1    C EG1 A   1       1.037  26.802 -22.906
HETATM    1    C EG1 A   1       1.037  26.802 -22.906
HETATM    1    C EG1 A   1       1.037  26.802 -22.906
HETATM    1    C EG1 A   1       1.037  26.802 -22.906
HETATM    1    C EG1 A   1       1.037  26.802 -22.906
HETATM    1    C EG1 A   1       1.037  26.802 -22.906
HETATM    1    C EG1 A   1       1.037  26.802 -22.906
HETATM    1    C EG1 A   1       1.037  26.802 -22.906
HETATM    1    C EG1 A   1       1.037  26.802 -22.906
HETATM    1    C EG1 A   1       1.037  26.802 -22.906
HETATM    1    C EG1 A   1       1.037  26.802 -22.906
HETATM    1    C EG1 A   1       1.037  26.802 -22.906
HETATM    1    C EG1 A   1       1.037  26.802 -22.906
HETATM    1    C EG1 A   1       1.037  26.802 -22.906
HETATM    1    C EG1 A   1       1.037  26.802 -22.906
HETATM    1    C EG1 A   1       1.037  26.802 -22.906
HETATM    1    C EG1 A   1       1.037  26.802 -22.906
HETATM    1    C EG1 A   1       1.037  26.802 -22.906
HETATM    1    C EG1 A   1       1.037  26.802 -22.906
HETATM    1    C EG1 A   1       1.037  26.802 -22.906
HETATM    1    C EG1 A   1       1.037  26.802 -22.906
HETATM    1    C EG1 A   1       1.037  26.802 -22.906
HETATM    1    C EG1 A   1       1.037  26.802 -22.906
HETATM    1    C EG1 A   1       1.037  26.802 -22.906
HETATM    1    C EG1 A   1       1.037  26.802 -22.906
HETATM    1    C EG1 A   1       1.037  26.802 -22.906
HETATM    1    C EG1 A   1       1.037  26.802 -22.906
HETATM    1    C EG1 A   1       1.037  26.802 -22.906
HETATM    1    C EG1 A   1       1.037  26.802 -22.906
HETATM    1    C EG1 A   1       1.037  26.802 -22.906
HETATM    1    C EG1 A   1       1.037  26.802 -22.906
HETATM    1    C EG1 A   1       1.037  26.802 -22.906
HETATM    1    C EG1 A   1       1.037  26.802 -22.906
HETATM    1    C EG1 A   1       1.037  26.802 -22.906
HETATM    1    C EG1 A   1       1.037  26.802 -22.906
HETATM    1    C EG1 A   1       1.037  26.802 -22.906
HETATM    1    C EG1 A   1       1.037  26.802 -22.906
HETATM    1    C EG1 A   1       1.037  26.802 -22.906
HETATM    1    C EG1 A   1       1.037  26.802 -22.906
HETATM    1    C EG1 A   1       1.037  26.802 -22.906
HETATM    1    C EG1 A   1       1.037  26.802 -22.906
HETATM    1    C EG1 A   1       1.037  26.802 -22.906
HETATM    1    C EG1 A   1       1.037  26.802 -22.906
HETATM    1    C EG1 A   1       1.037  26.802 -22.906
HETATM    1    C EG1 A   1       1.037  26.802 -22.906
HETATM    1    C EG1 A   1       1.037  26.802 -22.906
HETATM    1    C EG1 A   1       1.037  26.802 -22.906
HETATM    1    C EG1 A   1       1.037  26.802 -22.906
HETATM    1    C EG1 A   1       1.037  26.802 -22.906
HETATM    1    C EG1 A   1       1.037  26.802 -22.906
HETATM    1    C EG1 A   1       1.037  26.802 -22.906
HETATM    1    C EG1 A   1       1.037  26.802 -22.906
HETATM    1    C EG1 A   1       1.037  26.802 -22.906
HETATM    1    C EG1 A   1       1.037  26.802 -22.906
HETATM    1    C EG1 A   1       1.037  26.802 -22.906
HETATM    1    C EG1 A   1       1.037  26.802 -22.906
HETATM    1    C EG1 A   1       1.037  26.802 -22.906
HETATM    1    C EG1 A   1       1.037  26.802 -22.906
HETATM    1    C EG1 A   1       1.037  26.802 -22.906
HETATM    1    C EG1 A   1       1.037  26.802 -22.906
HETATM    1    C EG1 A   1       1.037  26.802 -22.906
HETATM    1    C EG1 A   1       1.037  26.802 -22.906
HETATM    1    C EG1 A   1       1.037  26.802 -22.906
HETATM    1    C EG1 A   1       1.037  26.802 -22.906
HETATM    1    C EG1 A   1       1.037  26.802 -22.906
HETATM    1    C EG1 A   1       1.037  26.802 -22.906
HETATM    1    C EG1 A   1       1.037  26.802 -22.906
HETATM    1    C EG1 A   1       1.037  26.802 -22.906
HETATM    1    C EG1 A   1       1.037  26.802 -22.906
HETATM    1    C EG1 A   1       1.037  26.802 -22.906
HETATM    1    C EG1 A   1       1.037  26.802 -22.906
HETATM    1    C EG1 A   1       1.037  26.802 -22.906
HETATM    1    C EG1 A   1       1.037  26.802 -22.906
HETATM    1    C EG1 A   1       1.037  26.802 -22.906
HETATM    1    C EG1 A   1       1.037  26.802 -22.906
HETATM    1    C EG1 A   1       1.037  26.802 -22.906
HETATM    1    C EG1 A   1       1.037  26.802 -22.906
HETATM    1    C EG1 A   1       1.037  26.802 -22.906
HETATM    1    C EG1 A   1       1.037  26.802 -22.906
HETATM    1    C EG1 A   1       1.037  26.802 -22.906
HETATM    1    C EG1 A   1       1.037  26.802 -22.906
HETATM    1    C EG1 A   1       1.037  26.802 -22.906
HETATM    1    C EG1 A   1       1.037  26.802 -22.906
HETATM    1    C EG1 A   1       1.037  26.802 -22.906
HETATM    1    C EG1 A   1       1.037  26.802 -22.906
HETATM    1    C EG1 A   1       1.037  26.802 -22.906
HETATM    1    C EG1 A   1       1.037  26.802 -22.906
HETATM    1    C EG1 A   1       1.037  26.802 -22.906
HETATM    1    C EG1 A   1       1.037  26.802 -22.906
HETATM    1    C EG1 A   1       1.037  26.802 -22.906
HETATM    1    C EG1 A   1       1.037  26.802 -22.906
HETATM    1    C EG1 A   1       1.037  26.802 -22.906
HETATM    1    C EG1 A   1       1.037  26.802 -22.906
HETATM    1    C EG1 A   1       1.037  26.802 -22.906
HETATM    1    C EG1 A   1       1.037  26.802 -22.906
HETATM    1    C EG1 A   1       1.037  26.802 -22.906
HETATM    1    C EG1 A   1       1.037  26.802 -22.906
HETATM    1    C EG1 A   1       1.037  26.802 -22.906
HETATM    1    C EG1 A   1       1.037  26.802 -22.906
HETATM    1    C EG1 A   1       1.037  26.802 -22.906
HETATM    1    C EG1 A   1       1.037  26.802 -22.906
HETATM    1    C EG1 A   1       1.037  26.802 -22.906
HETATM    1    C EG1 A   1       1.037  26.802 -22.906
HETATM    1    C EG1 A   1       1.037  26.802 -22.906
HETATM    1    C EG1 A   1       1.037  26.802 -22.906
HETATM    1    C EG1 A   1       1.037  26.802 -22.906
HETATM    1    C EG1 A   1       1.037  26.802 -22.906
HETATM    1    C EG1 A   1       1.037  26.802 -22.906
HETATM    1    C EG1 A   1       1.037  26.802 -22.906
HETATM    1    C EG1 A   1       1.037  26.802 -22.906
HETATM    1    C EG1 A   1       1.037  26.802 -22.906
HETATM    1    C EG1 A   1       1.037  26.802 -22.906
HETATM    1    C EG1 A   1       1.037  26.802 -22.906
HETATM    1    C EG1 A   1       1.037  26.802 -22.906
HETATM    1    C EG1 A   1       1.037  26.802 -22.906
HETATM    1    C EG1 A   1       1.037  26.802 -22.906
HETATM    1    C EG1 A   1       1.037  26.802 -22.906
HETATM    1    C EG1 A   1       1.037  26.802 -22.906
HETATM    1    C EG1 A   1       1.037  26.802 -22.906
HETATM    1    C EG1 A   1       1.037  26.802 -22.906
HETATM    1    C EG1 A   1       1.037  26.802 -22.906
HETATM    1    C EG1 A   1       1.037  26.802 -22.906
HETATM    1    C EG1 A   1       1.037  26.802 -22.906
HETATM    1    C EG1 A   1       1.037  26.802 -22.906
HETATM    1    C EG1 A   1       1.037  26.802 -22.906
HETATM    1    C EG1 A   1       1.037  26.802 -22.906
HETATM    1    C EG1 A   1       1.037  26.802 -22.906
HETATM    1    C EG1 A   1       1.037  26.802 -22.906
HETATM    1    C EG1 A   1       1.037  26.802 -22.906
HETATM    1    C EG1 A   1       1.037  26.802 -22.906
HETATM    1    C EG1 A   1       1.037  26.802 -22.906
HETATM    1    C EG1 A   1       1.037  26.802 -22.906
HETATM    1    C EG1 A   1       1.037  26.802 -22.906
HETATM    1    C EG1 A   1       1.037  26.802 -22.906
HETATM    1    C EG1 A   1       1.037  26.802 -22.906
HETATM    1    C EG1 A   1       1.037  26.802 -22.906
HETATM    1    C EG1 A   1       1.037  26.802 -22.906
HETATM    1    C EG1 A   1       1.037  26.802 -22.906
HETATM    1    C EG1 A   1       1.037  26.802 -22.906
HETATM    1    C EG1 A   1       1.037  26.802 -22.906
HETATM    1    C EG1 A   1       1.037  26.802 -22.906
HETATM    1    C EG1 A   1       1.037  26.802 -22.906
HETATM    1    C EG1 A   1       1.037  26.802 -22.906
HETATM    1    C EG1 A   1       1.037  26.802 -22.906
HETATM    1    C EG1 A   1       1.037  26.802 -22.906
HETATM    1    C EG1 A   1       1.037  26.802 -22.906
HETATM    1    C EG1 A   1       1.037  26.802 -22.906
HETATM    1    C EG1 A   1       1.037  26.802 -22.906
HETATM    1    C EG1 A   1       1.037  26.802 -22.906
HETATM    1    C EG1 A   1       1.037  26.802 -22.906
HETATM    1    C EG1 A   1       1.037  26.802 -22.906
HETATM    1    C EG1 A   1       1.037  26.802 -22.906
HETATM    1    C EG1 A   1       1.037  26.802 -22.906
HETATM    1    C EG1 A   1       1.037  26.802 -22.906
HETATM    1    C EG1 A   1       1.037  26.802 -22.906
HETATM    1    C EG1 A   1       1.037  26.802 -22.906
HETATM    1    C EG1 A   1       1.037  26.802 -22.906
HETATM    1    C EG1 A   1       1.037  26.802 -22.906
HETATM    1    C EG1 A   1       1.037  26.802 -22.906
HETATM    1    C EG1 A   1       1.037  26.802 -22.906
HETATM    1    C EG1 A   1       1.037  26.802 -22.906
HETATM    1    C EG1 A   1       1.037  26.802 -22.906
HETATM    1    C EG1 A   1       1.037  26.802 -22.906
HETATM    1    C EG1 A   1       1.037  26.802 -22.906
HETATM    1    C EG1 A   1       1.037  26.802 -22.906
HETATM    1    C EG1 A   1       1.037  26.802 -22.906
HETATM    1    C EG1 A   1       1.037  26.802 -22.906
HETATM    1    C EG1 A   1       1.037  26.802 -22.906
HETATM    1    C EG1 A   1       1.037  26.802 -22.906
HETATM    1    C EG1 A   1       1.037  26.802 -22.906
HETATM    1    C EG1 A   1       1.037  26.802 -22.906
HETATM    1    C EG1 A   1       1.037  26.802 -22.906
HETATM    1    C EG1 A   1       1.037  26.802 -22.906
HETATM    1    C EG1 A   1       1.037  26.802 -22.906
HETATM    1    C EG1 A   1       1.037  26.802 -22.906
HETATM    1    C EG1 A   1       1.037  26.802 -22.906
HETATM    1    C EG1 A   1       1.037  26.802 -22.906
HETATM    1    C EG1 A   1       1.037  26.802 -22.906
HETATM    1    C EG1 A   1       1.037  26.802 -22.906
HETATM    1    C EG1 A   1       1.037  26.802 -22.906
HETATM    1    C EG1 A   1       1.037  26.802 -22.906
HETATM    1    C EG1 A   1       1.037  26.802 -22.906
HETATM    1    C EG1 A   1       1.037  26.802 -22.906
HETATM    1    C EG1 A   1       1.037  26.802 -22.906
HETATM    1    C EG1 A   1       1.037  26.802 -22.906
HETATM    1    C EG1 A   1       1.037  26.802 -22.906
HETATM    1    C EG1 A   1       1.037  26.802 -22.906
HETATM    1    C EG1 A   1       1.037  26.802 -22.906
HETATM    1    C EG1 A   1       1.037  26.802 -22.906
HETATM    1    C EG1 A   1       1.037  26.802 -22.906
HETATM    1    C EG1 A   1       1.037  26.802 -22.906
HETATM    1    C EG1 A   1       1.037  26.802 -22.906
HETATM    1    C EG1 A   1       1.037  26.802 -22.906
HETATM    1    C EG1 A   1       1.037  26.802 -22.906
HETATM    1    C EG1 A   1       1.037  26.802 -22.906
HETATM    1    C EG1 A   1       1.037  26.802 -22.906
HETATM    1    C EG1 A   1       1.037  26.802 -22.906
HETATM    1    C EG1 A   1       1.037  26.802 -22.906
HETATM    1    C EG1 A   1       1.037  26.802 -22.906
HETATM    1    C EG1 A   1       1.037  26.802 -22.906
HETATM    1    C EG1 A   1       1.037  26.802 -22.906
HETATM    1    C EG1 A   1       1.037  26.802 -22.906
HETATM    1    C EG1 A   1       1.037  26.802 -22.906
HETATM    1    C EG1 A   1       1.037  26.802 -22.906
HETATM    1    C EG1 A   1       1.037  26.802 -22.906
HETATM    1    C EG1 A   1       1.037  26.802 -22.906
HETATM    1    C EG1 A   1       1.037  26.802 -22.906
HETATM    1    C EG1 A   1       1.037  26.802 -22.906
HETATM    1    C EG1 A   1       1.037  26.802 -22.906
HETATM    1    C EG1 A   1       1.037  26.802 -22.906
HETATM    1    C EG1 A   1       1.037  26.802 -22.906
HETATM    1    C EG1 A   1       1.037  26.802 -22.906
HETATM    1    C EG1 A   1       1.037  26.802 -22.906
HETATM    1    C EG1 A   1       1.037  26.802 -22.906
HETATM    1    C EG1 A   1       1.037  26.802 -22.906
HETATM    1    C EG1 A   1       1.037  26.802 -22.906
HETATM    1    C EG1 A   1       1.037  26.802 -22.906
HETATM    1    C EG1 A   1       1.037  26.802 -22.906
HETATM    1    C EG1 A   1       1.037  26.802 -22.906
HETATM    1    C EG1 A   1       1.037  26.802 -22.906
HETATM    1    C EG1 A   1       1.037  26.802 -22.906
HETATM    1    C EG1 A   1       1.037  26.802 -22.906
HETATM    1    C EG1 A   1       1.037  26.802 -22.906
HETATM    1    C EG1 A   1       1.037  26.802 -22.906
HETATM    1    C EG1 A   1       1.037  26.802 -22.906
HETATM    1    C EG1 A   1       1.037  26.802 -22.906
HETATM    1    C EG1 A   1       1.037  26.802 -22.906
HETATM    1    C EG1 A   1       1.037  26.802 -22.906
HETATM    1    C EG1 A   1       1.037  26.802 -22.906
HETATM    1    C EG1 A   1       1.037  26.802 -22.906
HETATM    1    C EG1 A   1       1.037  26.802 -22.906
HETATM    1    C EG1 A   1       1.037  26.802 -22.906
HETATM    1    C EG1 A   1       1.037  26.802 -22.906
HETATM    1    C EG1 A   1       1.037  26.802 -22.906
HETATM    1    C EG1 A   1       1.037  26.802 -22.906
HETATM    1    C EG1 A   1       1.037  26.802 -22.906
HETATM    1    C EG1 A   1       1.037  26.802 -22.906
HETATM    1    C EG1 A   1       1.037  26.802 -22.906
HETATM    1    C EG1 A   1       1.037  26.802 -22.906
HETATM    1    C EG1 A   1       1.037  26.802 -22.906
HETATM    1    C EG1 A   1       1.037  26.802 -22.906
HETATM    1    C EG1 A   1       1.037  26.802 -22.906
HETATM    1    C EG1 A   1       1.037  26.802 -22.906
HETATM    1    C EG1 A   1       1.037  26.802 -22.906
HETATM    1    C EG1 A   1       1.037  26.802 -22.906
HETATM    1    C EG1 A   1       1.037  26.802 -22.906
HETATM    1    C EG1 A   1       1.037  26.802 -22.906
HETATM    1    C EG1 A   1       1.037  26.802 -22.906
HETATM    1    C EG1 A   1       1.037  26.802 -22.906
HETATM    1    C EG1 A   1       1.037  26.802 -22.906
HETATM    1    C EG1 A   1       1.037  26.802 -22.906
HETATM    1    C EG1 A   1       1.037  26.802 -22.906
HETATM    1    C EG1 A   1       1.037  26.802 -22.906
HETATM    1    C EG1 A   1       1.037  26.802 -22.906
HETATM    1    C EG1 A   1       1.037  26.802 -22.906
HETATM    1    C EG1 A   1       1.037  26.802 -22.906
HETATM    1    C EG1 A   1       1.037  26.802 -22.906
HETATM    1    C EG1 A   1       1.037  26.802 -22.906
HETATM    1    C EG1 A   1       1.037  26.802 -22.906
HETATM    1    C EG1 A   1       1.037  26.802 -22.906
HETATM    1    C EG1 A   1       1.037  26.802 -22.906
HETATM    1    C EG1 A   1       1.037  26.802 -22.906
HETATM    1    C EG1 A   1       1.037  26.802 -22.906
HETATM    1    C EG1 A   1       1.037  26.802 -22.906
HETATM    1    C EG1 A   1       1.037  26.802 -22.906
HETATM    1    C EG1 A   1       1.037  26.802 -22.906
HETATM    1    C EG1 A   1       1.037  26.802 -22.906
HETATM    1    C EG1 A   1       1.037  26.802 -22.906
HETATM    1    C EG1 A   1       1.037  26.802 -22.906
HETATM    1    C EG1 A   1       1.037  26.802 -22.906
HETATM    1    C EG1 A   1       1.037  26.802 -22.906
HETATM    1    C EG1 A   1       1.037  26.802 -22.906
HETATM    1    C EG1 A   1       1.037  26.802 -22.906
HETATM    1    C EG1 A   1       1.037  26.802 -22.906
HETATM    1    C EG1 A   1       1.037  26.802 -22.906
HETATM    1    C EG1 A   1       1.037  26.802 -22.906
HETATM    1    C EG1 A   1       1.037  26.802 -22.906
HETATM    1    C EG1 A   1       1.037  26.802 -22.906
HETATM    1    C EG1 A   1       1.037  26.802 -22.906
HETATM    1    C EG1 A   1       1.037  26.802 -22.906
HETATM    1    C EG1 A   1       1.037  26.802 -22.906
HETATM    1    C EG1 A   1       1.037  26.802 -22.906
HETATM    1    C EG1 A   1       1.037  26.802 -22.906
HETATM    1    C EG1 A   1       1.037  26.802 -22.906
HETATM    1    C EG1 A   1       1.037  26.802 -22.906
HETATM    1    C EG1 A   1       1.037  26.802 -22.906
HETATM    1    C EG1 A   1       1.037  26.802 -22.906
HETATM    1    C EG1 A   1       1.037  26.802 -22.906
HETATM    1    C EG1 A   1       1.037  26.802 -22.906
HETATM    1    C EG1 A   1       1.037  26.802 -22.906
HETATM    1    C EG1 A   1       1.037  26.802 -22.906
HETATM    1    C EG1 A   1       1.037  26.802 -22.906
HETATM    1    C EG1 A   1       1.037  26.802 -22.906
HETATM    1    C EG1 A   1       1.037  26.802 -22.906
HETATM    1    C EG1 A   1       1.037  26.802 -22.906
HETATM    1    C EG1 A   1       1.037  26.802 -22.906
HETATM    1    C EG1 A   1       1.037  26.802 -22.906
HETATM    1    C EG1 A   1       1.037  26.802 -22.906
HETATM    1    C EG1 A   1       1.037  26.802 -22.906
HETATM    1    C EG1 A   1       1.037  26.802 -22.906
HETATM    1    C EG1 A   1       1.037  26.802 -22.906
HETATM    1    C EG1 A   1       1.037  26.802 -22.906
HETATM    1    C EG1 A   1       1.037  26.802 -22.906
HETATM    1    C EG1 A   1       1.037  26.802 -22.906
HETATM    1    C EG1 A   1       1.037  26.802 -22.906
HETATM    1    C EG1 A   1       1.037  26.802 -22.906
HETATM    1    C EG1 A   1       1.037  26.802 -22.906
HETATM    1    C EG1 A   1       1.037  26.802 -22.906
HETATM    1    C EG1 A   1       1.037  26.802 -22.906
HETATM    1    C EG1 A   1       1.037  26.802 -22.906
HETATM    1    C EG1 A   1       1.037  26.802 -22.906
HETATM    1    C EG1 A   1       1.037  26.802 -22.906
HETATM    1    C EG1 A   1       1.037  26.802 -22.906
HETATM    1    C EG1 A   1       1.037  26.802 -22.906
HETATM    1    C EG1 A   1       1.037  26.802 -22.906
HETATM    1    C EG1 A   1       1.037  26.802 -22.906
HETATM    1    C EG1 A   1       1.037  26.802 -22.906
HETATM    1    C EG1 A   1       1.037  26.802 -22.906
HETATM    1    C EG1 A   1       1.037  26.802 -22.906
HETATM    1    C EG1 A   1       1.037  26.802 -22.906
HETATM    1    C EG1 A   1       1.037  26.802 -22.906
HETATM    1    C EG1 A   1       1.037  26.802 -22.906
HETATM    1    C EG1 A   1       1.037  26.802 -22.906
HETATM    1    C EG1 A   1       1.037  26.802 -22.906
HETATM    1    C EG1 A   1       1.037  26.802 -22.906
HETATM    1    C EG1 A   1       1.037  26.802 -22.906
HETATM    1    C EG1 A   1       1.037  26.802 -22.906
HETATM    1    C EG1 A   1       1.037  26.802 -22.906
HETATM    1    C EG1 A   1       1.037  26.802 -22.906
HETATM    1    C EG1 A   1       1.037  26.802 -22.906
HETATM    1    C EG1 A   1       1.037  26.802 -22.906
HETATM    1    C EG1 A   1       1.037  26.802 -22.906
HETATM    1    C EG1 A   1       1.037  26.802 -22.906
HETATM    1    C EG1 A   1       1.037  26.802 -22.906
HETATM    1    C EG1 A   1       1.037  26.802 -22.906
HETATM    1    C EG1 A   1       1.037  26.802 -22.906
HETATM    1    C EG1 A   1       1.037  26.802 -22.906
HETATM    1    C EG1 A   1       1.037  26.802 -22.906
HETATM    1    C EG1 A   1       1.037  26.802 -22.906
HETATM    1    C EG1 A   1       1.037  26.802 -22.906
HETATM    1    C EG1 A   1       1.037  26.802 -22.906
HETATM    1    C EG1 A   1       1.037  26.802 -22.906
HETATM    1    C EG1 A   1       1.037  26.802 -22.906
HETATM    1    C EG1 A   1       1.037  26.802 -22.906
HETATM    1    C EG1 A   1       1.037  26.802 -22.906
HETATM    1    C EG1 A   1       1.037  26.802 -22.906
HETATM    1    C EG1 A   1       1.037  26.802 -22.906
HETATM    1    C EG1 A   1       1.037  26.802 -22.906
HETATM    1    C EG1 A   1       1.037  26.802 -22.906
HETATM    1    C EG1 A   1       1.037  26.802 -22.906
HETATM    1    C EG1 A   1       1.037  26.802 -22.906
HETATM    1    C EG1 A   1       1.037  26.802 -22.906
HETATM    1    C EG1 A   1       1.037  26.802 -22.906
HETATM    1    C EG1 A   1       1.037  26.802 -22.906
HETATM    1    C EG1 A   1       1.037  26.802 -22.906
HETATM    1    C EG1 A   1       1.037  26.802 -22.906
HETATM    1    C EG1 A   1       1.037  26.802 -22.906
HETATM    1    C EG1 A   1       1.037  26.802 -22.906
HETATM    1    C EG1 A   1       1.037  26.802 -22.906
HETATM    1    C EG1 A   1       1.037  26.802 -22.906
HETATM    1    C EG1 A   1       1.037  26.802 -22.906
HETATM    1    C EG1 A   1       1.037  26.802 -22.906
HETATM    1    C EG1 A   1       1.037  26.802 -22.906
HETATM    1    C EG1 A   1       1.037  26.802 -22.906
HETATM    1    C EG1 A   1       1.037  26.802 -22.906
HETATM    1    C EG1 A   1       1.037  26.802 -22.906
HETATM    1    C EG1 A   1       1.037  26.802 -22.906
HETATM    1    C EG1 A   1       1.037  26.802 -22.906
HETATM    1    C EG1 A   1       1.037  26.802 -22.906
HETATM    1    C EG1 A   1       1.037  26.802 -22.906
HETATM    1    C EG1 A   1       1.037  26.802 -22.906
HETATM    1    C EG1 A   1       1.037  26.802 -22.906
HETATM    1    C EG1 A   1       1.037  26.802 -22.906
HETATM    1    C EG1 A   1       1.037  26.802 -22.906
HETATM    1    C EG1 A   1       1.037  26.802 -22.906
HETATM    1    C EG1 A   1       1.037  26.802 -22.906
HETATM    1    C EG1 A   1       1.037  26.802 -22.906
HETATM    1    C EG1 A   1       1.037  26.802 -22.906
HETATM    1    C EG1 A   1       1.037  26.802 -22.906
HETATM    1    C EG1 A   1       1.037  26.802 -22.906
HETATM    1    C EG1 A   1       1.037  26.802 -22.906
HETATM    1    C EG1 A   1       1.037  26.802 -22.906
HETATM    1    C EG1 A   1       1.037  26.802 -22.906
HETATM    1    C EG1 A   1       1.037  26.802 -22.906
HETATM    1    C EG1 A   1       1.037  26.802 -22.906
HETATM    1    C EG1 A   1       1.037  26.802 -22.906
HETATM    1    C EG1 A   1       1.037  26.802 -22.906
HETATM    1    C EG1 A   1       1.037  26.802 -22.906
HETATM    1    C EG1 A   1       1.037  26.802 -22.906
HETATM    1    C EG1 A   1       1.037  26.802 -22.906
HETATM    1    C EG1 A   1       1.037  26.802 -22.906
HETATM    1    C EG1 A   1       1.037  26.802 -22.906
HETATM    1    C EG1 A   1       1.037  26.802 -22.906
HETATM    1    C EG1 A   1       1.037  26.802 -22.906
HETATM    1    C EG1 A   1       1.037  26.802 -22.906
HETATM    1    C EG1 A   1       1.037  26.802 -22.906
HETATM    1    C EG1 A   1       1.037  26.802 -22.906
HETATM    1    C EG1 A   1       1.037  26.802 -22.906
HETATM    1    C EG1 A   1       1.037  26.802 -22.906
HETATM    1    C EG1 A   1       1.037  26.802 -22.906
HETATM    1    C EG1 A   1       1.037  26.802 -22.906
HETATM    1    C EG1 A   1       1.037  26.802 -22.906
HETATM    1    C EG1 A   1       1.037  26.802 -22.906
HETATM    1    C EG1 A   1       1.037  26.802 -22.906
HETATM    1    C EG1 A   1       1.037  26.802 -22.906
HETATM    1    C EG1 A   1       1.037  26.802 -22.906
HETATM    1    C EG1 A   1       1.037  26.802 -22.906
HETATM    1    C EG1 A   1       1.037  26.802 -22.906
HETATM    1    C EG1 A   1       1.037  26.802 -22.906
HETATM    1    C EG1 A   1       1.037  26.802 -22.906
HETATM    1    C EG1 A   1       1.037  26.802 -22.906
HETATM    1    C EG1 A   1       1.037  26.802 -22.906
HETATM    1    C EG1 A   1       1.037  26.802 -22.906
HETATM    1    C EG1 A   1       1.037  26.802 -22.906
HETATM    1    C EG1 A   1       1.037  26.802 -22.906
HETATM    1    C EG1 A   1       1.037  26.802 -22.906
HETATM    1    C EG1 A   1       1.037  26.802 -22.906
HETATM    1    C EG1 A   1       1.037  26.802 -22.906
HETATM    1    C EG1 A   1       1.037  26.802 -22.906
HETATM    1    C EG1 A   1       1.037  26.802 -22.906
HETATM    1    C EG1 A   1       1.037  26.802 -22.906
HETATM    1    C EG1 A   1       1.037  26.802 -22.906
HETATM    1    C EG1 A   1       1.037  26.802 -22.906
HETATM    1    C EG1 A   1       1.037  26.802 -22.906
HETATM    1    C EG1 A   1       1.037  26.802 -22.906
HETATM    1    C EG1 A   1       1.037  26.802 -22.906
HETATM    1    C EG1 A   1       1.037  26.802 -22.906
HETATM    1    C EG1 A   1       1.037  26.802 -22.906
HETATM    1    C EG1 A   1       1.037  26.802 -22.906
HETATM    1    C EG1 A   1       1.037  26.802 -22.906
HETATM    1    C EG1 A   1       1.037  26.802 -22.906
HETATM    1    C EG1 A   1       1.037  26.802 -22.906
HETATM    1    C EG1 A   1       1.037  26.802 -22.906
HETATM    1    C EG1 A   1       1.037  26.802 -22.906
HETATM    1    C EG1 A   1       1.037  26.802 -22.906
HETATM    1    C EG1 A   1       1.037  26.802 -22.906
HETATM    1    C EG1 A   1       1.037  26.802 -22.906
HETATM    1    C EG1 A   1       1.037  26.802 -22.906
HETATM    1    C EG1 A   1       1.037  26.802 -22.906
HETATM    1    C EG1 A   1       1.037  26.802 -22.906
HETATM    1    C EG1 A   1       1.037  26.802 -22.906
HETATM    1    C EG1 A   1       1.037  26.802 -22.906
HETATM    1    C EG1 A   1       1.037  26.802 -22.906
HETATM    1    C EG1 A   1       1.037  26.802 -22.906
HETATM    1    C EG1 A   1       1.037  26.802 -22.906
HETATM    1    C EG1 A   1       1.037  26.802 -22.906
HETATM    1    C EG1 A   1       1.037  26.802 -22.906
HETATM    1    C EG1 A   1       1.037  26.802 -22.906
HETATM    1    C EG1 A   1       1.037  26.802 -22.906
HETATM    1    C EG1 A   1       1.037  26.802 -22.906
HETATM    1    C EG1 A   1       1.037  26.802 -22.906
HETATM    1    C EG1 A   1       1.037  26.802 -22.906
HETATM    1    C EG1 A   1       1.037  26.802 -22.906
HETATM    1    C EG1 A   1       1.037  26.802 -22.906
HETATM    1    C EG1 A   1       1.037  26.802 -22.906
HETATM    1    C EG1 A   1       1.037  26.802 -22.906
HETATM    1    C EG1 A   1       1.037  26.802 -22.906
HETATM    1    C EG1 A   1       1.037  26.802 -22.906
HETATM    1    C EG1 A   1       1.037  26.802 -22.906
HETATM    1    C EG1 A   1       1.037  26.802 -22.906
HETATM    1    C EG1 A   1       1.037  26.802 -22.906
HETATM    1    C EG1 A   1       1.037  26.802 -22.906
HETATM    1    C EG1 A   1       1.037  26.802 -22.906
HETATM    1    C EG1 A   1       1.037  26.802 -22.906
HETATM    1    C EG1 A   1       1.037  26.802 -22.906
HETATM    1    C EG1 A   1       1.037  26.802 -22.906
HETATM    1    C EG1 A   1       1.037  26.802 -22.906
HETATM    1    C EG1 A   1       1.037  26.802 -22.906
HETATM    1    C EG1 A   1       1.037  26.802 -22.906
HETATM    1    C EG1 A   1       1.037  26.802 -22.906
HETATM    1    C EG1 A   1       1.037  26.802 -22.906
HETATM    1    C EG1 A   1       1.037  26.802 -22.906
HETATM    1    C EG1 A   1       1.037  26.802 -22.906
HETATM    1    C EG1 A   1       1.037  26.802 -22.906
HETATM    1    C EG1 A   1       1.037  26.802 -22.906
HETATM    1    C EG1 A   1       1.037  26.802 -22.906
HETATM    1    C EG1 A   1       1.037  26.802 -22.906
HETATM    1    C EG1 A   1       1.037  26.802 -22.906
HETATM    1    C EG1 A   1       1.037  26.802 -22.906
HETATM    1    C EG1 A   1       1.037  26.802 -22.906
HETATM    1    C EG1 A   1       1.037  26.802 -22.906
HETATM    1    C EG1 A   1       1.037  26.802 -22.906
HETATM    1    C EG1 A   1       1.037  26.802 -22.906
HETATM    1    C EG1 A   1       1.037  26.802 -22.906
HETATM    1    C EG1 A   1       1.037  26.802 -22.906
HETATM    1    C EG1 A   1       1.037  26.802 -22.906
HETATM    1    C EG1 A   1       1.037  26.802 -22.906
HETATM    1    C EG1 A   1       1.037  26.802 -22.906
HETATM    1    C EG1 A   1       1.037  26.802 -22.906
HETATM    1    C EG1 A   1       1.037  26.802 -22.906
HETATM    1    C EG1 A   1       1.037  26.802 -22.906
HETATM    1    C EG1 A   1       1.037  26.802 -22.906
HETATM    1    C EG1 A   1       1.037  26.802 -22.906
HETATM    1    C EG1 A   1       1.037  26.802 -22.906
HETATM    1    C EG1 A   1       1.037  26.802 -22.906
HETATM    1    C EG1 A   1       1.037  26.802 -22.906
HETATM    1    C EG1 A   1       1.037  26.802 -22.906
HETATM    1    C EG1 A   1       1.037  26.802 -22.906
HETATM    1    C EG1 A   1       1.037  26.802 -22.906
HETATM    1    C EG1 A   1       1.037  26.802 -22.906
HETATM    1    C EG1 A   1       1.037  26.802 -22.906
HETATM    1    C EG1 A   1       1.037  26.802 -22.906
HETATM    1    C EG1 A   1       1.037  26.802 -22.906
HETATM    1    C EG1 A   1       1.037  26.802 -22.906
HETATM    1    C EG1 A   1       1.037  26.802 -22.906
HETATM    1    C EG1 A   1       1.037  26.802 -22.906
HETATM    1    C EG1 A   1       1.037  26.802 -22.906
HETATM    1    C EG1 A   1       1.037  26.802 -22.906
HETATM    1    C EG1 A   1       1.037  26.802 -22.906
HETATM    1    C EG1 A   1       1.037  26.802 -22.906
HETATM    1    C EG1 A   1       1.037  26.802 -22.906
HETATM    1    C EG1 A   1       1.037  26.802 -22.906
HETATM    1    C EG1 A   1       1.037  26.802 -22.906
HETATM    1    C EG1 A   1       1.037  26.802 -22.906
HETATM    1    C EG1 A   1       1.037  26.802 -22.906
HETATM    1    C EG1 A   1       1.037  26.802 -22.906
HETATM    1    C EG1 A   1       1.037  26.802 -22.906
HETATM    1    C EG1 A   1       1.037  26.802 -22.906
HETATM    1    C EG1 A   1       1.037  26.802 -22.906
HETATM    1    C EG1 A   1       1.037  26.802 -22.906
HETATM    1    C EG1 A   1       1.037  26.802 -22.906
HETATM    1    C EG1 A   1       1.037  26.802 -22.906
HETATM    1    C EG1 A   1       1.037  26.802 -22.906
HETATM    1    C EG1 A   1       1.037  26.802 -22.906
HETATM    1    C EG1 A   1       1.037  26.802 -22.906
HETATM    1    C EG1 A   1       1.037  26.802 -22.906
HETATM    1    C EG1 A   1       1.037  26.802 -22.906
HETATM    1    C EG1 A   1       1.037  26.802 -22.906
HETATM    1    C EG1 A   1       1.037  26.802 -22.906
HETATM    1    C EG1 A   1       1.037  26.802 -22.906
HETATM    1    C EG1 A   1       1.037  26.802 -22.906
HETATM    1    C EG1 A   1       1.037  26.802 -22.906
HETATM    1    C EG1 A   1       1.037  26.802 -22.906
HETATM    1    C EG1 A   1       1.037  26.802 -22.906
HETATM    1    C EG1 A   1       1.037  26.802 -22.906
HETATM    1    C EG1 A   1       1.037  26.802 -22.906
HETATM    1    C EG1 A   1       1.037  26.802 -22.906
HETATM    1    C EG1 A   1       1.037  26.802 -22.906
