# Supplementary material for: DARC 2.0: Improved Docking and Virtual Screening at Protein Interaction Sites
Source: PLoS One. 2015 Jul 16;10(7):e0131612. doi: 10.1371/journal.pone.0131612 (PMC4504481; doi:10.1371/journal.pone.0131612)
Supplement: S1 Dataset — The protocol capture contains all the example input and output files, and representative command-lines and flags required for running DARC. (GZ) [file pone.0131612.s001.gz › DARC2-protocol_capture/output/ray_4ERF_0001_61,54.txt]

/DIM/ 29.0000	29.0000	29.0000
/MID/ -15.0000	1.0000	-17.0000
/SPACING/ 0.5000
/COM/ -14.9596	2.0025	-17.5101
/ORI/ 1.0371	26.8016	-22.9057	1
/RAY/ 1.4441	-2.2996	34.8689	1
/RAY/ 1.4299	-2.2996	34.9356	1
/RAY/ 1.4158	-2.2996	35.0093	1
/RAY/ 1.4017	-2.2996	35.0900	1
/RAY/ 1.3877	-2.2996	35.1776	1
/RAY/ 1.6028	-2.3094	34.2356	1
/RAY/ 1.5882	-2.3094	34.2232	1
/RAY/ 1.5736	-2.3094	34.2182	1
/RAY/ 1.4716	-2.3094	34.3871	1
/RAY/ 1.4571	-2.3094	34.4403	1
/RAY/ 1.4427	-2.3094	34.5005	1
/RAY/ 1.4284	-2.3094	34.5680	1
/RAY/ 1.4141	-2.3094	34.6424	1
/RAY/ 1.3999	-2.3094	34.7240	1
/RAY/ 1.3857	-2.3094	34.8125	1
/RAY/ 1.3717	-2.3094	34.9080	1
/RAY/ 1.6031	-2.3193	33.8677	1
/RAY/ 1.5884	-2.3193	33.8553	1
/RAY/ 1.5736	-2.3193	33.8502	1
/RAY/ 1.5588	-2.3193	33.8525	1
/RAY/ 1.5440	-2.3193	33.8622	1
/RAY/ 1.4852	-2.3193	33.9745	1
/RAY/ 1.4705	-2.3193	34.0209	1
/RAY/ 1.4559	-2.3193	34.0746	1
/RAY/ 1.4414	-2.3193	34.1356	1
/RAY/ 1.4269	-2.3193	34.2037	1
/RAY/ 1.3981	-2.3193	34.3614	1
/RAY/ 1.3838	-2.3193	34.4508	1
/RAY/ 1.3695	-2.3193	34.5473	1
/RAY/ 1.5587	-2.3295	33.4879	1
/RAY/ 1.5438	-2.3295	33.4977	1
/RAY/ 1.5288	-2.3295	33.5149	1
/RAY/ 1.4991	-2.3295	33.5717	1
/RAY/ 1.4842	-2.3295	33.6113	1
/RAY/ 1.4694	-2.3295	33.6582	1
/RAY/ 1.4547	-2.3295	33.7124	1
/RAY/ 1.3818	-2.3295	34.0926	1
/RAY/ 1.3674	-2.3295	34.1901	1
/RAY/ 1.5435	-2.3399	33.1367	1
/RAY/ 1.5284	-2.3399	33.1542	1
/RAY/ 1.5133	-2.3399	33.1791	1
/RAY/ 1.4983	-2.3399	33.2116	1
/RAY/ 1.4833	-2.3399	33.2516	1
/RAY/ 1.4683	-2.3399	33.2990	1
/RAY/ 1.3944	-2.3399	33.6467	1
/RAY/ 1.3798	-2.3399	33.7380	1
/RAY/ 1.3653	-2.3399	33.8365	1
/RAY/ 1.2527	-2.3399	34.8734	1
/RAY/ 1.2392	-2.3399	35.0330	1
/RAY/ 1.2257	-2.3399	35.1990	1
/RAY/ 1.2124	-2.3399	35.3712	1
/RAY/ 1.1993	-2.3399	35.5497	1
/RAY/ 1.5279	-2.3505	32.7971	1
/RAY/ 1.5127	-2.3505	32.8223	1
/RAY/ 1.4975	-2.3505	32.8551	1
/RAY/ 1.4823	-2.3505	32.8955	1
/RAY/ 1.3925	-2.3505	33.2949	1
/RAY/ 1.3777	-2.3505	33.3872	1
/RAY/ 1.3631	-2.3505	33.4867	1
/RAY/ 1.2772	-2.3505	34.2315	1
/RAY/ 1.2633	-2.3505	34.3795	1
/RAY/ 1.2495	-2.3505	34.5341	1
/RAY/ 1.2358	-2.3505	34.6953	1
/RAY/ 1.5121	-2.3613	32.4692	1
/RAY/ 1.4967	-2.3613	32.5024	1
/RAY/ 1.4814	-2.3613	32.5432	1
/RAY/ 1.3906	-2.3613	32.9469	1
/RAY/ 1.3757	-2.3613	33.0402	1
/RAY/ 1.3609	-2.3613	33.1407	1
/RAY/ 1.3027	-2.3613	33.6144	1
/RAY/ 1.2884	-2.3613	33.7504	1
/RAY/ 1.2742	-2.3613	33.8931	1
/RAY/ 1.2602	-2.3613	34.0426	1
/RAY/ 1.3886	-2.3724	32.6028	1
/RAY/ 1.3736	-2.3724	32.6971	1
/RAY/ 1.3587	-2.3724	32.7987	1
/RAY/ 1.2999	-2.3724	33.2773	1
/RAY/ 1.2855	-2.3724	33.4146	1
/RAY/ 1.3564	-2.3837	32.4608	1
/RAY/ 1.3414	-2.3837	32.5709	1
/RAY/ 1.3265	-2.3837	32.6882	1
/RAY/ 1.3117	-2.3837	32.8127	1
/RAY/ 1.2971	-2.3837	32.9443	1
/RAY/ 1.4270	-2.2985	34.2368	1
/RAY/ 1.4126	-2.2985	34.3120	1
/RAY/ 1.3982	-2.2985	34.3943	1
/RAY/ 1.6034	-2.3084	33.5296	1
/RAY/ 1.5885	-2.3084	33.5170	1
/RAY/ 1.5736	-2.3084	33.5119	1
/RAY/ 1.5587	-2.3084	33.5142	1
/RAY/ 1.4548	-2.3084	33.7386	1
/RAY/ 1.4401	-2.3084	33.8001	1
/RAY/ 1.4254	-2.3084	33.8689	1
/RAY/ 1.4109	-2.3084	33.9450	1
/RAY/ 1.3964	-2.3084	34.0282	1
/RAY/ 1.3819	-2.3084	34.1185	1
/RAY/ 1.6038	-2.3185	33.1615	1
/RAY/ 1.5887	-2.3185	33.1488	1
/RAY/ 1.5736	-2.3185	33.1436	1
/RAY/ 1.5586	-2.3185	33.1459	1
/RAY/ 1.5435	-2.3185	33.1558	1
/RAY/ 1.4684	-2.3185	33.3180	1
/RAY/ 1.4535	-2.3185	33.3728	1
/RAY/ 1.4386	-2.3185	33.4350	1
/RAY/ 1.4238	-2.3185	33.5045	1
/RAY/ 1.4091	-2.3185	33.5814	1
/RAY/ 1.3945	-2.3185	33.6655	1
/RAY/ 1.3799	-2.3185	33.7568	1
/RAY/ 1.5737	-2.3289	32.7787	1
/RAY/ 1.5584	-2.3289	32.7811	1
/RAY/ 1.5432	-2.3289	32.7911	1
/RAY/ 1.5279	-2.3289	32.8087	1
/RAY/ 1.4824	-2.3289	32.9071	1
/RAY/ 1.4673	-2.3289	32.9550	1
/RAY/ 1.4522	-2.3289	33.0105	1
/RAY/ 1.4372	-2.3289	33.0733	1
/RAY/ 1.4222	-2.3289	33.1436	1
/RAY/ 1.4074	-2.3289	33.2213	1
/RAY/ 1.3925	-2.3289	33.3063	1
/RAY/ 1.3778	-2.3289	33.3986	1
/RAY/ 1.2359	-2.3289	34.7063	1
/RAY/ 1.2224	-2.3289	34.8738	1
/RAY/ 1.2090	-2.3289	35.0476	1
/RAY/ 1.1957	-2.3289	35.2277	1
/RAY/ 1.5429	-2.3395	32.4300	1
/RAY/ 1.5275	-2.3395	32.4478	1
/RAY/ 1.5121	-2.3395	32.4733	1
/RAY/ 1.4814	-2.3395	32.5473	1
/RAY/ 1.4661	-2.3395	32.5957	1
/RAY/ 1.4509	-2.3395	32.6518	1
/RAY/ 1.4357	-2.3395	32.7153	1
/RAY/ 1.4206	-2.3395	32.7864	1
/RAY/ 1.4056	-2.3395	32.8650	1
/RAY/ 1.3906	-2.3395	32.9509	1
/RAY/ 1.2602	-2.3395	34.0465	1
/RAY/ 1.2463	-2.3395	34.2026	1
/RAY/ 1.2325	-2.3395	34.3653	1
/RAY/ 1.2188	-2.3395	34.5345	1
/RAY/ 1.5270	-2.3504	32.0906	1
/RAY/ 1.5114	-2.3504	32.1164	1
/RAY/ 1.4959	-2.3504	32.1500	1
/RAY/ 1.4804	-2.3504	32.1912	1
/RAY/ 1.4650	-2.3504	32.2402	1
/RAY/ 1.4496	-2.3504	32.2969	1
/RAY/ 1.4342	-2.3504	32.3611	1
/RAY/ 1.4038	-2.3504	32.5124	1
/RAY/ 1.3886	-2.3504	32.5992	1
/RAY/ 1.2854	-2.3504	33.4111	1
/RAY/ 1.2711	-2.3504	33.5553	1
/RAY/ 1.2570	-2.3504	33.7062	1
/RAY/ 1.2429	-2.3504	33.8639	1
/RAY/ 1.4951	-2.3614	31.7973	1
/RAY/ 1.4794	-2.3614	31.8390	1
/RAY/ 1.4638	-2.3614	31.8885	1
/RAY/ 1.3866	-2.3614	32.2515	1
/RAY/ 1.3714	-2.3614	32.3468	1
/RAY/ 1.3563	-2.3614	32.4495	1
/RAY/ 1.2970	-2.3614	32.9332	1
/RAY/ 1.2824	-2.3614	33.0719	1
/RAY/ 1.2680	-2.3614	33.2175	1
/RAY/ 1.3540	-2.3728	32.1079	1
/RAY/ 1.3389	-2.3728	32.2192	1
/RAY/ 1.3238	-2.3728	32.3377	1
/RAY/ 1.3089	-2.3728	32.4636	1
/RAY/ 1.2941	-2.3728	32.5966	1
/RAY/ 1.6038	-2.2972	33.1956	1
/RAY/ 1.6041	-2.3074	32.8237	1
/RAY/ 1.5889	-2.3074	32.8109	1
/RAY/ 1.5737	-2.3074	32.8056	1
/RAY/ 1.5737	-2.3177	32.4370	1
/RAY/ 1.5583	-2.3177	32.4394	1
/RAY/ 1.5429	-2.3177	32.4495	1
/RAY/ 1.2190	-2.3177	34.5528	1
/RAY/ 1.2055	-2.3177	34.7282	1
/RAY/ 1.1921	-2.3177	34.9100	1
/RAY/ 1.5426	-2.3283	32.0845	1
/RAY/ 1.5270	-2.3283	32.1025	1
/RAY/ 1.4343	-2.3283	32.3729	1
/RAY/ 1.4190	-2.3283	32.4448	1
/RAY/ 1.4038	-2.3283	32.5241	1
/RAY/ 1.2430	-2.3283	33.8752	1
/RAY/ 1.2291	-2.3283	34.0395	1
/RAY/ 1.2153	-2.3283	34.2103	1
/RAY/ 1.2017	-2.3283	34.3875	1
/RAY/ 1.1882	-2.3283	34.5710	1
/RAY/ 1.5265	-2.3391	31.7415	1
/RAY/ 1.5108	-2.3391	31.7675	1
/RAY/ 1.4951	-2.3391	31.8015	1
/RAY/ 1.4638	-2.3391	31.8927	1
/RAY/ 1.4482	-2.3391	31.9500	1
/RAY/ 1.4327	-2.3391	32.0149	1
/RAY/ 1.4019	-2.3391	32.1678	1
/RAY/ 1.3867	-2.3391	32.2556	1
/RAY/ 1.3715	-2.3391	32.3509	1
/RAY/ 1.2680	-2.3391	33.2215	1
/RAY/ 1.2537	-2.3391	33.3740	1
/RAY/ 1.2396	-2.3391	33.5333	1
/RAY/ 1.4942	-2.3502	31.4449	1
/RAY/ 1.4784	-2.3502	31.4871	1
/RAY/ 1.4626	-2.3502	31.5372	1
/RAY/ 1.3846	-2.3502	31.9041	1
/RAY/ 1.3693	-2.3502	32.0004	1
/RAY/ 1.3540	-2.3502	32.1042	1
/RAY/ 1.3388	-2.3502	32.2155	1
/RAY/ 1.3238	-2.3502	32.3341	1
/RAY/ 1.3089	-2.3502	32.4600	1
/RAY/ 1.2940	-2.3502	32.5930	1
/RAY/ 1.2793	-2.3502	32.7332	1
/RAY/ 1.2648	-2.3502	32.8803	1
/RAY/ 1.2503	-2.3502	33.0344	1
/RAY/ 1.3516	-2.3616	31.7589	1
/RAY/ 1.3363	-2.3616	31.8714	1
/RAY/ 1.3211	-2.3616	31.9913	1
/RAY/ 1.3060	-2.3616	32.1185	1
/RAY/ 1.2910	-2.3616	32.2530	1
/RAY/ 1.6026	-2.2477	34.4001	1
/RAY/ 1.6030	-2.2569	34.0120	1
/RAY/ 1.6033	-2.2664	33.6268	1
/RAY/ 1.2705	-2.2664	35.1830	1
/RAY/ 1.6037	-2.2760	33.2447	1
/RAY/ 1.5887	-2.2760	33.2320	1
/RAY/ 1.2811	-2.2760	34.6719	1
/RAY/ 1.2673	-2.2760	34.8180	1
/RAY/ 1.2537	-2.2760	34.9707	1
/RAY/ 1.2401	-2.2760	35.1299	1
/RAY/ 1.2267	-2.2760	35.2954	1
/RAY/ 1.6041	-2.2859	32.8658	1
/RAY/ 1.5889	-2.2859	32.8530	1
/RAY/ 1.5737	-2.2859	32.8477	1
/RAY/ 1.2779	-2.2859	34.3087	1
/RAY/ 1.2640	-2.2859	34.4564	1
/RAY/ 1.2502	-2.2859	34.6107	1
/RAY/ 1.2366	-2.2859	34.7715	1
/RAY/ 1.2231	-2.2859	34.9387	1
/RAY/ 1.6045	-2.2960	32.4902	1
/RAY/ 1.5891	-2.2960	32.4772	1
/RAY/ 1.5737	-2.2960	32.4719	1
/RAY/ 1.2747	-2.2960	33.9490	1
/RAY/ 1.2607	-2.2960	34.0983	1
/RAY/ 1.2468	-2.2960	34.2542	1
/RAY/ 1.2330	-2.2960	34.4166	1
/RAY/ 1.2194	-2.2960	34.5855	1
/RAY/ 1.5737	-2.3063	32.0994	1
/RAY/ 1.5582	-2.3063	32.1018	1
/RAY/ 1.5426	-2.3063	32.1120	1
/RAY/ 1.2573	-2.3063	33.7437	1
/RAY/ 1.2433	-2.3063	33.9013	1
/RAY/ 1.2294	-2.3063	34.0654	1
/RAY/ 1.5423	-2.3169	31.7432	1
/RAY/ 1.5265	-2.3169	31.7614	1
/RAY/ 1.4483	-2.3169	31.9697	1
/RAY/ 1.4328	-2.3169	32.0347	1
/RAY/ 1.4174	-2.3169	32.1073	1
/RAY/ 1.4021	-2.3169	32.1874	1
/RAY/ 1.3868	-2.3169	32.2752	1
/RAY/ 1.2397	-2.3169	33.5521	1
/RAY/ 1.2257	-2.3169	33.7179	1
/RAY/ 1.2118	-2.3169	33.8904	1
/RAY/ 1.1981	-2.3169	34.0692	1
/RAY/ 1.1845	-2.3169	34.2544	1
/RAY/ 1.5260	-2.3277	31.3964	1
/RAY/ 1.5101	-2.3277	31.4228	1
/RAY/ 1.4942	-2.3277	31.4570	1
/RAY/ 1.4784	-2.3277	31.4992	1
/RAY/ 1.4626	-2.3277	31.5493	1
/RAY/ 1.4469	-2.3277	31.6072	1
/RAY/ 1.4312	-2.3277	31.6728	1
/RAY/ 1.4001	-2.3277	31.8273	1
/RAY/ 1.3847	-2.3277	31.9161	1
/RAY/ 1.3693	-2.3277	32.0124	1
/RAY/ 1.3541	-2.3277	32.1161	1
/RAY/ 1.2505	-2.3277	33.0460	1
/RAY/ 1.2362	-2.3277	33.2068	1
/RAY/ 1.4934	-2.3388	31.0965	1
/RAY/ 1.4773	-2.3388	31.1392	1
/RAY/ 1.4614	-2.3388	31.1898	1
/RAY/ 1.3670	-2.3388	31.6582	1
/RAY/ 1.3516	-2.3388	31.7631	1
/RAY/ 1.3363	-2.3388	31.8756	1
/RAY/ 1.3211	-2.3388	31.9954	1
/RAY/ 1.3060	-2.3388	32.1226	1
/RAY/ 1.2911	-2.3388	32.2571	1
/RAY/ 1.2762	-2.3388	32.3987	1
/RAY/ 1.2615	-2.3388	32.5473	1
/RAY/ 1.2470	-2.3388	32.7030	1
/RAY/ 1.6025	-2.2273	34.4838	1
/RAY/ 1.5880	-2.2273	34.4716	1
/RAY/ 1.2909	-2.2273	35.8617	1
/RAY/ 1.6029	-2.2363	34.0893	1
/RAY/ 1.5882	-2.2363	34.0769	1
/RAY/ 1.3014	-2.2363	35.3462	1
/RAY/ 1.2879	-2.2363	35.4825	1
/RAY/ 1.6033	-2.2454	33.6976	1
/RAY/ 1.5884	-2.2454	33.6851	1
/RAY/ 1.3123	-2.2454	34.8374	1
/RAY/ 1.2985	-2.2454	34.9686	1
/RAY/ 1.2847	-2.2454	35.1063	1
/RAY/ 1.2711	-2.2454	35.2507	1
/RAY/ 1.6037	-2.2548	33.3088	1
/RAY/ 1.5886	-2.2548	33.2961	1
/RAY/ 1.3094	-2.2548	34.4615	1
/RAY/ 1.2954	-2.2548	34.5940	1
/RAY/ 1.2816	-2.2548	34.7333	1
/RAY/ 1.2678	-2.2548	34.8792	1
/RAY/ 1.6040	-2.2644	32.9230	1
/RAY/ 1.5889	-2.2644	32.9102	1
/RAY/ 1.5737	-2.2644	32.9050	1
/RAY/ 1.3065	-2.2644	34.0887	1
/RAY/ 1.2924	-2.2644	34.2227	1
/RAY/ 1.2784	-2.2644	34.3635	1
/RAY/ 1.2645	-2.2644	34.5110	1
/RAY/ 1.5891	-2.2743	32.5274	1
/RAY/ 1.5737	-2.2743	32.5221	1
/RAY/ 1.2893	-2.2743	33.8548	1
/RAY/ 1.2751	-2.2743	33.9971	1
/RAY/ 1.2199	-2.2743	34.6327	1
/RAY/ 1.2064	-2.2743	34.8077	1
/RAY/ 1.5737	-2.2843	32.1424	1
/RAY/ 1.5582	-2.2843	32.1448	1
/RAY/ 1.2861	-2.2843	33.4902	1
/RAY/ 1.2718	-2.2843	33.6340	1
/RAY/ 1.2577	-2.2843	33.7847	1
/RAY/ 1.2298	-2.2843	34.1060	1
/RAY/ 1.2161	-2.2843	34.2764	1
/RAY/ 1.2024	-2.2843	34.4533	1
/RAY/ 1.5738	-2.2946	31.7661	1
/RAY/ 1.5580	-2.2946	31.7685	1
/RAY/ 1.5423	-2.2946	31.7788	1
/RAY/ 1.2829	-2.2946	33.1292	1
/RAY/ 1.2685	-2.2946	33.2746	1
/RAY/ 1.2542	-2.2946	33.4268	1
/RAY/ 1.2401	-2.2946	33.5858	1
/RAY/ 1.2261	-2.2946	33.7515	1
/RAY/ 1.2122	-2.2946	33.9237	1
/RAY/ 1.1985	-2.2946	34.1024	1
/RAY/ 1.1849	-2.2946	34.2875	1
/RAY/ 1.5420	-2.3052	31.4061	1
/RAY/ 1.5260	-2.3052	31.4245	1
/RAY/ 1.5102	-2.3052	31.4508	1
/RAY/ 1.4943	-2.3052	31.4851	1
/RAY/ 1.4785	-2.3052	31.5272	1
/RAY/ 1.4627	-2.3052	31.5772	1
/RAY/ 1.4470	-2.3052	31.6351	1
/RAY/ 1.4314	-2.3052	31.7007	1
/RAY/ 1.4158	-2.3052	31.7740	1
/RAY/ 1.4003	-2.3052	31.8551	1
/RAY/ 1.3848	-2.3052	31.9437	1
/RAY/ 1.3695	-2.3052	32.0399	1
/RAY/ 1.2651	-2.3052	32.9188	1
/RAY/ 1.2507	-2.3052	33.0727	1
/RAY/ 1.2364	-2.3052	33.2334	1
/RAY/ 1.2223	-2.3052	33.4008	1
/RAY/ 1.2083	-2.3052	33.5748	1
/RAY/ 1.1945	-2.3052	33.7554	1
/RAY/ 1.1808	-2.3052	33.9423	1
/RAY/ 1.5255	-2.3160	31.0555	1
/RAY/ 1.5094	-2.3160	31.0822	1
/RAY/ 1.4934	-2.3160	31.1169	1
/RAY/ 1.4774	-2.3160	31.1595	1
/RAY/ 1.4615	-2.3160	31.2101	1
/RAY/ 1.4456	-2.3160	31.2686	1
/RAY/ 1.3827	-2.3160	31.5808	1
/RAY/ 1.3672	-2.3160	31.6781	1
/RAY/ 1.3518	-2.3160	31.7830	1
/RAY/ 1.2472	-2.3160	32.7223	1
/RAY/ 1.2328	-2.3160	32.8847	1
/RAY/ 1.3492	-2.3270	31.4262	1
/RAY/ 1.3338	-2.3270	31.5399	1
/RAY/ 1.3184	-2.3270	31.6610	1
/RAY/ 1.3032	-2.3270	31.7896	1
/RAY/ 1.2881	-2.3270	31.9254	1
/RAY/ 1.2731	-2.3270	32.0685	1
/RAY/ 1.2583	-2.3270	32.2187	1
/RAY/ 1.2436	-2.3270	32.3759	1
/RAY/ 1.5880	-2.2070	34.5695	1
/RAY/ 1.3051	-2.2070	35.8213	1
/RAY/ 1.2917	-2.2070	35.9558	1
/RAY/ 1.5882	-2.2157	34.1687	1
/RAY/ 1.3158	-2.2157	35.3052	1
/RAY/ 1.3021	-2.2157	35.4347	1
/RAY/ 1.2886	-2.2157	35.5707	1
/RAY/ 1.5884	-2.2246	33.7705	1
/RAY/ 1.5736	-2.2246	33.7654	1
/RAY/ 1.3268	-2.2246	34.7959	1
/RAY/ 1.3129	-2.2246	34.9200	1
/RAY/ 1.2991	-2.2246	35.0509	1
/RAY/ 1.2854	-2.2246	35.1883	1
/RAY/ 1.5886	-2.2337	33.3751	1
/RAY/ 1.5736	-2.2337	33.3700	1
/RAY/ 1.3240	-2.2337	34.4122	1
/RAY/ 1.3100	-2.2337	34.5378	1
/RAY/ 1.2961	-2.2337	34.6701	1
/RAY/ 1.5888	-2.2431	32.9825	1
/RAY/ 1.5737	-2.2431	32.9773	1
/RAY/ 1.3212	-2.2431	34.0316	1
/RAY/ 1.3070	-2.2431	34.1585	1
/RAY/ 1.5890	-2.2526	32.5929	1
/RAY/ 1.5737	-2.2526	32.5876	1
/RAY/ 1.3184	-2.2526	33.6541	1
/RAY/ 1.3040	-2.2526	33.7824	1
/RAY/ 1.2898	-2.2526	33.9177	1
/RAY/ 1.5737	-2.2624	32.2009	1
/RAY/ 1.5582	-2.2624	32.2033	1
/RAY/ 1.3155	-2.2624	33.2798	1
/RAY/ 1.3010	-2.2624	33.4096	1
/RAY/ 1.2866	-2.2624	33.5464	1
/RAY/ 1.5738	-2.2724	31.8174	1
/RAY/ 1.5580	-2.2724	31.8199	1
/RAY/ 1.2979	-2.2724	33.0401	1
/RAY/ 1.2834	-2.2724	33.1784	1
/RAY/ 1.5579	-2.2827	31.4396	1
/RAY/ 1.5420	-2.2827	31.4501	1
/RAY/ 1.5261	-2.2827	31.4684	1
/RAY/ 1.4944	-2.2827	31.5289	1
/RAY/ 1.4786	-2.2827	31.5710	1
/RAY/ 1.4629	-2.2827	31.6210	1
/RAY/ 1.4160	-2.2827	31.8175	1
/RAY/ 1.2947	-2.2827	32.6741	1
/RAY/ 1.2801	-2.2827	32.8139	1
/RAY/ 1.2655	-2.2827	32.9607	1
/RAY/ 1.5416	-2.2932	31.0734	1
/RAY/ 1.5256	-2.2932	31.0920	1
/RAY/ 1.5095	-2.2932	31.1186	1
/RAY/ 1.4935	-2.2932	31.1532	1
/RAY/ 1.4775	-2.2932	31.1958	1
/RAY/ 1.4616	-2.2932	31.2463	1
/RAY/ 1.4457	-2.2932	31.3048	1
/RAY/ 1.4299	-2.2932	31.3711	1
/RAY/ 1.4141	-2.2932	31.4452	1
/RAY/ 1.3985	-2.2932	31.5271	1
/RAY/ 1.3829	-2.2932	31.6167	1
/RAY/ 1.3674	-2.2932	31.7139	1
/RAY/ 1.2768	-2.2932	32.4531	1
/RAY/ 1.2621	-2.2932	32.6015	1
/RAY/ 1.2475	-2.2932	32.7569	1
/RAY/ 1.3650	-2.3040	31.3483	1
/RAY/ 1.3494	-2.3040	31.4543	1
/RAY/ 1.3034	-2.3040	31.8173	1
/RAY/ 1.2586	-2.3040	32.2460	1
/RAY/ 1.2439	-2.3040	32.4031	1
/RAY/ 1.3468	-2.3150	31.0937	1
/RAY/ 1.3312	-2.3150	31.2086	1
/RAY/ 1.3157	-2.3150	31.3310	1
/RAY/ 1.3003	-2.3150	31.4609	1
/RAY/ 1.2851	-2.3150	31.5982	1
/RAY/ 1.2700	-2.3150	31.7427	1
/RAY/ 1.2550	-2.3150	31.8944	1
/RAY/ 1.2402	-2.3150	32.0533	1
/RAY/ 1.3361	-2.2218	33.9964	1
/RAY/ 1.3334	-2.2311	33.6111	1
/RAY/ 1.5582	-2.2406	32.2772	1
/RAY/ 1.3306	-2.2406	33.2288	1
/RAY/ 1.5581	-2.2503	31.8868	1
/RAY/ 1.5424	-2.2503	31.8971	1
/RAY/ 1.3130	-2.2503	32.9736	1
/RAY/ 1.5579	-2.2603	31.4995	1
/RAY/ 1.5420	-2.2603	31.5099	1
/RAY/ 1.5262	-2.2603	31.5282	1
/RAY/ 1.5104	-2.2603	31.5544	1
/RAY/ 1.3100	-2.2603	32.5992	1
/RAY/ 1.2952	-2.2603	32.7317	1
/RAY/ 1.5578	-2.2705	31.1153	1
/RAY/ 1.5417	-2.2705	31.1259	1
/RAY/ 1.5256	-2.2705	31.1444	1
/RAY/ 1.5096	-2.2705	31.1710	1
/RAY/ 1.4936	-2.2705	31.2056	1
/RAY/ 1.4777	-2.2705	31.2481	1
/RAY/ 1.4618	-2.2705	31.2985	1
/RAY/ 1.4459	-2.2705	31.3569	1
/RAY/ 1.2920	-2.2705	32.3622	1
/RAY/ 1.2772	-2.2705	32.5033	1
/RAY/ 1.5251	-2.2810	30.7640	1
/RAY/ 1.5089	-2.2810	30.7909	1
/RAY/ 1.4927	-2.2810	30.8259	1
/RAY/ 1.4604	-2.2810	30.9200	1
/RAY/ 1.4444	-2.2810	30.9791	1
/RAY/ 1.4284	-2.2810	31.0461	1
/RAY/ 1.4125	-2.2810	31.1210	1
/RAY/ 1.3967	-2.2810	31.2037	1
/RAY/ 1.3809	-2.2810	31.2942	1
/RAY/ 1.3653	-2.2810	31.3924	1
/RAY/ 1.2887	-2.2810	31.9963	1
/RAY/ 1.2738	-2.2810	32.1390	1
/RAY/ 1.2590	-2.2810	32.2889	1
/RAY/ 1.3786	-2.2918	30.9237	1
/RAY/ 1.3628	-2.2918	31.0231	1
/RAY/ 1.3471	-2.2918	31.1301	1
/RAY/ 1.2703	-2.2918	31.7784	1
/RAY/ 1.2554	-2.2918	31.9299	1
/RAY/ 1.3444	-2.3028	30.7658	1
/RAY/ 1.3286	-2.3028	30.8819	1
/RAY/ 1.3130	-2.3028	31.0056	1
/RAY/ 1.2974	-2.3028	31.1368	1
/RAY/ 1.2820	-2.3028	31.2755	1
/RAY/ 1.2668	-2.3028	31.4215	1
/RAY/ 1.2517	-2.3028	31.5748	1
/RAY/ 1.3368	-2.2007	34.0958	1
/RAY/ 1.3340	-2.2097	33.7042	1
/RAY/ 1.5583	-2.2189	32.3664	1
/RAY/ 1.3312	-2.2189	33.3155	1
/RAY/ 1.5581	-2.2283	31.9692	1
/RAY/ 1.5425	-2.2283	31.9795	1
/RAY/ 1.3283	-2.2283	32.9297	1
/RAY/ 1.5579	-2.2380	31.5750	1
/RAY/ 1.5421	-2.2380	31.5854	1
/RAY/ 1.5263	-2.2380	31.6037	1
/RAY/ 1.3254	-2.2380	32.5471	1
/RAY/ 1.3106	-2.2380	32.6722	1
/RAY/ 1.5418	-2.2479	31.1943	1
/RAY/ 1.5257	-2.2479	31.2128	1
/RAY/ 1.5098	-2.2479	31.2393	1
/RAY/ 1.4938	-2.2479	31.2738	1
/RAY/ 1.3075	-2.2479	32.2943	1
/RAY/ 1.2926	-2.2479	32.4280	1
/RAY/ 1.5090	-2.2581	30.8520	1
/RAY/ 1.4928	-2.2581	30.8869	1
/RAY/ 1.4767	-2.2581	30.9299	1
/RAY/ 1.4606	-2.2581	30.9808	1
/RAY/ 1.4446	-2.2581	31.0398	1
/RAY/ 1.4287	-2.2581	31.1066	1
/RAY/ 1.3043	-2.2581	31.9197	1
/RAY/ 1.2893	-2.2581	32.0550	1
/RAY/ 1.4431	-2.2685	30.6580	1
/RAY/ 1.4269	-2.2685	30.7257	1
/RAY/ 1.4108	-2.2685	30.8014	1
/RAY/ 1.3949	-2.2685	30.8850	1
/RAY/ 1.3790	-2.2685	30.9764	1
/RAY/ 1.2859	-2.2685	31.6855	1
/RAY/ 1.2708	-2.2685	31.8297	1
/RAY/ 1.3927	-2.2792	30.5095	1
/RAY/ 1.3766	-2.2792	30.6021	1
/RAY/ 1.3606	-2.2792	30.7025	1
/RAY/ 1.3447	-2.2792	30.8107	1
/RAY/ 1.2672	-2.2792	31.4655	1
/RAY/ 1.3580	-2.2902	30.3330	1
/RAY/ 1.3420	-2.2902	30.4425	1
/RAY/ 1.3260	-2.2902	30.5598	1
/RAY/ 1.3102	-2.2902	30.6848	1
/RAY/ 1.2945	-2.2902	30.8174	1
/RAY/ 1.2790	-2.2902	30.9576	1
/RAY/ 1.2636	-2.2902	31.1051	1
/RAY/ 1.3391	-2.3015	30.0782	1
/RAY/ 1.3230	-2.3015	30.1969	1
/RAY/ 1.3070	-2.3015	30.3234	1
/RAY/ 1.3348	-2.1884	33.8118	1
/RAY/ 1.5583	-2.1973	32.4707	1
/RAY/ 1.3320	-2.1973	33.4168	1
/RAY/ 1.5581	-2.2065	32.0671	1
/RAY/ 1.5426	-2.2065	32.0773	1
/RAY/ 1.3291	-2.2065	33.0247	1
/RAY/ 1.5580	-2.2158	31.6662	1
/RAY/ 1.5422	-2.2158	31.6765	1
/RAY/ 1.3261	-2.2158	32.6356	1
/RAY/ 1.5418	-2.2255	31.2786	1
/RAY/ 1.5259	-2.2255	31.2970	1
/RAY/ 1.5099	-2.2255	31.3235	1
/RAY/ 1.3231	-2.2255	32.2495	1
/RAY/ 1.3082	-2.2255	32.3757	1
/RAY/ 1.5253	-2.2353	30.9023	1
/RAY/ 1.5091	-2.2353	30.9291	1
/RAY/ 1.4930	-2.2353	30.9639	1
/RAY/ 1.4769	-2.2353	31.0068	1
/RAY/ 1.3201	-2.2353	31.8666	1
/RAY/ 1.3050	-2.2353	31.9943	1
/RAY/ 1.4920	-2.2454	30.5731	1
/RAY/ 1.4757	-2.2454	30.6165	1
/RAY/ 1.4595	-2.2454	30.6680	1
/RAY/ 1.4433	-2.2454	30.7275	1
/RAY/ 1.4272	-2.2454	30.7951	1
/RAY/ 1.3017	-2.2454	31.6162	1
/RAY/ 1.2865	-2.2454	31.7528	1
/RAY/ 1.4254	-2.2558	30.4103	1
/RAY/ 1.4092	-2.2558	30.4867	1
/RAY/ 1.3930	-2.2558	30.5712	1
/RAY/ 1.2830	-2.2558	31.3797	1
/RAY/ 1.2678	-2.2558	31.5253	1
/RAY/ 1.4071	-2.2665	30.1063	1
/RAY/ 1.3908	-2.2665	30.1918	1
/RAY/ 1.3745	-2.2665	30.2853	1
/RAY/ 1.3584	-2.2665	30.3868	1
/RAY/ 1.2795	-2.2665	31.0102	1
/RAY/ 1.2641	-2.2665	31.1575	1
/RAY/ 1.3557	-2.2774	30.0134	1
/RAY/ 1.3395	-2.2774	30.1241	1
/RAY/ 1.3074	-2.2774	30.3689	1
/RAY/ 1.2916	-2.2774	30.5029	1
/RAY/ 1.2759	-2.2774	30.6445	1
/RAY/ 1.2604	-2.2774	30.7935	1
/RAY/ 1.3366	-2.2886	29.7558	1
/RAY/ 1.3203	-2.2886	29.8758	1
/RAY/ 1.3042	-2.2886	30.0037	1
/RAY/ 1.2882	-2.2886	30.1393	1
/RAY/ 1.2723	-2.2886	30.2825	1
/RAY/ 1.3328	-2.1759	33.5328	1
/RAY/ 1.5582	-2.1847	32.1801	1
/RAY/ 1.3299	-2.1847	33.1345	1
/RAY/ 1.5580	-2.1938	31.7728	1
/RAY/ 1.5423	-2.1938	31.7831	1
/RAY/ 1.3418	-2.1938	32.6219	1
/RAY/ 1.3269	-2.1938	32.7391	1
/RAY/ 1.5419	-2.2031	31.3786	1
/RAY/ 1.5260	-2.2031	31.3970	1
/RAY/ 1.3239	-2.2031	32.3465	1
/RAY/ 1.5416	-2.2126	30.9768	1
/RAY/ 1.5254	-2.2126	30.9954	1
/RAY/ 1.5093	-2.2126	31.0221	1
/RAY/ 1.4933	-2.2126	31.0569	1
/RAY/ 1.3208	-2.2126	31.9569	1
/RAY/ 1.5085	-2.2224	30.6239	1
/RAY/ 1.4922	-2.2224	30.6591	1
/RAY/ 1.4760	-2.2224	30.7023	1
/RAY/ 1.3177	-2.2224	31.5704	1
/RAY/ 1.3024	-2.2224	31.6993	1
/RAY/ 1.4748	-2.2325	30.3081	1
/RAY/ 1.4584	-2.2325	30.3601	1
/RAY/ 1.4420	-2.2325	30.4203	1
/RAY/ 1.4258	-2.2325	30.4885	1
/RAY/ 1.2991	-2.2325	31.3176	1
/RAY/ 1.2837	-2.2325	31.4555	1
/RAY/ 1.4404	-2.2428	30.0307	1
/RAY/ 1.4239	-2.2428	30.0998	1
/RAY/ 1.4075	-2.2428	30.1770	1
/RAY/ 1.2802	-2.2428	31.0789	1
/RAY/ 1.4054	-2.2534	29.7926	1
/RAY/ 1.3889	-2.2534	29.8790	1
/RAY/ 1.3725	-2.2534	29.9735	1
/RAY/ 1.3562	-2.2534	30.0761	1
/RAY/ 1.2765	-2.2534	30.7058	1
/RAY/ 1.3534	-2.2643	29.6988	1
/RAY/ 1.3370	-2.2643	29.8106	1
/RAY/ 1.2728	-2.2643	30.3364	1
/RAY/ 1.2572	-2.2643	30.4869	1
/RAY/ 1.3340	-2.2754	29.4384	1
/RAY/ 1.3176	-2.2754	29.5597	1
/RAY/ 1.3013	-2.2754	29.6889	1
/RAY/ 1.2851	-2.2754	29.8260	1
/RAY/ 1.2691	-2.2754	29.9707	1
/RAY/ 1.2532	-2.2754	30.1231	1
/RAY/ 1.3143	-2.2869	29.1929	1
/RAY/ 1.2978	-2.2869	29.3237	1
/RAY/ 1.2815	-2.2869	29.4625	1
/RAY/ 1.2653	-2.2869	29.6090	1
/RAY/ 1.2493	-2.2869	29.7632	1
/RAY/ 1.3337	-2.1546	33.6632	1
/RAY/ 1.3308	-2.1632	33.2590	1
/RAY/ 1.5581	-2.1719	31.8947	1
/RAY/ 1.3278	-2.1719	32.8574	1
/RAY/ 1.5579	-2.1809	31.4837	1
/RAY/ 1.5420	-2.1809	31.4941	1
/RAY/ 1.3248	-2.1809	32.4586	1
/RAY/ 1.5417	-2.1901	31.0858	1
/RAY/ 1.5256	-2.1901	31.1044	1
/RAY/ 1.3217	-2.1901	32.0625	1
/RAY/ 1.5250	-2.1996	30.6990	1
/RAY/ 1.5087	-2.1996	30.7260	1
/RAY/ 1.4925	-2.1996	30.7611	1
/RAY/ 1.3185	-2.1996	31.6695	1
/RAY/ 1.3033	-2.1996	31.7980	1
/RAY/ 1.4915	-2.2093	30.3594	1
/RAY/ 1.4751	-2.2093	30.4031	1
/RAY/ 1.3153	-2.2093	31.2794	1
/RAY/ 1.2999	-2.2093	31.4095	1
/RAY/ 1.4738	-2.2193	30.0049	1
/RAY/ 1.4572	-2.2193	30.0575	1
/RAY/ 1.4408	-2.2193	30.1182	1
/RAY/ 1.2964	-2.2193	31.0243	1
/RAY/ 1.2810	-2.2193	31.1635	1
/RAY/ 1.4557	-2.2295	29.6631	1
/RAY/ 1.4390	-2.2295	29.7246	1
/RAY/ 1.4224	-2.2295	29.7945	1
/RAY/ 1.4058	-2.2295	29.8725	1
/RAY/ 1.2773	-2.2295	30.7833	1
/RAY/ 1.4204	-2.2401	29.4051	1
/RAY/ 1.4036	-2.2401	29.4841	1
/RAY/ 1.3870	-2.2401	29.5714	1
/RAY/ 1.3704	-2.2401	29.6669	1
/RAY/ 1.3539	-2.2401	29.7705	1
/RAY/ 1.2736	-2.2401	30.4066	1
/RAY/ 1.3511	-2.2509	29.3893	1
/RAY/ 1.3345	-2.2509	29.5023	1
/RAY/ 1.2697	-2.2509	30.0335	1
/RAY/ 1.2539	-2.2509	30.1855	1
/RAY/ 1.3314	-2.2620	29.1262	1
/RAY/ 1.3148	-2.2620	29.2488	1
/RAY/ 1.2499	-2.2620	29.8180	1
/RAY/ 1.3115	-2.2734	28.8780	1
/RAY/ 1.2948	-2.2734	29.0102	1
/RAY/ 1.2783	-2.2734	29.1505	1
/RAY/ 1.2619	-2.2734	29.2986	1
/RAY/ 1.2458	-2.2734	29.4544	1
/RAY/ 1.2745	-2.2851	28.7871	1
/RAY/ 1.2580	-2.2851	28.9371	1
/RAY/ 1.2416	-2.2851	29.0948	1
/RAY/ 1.2816	-2.1255	34.7369	1
/RAY/ 1.2679	-2.1255	34.8828	1
/RAY/ 1.2543	-2.1255	35.0352	1
/RAY/ 1.2408	-2.1255	35.1940	1
/RAY/ 1.3204	-2.1336	33.9284	1
/RAY/ 1.3173	-2.1418	33.5199	1
/RAY/ 1.5737	-2.1502	32.0294	1
/RAY/ 1.3288	-2.1502	32.9905	1
/RAY/ 1.3141	-2.1502	33.1139	1
/RAY/ 1.5738	-2.1589	31.6122	1
/RAY/ 1.5580	-2.1589	31.6147	1
/RAY/ 1.3257	-2.1589	32.5856	1
/RAY/ 1.5738	-2.1678	31.1974	1
/RAY/ 1.5578	-2.1678	31.1999	1
/RAY/ 1.5418	-2.1678	31.2104	1
/RAY/ 1.3226	-2.1678	32.1834	1
/RAY/ 1.5414	-2.1769	30.7984	1
/RAY/ 1.5252	-2.1769	30.8171	1
/RAY/ 1.3194	-2.1769	31.7840	1
/RAY/ 1.5410	-2.1863	30.3889	1
/RAY/ 1.5246	-2.1863	30.4080	1
/RAY/ 1.5081	-2.1863	30.4352	1
/RAY/ 1.4918	-2.1863	30.4706	1
/RAY/ 1.3162	-2.1863	31.3874	1
/RAY/ 1.3008	-2.1863	31.5170	1
/RAY/ 1.4907	-2.1959	30.0650	1
/RAY/ 1.4741	-2.1959	30.1091	1
/RAY/ 1.2973	-2.1959	31.1251	1
/RAY/ 1.4728	-2.2058	29.7070	1
/RAY/ 1.4561	-2.2058	29.7601	1
/RAY/ 1.2938	-2.2058	30.7363	1
/RAY/ 1.2782	-2.2058	30.8768	1
/RAY/ 1.4715	-2.2160	29.3080	1
/RAY/ 1.4545	-2.2160	29.3617	1
/RAY/ 1.4377	-2.2160	29.4239	1
/RAY/ 1.4209	-2.2160	29.4945	1
/RAY/ 1.2902	-2.2160	30.3508	1
/RAY/ 1.2744	-2.2160	30.4930	1
/RAY/ 1.4358	-2.2264	29.0296	1
/RAY/ 1.4188	-2.2264	29.1011	1
/RAY/ 1.4019	-2.2264	29.1809	1
/RAY/ 1.3850	-2.2264	29.2692	1
/RAY/ 1.3683	-2.2264	29.3656	1
/RAY/ 1.3517	-2.2264	29.4702	1
/RAY/ 1.2706	-2.2264	30.1127	1
/RAY/ 1.2548	-2.2264	30.2643	1
/RAY/ 1.3656	-2.2372	28.9791	1
/RAY/ 1.3487	-2.2372	29.0851	1
/RAY/ 1.3320	-2.2372	29.1993	1
/RAY/ 1.2666	-2.2372	29.7359	1
/RAY/ 1.2507	-2.2372	29.8894	1
/RAY/ 1.3288	-2.2482	28.8192	1
/RAY/ 1.3120	-2.2482	28.9431	1
/RAY/ 1.2465	-2.2482	29.5182	1
/RAY/ 1.3086	-2.2596	28.5684	1
/RAY/ 1.2917	-2.2596	28.7020	1
/RAY/ 1.2751	-2.2596	28.8438	1
/RAY/ 1.2423	-2.2596	29.1509	1
/RAY/ 1.2712	-2.2713	28.4765	1
/RAY/ 1.2545	-2.2713	28.6281	1
/RAY/ 1.2380	-2.2713	28.7875	1
/RAY/ 1.2462	-2.0975	35.7622	1
/RAY/ 1.2423	-2.1050	35.3537	1
/RAY/ 1.2934	-2.1127	34.3469	1
/RAY/ 1.2795	-2.1127	34.4872	1
/RAY/ 1.2656	-2.1127	34.6341	1
/RAY/ 1.2519	-2.1127	34.7876	1
/RAY/ 1.2383	-2.1127	34.9476	1
/RAY/ 1.3042	-2.1206	33.8009	1
/RAY/ 1.6048	-2.1287	32.1999	1
/RAY/ 1.5893	-2.1287	32.1868	1
/RAY/ 1.3153	-2.1287	33.2610	1
/RAY/ 1.3008	-2.1287	33.3909	1
/RAY/ 1.6052	-2.1370	31.7771	1
/RAY/ 1.5895	-2.1370	31.7638	1
/RAY/ 1.3268	-2.1370	32.7275	1
/RAY/ 1.3121	-2.1370	32.8518	1
/RAY/ 1.6057	-2.1456	31.3565	1
/RAY/ 1.5898	-2.1456	31.3431	1
/RAY/ 1.5738	-2.1456	31.3376	1
/RAY/ 1.3237	-2.1456	32.3193	1
/RAY/ 1.5900	-2.1544	30.9247	1
/RAY/ 1.5738	-2.1544	30.9191	1
/RAY/ 1.5577	-2.1544	30.9216	1
/RAY/ 1.5415	-2.1544	30.9323	1
/RAY/ 1.3205	-2.1544	31.9137	1
/RAY/ 1.5575	-2.1634	30.5057	1
/RAY/ 1.5411	-2.1634	30.5164	1
/RAY/ 1.3172	-2.1634	31.5108	1
/RAY/ 1.5407	-2.1727	30.1032	1
/RAY/ 1.5241	-2.1727	30.1224	1
/RAY/ 1.5075	-2.1727	30.1498	1
/RAY/ 1.4910	-2.1727	30.1856	1
/RAY/ 1.3139	-2.1727	31.1108	1
/RAY/ 1.2984	-2.1727	31.2416	1
/RAY/ 1.4899	-2.1822	29.7761	1
/RAY/ 1.4732	-2.1822	29.8207	1
/RAY/ 1.2948	-2.1822	30.8462	1
/RAY/ 1.4718	-2.1920	29.4146	1
/RAY/ 1.2912	-2.1920	30.4538	1
/RAY/ 1.4705	-2.2021	29.0115	1
/RAY/ 1.4534	-2.2021	29.0659	1
/RAY/ 1.4363	-2.2021	29.1287	1
/RAY/ 1.2874	-2.2021	30.0646	1
/RAY/ 1.2715	-2.2021	30.2082	1
/RAY/ 1.4517	-2.2125	28.6666	1
/RAY/ 1.4344	-2.2125	28.7303	1
/RAY/ 1.4172	-2.2125	28.8025	1
/RAY/ 1.4001	-2.2125	28.8832	1
/RAY/ 1.3831	-2.2125	28.9723	1
/RAY/ 1.3662	-2.2125	29.0698	1
/RAY/ 1.2676	-2.2125	29.8243	1
/RAY/ 1.2516	-2.2125	29.9774	1
/RAY/ 1.4500	-2.2232	28.2705	1
/RAY/ 1.4325	-2.2232	28.3351	1
/RAY/ 1.4151	-2.2232	28.4083	1
/RAY/ 1.3805	-2.2232	28.5805	1
/RAY/ 1.3634	-2.2232	28.6793	1
/RAY/ 1.3464	-2.2232	28.7864	1
/RAY/ 1.3295	-2.2232	28.9018	1
/RAY/ 1.2474	-2.2232	29.5988	1
/RAY/ 1.3433	-2.2341	28.4008	1
/RAY/ 1.3262	-2.2341	28.5177	1
/RAY/ 1.3093	-2.2341	28.6429	1
/RAY/ 1.2925	-2.2341	28.7762	1
/RAY/ 1.2759	-2.2341	28.9176	1
/RAY/ 1.2594	-2.2341	29.0669	1
/RAY/ 1.2431	-2.2341	29.2239	1
/RAY/ 1.3057	-2.2454	28.2642	1
/RAY/ 1.2887	-2.2454	28.3993	1
/RAY/ 1.2719	-2.2454	28.5425	1
/RAY/ 1.2552	-2.2454	28.6938	1
/RAY/ 1.2387	-2.2454	28.8529	1
/RAY/ 1.2678	-2.2570	28.1713	1
/RAY/ 1.2510	-2.2570	28.3245	1
/RAY/ 1.2343	-2.2570	28.4857	1
/RAY/ 1.2611	-2.0774	35.7847	1
/RAY/ 1.2574	-2.0846	35.3694	1
/RAY/ 1.2440	-2.0846	35.5267	1
/RAY/ 1.2535	-2.0920	34.9563	1
/RAY/ 1.2400	-2.0920	35.1155	1
/RAY/ 1.2914	-2.0996	34.1016	1
/RAY/ 1.2773	-2.0996	34.2429	1
/RAY/ 1.2634	-2.0996	34.3909	1
/RAY/ 1.2496	-2.0996	34.5455	1
/RAY/ 1.2359	-2.0996	34.7066	1
/RAY/ 1.3021	-2.1074	33.5517	1
/RAY/ 1.2878	-2.1074	33.6878	1
/RAY/ 1.2736	-2.1074	33.8309	1
/RAY/ 1.3133	-2.1154	33.0077	1
/RAY/ 1.2987	-2.1154	33.1385	1
/RAY/ 1.6055	-2.1236	31.5119	1
/RAY/ 1.3248	-2.1236	32.4700	1
/RAY/ 1.3100	-2.1236	32.5953	1
/RAY/ 1.6060	-2.1321	31.0877	1
/RAY/ 1.5899	-2.1321	31.0741	1
/RAY/ 1.3216	-2.1321	32.0585	1
/RAY/ 1.3066	-2.1321	32.1855	1
/RAY/ 1.6065	-2.1408	30.6658	1
/RAY/ 1.5902	-2.1408	30.6521	1
/RAY/ 1.5739	-2.1408	30.6465	1
/RAY/ 1.5576	-2.1408	30.6490	1
/RAY/ 1.3183	-2.1408	31.6496	1
/RAY/ 1.5574	-2.1497	30.2293	1
/RAY/ 1.5408	-2.1497	30.2401	1
/RAY/ 1.5243	-2.1497	30.2592	1
/RAY/ 1.3150	-2.1497	31.2433	1
/RAY/ 1.2996	-2.1497	31.3736	1
/RAY/ 1.5404	-2.1589	29.8230	1
/RAY/ 1.5237	-2.1589	29.8424	1
/RAY/ 1.5070	-2.1589	29.8701	1
/RAY/ 1.4903	-2.1589	29.9062	1
/RAY/ 1.3116	-2.1589	30.8398	1
/RAY/ 1.2959	-2.1589	30.9718	1
/RAY/ 1.4891	-2.1683	29.4929	1
/RAY/ 1.4723	-2.1683	29.5379	1
/RAY/ 1.2923	-2.1683	30.5728	1
/RAY/ 1.4709	-2.1780	29.1279	1
/RAY/ 1.2885	-2.1780	30.1769	1
/RAY/ 1.4695	-2.1880	28.7208	1
/RAY/ 1.4522	-2.1880	28.7756	1
/RAY/ 1.2847	-2.1880	29.7841	1
/RAY/ 1.2687	-2.1880	29.9291	1
/RAY/ 1.4680	-2.1983	28.3166	1
/RAY/ 1.4505	-2.1983	28.3723	1
/RAY/ 1.4156	-2.1983	28.5096	1
/RAY/ 1.3984	-2.1983	28.5911	1
/RAY/ 1.3812	-2.1983	28.6812	1
/RAY/ 1.2972	-2.1983	29.2556	1
/RAY/ 1.2808	-2.1983	29.3946	1
/RAY/ 1.2646	-2.1983	29.5415	1
/RAY/ 1.2485	-2.1983	29.6960	1
/RAY/ 1.4487	-2.2088	27.9720	1
/RAY/ 1.4310	-2.2088	28.0373	1
/RAY/ 1.4134	-2.2088	28.1113	1
/RAY/ 1.3959	-2.2088	28.1940	1
/RAY/ 1.3785	-2.2088	28.2853	1
/RAY/ 1.3612	-2.2088	28.3851	1
/RAY/ 1.3440	-2.2088	28.4933	1
/RAY/ 1.3101	-2.2088	28.7347	1
/RAY/ 1.2934	-2.2088	28.8676	1
/RAY/ 1.2768	-2.2088	29.0085	1
/RAY/ 1.2604	-2.2088	29.1573	1
/RAY/ 1.2442	-2.2088	29.3139	1
/RAY/ 1.3582	-2.2197	27.9940	1
/RAY/ 1.3408	-2.2197	28.1037	1
/RAY/ 1.3236	-2.2197	28.2219	1
/RAY/ 1.3065	-2.2197	28.3483	1
/RAY/ 1.2895	-2.2197	28.4831	1
/RAY/ 1.2728	-2.2197	28.6259	1
/RAY/ 1.2562	-2.2197	28.7767	1
/RAY/ 1.2397	-2.2197	28.9353	1
/RAY/ 1.2591	-2.0645	35.5564	1
/RAY/ 1.2552	-2.0716	35.1384	1
/RAY/ 1.2513	-2.0789	34.7225	1
/RAY/ 1.2752	-2.0863	34.0043	1
/RAY/ 1.2612	-2.0863	34.1533	1
/RAY/ 1.2473	-2.0863	34.3089	1
/RAY/ 1.6049	-2.0940	32.1141	1
/RAY/ 1.3001	-2.0940	33.3081	1
/RAY/ 1.2857	-2.0940	33.4452	1
/RAY/ 1.2714	-2.0940	33.5893	1
/RAY/ 1.2573	-2.0940	33.7401	1
/RAY/ 1.2432	-2.0940	33.8977	1
/RAY/ 1.6053	-2.1019	31.6822	1
/RAY/ 1.3113	-2.1019	32.7600	1
/RAY/ 1.2966	-2.1019	32.8919	1
/RAY/ 1.2820	-2.1019	33.0308	1
/RAY/ 1.3079	-2.1100	32.3445	1
/RAY/ 1.2930	-2.1100	32.4781	1
/RAY/ 1.6063	-2.1183	30.8246	1
/RAY/ 1.3196	-2.1183	31.8035	1
/RAY/ 1.3044	-2.1183	31.9314	1
/RAY/ 1.6068	-2.1269	30.3991	1
/RAY/ 1.5904	-2.1269	30.3852	1
/RAY/ 1.5739	-2.1269	30.3796	1
/RAY/ 1.5574	-2.1269	30.3821	1
/RAY/ 1.5410	-2.1269	30.3929	1
/RAY/ 1.5246	-2.1269	30.4119	1
/RAY/ 1.3162	-2.1269	31.3912	1
/RAY/ 1.3009	-2.1269	31.5209	1
/RAY/ 1.5573	-2.1357	29.9587	1
/RAY/ 1.5406	-2.1357	29.9696	1
/RAY/ 1.5239	-2.1357	29.9889	1
/RAY/ 1.5073	-2.1357	30.0165	1
/RAY/ 1.3128	-2.1357	30.9816	1
/RAY/ 1.2972	-2.1357	31.1129	1
/RAY/ 1.5232	-2.1448	29.5683	1
/RAY/ 1.5064	-2.1448	29.5963	1
/RAY/ 1.4895	-2.1448	29.6327	1
/RAY/ 1.2935	-2.1448	30.7077	1
/RAY/ 1.4884	-2.1541	29.2154	1
/RAY/ 1.4713	-2.1541	29.2609	1
/RAY/ 1.2897	-2.1541	30.3053	1
/RAY/ 1.4699	-2.1637	28.8469	1
/RAY/ 1.3020	-2.1637	29.7692	1
/RAY/ 1.2859	-2.1637	29.9058	1
/RAY/ 1.4684	-2.1736	28.4358	1
/RAY/ 1.3147	-2.1736	29.2403	1
/RAY/ 1.2983	-2.1736	29.3709	1
/RAY/ 1.2819	-2.1736	29.5095	1
/RAY/ 1.4669	-2.1838	28.0275	1
/RAY/ 1.4492	-2.1838	28.0838	1
/RAY/ 1.3111	-2.1838	28.8435	1
/RAY/ 1.2945	-2.1838	28.9759	1
/RAY/ 1.2779	-2.1838	29.1163	1
/RAY/ 1.4654	-2.1942	27.6223	1
/RAY/ 1.4474	-2.1942	27.6794	1
/RAY/ 1.4296	-2.1942	27.7453	1
/RAY/ 1.4118	-2.1942	27.8201	1
/RAY/ 1.3941	-2.1942	27.9037	1
/RAY/ 1.3765	-2.1942	27.9959	1
/RAY/ 1.3590	-2.1942	28.0967	1
/RAY/ 1.3245	-2.1942	28.3238	1
/RAY/ 1.3075	-2.1942	28.4498	1
/RAY/ 1.2906	-2.1942	28.5841	1
/RAY/ 1.4638	-2.2050	27.2202	1
/RAY/ 1.4456	-2.2050	27.2781	1
/RAY/ 1.4275	-2.2050	27.3450	1
/RAY/ 1.4094	-2.2050	27.4209	1
/RAY/ 1.3915	-2.2050	27.5057	1
/RAY/ 1.3737	-2.2050	27.5993	1
/RAY/ 1.3560	-2.2050	27.7015	1
/RAY/ 1.3384	-2.2050	27.8124	1
/RAY/ 1.3210	-2.2050	27.9318	1
/RAY/ 1.3037	-2.2050	28.0596	1
/RAY/ 1.4622	-2.2161	26.8214	1
/RAY/ 1.4438	-2.2161	26.8802	1
/RAY/ 1.4253	-2.2161	26.9481	1
/RAY/ 1.4070	-2.2161	27.0251	1
/RAY/ 1.2570	-2.0514	35.3337	1
/RAY/ 1.2531	-2.0583	34.9130	1
/RAY/ 1.2491	-2.0655	34.4944	1
/RAY/ 1.5892	-2.0729	32.2914	1
/RAY/ 1.2450	-2.0729	34.0781	1
/RAY/ 1.6051	-2.0804	31.8673	1
/RAY/ 1.5895	-2.0804	31.8541	1
/RAY/ 1.2836	-2.0804	33.2084	1
/RAY/ 1.2693	-2.0804	33.3534	1
/RAY/ 1.2550	-2.0804	33.5053	1
/RAY/ 1.2409	-2.0804	33.6640	1
/RAY/ 1.6056	-2.0882	31.4321	1
/RAY/ 1.2945	-2.0882	32.6510	1
/RAY/ 1.2799	-2.0882	32.7909	1
/RAY/ 1.6061	-2.0962	30.9988	1
/RAY/ 1.5900	-2.0962	30.9851	1
/RAY/ 1.5738	-2.0962	30.9796	1
/RAY/ 1.3058	-2.0962	32.0996	1
/RAY/ 1.2909	-2.0962	32.2341	1
/RAY/ 1.6066	-2.1044	30.5675	1
/RAY/ 1.5902	-2.1044	30.5537	1
/RAY/ 1.5739	-2.1044	30.5480	1
/RAY/ 1.5575	-2.1044	30.5506	1
/RAY/ 1.5412	-2.1044	30.5613	1
/RAY/ 1.5248	-2.1044	30.5802	1
/RAY/ 1.5085	-2.1044	30.6073	1
/RAY/ 1.3023	-2.1044	31.6833	1
/RAY/ 1.6071	-2.1128	30.1383	1
/RAY/ 1.5905	-2.1128	30.1243	1
/RAY/ 1.5739	-2.1128	30.1186	1
/RAY/ 1.5573	-2.1128	30.1212	1
/RAY/ 1.5407	-2.1128	30.1321	1
/RAY/ 1.5242	-2.1128	30.1513	1
/RAY/ 1.5076	-2.1128	30.1787	1
/RAY/ 1.4911	-2.1128	30.2144	1
/RAY/ 1.2986	-2.1128	31.2695	1
/RAY/ 1.5235	-2.1215	29.7245	1
/RAY/ 1.5067	-2.1215	29.7524	1
/RAY/ 1.4899	-2.1215	29.7886	1
/RAY/ 1.4732	-2.1215	29.8331	1
/RAY/ 1.2949	-2.1215	30.8582	1
/RAY/ 1.5058	-2.1304	29.3283	1
/RAY/ 1.4888	-2.1304	29.3651	1
/RAY/ 1.4718	-2.1304	29.4102	1
/RAY/ 1.2911	-2.1304	30.4496	1
/RAY/ 1.4876	-2.1396	28.9440	1
/RAY/ 1.4704	-2.1396	28.9898	1
/RAY/ 1.3033	-2.1396	29.9077	1
/RAY/ 1.2872	-2.1396	30.0437	1
/RAY/ 1.4689	-2.1491	28.5720	1
/RAY/ 1.3159	-2.1491	29.3728	1
/RAY/ 1.2995	-2.1491	29.5028	1
/RAY/ 1.2833	-2.1491	29.6407	1
/RAY/ 1.4674	-2.1589	28.1568	1
/RAY/ 1.3123	-2.1589	28.9691	1
/RAY/ 1.2957	-2.1589	29.1009	1
/RAY/ 1.4659	-2.1689	27.7445	1
/RAY/ 1.3256	-2.1689	28.4430	1
/RAY/ 1.3086	-2.1689	28.5685	1
/RAY/ 1.4643	-2.1793	27.3350	1
/RAY/ 1.3393	-2.1793	27.9248	1
/RAY/ 1.3220	-2.1793	28.0437	1
/RAY/ 1.3048	-2.1793	28.1710	1
/RAY/ 1.4627	-2.1900	26.9287	1
/RAY/ 1.4077	-2.1900	27.1315	1
/RAY/ 1.3896	-2.1900	27.2172	1
/RAY/ 1.3716	-2.1900	27.3118	1
/RAY/ 1.3537	-2.1900	27.4151	1
/RAY/ 1.3359	-2.1900	27.5271	1
/RAY/ 1.3183	-2.1900	27.6478	1
/RAY/ 1.4610	-2.2010	26.5255	1
/RAY/ 1.4423	-2.2010	26.5849	1
/RAY/ 1.4237	-2.2010	26.6536	1
/RAY/ 1.4052	-2.2010	26.7314	1
/RAY/ 1.3868	-2.2010	26.8184	1
/RAY/ 1.3686	-2.2010	26.9143	1
/RAY/ 1.3504	-2.2010	27.0192	1
/RAY/ 1.4404	-2.2123	26.1860	1
/RAY/ 1.4215	-2.2123	26.2557	1
/RAY/ 1.4027	-2.2123	26.3347	1
/RAY/ 1.3841	-2.2123	26.4230	1
/RAY/ 1.3655	-2.2123	26.5203	1
/RAY/ 1.4384	-2.2240	25.7906	1
/RAY/ 1.4192	-2.2240	25.8614	1
/RAY/ 1.4001	-2.2240	25.9416	1
/RAY/ 1.3812	-2.2240	26.0312	1
/RAY/ 1.3624	-2.2240	26.1300	1
/RAY/ 1.4363	-2.2361	25.3989	1
/RAY/ 1.4168	-2.2361	25.4707	1
/RAY/ 1.3975	-2.2361	25.5522	1
/RAY/ 1.3783	-2.2361	25.6431	1
/RAY/ 1.2702	-2.0125	36.8292	1
/RAY/ 1.2665	-2.0186	36.3983	1
/RAY/ 1.2761	-2.0250	35.8208	1
/RAY/ 1.2628	-2.0250	35.9692	1
/RAY/ 1.2589	-2.0314	35.5420	1
/RAY/ 1.2550	-2.0381	35.1167	1
/RAY/ 1.2648	-2.0449	34.5395	1
/RAY/ 1.2510	-2.0449	34.6934	1
/RAY/ 1.5891	-2.0520	32.4961	1
/RAY/ 1.2470	-2.0520	34.2721	1
/RAY/ 1.5893	-2.0592	32.0538	1
/RAY/ 1.2568	-2.0592	33.6953	1
/RAY/ 1.2428	-2.0592	33.8530	1
/RAY/ 1.6054	-2.0666	31.6266	1
/RAY/ 1.5896	-2.0666	31.6132	1
/RAY/ 1.2962	-2.0666	32.8383	1
/RAY/ 1.2816	-2.0666	32.9774	1
/RAY/ 1.2671	-2.0666	33.1235	1
/RAY/ 1.2528	-2.0666	33.2764	1
/RAY/ 1.2386	-2.0666	33.4362	1
/RAY/ 1.6059	-2.0742	31.1879	1
/RAY/ 1.5899	-2.0742	31.1744	1
/RAY/ 1.5738	-2.0742	31.1689	1
/RAY/ 1.5578	-2.0742	31.1714	1
/RAY/ 1.3074	-2.0742	32.2823	1
/RAY/ 1.2925	-2.0742	32.4161	1
/RAY/ 1.2777	-2.0742	32.5570	1
/RAY/ 1.6064	-2.0821	30.7512	1
/RAY/ 1.5901	-2.0821	30.7375	1
/RAY/ 1.5739	-2.0821	30.7319	1
/RAY/ 1.5576	-2.0821	30.7344	1
/RAY/ 1.5413	-2.0821	30.7451	1
/RAY/ 1.5251	-2.0821	30.7639	1
/RAY/ 1.3038	-2.0821	31.8606	1
/RAY/ 1.2887	-2.0821	31.9961	1
/RAY/ 1.5739	-2.0902	30.2968	1
/RAY/ 1.5574	-2.0902	30.2994	1
/RAY/ 1.5409	-2.0902	30.3102	1
/RAY/ 1.5244	-2.0902	30.3292	1
/RAY/ 1.5080	-2.0902	30.3565	1
/RAY/ 1.4916	-2.0902	30.3920	1
/RAY/ 1.3002	-2.0902	31.4411	1
/RAY/ 1.5071	-2.0985	29.9244	1
/RAY/ 1.4904	-2.0985	29.9604	1
/RAY/ 1.4738	-2.0985	30.0046	1
/RAY/ 1.3120	-2.0985	30.8923	1
/RAY/ 1.2964	-2.0985	31.0241	1
/RAY/ 1.4892	-2.1070	29.5309	1
/RAY/ 1.4724	-2.1070	29.5758	1
/RAY/ 1.2926	-2.1070	30.6095	1
/RAY/ 1.4709	-2.1158	29.1492	1
/RAY/ 1.4539	-2.1158	29.2033	1
/RAY/ 1.2887	-2.1158	30.1975	1
/RAY/ 1.4695	-2.1249	28.7250	1
/RAY/ 1.4522	-2.1249	28.7798	1
/RAY/ 1.3172	-2.1249	29.5216	1
/RAY/ 1.3009	-2.1249	29.6510	1
/RAY/ 1.2847	-2.1249	29.7882	1
/RAY/ 1.4680	-2.1342	28.3032	1
/RAY/ 1.4504	-2.1342	28.3589	1
/RAY/ 1.3136	-2.1342	29.1114	1
/RAY/ 1.2970	-2.1342	29.2426	1
/RAY/ 1.4664	-2.1439	27.8841	1
/RAY/ 1.3267	-2.1439	28.5791	1
/RAY/ 1.3098	-2.1439	28.7040	1
/RAY/ 1.4648	-2.1538	27.4676	1
/RAY/ 1.3232	-2.1538	28.1729	1
/RAY/ 1.3060	-2.1538	28.2997	1
/RAY/ 1.4632	-2.1640	27.0540	1
/RAY/ 1.3370	-2.1640	27.6497	1
/RAY/ 1.3195	-2.1640	27.7698	1
/RAY/ 1.4615	-2.1746	26.6433	1
/RAY/ 1.3514	-2.1746	27.1349	1
/RAY/ 1.3335	-2.1746	27.2480	1
/RAY/ 1.4598	-2.1855	26.2357	1
/RAY/ 1.4409	-2.1855	26.2958	1
/RAY/ 1.3664	-2.1855	26.6288	1
/RAY/ 1.3481	-2.1855	26.7348	1
/RAY/ 1.4389	-2.1967	25.8924	1
/RAY/ 1.3632	-2.1967	26.2305	1
/RAY/ 1.4368	-2.2083	25.4925	1
/RAY/ 1.3790	-2.2083	25.7359	1
/RAY/ 1.3600	-2.2083	25.8358	1
/RAY/ 1.4347	-2.2203	25.0961	1
/RAY/ 1.4150	-2.2203	25.1689	1
/RAY/ 1.3954	-2.2203	25.2513	1
/RAY/ 1.3760	-2.2203	25.3433	1
/RAY/ 1.3567	-2.2203	25.4448	1
/RAY/ 1.2721	-1.9937	37.0628	1
/RAY/ 1.2685	-1.9996	36.6279	1
/RAY/ 1.2647	-2.0056	36.1946	1
/RAY/ 1.2609	-2.0118	35.7631	1
/RAY/ 1.2570	-2.0181	35.3334	1
/RAY/ 1.2530	-2.0246	34.9055	1
/RAY/ 1.2490	-2.0313	34.4796	1
/RAY/ 1.5892	-2.0382	32.2678	1
/RAY/ 1.2448	-2.0382	34.0557	1
/RAY/ 1.5895	-2.0453	31.8223	1
/RAY/ 1.3125	-2.0453	32.9084	1
/RAY/ 1.2979	-2.0453	33.0396	1
/RAY/ 1.2834	-2.0453	33.1779	1
/RAY/ 1.2690	-2.0453	33.3231	1
/RAY/ 1.2547	-2.0453	33.4751	1
/RAY/ 1.2406	-2.0453	33.6339	1
/RAY/ 1.5897	-2.0526	31.3785	1
/RAY/ 1.5738	-2.0526	31.3730	1
/RAY/ 1.3239	-2.0526	32.3536	1
/RAY/ 1.3090	-2.0526	32.4794	1
/RAY/ 1.2942	-2.0526	32.6124	1
/RAY/ 1.2795	-2.0526	32.7524	1
/RAY/ 1.2650	-2.0526	32.8995	1
/RAY/ 1.2505	-2.0526	33.0535	1
/RAY/ 1.5900	-2.0601	30.9363	1
/RAY/ 1.5738	-2.0601	30.9308	1
/RAY/ 1.5577	-2.0601	30.9333	1
/RAY/ 1.5415	-2.0601	30.9439	1
/RAY/ 1.3358	-2.0601	31.8048	1
/RAY/ 1.3206	-2.0601	31.9250	1
/RAY/ 1.3054	-2.0601	32.0524	1
/RAY/ 1.2905	-2.0601	32.1872	1
/RAY/ 1.5575	-2.0678	30.4929	1
/RAY/ 1.5411	-2.0678	30.5036	1
/RAY/ 1.5247	-2.0678	30.5226	1
/RAY/ 1.5084	-2.0678	30.5497	1
/RAY/ 1.3325	-2.0678	31.3767	1
/RAY/ 1.3171	-2.0678	31.4984	1
/RAY/ 1.3018	-2.0678	31.6276	1
/RAY/ 1.5241	-2.0757	30.0845	1
/RAY/ 1.5075	-2.0757	30.1120	1
/RAY/ 1.4909	-2.0757	30.1478	1
/RAY/ 1.4744	-2.0757	30.1918	1
/RAY/ 1.3292	-2.0757	30.9507	1
/RAY/ 1.3136	-2.0757	31.0741	1
/RAY/ 1.2981	-2.0757	31.2051	1
/RAY/ 1.4897	-2.0839	29.7126	1
/RAY/ 1.4730	-2.0839	29.7572	1
/RAY/ 1.3099	-2.0839	30.6521	1
/RAY/ 1.2942	-2.0839	30.7848	1
/RAY/ 1.4715	-2.0923	29.3247	1
/RAY/ 1.4546	-2.0923	29.3785	1
/RAY/ 1.3062	-2.0923	30.2324	1
/RAY/ 1.2903	-2.0923	30.3670	1
/RAY/ 1.4701	-2.1010	28.8944	1
/RAY/ 1.4529	-2.1010	28.9490	1
/RAY/ 1.3024	-2.1010	29.8152	1
/RAY/ 1.2863	-2.1010	29.9517	1
/RAY/ 1.4511	-2.1099	28.5218	1
/RAY/ 1.3150	-2.1099	29.2701	1
/RAY/ 1.2985	-2.1099	29.4006	1
/RAY/ 1.2822	-2.1099	29.5390	1
/RAY/ 1.4670	-2.1191	28.0408	1
/RAY/ 1.4493	-2.1191	28.0970	1
/RAY/ 1.3281	-2.1191	28.7321	1
/RAY/ 1.3113	-2.1191	28.8563	1
/RAY/ 1.4654	-2.1286	27.6176	1
/RAY/ 1.4474	-2.1286	27.6747	1
/RAY/ 1.3245	-2.1286	28.3192	1
/RAY/ 1.3074	-2.1286	28.4453	1
/RAY/ 1.4638	-2.1384	27.1971	1
/RAY/ 1.3208	-2.1384	27.9093	1
/RAY/ 1.4621	-2.1485	26.7793	1
/RAY/ 1.3347	-2.1485	27.3810	1
/RAY/ 1.3170	-2.1485	27.5023	1
/RAY/ 1.4604	-2.1589	26.3644	1
/RAY/ 1.4415	-2.1589	26.4241	1
/RAY/ 1.3491	-2.1589	26.8610	1
/RAY/ 1.3310	-2.1589	26.9753	1
/RAY/ 1.4586	-2.1696	25.9524	1
/RAY/ 1.4395	-2.1696	26.0131	1
/RAY/ 1.3642	-2.1696	26.3497	1
/RAY/ 1.3457	-2.1696	26.4568	1
/RAY/ 1.4374	-2.1807	25.6053	1
/RAY/ 1.3609	-2.1807	25.9471	1
/RAY/ 1.3422	-2.1807	26.0559	1
/RAY/ 1.4352	-2.1922	25.2008	1
/RAY/ 1.4156	-2.1922	25.2732	1
/RAY/ 1.3576	-2.1922	25.5480	1
/RAY/ 1.4330	-2.2041	24.7998	1
/RAY/ 1.4131	-2.2041	24.8734	1
/RAY/ 1.3933	-2.2041	24.9568	1
/RAY/ 1.3737	-2.2041	25.0499	1
/RAY/ 1.3542	-2.2041	25.1526	1
/RAY/ 1.3904	-2.2163	24.5619	1
/RAY/ 1.3705	-2.2163	24.6565	1
/RAY/ 1.3507	-2.2163	24.7608	1
/RAY/ 1.2705	-1.9807	36.8696	1
/RAY/ 1.2668	-1.9865	36.4323	1
/RAY/ 1.2630	-1.9924	35.9967	1
/RAY/ 1.2591	-1.9984	35.5628	1
/RAY/ 1.2551	-2.0046	35.1306	1
/RAY/ 1.3068	-2.0110	34.1246	1
/RAY/ 1.2927	-2.0110	34.2585	1
/RAY/ 1.2787	-2.0110	34.3991	1
/RAY/ 1.2511	-2.0110	34.7003	1
/RAY/ 1.5737	-2.0175	32.4905	1
/RAY/ 1.3176	-2.0175	33.5601	1
/RAY/ 1.3033	-2.0175	33.6888	1
/RAY/ 1.2890	-2.0175	33.8244	1
/RAY/ 1.2749	-2.0175	33.9668	1
/RAY/ 1.2608	-2.0175	34.1160	1
/RAY/ 1.2470	-2.0175	34.2718	1
/RAY/ 1.5893	-2.0243	32.0457	1
/RAY/ 1.3289	-2.0243	33.0011	1
/RAY/ 1.3142	-2.0243	33.1244	1
/RAY/ 1.2997	-2.0243	33.2548	1
/RAY/ 1.2853	-2.0243	33.3922	1
/RAY/ 1.2710	-2.0243	33.5365	1
/RAY/ 1.2568	-2.0243	33.6875	1
/RAY/ 1.2427	-2.0243	33.8453	1
/RAY/ 1.5896	-2.0312	31.5970	1
/RAY/ 1.3405	-2.0312	32.4479	1
/RAY/ 1.3256	-2.0312	32.5656	1
/RAY/ 1.3107	-2.0312	32.6906	1
/RAY/ 1.2960	-2.0312	32.8227	1
/RAY/ 1.2814	-2.0312	32.9619	1
/RAY/ 1.2669	-2.0312	33.1080	1
/RAY/ 1.2526	-2.0312	33.2611	1
/RAY/ 1.2384	-2.0312	33.4209	1
/RAY/ 1.5899	-2.0384	31.1500	1
/RAY/ 1.5738	-2.0384	31.1444	1
/RAY/ 1.5578	-2.0384	31.1469	1
/RAY/ 1.3526	-2.0384	31.9007	1
/RAY/ 1.3373	-2.0384	32.0127	1
/RAY/ 1.3222	-2.0384	32.1320	1
/RAY/ 1.3072	-2.0384	32.2587	1
/RAY/ 1.5739	-2.0457	30.6989	1
/RAY/ 1.5576	-2.0457	30.7015	1
/RAY/ 1.5413	-2.0457	30.7122	1
/RAY/ 1.5250	-2.0457	30.7310	1
/RAY/ 1.3495	-2.0457	31.4659	1
/RAY/ 1.3341	-2.0457	31.5794	1
/RAY/ 1.3187	-2.0457	31.7004	1
/RAY/ 1.5409	-2.0533	30.2685	1
/RAY/ 1.5244	-2.0533	30.2876	1
/RAY/ 1.5079	-2.0533	30.3150	1
/RAY/ 1.4914	-2.0533	30.3505	1
/RAY/ 1.3464	-2.0533	31.0331	1
/RAY/ 1.3307	-2.0533	31.1482	1
/RAY/ 1.5070	-2.0610	29.8738	1
/RAY/ 1.4903	-2.0610	29.9099	1
/RAY/ 1.4736	-2.0610	29.9542	1
/RAY/ 1.3432	-2.0610	30.6023	1
/RAY/ 1.3273	-2.0610	30.7190	1
/RAY/ 1.3116	-2.0610	30.8434	1
/RAY/ 1.4722	-2.0691	29.5162	1
/RAY/ 1.4554	-2.0691	29.5696	1
/RAY/ 1.3399	-2.0691	30.1737	1
/RAY/ 1.3238	-2.0691	30.2920	1
/RAY/ 1.3079	-2.0691	30.4181	1
/RAY/ 1.4707	-2.0773	29.0801	1
/RAY/ 1.4536	-2.0773	29.1343	1
/RAY/ 1.3202	-2.0773	29.8673	1
/RAY/ 1.3041	-2.0773	29.9952	1
/RAY/ 1.4519	-2.0858	28.7012	1
/RAY/ 1.3002	-2.0858	29.5746	1
/RAY/ 1.4500	-2.0946	28.2702	1
/RAY/ 1.3128	-2.0946	29.0250	1
/RAY/ 1.2962	-2.0946	29.1566	1
/RAY/ 1.4482	-2.1036	27.8416	1
/RAY/ 1.3259	-2.1036	28.4823	1
/RAY/ 1.3089	-2.1036	28.6077	1
/RAY/ 1.4644	-2.1130	27.3578	1
/RAY/ 1.4462	-2.1130	27.4154	1
/RAY/ 1.3222	-2.1130	28.0659	1
/RAY/ 1.4627	-2.1226	26.9332	1
/RAY/ 1.4443	-2.1226	26.9917	1
/RAY/ 1.3184	-2.1226	27.6521	1
/RAY/ 1.4610	-2.1326	26.5112	1
/RAY/ 1.3323	-2.1326	27.1189	1
/RAY/ 1.3145	-2.1326	27.2413	1
/RAY/ 1.4592	-2.1428	26.0920	1
/RAY/ 1.4402	-2.1428	26.1524	1
/RAY/ 1.3469	-2.1428	26.5937	1
/RAY/ 1.3286	-2.1428	26.7092	1
/RAY/ 1.3105	-2.1428	26.8335	1
/RAY/ 1.4381	-2.1535	25.7371	1
/RAY/ 1.3433	-2.1535	26.1854	1
/RAY/ 1.3248	-2.1535	26.3027	1
/RAY/ 1.4359	-2.1644	25.3248	1
/RAY/ 1.3586	-2.1644	25.6704	1
/RAY/ 1.3397	-2.1644	25.7803	1
/RAY/ 1.4337	-2.1757	24.9157	1
/RAY/ 1.4139	-2.1757	24.9890	1
/RAY/ 1.3552	-2.1757	25.2669	1
/RAY/ 1.3359	-2.1757	25.3786	1
/RAY/ 1.4113	-2.1875	24.5845	1
/RAY/ 1.3912	-2.1875	24.6689	1
/RAY/ 1.3517	-2.1875	24.8669	1
/RAY/ 1.3882	-2.1996	24.2693	1
/RAY/ 1.3681	-2.1996	24.3651	1
/RAY/ 1.3481	-2.1996	24.4706	1
/RAY/ 1.2820	-1.9676	36.5366	1
/RAY/ 1.2689	-1.9676	36.6821	1
/RAY/ 1.2784	-1.9732	36.0953	1
/RAY/ 1.2652	-1.9732	36.2426	1
/RAY/ 1.2613	-1.9790	35.8047	1
/RAY/ 1.2573	-1.9849	35.3684	1
/RAY/ 1.3227	-1.9909	34.2359	1
/RAY/ 1.3086	-1.9909	34.3620	1
/RAY/ 1.2946	-1.9909	34.4950	1
/RAY/ 1.2807	-1.9909	34.6347	1
/RAY/ 1.2670	-1.9909	34.7810	1
/RAY/ 1.2533	-1.9909	34.9338	1
/RAY/ 1.5279	-1.9972	32.7622	1
/RAY/ 1.3338	-1.9972	33.6732	1
/RAY/ 1.3194	-1.9972	33.7941	1
/RAY/ 1.3051	-1.9972	33.9220	1
/RAY/ 1.2769	-1.9972	34.1981	1
/RAY/ 1.2630	-1.9972	34.3463	1
/RAY/ 1.2492	-1.9972	34.5010	1
/RAY/ 1.5737	-2.0036	32.2776	1
/RAY/ 1.5582	-2.0036	32.2800	1
/RAY/ 1.5427	-2.0036	32.2902	1
/RAY/ 1.5273	-2.0036	32.3081	1
/RAY/ 1.3453	-2.0036	33.1162	1
/RAY/ 1.3306	-2.0036	33.2315	1
/RAY/ 1.3160	-2.0036	33.3540	1
/RAY/ 1.3016	-2.0036	33.4835	1
/RAY/ 1.2730	-2.0036	33.7633	1
/RAY/ 1.2589	-2.0036	33.9133	1
/RAY/ 1.2450	-2.0036	34.0701	1
/RAY/ 1.5895	-2.0102	31.8298	1
/RAY/ 1.5738	-2.0102	31.8244	1
/RAY/ 1.5580	-2.0102	31.8268	1
/RAY/ 1.5423	-2.0102	31.8371	1
/RAY/ 1.5267	-2.0102	31.8553	1
/RAY/ 1.3422	-2.0102	32.6746	1
/RAY/ 1.3273	-2.0102	32.7915	1
/RAY/ 1.3126	-2.0102	32.9156	1
/RAY/ 1.5897	-2.0169	31.3781	1
/RAY/ 1.5738	-2.0169	31.3726	1
/RAY/ 1.5579	-2.0169	31.3751	1
/RAY/ 1.5419	-2.0169	31.3855	1
/RAY/ 1.3541	-2.0169	32.1235	1
/RAY/ 1.3390	-2.0169	32.2347	1
/RAY/ 1.3239	-2.0169	32.3532	1
/RAY/ 1.5900	-2.0239	30.9279	1
/RAY/ 1.5738	-2.0239	30.9223	1
/RAY/ 1.5577	-2.0239	30.9248	1
/RAY/ 1.5415	-2.0239	30.9354	1
/RAY/ 1.3511	-2.0239	31.6839	1
/RAY/ 1.3357	-2.0239	31.7966	1
/RAY/ 1.5575	-2.0311	30.4761	1
/RAY/ 1.5411	-2.0311	30.4869	1
/RAY/ 1.5247	-2.0311	30.5058	1
/RAY/ 1.3636	-2.0311	31.1394	1
/RAY/ 1.3479	-2.0311	31.2461	1
/RAY/ 1.5240	-2.0385	30.0592	1
/RAY/ 1.5074	-2.0385	30.0867	1
/RAY/ 1.4908	-2.0385	30.1225	1
/RAY/ 1.3606	-2.0385	30.7020	1
/RAY/ 1.3447	-2.0385	30.8102	1
/RAY/ 1.4896	-2.0461	29.6785	1
/RAY/ 1.4729	-2.0461	29.7232	1
/RAY/ 1.3575	-2.0461	30.2665	1
/RAY/ 1.3415	-2.0461	30.3762	1
/RAY/ 1.4714	-2.0540	29.2817	1
/RAY/ 1.4544	-2.0540	29.3355	1
/RAY/ 1.3381	-2.0540	29.9443	1
/RAY/ 1.3219	-2.0540	30.0636	1
/RAY/ 1.4527	-2.0621	28.8967	1
/RAY/ 1.3346	-2.0621	29.5146	1
/RAY/ 1.3182	-2.0621	29.6356	1
/RAY/ 1.3020	-2.0621	29.7645	1
/RAY/ 1.4508	-2.0704	28.4600	1
/RAY/ 1.3145	-2.0704	29.2099	1
/RAY/ 1.2980	-2.0704	29.3406	1
/RAY/ 1.4490	-2.0790	28.0253	1
/RAY/ 1.4313	-2.0790	28.0905	1
/RAY/ 1.3106	-2.0790	28.7865	1
/RAY/ 1.2939	-2.0790	28.9192	1
/RAY/ 1.4471	-2.0879	27.5929	1
/RAY/ 1.3237	-2.0879	28.2393	1
/RAY/ 1.3067	-2.0879	28.3657	1
/RAY/ 1.4451	-2.0971	27.1628	1
/RAY/ 1.3199	-2.0971	27.8192	1
/RAY/ 1.3026	-2.0971	27.9475	1
/RAY/ 1.4617	-2.1066	26.6760	1
/RAY/ 1.4431	-2.1066	26.7351	1
/RAY/ 1.3160	-2.1066	27.4017	1
/RAY/ 1.4599	-2.1163	26.2499	1
/RAY/ 1.3120	-2.1163	26.9871	1
/RAY/ 1.4580	-2.1265	25.8264	1
/RAY/ 1.4389	-2.1265	25.8875	1
/RAY/ 1.3262	-2.1265	26.4499	1
/RAY/ 1.3079	-2.1265	26.5754	1
/RAY/ 1.4562	-2.1369	25.4058	1
/RAY/ 1.4367	-2.1369	25.4678	1
/RAY/ 1.3409	-2.1369	25.9208	1
/RAY/ 1.3222	-2.1369	26.0393	1
/RAY/ 1.3037	-2.1369	26.1668	1
/RAY/ 1.4344	-2.1477	25.0511	1
/RAY/ 1.3372	-2.1477	25.5115	1
/RAY/ 1.3182	-2.1477	25.6318	1
/RAY/ 1.4321	-2.1589	24.6375	1
/RAY/ 1.4121	-2.1589	24.7116	1
/RAY/ 1.3528	-2.1589	24.9926	1
/RAY/ 1.3333	-2.1589	25.1055	1
/RAY/ 1.4298	-2.1705	24.2271	1
/RAY/ 1.4094	-2.1705	24.3025	1
/RAY/ 1.3891	-2.1705	24.3878	1
/RAY/ 1.3491	-2.1705	24.5881	1
/RAY/ 1.3294	-2.1705	24.7029	1
/RAY/ 1.3860	-2.1824	23.9836	1
/RAY/ 1.3656	-2.1824	24.0805	1
/RAY/ 1.3454	-2.1824	24.1873	1
/RAY/ 1.3253	-2.1824	24.3039	1
/RAY/ 1.2902	-1.9599	35.7691	1
/RAY/ 1.2768	-1.9599	35.9108	1
/RAY/ 1.2635	-1.9599	36.0589	1
/RAY/ 1.4853	-1.9654	34.0323	1
/RAY/ 1.4707	-1.9654	34.0786	1
/RAY/ 1.4416	-1.9654	34.1931	1
/RAY/ 1.4271	-1.9654	34.2611	1
/RAY/ 1.2866	-1.9654	35.3253	1
/RAY/ 1.2730	-1.9654	35.4688	1
/RAY/ 1.2596	-1.9654	35.6187	1
/RAY/ 1.5288	-1.9712	33.4765	1
/RAY/ 1.4693	-1.9712	33.6200	1
/RAY/ 1.4545	-1.9712	33.6743	1
/RAY/ 1.4398	-1.9712	33.7359	1
/RAY/ 1.3106	-1.9712	34.6124	1
/RAY/ 1.2967	-1.9712	34.7444	1
/RAY/ 1.2829	-1.9712	34.8830	1
/RAY/ 1.2692	-1.9712	35.0283	1
/RAY/ 1.2556	-1.9712	35.1801	1
/RAY/ 1.5282	-1.9771	33.0171	1
/RAY/ 1.5131	-1.9771	33.0421	1
/RAY/ 1.3936	-1.9771	33.5116	1
/RAY/ 1.3356	-1.9771	33.9213	1
/RAY/ 1.3213	-1.9771	34.0413	1
/RAY/ 1.3071	-1.9771	34.1682	1
/RAY/ 1.2930	-1.9771	34.3019	1
/RAY/ 1.2791	-1.9771	34.4423	1
/RAY/ 1.2652	-1.9771	34.5895	1
/RAY/ 1.2515	-1.9771	34.7431	1
/RAY/ 1.5276	-1.9832	32.5588	1
/RAY/ 1.5123	-1.9832	32.5842	1
/RAY/ 1.3469	-1.9832	33.3608	1
/RAY/ 1.3324	-1.9832	33.4754	1
/RAY/ 1.3179	-1.9832	33.5970	1
/RAY/ 1.5270	-1.9894	32.1018	1
/RAY/ 1.5114	-1.9894	32.1276	1
/RAY/ 1.3439	-1.9894	32.9149	1
/RAY/ 1.3291	-1.9894	33.0310	1
/RAY/ 1.5422	-1.9959	31.6278	1
/RAY/ 1.5264	-1.9959	31.6461	1
/RAY/ 1.5106	-1.9959	31.6722	1
/RAY/ 1.3557	-1.9959	32.3602	1
/RAY/ 1.3407	-1.9959	32.4706	1
/RAY/ 1.5417	-2.0025	31.1732	1
/RAY/ 1.5257	-2.0025	31.1917	1
/RAY/ 1.5097	-2.0025	31.2182	1
/RAY/ 1.3527	-2.0025	31.9160	1
/RAY/ 1.3375	-2.0025	32.0280	1
/RAY/ 1.5413	-2.0093	30.7199	1
/RAY/ 1.5250	-2.0093	30.7387	1
/RAY/ 1.3651	-2.0093	31.3676	1
/RAY/ 1.3496	-2.0093	31.4735	1
/RAY/ 1.5409	-2.0163	30.2682	1
/RAY/ 1.5244	-2.0163	30.2873	1
/RAY/ 1.5079	-2.0163	30.3146	1
/RAY/ 1.3622	-2.0163	30.9253	1
/RAY/ 1.3464	-2.0163	31.0327	1
/RAY/ 1.5237	-2.0235	29.8373	1
/RAY/ 1.5069	-2.0235	29.8651	1
/RAY/ 1.4903	-2.0235	29.9011	1
/RAY/ 1.3591	-2.0235	30.4848	1
/RAY/ 1.5060	-2.0310	29.4172	1
/RAY/ 1.4890	-2.0310	29.4538	1
/RAY/ 1.4721	-2.0310	29.4988	1
/RAY/ 1.3560	-2.0310	30.0462	1
/RAY/ 1.3398	-2.0310	30.1567	1
/RAY/ 1.4706	-2.0387	29.0539	1
/RAY/ 1.4535	-2.0387	29.1082	1
/RAY/ 1.3527	-2.0387	29.6095	1
/RAY/ 1.3363	-2.0387	29.7216	1
/RAY/ 1.4691	-2.0466	28.6108	1
/RAY/ 1.4517	-2.0466	28.6659	1
/RAY/ 1.3328	-2.0466	29.2886	1
/RAY/ 1.3163	-2.0466	29.4105	1
/RAY/ 1.4498	-2.0548	28.2256	1
/RAY/ 1.3291	-2.0548	28.8578	1
/RAY/ 1.3124	-2.0548	28.9815	1
/RAY/ 1.4479	-2.0632	27.7873	1
/RAY/ 1.3084	-2.0632	28.5548	1
/RAY/ 1.4460	-2.0719	27.3510	1
/RAY/ 1.3044	-2.0719	28.1305	1
/RAY/ 1.4439	-2.0809	26.9171	1
/RAY/ 1.3177	-2.0809	27.5793	1
/RAY/ 1.3002	-2.0809	27.7087	1
/RAY/ 1.4606	-2.0902	26.4258	1
/RAY/ 1.4419	-2.0902	26.4854	1
/RAY/ 1.3137	-2.0902	27.1582	1
/RAY/ 1.2960	-2.0902	27.2896	1
/RAY/ 1.4588	-2.0998	25.9956	1
/RAY/ 1.3096	-2.0998	26.7398	1
/RAY/ 1.4569	-2.1097	25.5679	1
/RAY/ 1.3054	-2.1097	26.3242	1
/RAY/ 1.4550	-2.1200	25.1429	1
/RAY/ 1.4353	-2.1200	25.2056	1
/RAY/ 1.3197	-2.1200	25.7829	1
/RAY/ 1.3010	-2.1200	25.9116	1
/RAY/ 1.4329	-2.1306	24.7845	1
/RAY/ 1.3347	-2.1306	25.2497	1
/RAY/ 1.3156	-2.1306	25.3713	1
/RAY/ 1.2966	-2.1306	25.5022	1
/RAY/ 1.4306	-2.1416	24.3663	1
/RAY/ 1.3307	-2.1416	24.8394	1
/RAY/ 1.3113	-2.1416	24.9630	1
/RAY/ 1.2920	-2.1416	25.0960	1
/RAY/ 1.4281	-2.1530	23.9513	1
/RAY/ 1.4075	-2.1530	24.0275	1
/RAY/ 1.3871	-2.1530	24.1139	1
/RAY/ 1.3267	-2.1530	24.4325	1
/RAY/ 1.3069	-2.1530	24.5581	1
/RAY/ 1.4047	-2.1648	23.6172	1
/RAY/ 1.3839	-2.1648	23.7050	1
/RAY/ 1.3632	-2.1648	23.8030	1
/RAY/ 1.3427	-2.1648	23.9111	1
/RAY/ 1.3225	-2.1648	24.0290	1
/RAY/ 1.3023	-1.9463	35.4540	1
/RAY/ 1.2887	-1.9463	35.5899	1
/RAY/ 1.5291	-1.9518	33.7482	1
/RAY/ 1.4996	-1.9518	33.8047	1
/RAY/ 1.4848	-1.9518	33.8439	1
/RAY/ 1.4701	-1.9518	33.8905	1
/RAY/ 1.4409	-1.9518	34.0056	1
/RAY/ 1.4263	-1.9518	34.0739	1
/RAY/ 1.4118	-1.9518	34.1495	1
/RAY/ 1.3974	-1.9518	34.2322	1
/RAY/ 1.3831	-1.9518	34.3220	1
/RAY/ 1.3688	-1.9518	34.4188	1
/RAY/ 1.3405	-1.9518	34.6333	1
/RAY/ 1.3265	-1.9518	34.7509	1
/RAY/ 1.3126	-1.9518	34.8752	1
/RAY/ 1.2988	-1.9518	35.0062	1
/RAY/ 1.2851	-1.9518	35.1439	1
/RAY/ 1.5286	-1.9573	33.2850	1
/RAY/ 1.5136	-1.9573	33.3099	1
/RAY/ 1.4836	-1.9573	33.3820	1
/RAY/ 1.4687	-1.9573	33.4293	1
/RAY/ 1.4539	-1.9573	33.4839	1
/RAY/ 1.4391	-1.9573	33.5459	1
/RAY/ 1.4243	-1.9573	33.6152	1
/RAY/ 1.4097	-1.9573	33.6918	1
/RAY/ 1.3950	-1.9573	33.7756	1
/RAY/ 1.3805	-1.9573	33.8666	1
/RAY/ 1.3660	-1.9573	33.9648	1
/RAY/ 1.3517	-1.9573	34.0699	1
/RAY/ 1.3232	-1.9573	34.3012	1
/RAY/ 1.3091	-1.9573	34.4271	1
/RAY/ 1.2952	-1.9573	34.5599	1
/RAY/ 1.2813	-1.9573	34.6993	1
/RAY/ 1.5280	-1.9631	32.8229	1
/RAY/ 1.5127	-1.9631	32.8481	1
/RAY/ 1.4673	-1.9631	32.9691	1
/RAY/ 1.4523	-1.9631	33.0245	1
/RAY/ 1.4372	-1.9631	33.0874	1
/RAY/ 1.4223	-1.9631	33.1577	1
/RAY/ 1.4074	-1.9631	33.2353	1
/RAY/ 1.3926	-1.9631	33.3203	1
/RAY/ 1.3779	-1.9631	33.4125	1
/RAY/ 1.3632	-1.9631	33.5120	1
/RAY/ 1.3487	-1.9631	33.6186	1
/RAY/ 1.3342	-1.9631	33.7323	1
/RAY/ 1.3199	-1.9631	33.8529	1
/RAY/ 1.3056	-1.9631	33.9805	1
/RAY/ 1.5119	-1.9690	32.3874	1
/RAY/ 1.4965	-1.9690	32.4207	1
/RAY/ 1.4354	-1.9690	32.6301	1
/RAY/ 1.4202	-1.9690	32.7014	1
/RAY/ 1.4051	-1.9690	32.7801	1
/RAY/ 1.3901	-1.9690	32.8662	1
/RAY/ 1.3752	-1.9690	32.9598	1
/RAY/ 1.3604	-1.9690	33.0606	1
/RAY/ 1.3456	-1.9690	33.1686	1
/RAY/ 1.3310	-1.9690	33.2838	1
/RAY/ 1.5111	-1.9751	31.9279	1
/RAY/ 1.4955	-1.9751	31.9617	1
/RAY/ 1.4181	-1.9751	32.2464	1
/RAY/ 1.4028	-1.9751	32.3262	1
/RAY/ 1.3876	-1.9751	32.4136	1
/RAY/ 1.3724	-1.9751	32.5084	1
/RAY/ 1.3574	-1.9751	32.6106	1
/RAY/ 1.3425	-1.9751	32.7201	1
/RAY/ 1.5102	-1.9814	31.4697	1
/RAY/ 1.4944	-1.9814	31.5039	1
/RAY/ 1.4004	-1.9814	31.8737	1
/RAY/ 1.3850	-1.9814	31.9623	1
/RAY/ 1.3696	-1.9814	32.0584	1
/RAY/ 1.3544	-1.9814	32.1621	1
/RAY/ 1.3393	-1.9814	32.2731	1
/RAY/ 1.5254	-1.9878	30.9860	1
/RAY/ 1.5093	-1.9878	31.0127	1
/RAY/ 1.3667	-1.9878	31.6100	1
/RAY/ 1.3513	-1.9878	31.7151	1
/RAY/ 1.5247	-1.9944	30.5300	1
/RAY/ 1.5084	-1.9944	30.5571	1
/RAY/ 1.3795	-1.9944	31.0642	1
/RAY/ 1.3638	-1.9944	31.1631	1
/RAY/ 1.3481	-1.9944	31.2697	1
/RAY/ 1.5240	-2.0013	30.0754	1
/RAY/ 1.5074	-2.0013	30.1029	1
/RAY/ 1.3767	-2.0013	30.6175	1
/RAY/ 1.3607	-2.0013	30.7179	1
/RAY/ 1.5065	-2.0083	29.6502	1
/RAY/ 1.3738	-2.0083	30.1725	1
/RAY/ 1.3576	-2.0083	30.2744	1
/RAY/ 1.5055	-2.0156	29.1990	1
/RAY/ 1.4884	-2.0156	29.2359	1
/RAY/ 1.4714	-2.0156	29.2813	1
/RAY/ 1.3708	-2.0156	29.7293	1
/RAY/ 1.3544	-2.0156	29.8326	1
/RAY/ 1.4871	-2.0231	28.7869	1
/RAY/ 1.4698	-2.0231	28.8330	1
/RAY/ 1.3678	-2.0231	29.2878	1
/RAY/ 1.3511	-2.0231	29.3927	1
/RAY/ 1.3346	-2.0231	29.5057	1
/RAY/ 1.4683	-2.0308	28.3865	1
/RAY/ 1.4508	-2.0308	28.4420	1
/RAY/ 1.3477	-2.0308	28.9548	1
/RAY/ 1.3309	-2.0308	29.0695	1
/RAY/ 1.4666	-2.0388	27.9417	1
/RAY/ 1.4489	-2.0388	27.9981	1
/RAY/ 1.3272	-2.0388	28.6354	1
/RAY/ 1.3104	-2.0388	28.7601	1
/RAY/ 1.4469	-2.0471	27.5562	1
/RAY/ 1.4289	-2.0471	27.6225	1
/RAY/ 1.3063	-2.0471	28.3300	1
/RAY/ 1.4449	-2.0556	27.1163	1
/RAY/ 1.4266	-2.0556	27.1836	1
/RAY/ 1.4085	-2.0556	27.2599	1
/RAY/ 1.3022	-2.0556	27.9023	1
/RAY/ 1.4428	-2.0644	26.6785	1
/RAY/ 1.4242	-2.0644	26.7469	1
/RAY/ 1.4058	-2.0644	26.8245	1
/RAY/ 1.3875	-2.0644	26.9111	1
/RAY/ 1.2979	-2.0644	27.4770	1
/RAY/ 1.4596	-2.0735	26.1827	1
/RAY/ 1.4407	-2.0735	26.2429	1
/RAY/ 1.4218	-2.0735	26.3125	1
/RAY/ 1.4031	-2.0735	26.3913	1
/RAY/ 1.3845	-2.0735	26.4794	1
/RAY/ 1.3114	-2.0735	26.9217	1
/RAY/ 1.2935	-2.0735	27.0543	1
/RAY/ 1.4577	-2.0829	25.7484	1
/RAY/ 1.4385	-2.0829	25.8096	1
/RAY/ 1.4193	-2.0829	25.8804	1
/RAY/ 1.4003	-2.0829	25.9605	1
/RAY/ 1.3813	-2.0829	26.0501	1
/RAY/ 1.3255	-2.0829	26.3737	1
/RAY/ 1.3072	-2.0829	26.4996	1
/RAY/ 1.4558	-2.0927	25.3166	1
/RAY/ 1.4362	-2.0927	25.3789	1
/RAY/ 1.4167	-2.0927	25.4508	1
/RAY/ 1.3974	-2.0927	25.5323	1
/RAY/ 1.3214	-2.0927	25.9523	1
/RAY/ 1.3028	-2.0927	26.0802	1
/RAY/ 1.4538	-2.1028	24.8873	1
/RAY/ 1.4339	-2.1028	24.9506	1
/RAY/ 1.4141	-2.1028	25.0238	1
/RAY/ 1.3172	-2.1028	25.5337	1
/RAY/ 1.2984	-2.1028	25.6637	1
/RAY/ 1.4517	-2.1132	24.4607	1
/RAY/ 1.4315	-2.1132	24.5252	1
/RAY/ 1.2938	-2.1132	25.2502	1
/RAY/ 1.4496	-2.1240	24.0370	1
/RAY/ 1.4290	-2.1240	24.1025	1
/RAY/ 1.3085	-2.1240	24.7056	1
/RAY/ 1.2891	-2.1240	24.8399	1
/RAY/ 1.4474	-2.1352	23.6162	1
/RAY/ 1.4265	-2.1352	23.6829	1
/RAY/ 1.4057	-2.1352	23.7600	1
/RAY/ 1.3441	-2.1352	24.0521	1
/RAY/ 1.3239	-2.1352	24.1694	1
/RAY/ 1.3040	-2.1352	24.2964	1
/RAY/ 1.4239	-2.1468	23.2665	1
/RAY/ 1.4027	-2.1468	23.3449	1
/RAY/ 1.3817	-2.1468	23.4337	1
/RAY/ 1.3608	-2.1468	23.5329	1
/RAY/ 1.3401	-2.1468	23.6422	1
/RAY/ 1.3196	-2.1468	23.7615	1
/RAY/ 1.3704	-1.9326	34.6976	1
/RAY/ 1.3564	-1.9326	34.8005	1
/RAY/ 1.3424	-1.9326	34.9103	1
/RAY/ 1.5140	-1.9379	33.5904	1
/RAY/ 1.4992	-1.9379	33.6224	1
/RAY/ 1.4844	-1.9379	33.6619	1
/RAY/ 1.3677	-1.9379	34.2399	1
/RAY/ 1.3535	-1.9379	34.3442	1
/RAY/ 1.3393	-1.9379	34.4555	1
/RAY/ 1.3252	-1.9379	34.5736	1
/RAY/ 1.5132	-1.9433	33.1249	1
/RAY/ 1.4982	-1.9433	33.1574	1
/RAY/ 1.4832	-1.9433	33.1975	1
/RAY/ 1.4682	-1.9433	33.2450	1
/RAY/ 1.3649	-1.9433	33.7834	1
/RAY/ 1.3505	-1.9433	33.8891	1
/RAY/ 1.3361	-1.9433	34.0019	1
/RAY/ 1.3219	-1.9433	34.1216	1
/RAY/ 1.5124	-1.9489	32.6605	1
/RAY/ 1.4971	-1.9489	32.6935	1
/RAY/ 1.4819	-1.9489	32.7341	1
/RAY/ 1.4667	-1.9489	32.7823	1
/RAY/ 1.4516	-1.9489	32.8380	1
/RAY/ 1.4365	-1.9489	32.9012	1
/RAY/ 1.3475	-1.9489	33.4353	1
/RAY/ 1.3329	-1.9489	33.5496	1
/RAY/ 1.3185	-1.9489	33.6710	1
/RAY/ 1.5116	-1.9547	32.1972	1
/RAY/ 1.4961	-1.9547	32.2306	1
/RAY/ 1.4652	-1.9547	32.3207	1
/RAY/ 1.4499	-1.9547	32.3772	1
/RAY/ 1.4346	-1.9547	32.4413	1
/RAY/ 1.4193	-1.9547	32.5129	1
/RAY/ 1.4950	-1.9606	31.7689	1
/RAY/ 1.4637	-1.9606	31.8602	1
/RAY/ 1.4481	-1.9606	31.9175	1
/RAY/ 1.4326	-1.9606	31.9826	1
/RAY/ 1.4172	-1.9606	32.0553	1
/RAY/ 1.4018	-1.9606	32.1356	1
/RAY/ 1.5098	-1.9667	31.2739	1
/RAY/ 1.4939	-1.9667	31.3083	1
/RAY/ 1.4621	-1.9667	31.4010	1
/RAY/ 1.4463	-1.9667	31.4591	1
/RAY/ 1.4306	-1.9667	31.5251	1
/RAY/ 1.4149	-1.9667	31.5989	1
/RAY/ 1.3993	-1.9667	31.6803	1
/RAY/ 1.3838	-1.9667	31.7695	1
/RAY/ 1.3684	-1.9667	31.8662	1
/RAY/ 1.5089	-1.9729	30.8140	1
/RAY/ 1.4927	-1.9729	30.8490	1
/RAY/ 1.4445	-1.9729	31.0020	1
/RAY/ 1.4285	-1.9729	31.0690	1
/RAY/ 1.4126	-1.9729	31.1438	1
/RAY/ 1.3968	-1.9729	31.2265	1
/RAY/ 1.3811	-1.9729	31.3169	1
/RAY/ 1.3654	-1.9729	31.4150	1
/RAY/ 1.5080	-1.9794	30.3554	1
/RAY/ 1.4264	-1.9794	30.6142	1
/RAY/ 1.4103	-1.9794	30.6902	1
/RAY/ 1.3942	-1.9794	30.7740	1
/RAY/ 1.3783	-1.9794	30.8658	1
/RAY/ 1.3624	-1.9794	30.9653	1
/RAY/ 1.5070	-1.9861	29.8982	1
/RAY/ 1.3916	-1.9861	30.3231	1
/RAY/ 1.3754	-1.9861	30.4162	1
/RAY/ 1.5060	-1.9929	29.4423	1
/RAY/ 1.4891	-1.9929	29.4789	1
/RAY/ 1.3888	-1.9929	29.8737	1
/RAY/ 1.3724	-1.9929	29.9682	1
/RAY/ 1.5050	-2.0000	28.9879	1
/RAY/ 1.4878	-2.0000	29.0250	1
/RAY/ 1.3860	-2.0000	29.4259	1
/RAY/ 1.3694	-2.0000	29.5219	1
/RAY/ 1.4865	-2.0073	28.5727	1
/RAY/ 1.4691	-2.0073	28.6192	1
/RAY/ 1.3663	-2.0073	29.0773	1
/RAY/ 1.3495	-2.0073	29.1830	1
/RAY/ 1.4851	-2.0149	28.1220	1
/RAY/ 1.4675	-2.0149	28.1692	1
/RAY/ 1.3631	-2.0149	28.6346	1
/RAY/ 1.3460	-2.0149	28.7419	1
/RAY/ 1.3291	-2.0149	28.8574	1
/RAY/ 1.4658	-2.0226	27.7210	1
/RAY/ 1.4479	-2.0226	27.7778	1
/RAY/ 1.4301	-2.0226	27.8436	1
/RAY/ 1.4123	-2.0226	27.9181	1
/RAY/ 1.3425	-2.0226	28.3027	1
/RAY/ 1.3254	-2.0226	28.4200	1
/RAY/ 1.3084	-2.0226	28.5457	1
/RAY/ 1.4459	-2.0307	27.3323	1
/RAY/ 1.4278	-2.0307	27.3991	1
/RAY/ 1.4097	-2.0307	27.4749	1
/RAY/ 1.3918	-2.0307	27.5595	1
/RAY/ 1.3042	-2.0307	28.1123	1
/RAY/ 1.4254	-2.0390	26.9567	1
/RAY/ 1.4071	-2.0390	27.0336	1
/RAY/ 1.3889	-2.0390	27.1196	1
/RAY/ 1.3708	-2.0390	27.2145	1
/RAY/ 1.3174	-2.0390	27.5517	1
/RAY/ 1.3000	-2.0390	27.6812	1
/RAY/ 1.4044	-2.0476	26.5945	1
/RAY/ 1.3859	-2.0476	26.6819	1
/RAY/ 1.3675	-2.0476	26.7783	1
/RAY/ 1.3312	-2.0476	26.9979	1
/RAY/ 1.3133	-2.0476	27.1209	1
/RAY/ 1.2956	-2.0476	27.2525	1
/RAY/ 1.3828	-2.0565	26.2463	1
/RAY/ 1.3641	-2.0565	26.3444	1
/RAY/ 1.3456	-2.0565	26.4515	1
/RAY/ 1.3273	-2.0565	26.5676	1
/RAY/ 1.3091	-2.0565	26.6926	1
/RAY/ 1.2911	-2.0565	26.8263	1
/RAY/ 1.3987	-2.0657	25.7228	1
/RAY/ 1.3796	-2.0657	25.8131	1
/RAY/ 1.3606	-2.0657	25.9128	1
/RAY/ 1.3418	-2.0657	26.0217	1
/RAY/ 1.3232	-2.0657	26.1397	1
/RAY/ 1.3048	-2.0657	26.2667	1
/RAY/ 1.4152	-2.0753	25.2082	1
/RAY/ 1.3957	-2.0753	25.2905	1
/RAY/ 1.3763	-2.0753	25.3824	1
/RAY/ 1.3570	-2.0753	25.4838	1
/RAY/ 1.3380	-2.0753	25.5945	1
/RAY/ 1.3190	-2.0753	25.7145	1
/RAY/ 1.4325	-2.0851	24.7032	1
/RAY/ 1.4125	-2.0851	24.7771	1
/RAY/ 1.3926	-2.0851	24.8608	1
/RAY/ 1.3729	-2.0851	24.9543	1
/RAY/ 1.3340	-2.0851	25.1699	1
/RAY/ 1.3147	-2.0851	25.2919	1
/RAY/ 1.2957	-2.0851	25.4232	1
/RAY/ 1.4505	-2.0954	24.2083	1
/RAY/ 1.4300	-2.0954	24.2734	1
/RAY/ 1.4097	-2.0954	24.3485	1
/RAY/ 1.3895	-2.0954	24.4337	1
/RAY/ 1.3298	-2.0954	24.7482	1
/RAY/ 1.3103	-2.0954	24.8723	1
/RAY/ 1.2910	-2.0954	25.0057	1
/RAY/ 1.4483	-2.1060	23.7800	1
/RAY/ 1.3256	-2.1060	24.3295	1
/RAY/ 1.3058	-2.1060	24.4557	1
/RAY/ 1.2861	-2.1060	24.5914	1
/RAY/ 1.4461	-2.1170	23.3546	1
/RAY/ 1.4249	-2.1170	23.4221	1
/RAY/ 1.3622	-2.1170	23.6867	1
/RAY/ 1.3416	-2.1170	23.7953	1
/RAY/ 1.3213	-2.1170	23.9138	1
/RAY/ 1.3011	-2.1170	24.0422	1
/RAY/ 1.4222	-2.1284	23.0009	1
/RAY/ 1.4008	-2.1284	23.0802	1
/RAY/ 1.3795	-2.1284	23.1701	1
/RAY/ 1.3584	-2.1284	23.2703	1
/RAY/ 1.3375	-2.1284	23.3809	1
/RAY/ 1.4967	-1.9346	32.5127	1
/RAY/ 1.4814	-1.9346	32.5535	1
/RAY/ 1.4661	-1.9346	32.6020	1
/RAY/ 1.4957	-1.9402	32.0472	1
/RAY/ 1.4801	-1.9402	32.0887	1
/RAY/ 1.4646	-1.9402	32.1378	1
/RAY/ 1.4946	-1.9459	31.5828	1
/RAY/ 1.4788	-1.9459	31.6248	1
/RAY/ 1.4631	-1.9459	31.6747	1
/RAY/ 1.4934	-1.9518	31.1195	1
/RAY/ 1.4774	-1.9518	31.1621	1
/RAY/ 1.4615	-1.9518	31.2127	1
/RAY/ 1.4456	-1.9518	31.2712	1
/RAY/ 1.5085	-1.9579	30.6221	1
/RAY/ 1.4922	-1.9579	30.6573	1
/RAY/ 1.4760	-1.9579	30.7006	1
/RAY/ 1.4598	-1.9579	30.7520	1
/RAY/ 1.4437	-1.9579	30.8113	1
/RAY/ 1.4276	-1.9579	30.8787	1
/RAY/ 1.5076	-1.9641	30.1606	1
/RAY/ 1.4910	-1.9641	30.1964	1
/RAY/ 1.4581	-1.9641	30.2924	1
/RAY/ 1.4418	-1.9641	30.3527	1
/RAY/ 1.4255	-1.9641	30.4211	1
/RAY/ 1.4092	-1.9641	30.4975	1
/RAY/ 1.3931	-1.9641	30.5819	1
/RAY/ 1.5066	-1.9706	29.7004	1
/RAY/ 1.4398	-1.9706	29.8954	1
/RAY/ 1.4232	-1.9706	29.9648	1
/RAY/ 1.4068	-1.9706	30.0424	1
/RAY/ 1.3904	-1.9706	30.1281	1
/RAY/ 1.5056	-1.9773	29.2414	1
/RAY/ 1.3876	-1.9773	29.6758	1
/RAY/ 1.5045	-1.9842	28.7838	1
/RAY/ 1.4872	-1.9842	28.8213	1
/RAY/ 1.3848	-1.9842	29.2250	1
/RAY/ 1.3680	-1.9842	29.3216	1
/RAY/ 1.4859	-1.9913	28.3657	1
/RAY/ 1.3818	-1.9913	28.7758	1
/RAY/ 1.3648	-1.9913	28.8739	1
/RAY/ 1.4845	-1.9986	27.9117	1
/RAY/ 1.4667	-1.9986	27.9592	1
/RAY/ 1.4489	-1.9986	28.0156	1
/RAY/ 1.4313	-1.9986	28.0808	1
/RAY/ 1.3615	-1.9986	28.4280	1
/RAY/ 1.3444	-1.9986	28.5361	1
/RAY/ 1.4650	-2.0062	27.5076	1
/RAY/ 1.4469	-2.0062	27.5649	1
/RAY/ 1.4290	-2.0062	27.6311	1
/RAY/ 1.4111	-2.0062	27.7062	1
/RAY/ 1.3933	-2.0062	27.7901	1
/RAY/ 1.3582	-2.0062	27.9839	1
/RAY/ 1.3408	-2.0062	28.0937	1
/RAY/ 1.3235	-2.0062	28.2119	1
/RAY/ 1.3064	-2.0062	28.3384	1
/RAY/ 1.4085	-2.0140	27.2595	1
/RAY/ 1.3904	-2.0140	27.3448	1
/RAY/ 1.3725	-2.0140	27.4389	1
/RAY/ 1.3195	-2.0140	27.7734	1
/RAY/ 1.3022	-2.0140	27.9019	1
/RAY/ 1.3874	-2.0221	26.9014	1
/RAY/ 1.3692	-2.0221	26.9971	1
/RAY/ 1.3332	-2.0221	27.2149	1
/RAY/ 1.3154	-2.0221	27.3369	1
/RAY/ 1.2978	-2.0221	27.4675	1
/RAY/ 1.3658	-2.0305	26.5573	1
/RAY/ 1.3475	-2.0305	26.6636	1
/RAY/ 1.3292	-2.0305	26.7787	1
/RAY/ 1.3112	-2.0305	26.9027	1
/RAY/ 1.3623	-2.0392	26.1197	1
/RAY/ 1.3437	-2.0392	26.2277	1
/RAY/ 1.3252	-2.0392	26.3448	1
/RAY/ 1.3745	-2.0575	25.1491	1
/RAY/ 1.3551	-2.0575	25.2514	1
/RAY/ 1.3358	-2.0575	25.3632	1
/RAY/ 1.3909	-2.0672	24.6226	1
/RAY/ 1.3710	-2.0672	24.7170	1
/RAY/ 1.3512	-2.0672	24.8210	1
/RAY/ 1.3317	-2.0672	24.9347	1
/RAY/ 1.4492	-2.0772	23.9636	1
/RAY/ 1.4286	-2.0772	24.0293	1
/RAY/ 1.4081	-2.0772	24.1053	1
/RAY/ 1.3877	-2.0772	24.1913	1
/RAY/ 1.3674	-2.0772	24.2874	1
/RAY/ 1.3473	-2.0772	24.3933	1
[truncated: 1,920 more rows]
